# Supplementary material for: Enantioselective Photochemical Generation of a Short‐Lived, Twisted Cycloheptenone Isomer: Catalytic Formation, Detection, and Consecutive Chemistry
Source: Angew Chem Int Ed Engl. 2025 Apr 21;64(23):e202501433. doi: 10.1002/anie.202501433 (PMC12124355; doi:10.1002/anie.202501433)
Supplement: Supplementary file 2 — Supporting Information [file ANIE-64-e202501433-s002.cif]

####################################################################### 
# 
# This file contains crystal structure data downloaded from the 
# Cambridge Structural Database (CSD) hosted by the Cambridge 
# Crystallographic Data Centre (CCDC).
# 
# Full information about CCDC data access policies and citation 
# guidelines are available at http://www.ccdc.cam.ac.uk/access/V1 
# 
# Audit and citation data items may have been added by the CCDC. 
# Please retain this information to preserve the provenance of 
# this file and to allow appropriate attribution of the data. 
# 
#######################################################################

data_global
#==============================================================================

# 0. AUDIT DETAILS

_audit_creation_date             'Tuesday, 24 January 2023'
_audit_creation_method           'PLATON <TABLE ACC> option'
_audit_update_record             
;
;

#===============================================================================

# 1. SUBMISSION DETAILS

# Name and address of author for X-ray correspondence

_publ_requested_journal          'Angewandte Chemie'
# Publication choise FI, CI or EI for Inorganic
#                    FM, CM or EM for Metal-organic
#                    FO, CO or EO for Organic
_publ_requested_category         ?
_publ_requested_coeditor_name    ?

_publ_contact_letter             
;
Date of submission: December 2024.
;

#===============================================================================

# 2. PROCESSING SUMMARY (JOURNAL OFFICE ONLY)

_journal_date_recd_electronic    ?

_journal_date_to_coeditor        ?
_journal_date_from_coeditor      ?
_journal_date_accepted           ?

_journal_date_printers_first     ?
_journal_date_printers_final     ?
_journal_date_proofs_out         ?
_journal_date_proofs_in          ?

_journal_coeditor_name           ?
_journal_coeditor_code           ?
_journal_coeditor_notes          
;
;

_journal_techeditor_code         ?
_journal_techeditor_notes        
;
;

_journal_coden_ASTM              ?
_journal_name_full               ?
_journal_year                    ?
_journal_volume                  ?
_journal_issue                   ?
_journal_page_first              ?
_journal_page_last               ?


_journal_suppl_publ_number       ?
_journal_suppl_publ_pages        ?

#===============================================================================

# 3. TITLE AND AUTHOR LIST

_publ_section_title              
;Enantioselective Photochemical Generation of a Short-Lived, Twisted 
Cycloheptenone Isomer: Catalytic Formation, Detection, and Consecutive Chemistry
;
_publ_section_title_footnote     
;
;

# The loop structure below should contain the names and adresses of all
# authors, in the required order of publication. Repeat as necessary.


_audit_contact_author_address    
;Catalysis Research Center
Technische Universit\"at M\"unchen
Ernst-Otto-Fischer-Str. 1
85747 Garching bei M\"unchen
Germany
;
_audit_contact_author_email      thomas.pickl@tum.de
_audit_contact_author_name       'Thomas Pickl'
_audit_contact_author_phone      '+49(0)89 289 54134'

loop_
_publ_author_name
_publ_author_address
_publ_author_email
_publ_author_phone
_publ_author_id_orcid
_publ_author_id_iucr
_publ_author_footnote
'Max Stierle'
;School of Natural Sciences, 
Department Chemie & Catalysis Research Center (CRC),
Technische Universit\"at M\"unchen,
Lichtenbergstrasse 4, 
85747 Garching,
Germany.
;
'' '' '' '' ''
'Constantin Jaschke'
;Department Chemie of Chemistry,
Ludwig-Maximilians-Universit\"at M\"unchen,
81377 M\"unchen,
Germany.
;
'' '' '' '' ''
'Daniel Grenda'
;Institut f\"ur Physikalische und Theoretische Chemie,
Universit\"at Regensburg,
93053 Regensburg,
Germany.
;
'' '' '' '' ''
'Martin Peschel'
;Department Chemie of Chemistry,
Ludwig-Maximilians-Universit\"at M\"unchen,
81377 M\"unchen,
Germany.
;
'' '' '' '' ''
'Thomas Pickl'
;School of Natural Sciences, 
Department Chemie & Catalysis Research Center (CRC),
Technische Universit\"at M\"unchen,
Lichtenbergstrasse 4, 
85747 Garching,
Germany.
;
thomas.pickl@tum.de '' '' '' ''
'Nikolas Gessner'
;Institut f\"ur Physikalische und Theoretische Chemie,
Universit\"at Regensburg,
93053 Regensburg,
Germany.
;
'' '' '' '' ''
'Patrick Nuernberger'
;Institut f\"ur Physikalische und Theoretische Chemie,
Universit\"at Regensburg,
93053 Regensburg,
Germany.
;
'' '' '' '' ''
'Benjamin P. Fingerhut'
;Department Chemie of Chemistry,
Ludwig-Maximilians-Universit\"at M\"unchen,
81377 M\"unchen,
Germany.
;
'' '' '' '' ''
'Christian Ochsenfeld'
;Department Chemie of Chemistry,
Ludwig-Maximilians-Universit\"at M\"unchen,
81377 M\"unchen,
Germany.
;
'' '' '' '' ''
'Regina de Vivie-Riedle'
;Department Chemie of Chemistry,
Ludwig-Maximilians-Universit\"at M\"unchen,
81377 M\"unchen,
Germany.
;
'' '' '' '' ''
'Thorsten Bach'
;School of Natural Sciences, 
Department Chemie & Catalysis Research Center (CRC),
Technische Universit\"at M\"unchen,
Lichtenbergstrasse 4, 
85747 Garching, .
Germany
;
thorsten.bach@ch.tum.de '' '' '' ''

loop_
_publ_contact_author_name
_publ_contact_author_address
_publ_contact_author_email
_publ_contact_author_phone
_publ_contact_author_id_orcid
_publ_contact_author_id_iucr
'Thorsten Bach'
;School of Natural Sciences, 
Department Chemie & Catalysis Research Center (CRC),
Technische Universit\"at M\"unchen,
Lichtenbergstrasse 4, 
85747 Garching, .
Germany
;
thorsten.bach@ch.tum.de '+49 (0)89 289 13330' '' ''


#===============================================================================

# 4. TEXT

_publ_section_synopsis           
;
 ?
;
_publ_section_abstract           
;
 ?
;

# Insert blank lines between paragraphs

_publ_section_comment            
;
;
_publ_section_exptl_prep         
;
 The crystal was fixed on the top of a kapton micro sampler with
 perfluorinated ether and transferred to the diffractometer.
;
_publ_section_exptl_refinement   
;
 Solution and refinements with the program APEX (Bruker 2021) 
 and SHELXL2017 (Sheldrick, 2017)in conjunction with SHELXLE (Huebschle, 2011).
 C-bound hydrogen atoms could be located in the difference Fourier maps, 
 but for the refinement were calculated in ideal positions (riding model).
 O-bound hydrogen atoms could be located in the difference Fourier maps
 and were allowed to refine freely.
;

# Insert blank lines between references

_publ_section_references         
;
 Allen, F. H. (2004). ENCIFER. J. Appl. Cryst. 37, 335-338. 

 Bruker (2021). APEX suite of crystallographic software.
 APEX 4 Version 2021.10-0. Bruker AXS Inc., Madison, Wisconsin, USA.

 Bruker (2016). SADABS, Version 2016/2. Bruker AXS Inc., Madison,
 Wisconsin, USA.

 Bruker (2019). SAINT, Version 8.40B. Bruker AXS Inc., Madison,
 Wisconsin, USA.

 Flack, H.D. (1983). Acta Cryst. A39, 876-881.
 
 Huebschle, C. B.; Sheldrick, G. M.; Dittrich, B. (2011). SHELXLE. 
 J. Appl. Cryst., 44, (2011) 1281 - 1284.   

 Sheldrick, G. M. (2015). Acta Cryst. A71, 3-8.
 
 Sheldrick, G. M. (2018). SHELXL-2018/3. University of G\"ottingen, Germany.

 Spek, A. L. (2011). PLATON, A Multipurpose Crystallographic Tool, Utrecht
 University, Utrecht, The Netherlands.
  
 Spek, A.L. (2003). J. Appl. Cryst. 36, 7-13.
 
 Wilson, A.J.C. (1992). Ed. International Tables for Crystallography,
 Volume C, Kluwer Academic Publishers, Dordrecht, The Netherlands.
;

_publ_section_acknowledgements   
;
;
_publ_section_figure_captions    
; View of the title compound with the atom numbering scheme.
Displacement ellipsoids for non-H atoms are drawn at the 50% probability level.
;


#===============================================================================

data_stima2_0ma
_database_code_depnum_ccdc_archive 'CCDC 2409855'
loop_
_audit_author_name
_audit_author_address
'Thomas Pickl'
;Technical University of Munich
Germany
;
_audit_update_record             
;
2024-12-12 deposited with the CCDC.	2025-01-17 downloaded from the CCDC.
;

#===============================================================================

# 5. CHEMICAL DATA

_chemical_name_systematic        
;
;
_chemical_name_common            ?
_chemical_melting_point          ?
_chemical_formula_moiety         'C13 H16 O3'
# Ex: 'C12 H16 N2 O6, H2 O' and '(Cd 2+)3, (C6 N6 Cr 3-)2, 2(H2 O)'
_chemical_formula_structural     ?
_chemical_formula_sum            'C13 H16 O3'
_chemical_formula_iupac          ?
_chemical_formula_weight         220.26
_chemical_compound_source        'see text'

loop_
_atom_type_symbol
_atom_type_description
_atom_type_scat_dispersion_real
_atom_type_scat_dispersion_imag
_atom_type_scat_source
C C 0.0033 0.0016 ' International Tables Vol C Tables 4.2.6.8 and 6.1.1.4'
H H 0.0000 0.0000 ' International Tables Vol C Tables 4.2.6.8 and 6.1.1.4'
O O 0.0106 0.0060 ' International Tables Vol C Tables 4.2.6.8 and 6.1.1.4'

#===============================================================================

# 6. CRYSTAL DATA

_symmetry_cell_setting           monoclinic
_symmetry_space_group_name_Hall  '-P 2ybc'
_symmetry_space_group_name_H-M   'P 21/c'
_symmetry_Int_Tables_number      14

loop_
_space_group_symop_id
_space_group_symop_operation_xyz
1 x,y,z
2 -x,1/2+y,1/2-z
3 -x,-y,-z
4 x,1/2-y,1/2+z

_cell_length_a                   14.7781(10)
_cell_length_b                   13.1621(8)
_cell_length_c                   11.8310(8)
_cell_angle_alpha                90
_cell_angle_beta                 99.468(3)
_cell_angle_gamma                90
_cell_volume                     2269.9(3)
_cell_formula_units_Z            8
_cell_measurement_temperature    100
_cell_measurement_reflns_used    9783
_cell_measurement_theta_min      2.5673
_cell_measurement_theta_max      26.3875
_cell_special_details            
;
;

_exptl_crystal_description       'clear triangle'
_exptl_crystal_colour            colorless

_exptl_crystal_size_max          0.898
_exptl_crystal_size_mid          0.751
_exptl_crystal_size_min          0.250
_exptl_crystal_size_rad          ?
_exptl_crystal_density_meas      ?
_exptl_crystal_density_diffrn    1.289
_exptl_crystal_density_method    'Not Measured'
_exptl_crystal_F_000             944
_exptl_absorpt_coefficient_mu    0.091
_exptl_crystal_density_meas_temp ?

# Permitted for _exptl_absorpt_correction_type :
# analytical     'analytical from crystal shape'
#                Example: de Meulenaer&Tompa: ABST
# cylinder       'cylindrical'
# gaussian       'Gaussian from crystal shape'
#                Example: PLATON/ABSG
# integration    'integration from crystal shape'
# multi-scan     'symmetry-related measurements'
#                Example: SADABS, MULABS
# none           'no absorption corr. applied'
# numerical      'numerical from crystal shape'
# psi-scan       'psi-scan corrections'
#                Example: PLATON/ABSP
# refdelf        'refined from delta-F'
#                Example: SHELXA,
# sphere         'spherical'
#                Example: PLATON/ABSS
_exptl_absorpt_correction_type   multi-scan
_exptl_absorpt_process_details   'SADABS 2016/2, Bruker, 2016'
_exptl_absorpt_correction_T_min  0.6974
_exptl_absorpt_correction_T_max  0.7454

#===============================================================================

# 7. EXPERIMENTAL DATA

_exptl_special_details           
;
Diffractometer operator             T. Pickl
scanspeed                           0.5-3 s per frame
dx                                  45 mm
2160 frames measured in 8 data sets
phi-scans with delta_phi         = 0.5
omega-scans with delta_omega     = 0.5
shutterless mode
;
_diffrn_ambient_temperature      100
_diffrn_radiation_wavelength     0.71073
_diffrn_radiation_probe          x-ray
_diffrn_radiation_type           MoK\a
_diffrn_radiation_source         'TXS rotating anode'
_diffrn_radiation_monochromator  'Helios optic'

_diffrn_measurement_device       ' \k-geometry diffractometer '
_diffrn_measurement_device_type  ' Bruker D8 Venture '
_diffrn_measurement_method       ' phi- and omega-rotation '
_diffrn_detector                 ' Bruker Photon-100 CMOS '
_diffrn_detector_area_resol_mean 16

# number of measured reflections (redundant set)
_diffrn_reflns_number            50849
_diffrn_reflns_av_R_equivalents  0.0503
_diffrn_reflns_av_unetI/netI     0.0237
_diffrn_reflns_limit_h_min       -18
_diffrn_reflns_limit_h_max       18
_diffrn_reflns_limit_k_min       -16
_diffrn_reflns_limit_k_max       16
_diffrn_reflns_limit_l_min       -14
_diffrn_reflns_limit_l_max       14
_diffrn_reflns_theta_min         2.09
_diffrn_reflns_theta_max         26.41
_diffrn_reflns_theta_full        25.24
_diffrn_measured_fraction_theta_max 0.997
_diffrn_measured_fraction_theta_full 0.999
_diffrn_reflns_reduction_process 
;
;

# number of unique reflections
_reflns_number_total             4643
# number of observed reflections (> n sig(I))
_reflns_number_gt                4358
_reflns_threshold_expression     I>2\s(I)

_computing_data_collection       'APEX 4 Control Software (Bruker, 2021)'
_computing_cell_refinement       'SAINT (Bruker, 2019)'
_computing_data_reduction        'SAINT (Bruker, 2019)'
_computing_structure_solution    'SHELXT (Sheldrick, 2015)'
_computing_structure_refinement  
'SHELXL (Sheldrick, 2018), SHELXLE (Huebschle, 2011)'
_computing_molecular_graphics    'PLATON (Spek, 2011)'
_computing_publication_material  'PLATON (Spek, 2011), enCIFer (Allen, 2004)'

#===============================================================================

# 8. REFINEMENT DATA

_refine_special_details          
;
 Refinement on F^2^ for ALL reflections except those
 flagged by the user for potential systematic errors.
 Weighted R-factors wR and all goodnesses of fit S
 are based on F^2^, conventional R-factors R are based
 on F, with F set to zero for negative F^2^. The
 observed criterion of F^2^ > 2sigma(F^2^) is used only
 for calculating -R-factor-obs etc. and is not
 relevant to the choice of reflections for refinement.
 R-factors based on F^2^ are statistically about twice
 as large as those based on F, and R-factors based on
 ALL data will be even larger.
;
_refine_ls_structure_factor_coef Fsqd
_refine_ls_matrix_type           full
_refine_ls_weighting_scheme      calc
_refine_ls_weighting_details     
'W=1/[\S^2^(FO^2^)+(0.0455P)^2^+1.2497P] WHERE P=(FO^2^+2FC^2^)/3'
_atom_sites_solution_primary     iterative
_atom_sites_solution_secondary   difmap
_atom_sites_solution_hydrogens   mixed


# Permitted for _refine_ls_hydrogen_treatment :
# refall            - refined all H-atom parameters
# refxyz            - refined H-atom coordinates only
# refU              - refined H-atom U only
# noref             - no refinement of H-atom parameters
# constr            - H-atom parameters constrained
# hetero            - H-atom parameters constrained for H on C,
#                     all H-atom parameters refined for H on
#                     heteroatoms
# heteroxyz         - H-atom parameters constrained for H on C,
#                     refined H-atom coordinates only for H
#                     on heteroatoms
# heteroU           - H-atom parameters constrained for H on C,
#                     refined H-atom U's only for H on
#                     heteroatoms
# heteronoref       - H-atom parameters constrained for H on C,
#                     no refinement of H-atom parameters for
#                     H on heteroatoms
# hetero-mixed      - H-atom parameters constrained for H on C
#                     and some heteroatoms, all H-atom
#                     parameters refined for H on remaining
#                     heteroatoms.
# heteroxyz-mixed   - H-atom parameters constrained for H on C
#                     and some heteroatoms, refined H-atom
#                     coordinates only for H on remaining
#                     heteroatoms.
# heteroU-mixed     - H-atom parameters constrained for H on C
#                     and some heteroatoms, refined H-atom
#                     U's only for H on remaining heteroatoms
# heteronoref-mixed - H-atom parameters constrained for H on C
#                     and some heteroatoms, no refinement of
#                     H-atom parameters for H on remaining
#                     heteroatoms
# mixed   - some constrained, some independent
# undef   - H-atom parameters not defined
_refine_ls_hydrogen_treatment    mixed

_refine_ls_extinction_method     none
_refine_ls_abs_structure_details ?
_refine_ls_abs_structure_Flack   .
_refine_ls_number_reflns         4643
_refine_ls_number_parameters     314
_refine_ls_number_restraints     45
_refine_ls_number_constraints    ?
_refine_ls_R_factor_all          0.0473
_refine_ls_R_factor_gt           0.0447
_refine_ls_wR_factor_ref         0.1160
_refine_ls_wR_factor_gt          0.1143
_refine_ls_goodness_of_fit_ref   1.103
_refine_ls_restrained_S_all      1.108
_refine_ls_shift/su_max          0.023
_refine_ls_shift/su_mean         0.001
_refine_diff_density_max         0.358
_refine_diff_density_min         -0.228
_refine_diff_density_rms         0.040

#===============================================================================

# 9. ATOMIC COORDINATES AND DISPLACEMENT PARAMETERS

loop_
_atom_site_label
_atom_site_type_symbol
_atom_site_thermal_displace_type
_atom_site_fract_x
_atom_site_fract_y
_atom_site_fract_z
_atom_site_occupancy
_atom_site_U_iso_or_equiv
_atom_site_calc_flag
_atom_site_refinement_flags
_atom_site_disorder_assembly
_atom_site_disorder_group
O1 O Uani 0.45374(8) 0.36900(8) 0.97482(9) 1.000 0.0303(3) d . . .
O2 O Uani 0.51207(8) 0.25523(7) 0.85497(8) 1.000 0.0264(3) d . . .
O3 O Uani 0.52451(8) 0.17211(8) 0.69531(9) 1.000 0.0318(3) d . . .
C1 C Uani 0.39998(10) 0.35394(12) 0.59746(12) 1.000 0.0254(4) d . . .
C2 C Uani 0.33562(11) 0.28455(14) 0.64856(14) 1.000 0.0350(5) d . . .
C3 C Uani 0.31556(11) 0.33031(14) 0.74161(14) 1.000 0.0356(5) d . . .
C4 C Uani 0.36177(9) 0.43318(12) 0.75225(12) 1.000 0.0259(4) d . . .
O4 O Uani 0.07706(7) 0.62261(8) 0.52393(8) 1.000 0.0248(3) d . . .
C5 C Uani 0.46720(9) 0.42013(10) 0.78461(11) 1.000 0.0176(3) d . . .
O5 O Uani 0.02929(7) 0.74499(7) 0.64237(8) 1.000 0.0196(3) d . . .
O6 O Uani 0.01970(8) 0.82863(7) 0.80240(8) 1.000 0.0258(3) d . . .
C6 C Uani 0.50862(10) 0.36372(10) 0.89231(11) 1.000 0.0218(4) d . . .
C7 C Uani 0.60812(11) 0.39411(13) 0.93305(14) 1.000 0.0332(5) d D . .
C8 C Uani 0.67311(13) 0.37784(19) 0.84373(19) 0.882(5) 0.0437(7) d DUP A 1
C8A C Uani 0.6639(10) 0.4433(14) 0.8516(11) 0.118(5) 0.041(3) d DUP A 2
C9 C Uani 0.65117(14) 0.4367(2) 0.7303(2) 0.882(5) 0.0409(7) d DUP A 1
C9A C Uani 0.6635(10) 0.3828(14) 0.7419(12) 0.118(5) 0.035(3) d DUP A 2
C10 C Uani 0.57690(10) 0.39167(11) 0.63965(13) 1.000 0.0276(4) d D . .
C11 C Uani 0.49220(9) 0.35484(10) 0.68669(11) 1.000 0.0177(3) d . . .
C12 C Uani 0.51098(10) 0.25130(10) 0.74255(11) 1.000 0.0211(4) d . . .
C13 C Uani 0.36005(11) 0.45798(13) 0.62391(12) 1.000 0.0299(4) d . . .
C14 C Uani 0.14344(9) 0.53977(11) 0.74975(12) 1.000 0.0222(4) d . . .
C15 C Uani 0.20498(10) 0.63235(12) 0.76833(14) 1.000 0.0295(4) d . . .
C16 C Uani 0.18541(11) 0.68241(12) 0.85919(14) 1.000 0.0318(5) d . . .
C17 C Uani 0.10752(11) 0.62676(11) 0.90077(12) 1.000 0.0266(4) d . . .
C18 C Uani 0.02122(9) 0.64226(10) 0.80430(11) 1.000 0.0181(4) d . . .
C19 C Uani -0.07200(11) 0.62127(11) 0.83978(13) 1.000 0.0288(4) d . . .
C20 C Uani -0.14757(11) 0.59430(14) 0.73843(16) 1.000 0.0391(5) d . . .
C21 C Uani -0.15118(11) 0.65696(13) 0.62882(16) 1.000 0.0369(5) d . . .
C22 C Uani -0.08342(10) 0.62770(11) 0.54868(12) 1.000 0.0268(4) d . . .
C23 C Uani 0.01772(9) 0.63779(10) 0.60027(11) 1.000 0.0181(4) d . . .
C24 C Uani 0.04277(9) 0.57316(10) 0.70723(10) 1.000 0.0165(3) d . . .
C25 C Uani 0.02298(9) 0.74818(10) 0.75316(11) 1.000 0.0177(3) d . . .
C26 C Uani 0.13302(11) 0.51645(12) 0.87523(12) 1.000 0.0289(4) d . . .
H1 H Uiso 0.40591 0.34102 0.51570 1.000 0.0300 c RU . .
H8AA H Uiso 0.72797 0.45125 0.89092 0.118(5) 0.0490 c RUP A 2
H2 H Uiso 0.31365 0.22026 0.61955 1.000 0.0420 c RU . .
H8AB H Uiso 0.63903 0.51204 0.83151 0.118(5) 0.0490 c RUP A 2
H3 H Uiso 0.27851 0.30302 0.79266 1.000 0.0430 c RU . .
H9AA H Uiso 0.67062 0.31023 0.76345 0.118(5) 0.0420 c RUP A 2
H4 H Uiso 0.33348 0.48526 0.79716 1.000 0.0310 c RU . .
H9AB H Uiso 0.71893 0.40253 0.71010 0.118(5) 0.0420 c RUP A 2
H5 H Uiso 0.49733 0.48808 0.78364 1.000 0.0210 c RU . .
H7A H Uiso 0.63197 0.35449 1.00273 0.882(5) 0.0400 c RUP A 1
H7B H Uiso 0.60983 0.46678 0.95488 0.882(5) 0.0400 c RUP A 1
H7C H Uiso 0.60870 0.44110 0.99851 0.118(5) 0.0400 c RUP A 2
H7D H Uiso 0.64143 0.33212 0.96359 0.118(5) 0.0400 c RUP A 2
H8A H Uiso 0.73607 0.39620 0.88050 0.882(5) 0.0520 c RUP A 1
H8B H Uiso 0.67343 0.30446 0.82543 0.882(5) 0.0520 c RUP A 1
H9A H Uiso 0.63241 0.50644 0.74763 0.882(5) 0.0490 c RUP A 1
H9B H Uiso 0.70826 0.44235 0.69716 0.882(5) 0.0490 c RUP A 1
H10A H Uiso 0.60319 0.33381 0.60252 0.882(5) 0.0330 c RUP A 1
H10B H Uiso 0.55767 0.44366 0.58006 0.882(5) 0.0330 c RUP A 1
H10C H Uiso 0.56848 0.46303 0.61355 0.118(5) 0.0330 c RUP A 2
H10D H Uiso 0.58698 0.34923 0.57377 0.118(5) 0.0330 c RUP A 2
H13A H Uiso 0.29729 0.46941 0.58165 1.000 0.0360 c RU . .
H13B H Uiso 0.40047 0.51557 0.61181 1.000 0.0360 c RU . .
H27 H Uiso 0.4851(14) 0.3521(16) 1.0439(18) 1.000 0.0460 d U . .
H14 H Uiso 0.16636 0.48249 0.70666 1.000 0.0270 c RU . .
H15 H Uiso 0.24971 0.65140 0.72310 1.000 0.0350 c RU . .
H16 H Uiso 0.21496 0.74212 0.89190 1.000 0.0380 c RU . .
H17 H Uiso 0.09844 0.64145 0.98108 1.000 0.0320 c RU . .
H19A H Uiso -0.09125 0.68210 0.87894 1.000 0.0350 c RU . .
H19B H Uiso -0.06536 0.56448 0.89540 1.000 0.0350 c RU . .
H20A H Uiso -0.14011 0.52199 0.71884 1.000 0.0470 c RU . .
H20B H Uiso -0.20761 0.60084 0.76454 1.000 0.0470 c RU . .
H21A H Uiso -0.14037 0.72902 0.65098 1.000 0.0440 c RU . .
H21B H Uiso -0.21409 0.65217 0.58480 1.000 0.0440 c RU . .
H22A H Uiso -0.09540 0.55642 0.52396 1.000 0.0320 c RU . .
H22B H Uiso -0.09578 0.67093 0.47938 1.000 0.0320 c RU . .
H24 H Uiso 0.00195 0.51215 0.70134 1.000 0.0200 c RU . .
H26A H Uiso 0.08315 0.46751 0.88119 1.000 0.0350 c RU . .
H26B H Uiso 0.19099 0.49373 0.92265 1.000 0.0350 c RU . .
H28 H Uiso 0.0503(13) 0.6444(15) 0.4541(17) 1.000 0.0370 d U . .

loop_
_atom_site_aniso_label
_atom_site_aniso_U_11
_atom_site_aniso_U_22
_atom_site_aniso_U_33
_atom_site_aniso_U_23
_atom_site_aniso_U_13
_atom_site_aniso_U_12
O1 0.0458(6) 0.0301(6) 0.0149(5) 0.0038(4) 0.0044(4) 0.0099(5)
O2 0.0468(6) 0.0159(5) 0.0144(5) 0.0012(4) -0.0013(4) 0.0056(4)
O3 0.0572(7) 0.0163(5) 0.0195(5) -0.0029(4) -0.0004(5) 0.0023(5)
C1 0.0265(7) 0.0328(8) 0.0146(6) 0.0027(6) -0.0032(5) 0.0008(6)
C2 0.0263(8) 0.0431(9) 0.0321(8) -0.0003(7) -0.0054(6) -0.0123(7)
C3 0.0223(7) 0.0496(10) 0.0345(9) 0.0060(7) 0.0035(6) -0.0093(7)
C4 0.0204(7) 0.0355(8) 0.0211(7) 0.0056(6) 0.0016(5) 0.0060(6)
O4 0.0360(6) 0.0240(5) 0.0154(5) 0.0019(4) 0.0073(4) 0.0066(4)
C5 0.0191(6) 0.0164(6) 0.0170(6) 0.0019(5) 0.0018(5) 0.0014(5)
O5 0.0316(5) 0.0131(4) 0.0139(4) 0.0003(3) 0.0029(4) 0.0011(4)
O6 0.0432(6) 0.0149(5) 0.0189(5) -0.0031(4) 0.0038(4) 0.0001(4)
C6 0.0305(7) 0.0163(6) 0.0167(6) -0.0020(5) -0.0015(5) 0.0062(5)
C7 0.0299(8) 0.0319(8) 0.0320(8) -0.0134(7) -0.0116(6) 0.0106(6)
C8 0.0201(9) 0.0501(14) 0.0557(13) -0.0274(11) -0.0093(8) 0.0076(9)
C8A 0.025(5) 0.050(7) 0.046(5) -0.014(5) 0.000(4) 0.000(5)
C9 0.0232(9) 0.0419(14) 0.0602(13) -0.0184(11) 0.0147(9) -0.0102(9)
C9A 0.029(5) 0.030(6) 0.046(5) -0.003(5) 0.006(4) -0.004(5)
C10 0.0285(7) 0.0246(7) 0.0327(8) -0.0015(6) 0.0142(6) -0.0023(6)
C11 0.0206(6) 0.0158(6) 0.0159(6) 0.0017(5) 0.0011(5) -0.0009(5)
C12 0.0284(7) 0.0172(7) 0.0160(6) -0.0003(5) -0.0017(5) -0.0003(5)
C13 0.0291(7) 0.0382(9) 0.0203(7) 0.0073(6) -0.0017(6) 0.0102(7)
C14 0.0230(7) 0.0208(7) 0.0215(7) 0.0024(5) 0.0002(5) 0.0045(5)
C15 0.0188(7) 0.0299(8) 0.0372(8) 0.0036(7) -0.0027(6) -0.0002(6)
C16 0.0286(8) 0.0279(8) 0.0331(8) -0.0004(6) -0.0120(6) -0.0016(6)
C17 0.0385(8) 0.0246(7) 0.0141(6) 0.0014(5) -0.0037(6) 0.0031(6)
C18 0.0255(7) 0.0149(6) 0.0143(6) 0.0000(5) 0.0042(5) -0.0012(5)
C19 0.0357(8) 0.0223(7) 0.0334(8) -0.0012(6) 0.0203(7) -0.0035(6)
C20 0.0250(8) 0.0370(9) 0.0590(11) -0.0109(8) 0.0183(7) -0.0055(7)
C21 0.0224(7) 0.0346(9) 0.0502(10) -0.0137(8) -0.0043(7) 0.0046(6)
C22 0.0289(7) 0.0227(7) 0.0246(7) -0.0051(6) -0.0078(6) 0.0062(6)
C23 0.0263(7) 0.0129(6) 0.0144(6) -0.0015(5) 0.0017(5) 0.0024(5)
C24 0.0204(6) 0.0140(6) 0.0150(6) 0.0011(5) 0.0026(5) -0.0005(5)
C25 0.0218(6) 0.0167(6) 0.0142(6) -0.0004(5) 0.0015(5) -0.0006(5)
C26 0.0389(8) 0.0252(7) 0.0199(7) 0.0058(6) -0.0033(6) 0.0060(6)

#===============================================================================

# 10. MOLECULAR GEOMETRY

_geom_special_details            
;
 Bond distances, angles etc. have been calculated using the
 rounded fractional coordinates. All su's are estimated
 from the variances of the (full) variance-covariance matrix.
 The cell esds are taken into account in the estimation of
 distances, angles and torsion angles
;

loop_
_geom_bond_atom_site_label_1
_geom_bond_atom_site_label_2
_geom_bond_distance
_geom_bond_site_symmetry_1
_geom_bond_site_symmetry_2
_geom_bond_publ_flag
O1 C6 1.3697(18) . . yes
O2 C6 1.4981(16) . . yes
O2 C12 1.3285(16) . . yes
O3 C12 1.2147(17) . . yes
O1 H27 0.90(2) . . no
C1 C11 1.581(2) . . no
C1 C13 1.543(2) . . no
C1 C2 1.514(2) . . no
C2 C3 1.330(2) . . no
C3 C4 1.512(2) . . no
C4 C13 1.549(2) . . no
C4 C5 1.5516(19) . . no
O4 C23 1.3730(17) . . yes
C5 C6 1.5142(18) . . no
O5 C25 1.3300(16) . . yes
C5 C11 1.5355(18) . . no
O5 C23 1.4967(16) . . yes
O6 C25 1.2134(16) . . yes
C6 C7 1.524(2) . . no
C7 C8 1.555(3) . . no
C7 C8A 1.513(15) . . no
C8 C9 1.537(3) . . no
C8A C9A 1.52(2) . . no
C9 C10 1.523(3) . . no
C9A C10 1.614(15) . . no
C10 C11 1.530(2) . . no
C11 C12 1.5201(19) . . no
C1 H1 1.0000 . . no
C2 H2 0.9500 . . no
C3 H3 0.9500 . . no
C4 H4 1.0000 . . no
O4 H28 0.90(2) . . no
C5 H5 1.0000 . . no
C7 H7B 0.9900 . . no
C7 H7C 0.9900 . . no
C7 H7A 0.9900 . . no
C7 H7D 0.9900 . . no
C8 H8A 0.9900 . . no
C8 H8B 0.9900 . . no
C8A H8AB 0.9900 . . no
C8A H8AA 0.9900 . . no
C9 H9A 0.9900 . . no
C9 H9B 0.9900 . . no
C9A H9AB 0.9900 . . no
C9A H9AA 0.9900 . . no
C10 H10B 0.9900 . . no
C10 H10C 0.9900 . . no
C10 H10A 0.9900 . . no
C10 H10D 0.9900 . . no
C13 H13B 0.9900 . . no
C13 H13A 0.9900 . . no
C14 C24 1.5535(19) . . no
C14 C26 1.548(2) . . no
C14 C15 1.515(2) . . no
C15 C16 1.333(2) . . no
C16 C17 1.513(2) . . no
C17 C26 1.542(2) . . no
C17 C18 1.579(2) . . no
C18 C19 1.530(2) . . no
C18 C25 1.5217(19) . . no
C18 C24 1.5388(18) . . no
C19 C20 1.540(2) . . no
C20 C21 1.530(3) . . no
C21 C22 1.537(2) . . no
C22 C23 1.525(2) . . no
C23 C24 1.5192(18) . . no
C14 H14 1.0000 . . no
C15 H15 0.9500 . . no
C16 H16 0.9500 . . no
C17 H17 1.0000 . . no
C19 H19A 0.9900 . . no
C19 H19B 0.9900 . . no
C20 H20A 0.9900 . . no
C20 H20B 0.9900 . . no
C21 H21A 0.9900 . . no
C21 H21B 0.9900 . . no
C22 H22A 0.9900 . . no
C22 H22B 0.9900 . . no
C24 H24 1.0000 . . no
C26 H26A 0.9900 . . no
C26 H26B 0.9900 . . no

loop_
_geom_angle_atom_site_label_1
_geom_angle_atom_site_label_2
_geom_angle_atom_site_label_3
_geom_angle
_geom_angle_site_symmetry_1
_geom_angle_site_symmetry_2
_geom_angle_site_symmetry_3
_geom_angle_publ_flag
C6 O2 C12 109.69(10) . . . yes
C6 O1 H27 111.0(13) . . . no
C2 C1 C11 105.49(12) . . . no
C11 C1 C13 100.04(11) . . . no
C2 C1 C13 99.67(12) . . . no
C1 C2 C3 107.30(15) . . . no
C2 C3 C4 108.37(14) . . . no
C3 C4 C13 99.94(12) . . . no
C5 C4 C13 96.84(11) . . . no
C3 C4 C5 110.05(12) . . . no
C4 C5 C6 120.83(12) . . . no
C4 C5 C11 103.43(11) . . . no
C6 C5 C11 104.26(11) . . . no
C23 O5 C25 109.58(10) . . . yes
O1 C6 O2 108.14(11) . . . yes
O1 C6 C5 111.72(12) . . . yes
O2 C6 C5 104.35(10) . . . yes
O2 C6 C7 105.41(12) . . . yes
C5 C6 C7 111.90(12) . . . no
O1 C6 C7 114.52(12) . . . yes
C6 C7 C8A 120.6(5) . . . no
C6 C7 C8 114.87(14) . . . no
C7 C8 C9 117.30(17) . . . no
C7 C8A C9A 113.2(13) . . . no
C8 C9 C10 116.28(19) . . . no
C8A C9A C10 119.5(12) . . . no
C9A C10 C11 107.4(5) . . . no
C9 C10 C11 113.90(14) . . . no
C1 C11 C5 102.71(11) . . . no
C1 C11 C12 111.06(11) . . . no
C10 C11 C12 109.90(11) . . . no
C5 C11 C10 114.20(11) . . . no
C1 C11 C10 115.25(11) . . . no
C5 C11 C12 102.89(10) . . . no
O2 C12 O3 121.22(12) . . . yes
O2 C12 C11 111.82(11) . . . yes
O3 C12 C11 126.97(12) . . . yes
C1 C13 C4 93.82(12) . . . no
C2 C1 H1 116.00 . . . no
C11 C1 H1 116.00 . . . no
C13 C1 H1 116.00 . . . no
C1 C2 H2 126.00 . . . no
C3 C2 H2 126.00 . . . no
C4 C3 H3 126.00 . . . no
C2 C3 H3 126.00 . . . no
C3 C4 H4 116.00 . . . no
C5 C4 H4 116.00 . . . no
C23 O4 H28 109.0(13) . . . no
C13 C4 H4 116.00 . . . no
C6 C5 H5 109.00 . . . no
C4 C5 H5 109.00 . . . no
C11 C5 H5 109.00 . . . no
C6 C7 H7C 107.00 . . . no
C6 C7 H7D 107.00 . . . no
C6 C7 H7B 109.00 . . . no
C8 C7 H7B 109.00 . . . no
C8A C7 H7C 107.00 . . . no
C8 C7 H7A 109.00 . . . no
H7A C7 H7B 108.00 . . . no
H7C C7 H7D 107.00 . . . no
C8A C7 H7D 107.00 . . . no
C6 C7 H7A 109.00 . . . no
C7 C8 H8A 108.00 . . . no
C9 C8 H8B 108.00 . . . no
C7 C8 H8B 108.00 . . . no
C9 C8 H8A 108.00 . . . no
H8A C8 H8B 107.00 . . . no
H8AA C8A H8AB 108.00 . . . no
C7 C8A H8AB 109.00 . . . no
C9A C8A H8AA 109.00 . . . no
C7 C8A H8AA 109.00 . . . no
C9A C8A H8AB 109.00 . . . no
C10 C9 H9B 108.00 . . . no
H9A C9 H9B 107.00 . . . no
C10 C9 H9A 108.00 . . . no
C8 C9 H9A 108.00 . . . no
C8 C9 H9B 108.00 . . . no
C10 C9A H9AB 107.00 . . . no
C10 C9A H9AA 107.00 . . . no
H9AA C9A H9AB 107.00 . . . no
C8A C9A H9AA 107.00 . . . no
C8A C9A H9AB 107.00 . . . no
C11 C10 H10C 110.00 . . . no
C11 C10 H10D 110.00 . . . no
C9A C10 H10C 110.00 . . . no
C9 C10 H10A 109.00 . . . no
C9 C10 H10B 109.00 . . . no
C11 C10 H10A 109.00 . . . no
C11 C10 H10B 109.00 . . . no
C9A C10 H10D 110.00 . . . no
H10A C10 H10B 108.00 . . . no
H10C C10 H10D 108.00 . . . no
C4 C13 H13A 113.00 . . . no
C4 C13 H13B 113.00 . . . no
H13A C13 H13B 110.00 . . . no
C1 C13 H13A 113.00 . . . no
C1 C13 H13B 113.00 . . . no
C15 C14 C26 99.93(12) . . . no
C24 C14 C26 97.22(11) . . . no
C15 C14 C24 109.85(12) . . . no
C14 C15 C16 108.06(13) . . . no
C15 C16 C17 107.49(13) . . . no
C16 C17 C18 105.65(11) . . . no
C18 C17 C26 100.04(11) . . . no
C16 C17 C26 99.70(12) . . . no
C17 C18 C19 115.80(11) . . . no
C17 C18 C25 109.95(11) . . . no
C19 C18 C24 113.85(11) . . . no
C19 C18 C25 110.46(11) . . . no
C24 C18 C25 103.04(10) . . . no
C17 C18 C24 102.79(11) . . . no
C18 C19 C20 113.48(13) . . . no
C19 C20 C21 117.09(14) . . . no
C20 C21 C22 116.89(14) . . . no
C21 C22 C23 115.25(12) . . . no
O4 C23 C22 114.47(11) . . . yes
O4 C23 C24 111.84(11) . . . yes
O4 C23 O5 107.80(10) . . . yes
O5 C23 C24 104.59(10) . . . yes
C22 C23 C24 111.92(11) . . . no
O5 C23 C22 105.44(10) . . . yes
C14 C24 C23 121.15(11) . . . no
C18 C24 C23 103.81(10) . . . no
C14 C24 C18 103.31(10) . . . no
O5 C25 O6 121.04(12) . . . yes
O6 C25 C18 127.16(12) . . . yes
O5 C25 C18 111.81(11) . . . yes
C14 C26 C17 93.86(11) . . . no
C15 C14 H14 116.00 . . . no
C24 C14 H14 116.00 . . . no
C26 C14 H14 116.00 . . . no
C14 C15 H15 126.00 . . . no
C16 C15 H15 126.00 . . . no
C15 C16 H16 126.00 . . . no
C17 C16 H16 126.00 . . . no
C16 C17 H17 116.00 . . . no
C18 C17 H17 116.00 . . . no
C26 C17 H17 116.00 . . . no
C18 C19 H19A 109.00 . . . no
C18 C19 H19B 109.00 . . . no
C20 C19 H19A 109.00 . . . no
C20 C19 H19B 109.00 . . . no
H19A C19 H19B 108.00 . . . no
C19 C20 H20A 108.00 . . . no
C19 C20 H20B 108.00 . . . no
C21 C20 H20A 108.00 . . . no
C21 C20 H20B 108.00 . . . no
H20A C20 H20B 107.00 . . . no
C20 C21 H21A 108.00 . . . no
C20 C21 H21B 108.00 . . . no
C22 C21 H21A 108.00 . . . no
C22 C21 H21B 108.00 . . . no
H21A C21 H21B 107.00 . . . no
C21 C22 H22A 108.00 . . . no
C21 C22 H22B 108.00 . . . no
C23 C22 H22A 108.00 . . . no
C23 C22 H22B 108.00 . . . no
H22A C22 H22B 107.00 . . . no
C14 C24 H24 109.00 . . . no
C18 C24 H24 109.00 . . . no
C23 C24 H24 109.00 . . . no
C14 C26 H26A 113.00 . . . no
C14 C26 H26B 113.00 . . . no
C17 C26 H26A 113.00 . . . no
C17 C26 H26B 113.00 . . . no
H26A C26 H26B 110.00 . . . no

loop_
_geom_torsion_atom_site_label_1
_geom_torsion_atom_site_label_2
_geom_torsion_atom_site_label_3
_geom_torsion_atom_site_label_4
_geom_torsion
_geom_torsion_site_symmetry_1
_geom_torsion_site_symmetry_2
_geom_torsion_site_symmetry_3
_geom_torsion_site_symmetry_4
_geom_torsion_publ_flag
C12 O2 C6 O1 141.43(12) . . . . no
C12 O2 C6 C5 22.36(15) . . . . no
C12 O2 C6 C7 -95.66(13) . . . . no
C6 O2 C12 O3 170.92(14) . . . . no
C6 O2 C12 C11 -8.62(16) . . . . no
C13 C1 C11 C5 29.58(13) . . . . no
C13 C1 C11 C10 -95.23(13) . . . . no
C13 C1 C11 C12 138.97(12) . . . . no
C2 C1 C13 C4 50.97(13) . . . . no
C11 C1 C13 C4 -56.80(12) . . . . no
C13 C1 C2 C3 -35.73(16) . . . . no
C2 C1 C11 C10 161.70(12) . . . . no
C2 C1 C11 C12 35.91(15) . . . . no
C11 C1 C2 C3 67.61(16) . . . . no
C2 C1 C11 C5 -73.48(14) . . . . no
C1 C2 C3 C4 2.74(18) . . . . no
C2 C3 C4 C5 -69.97(16) . . . . no
C2 C3 C4 C13 31.14(16) . . . . no
C13 C4 C5 C6 -161.01(12) . . . . no
C3 C4 C5 C6 -57.78(16) . . . . no
C3 C4 C5 C11 58.16(14) . . . . no
C13 C4 C5 C11 -45.07(13) . . . . no
C3 C4 C13 C1 -49.35(13) . . . . no
C5 C4 C13 C1 62.46(12) . . . . no
C4 C5 C6 C7 -157.40(13) . . . . no
C11 C5 C6 O1 -143.00(11) . . . . no
C11 C5 C6 O2 -26.39(13) . . . . no
C4 C5 C6 O2 89.12(14) . . . . no
C6 C5 C11 C1 136.77(11) . . . . no
C6 C5 C11 C10 -97.73(13) . . . . no
C6 C5 C11 C12 21.34(13) . . . . no
C11 C5 C6 C7 87.09(13) . . . . no
C4 C5 C11 C1 9.60(13) . . . . no
C4 C5 C11 C10 135.10(12) . . . . no
C4 C5 C11 C12 -105.84(12) . . . . no
C4 C5 C6 O1 -27.49(17) . . . . no
C25 O5 C23 C22 95.38(12) . . . . no
C23 O5 C25 O6 -171.44(13) . . . . no
C23 O5 C25 C18 8.86(15) . . . . no
C25 O5 C23 O4 -141.94(11) . . . . no
C25 O5 C23 C24 -22.79(14) . . . . no
C5 C6 C7 C8 -57.54(18) . . . . no
O2 C6 C7 C8 55.28(17) . . . . no
O1 C6 C7 C8 174.02(14) . . . . no
C6 C7 C8 C9 61.0(2) . . . . no
C7 C8 C9 C10 -81.0(2) . . . . no
C8 C9 C10 C11 44.1(2) . . . . no
C9 C10 C11 C5 35.34(18) . . . . no
C9 C10 C11 C12 -79.67(17) . . . . no
C9 C10 C11 C1 153.94(15) . . . . no
C1 C11 C12 O3 62.81(19) . . . . no
C1 C11 C12 O2 -117.68(13) . . . . no
C10 C11 C12 O3 -65.91(19) . . . . no
C5 C11 C12 O2 -8.41(15) . . . . no
C5 C11 C12 O3 172.08(15) . . . . no
C10 C11 C12 O2 113.60(13) . . . . no
C24 C14 C15 C16 69.90(16) . . . . no
C15 C14 C26 C17 49.59(13) . . . . no
C26 C14 C15 C16 -31.56(16) . . . . no
C26 C14 C24 C23 159.59(12) . . . . no
C15 C14 C24 C18 -59.18(14) . . . . no
C24 C14 C26 C17 -62.10(12) . . . . no
C26 C14 C24 C18 44.14(12) . . . . no
C15 C14 C24 C23 56.27(16) . . . . no
C14 C15 C16 C17 -2.25(17) . . . . no
C15 C16 C17 C26 35.37(16) . . . . no
C15 C16 C17 C18 -68.03(15) . . . . no
C26 C17 C18 C19 94.40(13) . . . . no
C16 C17 C26 C14 -50.92(13) . . . . no
C26 C17 C18 C24 -30.37(13) . . . . no
C16 C17 C18 C25 -36.41(15) . . . . no
C16 C17 C18 C19 -162.46(12) . . . . no
C18 C17 C26 C14 57.03(12) . . . . no
C26 C17 C18 C25 -139.55(11) . . . . no
C16 C17 C18 C24 72.77(13) . . . . no
C25 C18 C19 C20 77.90(15) . . . . no
C17 C18 C24 C14 -8.53(13) . . . . no
C17 C18 C24 C23 -135.80(11) . . . . no
C19 C18 C24 C14 -134.57(12) . . . . no
C17 C18 C25 O5 117.46(12) . . . . no
C17 C18 C25 O6 -62.22(18) . . . . no
C19 C18 C25 O5 -113.52(13) . . . . no
C19 C18 C25 O6 66.80(18) . . . . no
C24 C18 C25 O5 8.44(14) . . . . no
C24 C18 C25 O6 -171.24(14) . . . . no
C24 C18 C19 C20 -37.45(17) . . . . no
C17 C18 C19 C20 -156.30(13) . . . . no
C25 C18 C24 C23 -21.49(13) . . . . no
C19 C18 C24 C23 98.16(13) . . . . no
C25 C18 C24 C14 105.79(11) . . . . no
C18 C19 C20 C21 -42.31(19) . . . . no
C19 C20 C21 C22 80.54(19) . . . . no
C20 C21 C22 C23 -61.86(18) . . . . no
C21 C22 C23 O5 -54.63(15) . . . . no
C21 C22 C23 C24 58.49(16) . . . . no
C21 C22 C23 O4 -172.93(12) . . . . no
O4 C23 C24 C18 143.13(11) . . . . no
O5 C23 C24 C14 -88.46(13) . . . . no
C22 C23 C24 C14 157.89(12) . . . . no
C22 C23 C24 C18 -86.92(13) . . . . no
O5 C23 C24 C18 26.73(13) . . . . no
O4 C23 C24 C14 27.94(17) . . . . no

loop_
_geom_hbond_atom_site_label_D
_geom_hbond_atom_site_label_H
_geom_hbond_atom_site_label_A
_geom_hbond_distance_DH
_geom_hbond_distance_HA
_geom_hbond_distance_DA
_geom_hbond_angle_DHA
_geom_hbond_site_symmetry_A
_geom_hbond_publ_flag
#
#D   H   A   D - H  H...A   D...A    D - H...A  symm(A)
#
O1 H27 O3 0.90(2) 1.82(2) 2.7007(15) 167(2) 4_555 yes
O4 H28 O6 0.90(2) 1.81(2) 2.6961(13) 165.8(19) 4_564 yes
C5 H5 O3 1.0000 2.4600 3.3259(17) 144.00 2_656 yes
C7 H7B O1 0.9900 2.5500 3.475(2) 155.00 3_667 yes
C8 H8B O2 0.9900 2.5500 2.897(2) 100.00 . yes
C21 H21A O5 0.9900 2.5300 2.888(2) 101.00 . yes
C22 H22A O4 0.9900 2.4500 3.4100(18) 164.00 3_566 yes
C24 H24 O6 1.0000 2.4400 3.3451(16) 151.00 2_546 yes

# Loop Mechanism for Extra Tables(s)

#loop_
#_publ_manuscript_incl_extra_item
#'_geom_extra_tableA_col_1'
#'_geom_extra_tableA_col_2'
#'_geom_extra_tableA_col_3'
#'_geom_extra_table_head_A'
#'_geom_table_footnote_A'
#'_geom_extra_tableB_col_1'
#'_geom_extra_tableB_col_2'
#'_geom_extra_tableB_col_3'
#'_geom_extra_table_head_B'
#'_geom_table_footnote_B'


#
#loop_
#_geom_extra_tableA_col_1
#_geom_extra_tableA_col_2
#_geom_extra_tableA_col_3
# ? ? ?


#
#loop_
#_geom_extra_tableB_col_1
#_geom_extra_tableB_col_2
#_geom_extra_tableB_col_3
# ? ? ?


#
#_geom_table_footnote_A
#;
# ?
#;


#
#_geom_table_footnote_B
#;
# ?
#;


#
#_geom_table_footnote_A
#;
# ?
#;


#
#_geom_table_footnote_B
#;
# ?
#;

_shelx_res_file                  
;
TITL StiMa2_0ma_a.res in P2(1)/c
    StiMa2_0ma.res
    created by SHELXL-2019/2 at 21:22:41 on 24-Jan-2023
CELL 0.71073 14.7781 13.1621 11.8310 90.000 99.468 90.000
ZERR 8.00 0.0010 0.0008 0.0008 0.000 0.003 0.000
LATT 1
SYMM -x, y+1/2, -z+1/2
SFAC C H O
UNIT 104 128 24
OMIT 0 0 2 ! affected by beamstop
OMIT 0 4 0 ! affected by beamstop
LIST 4 ! automatically inserted. Change 6 to 4 for CHECKCIF!!
TEMP -173.150
ACTA
L.S. 4
FMAP 2
PLAN 10
REM conformational disorder of cycloheptane
SIMU 0.01 C8 C8a
SIMU 0.01 C9 C9a
RIGU C7 C8 C9 C10
RIGU C7 C8a C9a C10
SADI C9 C10 C9a C10
SADI C8 C9 C8a C9a
SADI C7 C8 C7 C8a
REM ---------
HTAB
BOND $H
CONF
WGHT    0.045500    1.249700
FVAR       0.46703   0.88237
C2    1    0.335624    0.284551    0.648557    11.00000    0.02631    0.04307 =
         0.03207   -0.00033   -0.00539   -0.01234
AFIX  43
H2    2    0.313654    0.220264    0.619550    11.00000   -1.20000
AFIX   0
C1    1    0.399983    0.353941    0.597455    11.00000    0.02648    0.03277 =
         0.01464    0.00272   -0.00323    0.00077
AFIX  13
H1    2    0.405905    0.341023    0.515700    11.00000   -1.20000
AFIX   0
C3    1    0.315556    0.330314    0.741606    11.00000    0.02230    0.04958 =
         0.03453    0.00595    0.00350   -0.00932
AFIX  43
H3    2    0.278507    0.303022    0.792663    11.00000   -1.20000
AFIX   0
O5    3    0.029294    0.744990    0.642367    11.00000    0.03164    0.01309 =
         0.01386    0.00029    0.00291    0.00106
O6    3    0.019700    0.828633    0.802402    11.00000    0.04317    0.01494 =
         0.01889   -0.00313    0.00378    0.00011
C4    1    0.361770    0.433179    0.752253    11.00000    0.02039    0.03546 =
         0.02111    0.00559    0.00160    0.00605
AFIX  13
H4    2    0.333482    0.485259    0.797161    11.00000   -1.20000
AFIX   0
C5    1    0.467204    0.420130    0.784605    11.00000    0.01914    0.01639 =
         0.01703    0.00195    0.00185    0.00135
AFIX  13
H5    2    0.497332    0.488083    0.783636    11.00000   -1.20000
AFIX   0
C6    1    0.508620    0.363723    0.892305    11.00000    0.03050    0.01635 =
         0.01665   -0.00201   -0.00149    0.00625
C7    1    0.608117    0.394107    0.933050    11.00000    0.02989    0.03193 =
         0.03200   -0.01337   -0.01157    0.01061
PART 1
AFIX  23
H7A   2    0.631970    0.354488    1.002725    21.00000   -1.20000
H7B   2    0.609832    0.466777    0.954884    21.00000   -1.20000
AFIX  23
PART 2
H7C   2    0.608702    0.441096    0.998507   -21.00000   -1.20000
H7D   2    0.641431    0.332119    0.963591   -21.00000   -1.20000
AFIX   0
PART 0
PART 1 21
C8    1    0.673110    0.377841    0.843734    21.00000    0.02007    0.05006 =
         0.05567   -0.02745   -0.00930    0.00765
AFIX  23
H8A   2    0.736068    0.396197    0.880504    21.00000   -1.20000
H8B   2    0.673429    0.304461    0.825428    21.00000   -1.20000
AFIX   0
C9    1    0.651172    0.436700    0.730314    21.00000    0.02322    0.04194 =
         0.06017   -0.01843    0.01468   -0.01016
AFIX  23
H9A   2    0.632406    0.506436    0.747634    21.00000   -1.20000
H9B   2    0.708264    0.442350    0.697161    21.00000   -1.20000
AFIX   0
PART 2 -21
C8A   1    0.663865    0.443335    0.851566   -21.00000    0.02523    0.04987 =
         0.04584   -0.01415   -0.00042    0.00001
AFIX  23
H8AA  2    0.727973    0.451249    0.890922   -21.00000   -1.20000
H8AB  2    0.639031    0.512040    0.831512   -21.00000   -1.20000
AFIX   0
C9A   1    0.663539    0.382824    0.741886   -21.00000    0.02852    0.02984 =
         0.04606   -0.00333    0.00648   -0.00375
AFIX  23
H9AA  2    0.670618    0.310235    0.763454   -21.00000   -1.20000
H9AB  2    0.718933    0.402530    0.710102   -21.00000   -1.20000
AFIX   0
PART 0
C10   1    0.576901    0.391675    0.639647    11.00000    0.02851    0.02456 =
         0.03271   -0.00148    0.01421   -0.00230
PART 1
AFIX  23
H10A  2    0.603194    0.333811    0.602520    21.00000   -1.20000
H10B  2    0.557668    0.443660    0.580056    21.00000   -1.20000
AFIX  23
PART 2
H10C  2    0.568477    0.463025    0.613553   -21.00000   -1.20000
H10D  2    0.586983    0.349225    0.573766   -21.00000   -1.20000
AFIX   0
PART 0
C11   1    0.492205    0.354836    0.686691    11.00000    0.02060    0.01582 =
         0.01592    0.00168    0.00111   -0.00091
C12   1    0.510977    0.251297    0.742555    11.00000    0.02836    0.01716 =
         0.01605   -0.00030   -0.00173   -0.00031
C13   1    0.360048    0.457979    0.623912    11.00000    0.02908    0.03824 =
         0.02034    0.00729   -0.00169    0.01019
AFIX  23
H13A  2    0.297294    0.469407    0.581650    11.00000   -1.20000
H13B  2    0.400473    0.515570    0.611814    11.00000   -1.20000
AFIX   0
C14   1    0.143438    0.539771    0.749753    11.00000    0.02302    0.02081 =
         0.02154    0.00240    0.00015    0.00448
AFIX  13
H14   2    0.166358    0.482486    0.706658    11.00000   -1.20000
AFIX   0
C15   1    0.204981    0.632355    0.768326    11.00000    0.01879    0.02987 =
         0.03716    0.00361   -0.00271   -0.00025
AFIX  43
H15   2    0.249711    0.651403    0.723098    11.00000   -1.20000
AFIX   0
C16   1    0.185411    0.682412    0.859194    11.00000    0.02864    0.02792 =
         0.03308   -0.00036   -0.01197   -0.00161
AFIX  43
H16   2    0.214962    0.742123    0.891896    11.00000   -1.20000
AFIX   0
PART 0
C17   1    0.107517    0.626765    0.900769    11.00000    0.03846    0.02465 =
         0.01407    0.00141   -0.00371    0.00314
AFIX  13
H17   2    0.098443    0.641450    0.981078    11.00000   -1.20000
AFIX   0
C18   1    0.021222    0.642255    0.804301    11.00000    0.02546    0.01494 =
         0.01428    0.00002    0.00416   -0.00125
C19   1   -0.071998    0.621267    0.839779    11.00000    0.03573    0.02231 =
         0.03338   -0.00116    0.02032   -0.00351
AFIX  23
H19A  2   -0.091250    0.682100    0.878942    11.00000   -1.20000
H19B  2   -0.065359    0.564477    0.895397    11.00000   -1.20000
AFIX   0
C20   1   -0.147572    0.594299    0.738429    11.00000    0.02498    0.03698 =
         0.05905   -0.01093    0.01828   -0.00546
AFIX  23
H20A  2   -0.140106    0.521990    0.718842    11.00000   -1.20000
H20B  2   -0.207606    0.600836    0.764539    11.00000   -1.20000
AFIX   0
C21   1   -0.151184    0.656962    0.628816    11.00000    0.02238    0.03457 =
         0.05019   -0.01373   -0.00429    0.00461
AFIX  23
H21A  2   -0.140366    0.729021    0.650981    11.00000   -1.20000
H21B  2   -0.214090    0.652170    0.584799    11.00000   -1.20000
AFIX   0
C22   1   -0.083421    0.627699    0.548676    11.00000    0.02894    0.02274 =
         0.02462   -0.00511   -0.00785    0.00624
AFIX  23
H22A  2   -0.095398    0.556415    0.523964    11.00000   -1.20000
H22B  2   -0.095777    0.670935    0.479378    11.00000   -1.20000
AFIX   0
C23   1    0.017723    0.637787    0.600275    11.00000    0.02626    0.01291 =
         0.01436   -0.00147    0.00169    0.00244
C24   1    0.042775    0.573164    0.707234    11.00000    0.02040    0.01404 =
         0.01500    0.00106    0.00260   -0.00053
AFIX  13
H24   2    0.001946    0.512150    0.701344    11.00000   -1.20000
AFIX   0
C25   1    0.022979    0.748182    0.753162    11.00000    0.02182    0.01668 =
         0.01415   -0.00041    0.00154   -0.00056
C26   1    0.133016    0.516451    0.875231    11.00000    0.03885    0.02522 =
         0.01990    0.00578   -0.00330    0.00601
AFIX  23
H26A  2    0.083152    0.467506    0.881191    11.00000   -1.20000
H26B  2    0.190992    0.493729    0.922649    11.00000   -1.20000
AFIX   0
O1    3    0.453735    0.369002    0.974817    11.00000    0.04580    0.03015 =
         0.01494    0.00382    0.00442    0.00987
H27   2    0.485132    0.352067    1.043913    11.00000   -1.50000
O2    3    0.512070    0.255226    0.854970    11.00000    0.04676    0.01594 =
         0.01436    0.00116   -0.00127    0.00564
O3    3    0.524513    0.172108    0.695312    11.00000    0.05723    0.01625 =
         0.01948   -0.00286   -0.00043    0.00226
O4    3    0.077063    0.622614    0.523928    11.00000    0.03598    0.02395 =
         0.01535    0.00185    0.00732    0.00660
H28   2    0.050268    0.644354    0.454135    11.00000   -1.50000
HKLF 4 1 1 0 0 0 1 0 0 0 1


REM  StiMa2_0ma_a.res in P2(1)/c
REM wR2 = 0.1160, GooF = S = 1.103, Restrained GooF = 1.108 for all data
REM R1 = 0.0447 for 4358 Fo > 4sig(Fo) and 0.0473 for all 4643 data
REM 314 parameters refined using 45 restraints

END

WGHT      0.0455      1.2491

REM Instructions for potential hydrogen bonds
EQIV $1 -x+1, y+1/2, -z+3/2
HTAB C5 O3_$1
EQIV $2 -x+1, -y+1, -z+2
HTAB C7 O1_$2
EQIV $3 -x, -y+1, -z+1
HTAB C22 O4_$3
EQIV $4 -x, y-1/2, -z+3/2
HTAB C24 O6_$4
EQIV $5 x, -y+1/2, z+1/2
HTAB O1 O3_$5
EQIV $6 x, -y+3/2, z-1/2
HTAB O4 O6_$6

REM Highest difference peak  0.358,  deepest hole -0.228,  1-sigma level  0.040
Q1    1  -0.1503  0.5853  0.6345  11.00000  0.05    0.36
Q2    1   0.4853  0.3900  0.8378  11.00000  0.05    0.35
Q3    1   0.0361  0.6065  0.6569  11.00000  0.05    0.35
Q4    1   0.5032  0.3041  0.7066  11.00000  0.05    0.33
Q5    1   0.0216  0.6933  0.7834  11.00000  0.05    0.33
Q6    1   0.0275  0.6080  0.7568  11.00000  0.05    0.31
Q7    1  -0.0362  0.6364  0.5776  11.00000  0.05    0.30
Q8    1   0.4834  0.3892  0.7337  11.00000  0.05    0.30
Q9    1   0.4478  0.3534  0.6352  11.00000  0.05    0.29
Q10   1   0.0631  0.6340  0.8554  11.00000  0.05    0.28
;
_shelx_res_checksum              76385
_shelx_hkl_file                  
;
   0   0  -2 4380.66  181.48
   0   0  -2 4487.05  181.18
   0   0  -3    0.40    0.60
   0   0  -3    0.00    0.30
   0   0  -3    0.40    0.40
   0   0   3    0.90    0.40
   0   0   3    0.30    0.60
   0   0  -3    0.30    0.40
   0   0   3    0.30    0.40
   0   0  -4   21.60    1.50
   0   0  -4   19.90    1.50
   0   0  -4   20.90    1.40
   0   0   4   19.30    1.50
   0   0  -4   22.00    2.00
   0   0  -5    5.50    1.50
   0   0  -5    4.60    0.90
   0   0   5    5.90    1.10
   0   0  -5    5.30    1.40
   0   0  -6   68.39    3.80
   0   0  -6   70.59    4.80
   0   0   6   66.39    4.00
   0   0  -6   71.89    3.60
   0   0  -6   65.29    3.70
   0   0  -6   66.19    4.80
   0   0   7    1.30    5.70
   0   0   7   -6.10    4.90
   0   0   7    1.80    5.40
   0   0   7   -1.00    5.00
   0   0  -8  810.12   32.70
   0   0  -8  823.72   32.60
   0   0  -8  773.82   34.30
   0   0  -8  714.83   33.90
   0   0  -9   -0.50    0.80
   0   0  -9    0.40    1.30
   0   0  -9    0.90    0.60
   0   0  -9   -0.10    0.90
   0   0  -9    0.10    0.80
   0   0  -9   -0.40    1.00
   0   0   9    0.20    0.80
   0   0 -10   37.60    3.00
   0   0 -10   37.70    3.40
   0   0 -10   40.40    2.90
   0   0 -10   38.80    4.30
   0   0 -10   35.30    3.90
   0   0 -10   34.20    2.70
   0   0 -11    0.90    1.30
   0   0 -11   -0.20    1.00
   0   0 -11   -0.10    0.80
   0   0 -11    0.00    0.90
   0   0 -12   31.60    3.70
   0   0 -12   30.00    2.90
   0   0 -12   30.50    2.70
   0   0 -12   30.10    4.00
   0   0 -12   32.30    2.70
   0   0 -13   -0.50    1.30
   0   0 -13    0.50    1.10
   0   0 -13    2.30    1.10
   0   0 -13   -0.60    0.70
   0   0 -13    0.60    1.20
   0   0 -14   28.60    3.30
   0   0 -14   28.60    2.70
   0   1   1    0.20    0.10
   0   1  -1    0.50    0.20
   0   1  -1    0.10    0.30
   0   1   1    0.40    0.10
   0   1   1    0.20    0.10
   0  -1  -1    0.40    0.10
   0  -1   1    0.20    0.20
   0  -1   1    0.20    0.10
   0  -1  -1    0.20    0.10
   0  -1   1    0.10    0.30
   0   1  -2   41.30    2.70
   0   1  -2   41.50    2.10
   0  -1   2   36.20    2.00
   0  -1  -2   36.60    1.90
   0  -1  -2   34.50    1.70
   0  -1  -2   39.00    1.70
   0  -1   2   34.20    2.60
   0  -1   2   38.90    1.90
   0  -1  -2   35.10    1.80
   0  -1  -2   37.70    2.00
   0   1   3   16.90    1.10
   0   1   3   19.20    1.40
   0   1  -3   13.40    1.10
   0   1  -3   14.30    1.70
   0   1  -3   15.90    1.30
   0  -1  -3   17.80    1.00
   0  -1   3   15.30    1.30
   0  -1   3   12.50    1.70
   0  -1  -3   19.20    1.20
   0  -1  -3   18.80    1.40
   0  -1  -3   16.60    1.00
   0  -1  -3   16.80    1.50
   0  -1  -3   17.40    1.40
   0  -1   3   14.70    1.20
   0  -1   4 1484.85   60.19
   0   1  -5    6.70    1.20
   0   1   5   11.00    1.60
   0   1   5   10.20    1.20
   0  -1  -5   10.20    1.10
   0  -1  -5    9.40    1.40
   0  -1  -5    8.80    1.10
   0  -1  -5    9.90    1.70
   0  -1  -5    9.20    1.10
   0  -1  -5   11.10    1.80
   0  -1   5    6.40    1.20
   0   1  -6  148.79    8.90
   0   1   6  175.38    7.80
   0   1  -6  156.18    7.50
   0   1  -6  146.89    8.70
   0   1  -6  147.39    7.50
   0  -1  -6  156.78    8.00
   0  -1   6  155.18    7.50
   0  -1  -6  166.78    7.10
   0  -1  -6  156.38    8.10
   0  -1  -6  158.08    7.10
   0   1   7    4.40    1.20
   0   1  -7    2.90    1.60
   0   1  -7    2.80    1.00
   0   1  -7    4.40    1.70
   0   1  -7    3.90    1.10
   0   1  -7    4.50    1.00
   0   1  -7    3.50    1.00
   0  -1  -7    4.10    1.00
   0  -1   7    3.10    1.00
   0  -1  -7    4.10    1.50
   0  -1  -7    3.00    1.00
   0  -1  -7    4.10    1.40
   0  -1  -7    4.70    0.90
   0  -1  -7    4.30    0.90
   0   1  -8  364.96   18.80
   0   1  -8  372.26   16.70
   0   1  -8  372.36   16.90
   0   1  -8  339.37   18.30
   0  -1  -8  388.26   16.30
   0  -1  -8  388.26   17.60
   0  -1  -8  387.66   17.80
   0  -1   8  426.76   17.90
   0  -1  -8  397.96   16.50
   0   1  -9    7.10    2.40
   0   1  -9    7.60    2.30
   0   1  -9    7.70    1.60
   0   1  -9    5.40    1.20
   0   1  -9    4.50    1.20
   0   1  -9    5.60    1.40
   0  -1   9    5.50    1.40
   0  -1  -9    6.10    1.10
   0  -1  -9    5.90    1.70
   0  -1  -9    6.30    1.80
   0  -1  -9    3.90    1.30
   0  -1  -9    4.90    1.10
   0  -1  -9    4.20    1.00
   0   1 -10   75.19    6.40
   0   1 -10   76.89    4.70
   0   1 -10   76.29    6.20
   0   1 -10   77.19    4.90
   0   1 -10   71.29    4.30
   0  -1 -10   78.09    4.30
   0  -1 -10   76.09    4.40
   0  -1 -10   79.59    5.50
   0  -1 -10   71.19    4.10
   0  -1 -10   76.09    5.10
   0  -1 -10   74.99    5.60
   0   1 -11    0.90    0.80
   0   1 -11    2.50    1.80
   0   1 -11    0.80    1.10
   0   1 -11    2.70    1.90
   0   1 -11    2.30    1.30
   0  -1 -11    0.30    0.90
   0  -1 -11    0.10    0.70
   0  -1 -11    0.80    1.10
   0  -1 -11    3.10    1.60
   0  -1 -11    0.50    1.00
   0  -1 -11    2.00    1.30
   0   1 -12   20.50    2.90
   0   1 -12   20.50    2.60
   0   1 -12   14.50    3.60
   0   1 -12   20.50    3.70
   0   1 -12   19.20    2.30
   0  -1 -12   26.10    2.30
   0  -1 -12   25.00    3.00
   0  -1 -12   20.80    2.30
   0  -1 -12   21.40    2.20
   0  -1 -12   23.40    3.70
   0   1 -13   11.20    2.60
   0   1 -13    6.80    1.60
   0   1 -13    6.20    1.70
   0   1 -13    5.70    1.80
   0   1 -13    5.50    2.40
   0  -1 -13    6.30    1.60
   0  -1 -13    5.70    1.40
   0  -1 -13    7.70    1.50
   0  -1 -13    9.70    2.40
   0  -1 -13   12.00    2.30
   0   1 -14   10.50    3.10
   0   1 -14    6.10    1.50
   0   1 -14    7.80    2.30
   0  -1 -14    8.90    2.00
   0  -1 -14   13.50    3.30
   0  -1 -14   10.10    1.90
   0   2   0  828.82   39.70
   0   2   0  842.92   39.30
   0  -2   0  885.01   39.50
   0  -2   0  952.60   40.40
   0   2   1   -0.20    0.30
   0   2  -1    0.10    0.30
   0   2  -1    0.10    0.20
   0   2   1    0.20    0.10
   0   2  -1    0.00    0.40
   0   2   1    0.30    0.10
   0   2  -1    0.00    0.60
   0   2   1    0.40    0.30
   0   2   1    0.40    0.20
   0   2   1    0.20    0.10
   0  -2  -1    0.30    0.10
   0  -2  -1    0.20    0.10
   0  -2   1    0.10    0.40
   0  -2   1    0.20    0.60
   0  -2   1    0.10    0.20
   0  -2  -1    0.10    0.20
   0  -2  -1    0.20    0.40
   0  -2  -1    0.20    0.10
   0  -2   1    0.00    0.20
   0  -2  -1    0.20    0.30
   0   2  -2   85.49    4.10
   0   2  -2   89.29    5.00
   0  -2   2   83.29    4.10
   0  -2   2   76.39    4.80
   0   2   3    3.70    0.50
   0   2   3    5.30    0.90
   0   2  -3    3.90    1.30
   0  -2   3    3.40    0.60
   0  -2  -3    5.20    0.50
   0  -2  -3    4.20    0.80
   0  -2  -3    5.30    0.30
   0  -2  -3    4.70    0.40
   0  -2  -3    4.40    0.40
   0  -2   3    2.80    0.70
   0  -2   3    3.10    1.10
   0   2  -4  416.76   18.70
   0   2  -4  427.26   20.00
   0  -2  -4  474.25   17.90
   0  -2   4  433.36   18.80
   0  -2   4  426.46   20.20
   0  -2  -4  464.35   17.90
   0   2  -5    3.90    1.80
   0   2   5    4.60    0.80
   0   2   5    3.70    1.00
   0   2  -5    5.20    1.20
   0   2  -5    4.00    0.90
   0  -2  -5    3.80    0.90
   0  -2   5    4.70    0.90
   0  -2  -5    4.30    0.60
   0  -2  -5    4.10    0.60
   0  -2   5    4.10    1.20
   0  -2  -5    5.30    0.90
   0  -2  -5    4.50    1.10
   0  -2  -5    4.60    1.00
   0  -2   5    4.00    1.70
   0   2  -6  426.06   19.10
   0   2  -6  417.66   17.20
   0  -2  -6  371.86   16.80
   0  -2  -6  385.56   16.20
   0  -2  -6  386.86   16.30
   0  -2  -6  375.46   17.00
   0   2  -7    6.70    1.30
   0   2  -7    4.80    2.00
   0   2  -7    6.00    1.40
   0   2  -7    4.50    0.90
   0   2   7    8.00    1.50
   0  -2  -7    7.40    1.10
   0  -2  -7    4.90    0.80
   0  -2  -7    5.80    0.80
   0  -2  -7    6.20    1.30
   0  -2  -7    8.10    1.60
   0  -2  -7    6.70    1.40
   0  -2   7    6.70    1.30
   0   2   8    8.70    1.70
   0   2  -8    6.20    1.60
   0   2  -8    7.90    1.40
   0   2  -8    7.70    2.50
   0   2  -8    7.00    1.50
   0   2  -8    9.60    2.70
   0  -2  -8    5.70    1.00
   0  -2   8    6.80    1.40
   0  -2  -8    7.30    1.50
   0  -2  -8    5.30    1.50
   0  -2  -8    5.80    1.50
   0  -2  -8    5.80    1.00
   0  -2  -8    7.30    1.00
   0   2  -9    0.60    0.70
   0   2  -9    0.30    0.90
   0   2  -9    1.40    1.60
   0   2  -9    0.00    1.40
   0   2  -9   -0.40    1.00
   0  -2   9    0.90    1.00
   0  -2  -9   -0.70    0.90
   0  -2  -9    1.10    1.10
   0  -2  -9    0.30    0.90
   0  -2  -9    0.70    0.70
   0  -2  -9    0.40    0.60
   0  -2  -9    1.20    0.80
   0   2 -10   67.39    4.80
   0   2 -10   73.49    4.30
   0   2 -10   57.29    5.90
   0   2 -10   66.49    6.40
   0   2 -10   63.89    4.60
   0  -2 -10   77.49    4.90
   0  -2 -10   73.79    4.00
   0  -2 -10   76.99    4.20
   0  -2 -10   72.09    5.00
   0  -2 -10   79.99    3.90
   0  -2 -10   78.09    5.10
   0   2 -11   12.20    2.20
   0   2 -11    8.20    3.10
   0   2 -11    9.60    1.80
   0   2 -11    9.30    2.10
   0   2 -11   11.60    3.30
   0  -2 -11   11.30    2.30
   0  -2 -11   11.60    2.10
   0  -2 -11    6.10    1.80
   0  -2 -11   11.30    1.60
   0  -2 -11   11.80    1.80
   0  -2 -11   10.50    1.40
   0   2 -12   14.60    2.20
   0   2 -12   18.00    3.80
   0   2 -12   13.50    2.30
   0  -2 -12   13.70    1.80
   0  -2 -12   10.60    1.70
   0  -2 -12   11.90    1.50
   0  -2 -12   18.10    2.90
   0  -2 -12   16.30    2.50
   0   2 -13    1.10    1.00
   0   2 -13   -0.80    1.30
   0   2 -13    2.90    1.50
   0   2 -13   -1.30    1.50
   0   2 -13    1.80    1.80
   0  -2 -13    0.60    1.20
   0  -2 -13    1.80    0.90
   0  -2 -13   -0.10    1.00
   0  -2 -13    1.30    0.80
   0  -2 -13    1.20    1.00
   0   2 -14    2.70    1.90
   0   2 -14    3.60    2.20
   0   2 -14    2.70    1.30
   0  -2 -14    0.90    1.20
   0  -2 -14    1.70    1.10
   0  -2 -14    2.70    1.10
   0   3   0    0.40    0.40
   0   3   0    0.40    0.70
   0   3   0    0.20    0.10
   0   3   0    0.10    0.20
   0  -3   0    0.50    0.10
   0  -3   0    0.30    0.20
   0  -3   0    0.20    0.20
   0   3   1   22.40    1.00
   0   3  -1   18.80    1.00
   0   3   1   21.10    1.60
   0   3  -1   18.70    1.20
   0   3   1   21.40    0.90
   0   3   1   22.30    1.30
   0   3   1   22.60    1.20
   0   3  -1   16.60    2.00
   0   3  -1   18.50    1.50
   0  -3   1   18.40    1.50
   0  -3   1   18.20    1.20
   0  -3  -1   22.30    1.30
   0  -3   1   17.20    1.00
   0  -3  -1   22.30    1.70
   0  -3   1   17.70    2.00
   0   3   2  126.89    4.80
   0   3   2  118.79    5.20
   0   3  -2  115.19    5.50
   0   3  -2  105.29    6.40
   0  -3   2  108.29    6.50
   0  -3   2  108.79    5.50
   0   3   3   47.40    2.40
   0   3  -3   49.20    2.90
   0   3  -3   44.30    3.80
   0   3   3   43.50    2.90
   0  -3   3   48.20    2.30
   0  -3  -3   51.29    2.70
   0  -3   3   42.70    2.80
   0  -3   3   41.70    3.70
   0   3  -4  344.87   14.30
   0   3  -4  322.67   15.70
   0  -3   4  322.17   15.90
   0  -3   4  299.07   14.10
   0   3   5   81.89    4.30
   0   3   5   76.19    3.60
   0   3  -5   77.09    4.40
   0   3  -5   69.19    5.60
   0  -3  -5   71.69    2.90
   0  -3  -5   70.89    2.90
   0  -3  -5   76.09    4.20
   0  -3   5   69.49    5.70
   0  -3   5   75.09    3.90
   0  -3  -5   70.09    3.00
   0  -3   5   68.39    4.30
   0  -3  -5   64.19    3.00
   0   3  -6 1087.29   48.30
   0   3  -6 1102.49   46.20
   0  -3  -6 1181.38   44.80
   0  -3  -6 1093.79   44.70
   0   3   7    0.10    0.40
   0   3  -7    0.80    0.80
   0   3  -7    2.00    1.60
   0   3  -7   -0.40    0.60
   0   3  -7    0.30    1.40
   0  -3  -7   -0.10    0.50
   0  -3   7    0.80    0.70
   0  -3  -7    0.50    0.60
   0  -3  -7    0.50    0.30
   0  -3  -7   -0.10    0.30
   0  -3  -7   -0.10    0.50
   0   3   8   39.70    2.80
   0   3  -8   48.40    3.50
   0   3  -8   46.30    4.90
   0   3   8   38.70    3.20
   0   3  -8   40.10    2.80
   0  -3  -8   37.90    2.50
   0  -3  -8   41.70    2.10
   0  -3  -8   41.80    2.80
   0  -3   8   43.10    3.10
   0  -3  -8   44.80    3.40
   0  -3  -8   39.80    2.60
   0  -3  -8   45.70    2.30
   0   3  -9   -0.20    0.70
   0   3  -9    1.40    1.70
   0   3  -9    0.00    1.00
   0  -3  -9    0.50    0.70
   0  -3  -9    1.50    1.00
   0  -3  -9    0.80    0.70
   0  -3  -9   -0.10    0.70
   0  -3  -9    0.80    0.50
   0  -3   9    0.70    0.80
   0  -3  -9    0.40    0.50
   0   3 -10   22.80    2.80
   0   3 -10   20.50    3.00
   0   3 -10   23.80    4.60
   0   3 -10   21.90    2.30
   0   3 -10   24.50    4.60
   0  -3 -10   21.50    1.50
   0  -3 -10   23.70    1.60
   0  -3 -10   20.10    2.00
   0  -3 -10   22.70    3.00
   0  -3 -10   19.50    2.00
   0   3 -11    0.10    0.80
   0   3 -11    1.60    1.30
   0   3 -11    2.00    2.00
   0   3 -11   -0.10    1.20
   0   3 -11    0.70    1.50
   0  -3 -11   -0.20    1.10
   0  -3 -11    0.10    0.80
   0  -3 -11    0.20    0.60
   0  -3  11   -0.10    0.90
   0  -3  11   -0.20    0.60
   0  -3 -11   -0.30    0.70
   0  -3 -11    0.10    0.50
   0  -3 -11   -0.50    0.70
   0   3 -12   15.30    2.30
   0   3 -12   14.30    3.60
   0   3 -12   19.60    4.50
   0   3 -12   14.20    2.70
   0   3 -12   13.90    2.40
   0  -3 -12   14.80    2.00
   0  -3 -12   16.90    1.30
   0  -3 -12   13.60    1.60
   0  -3 -12   16.20    1.50
   0  -3 -12   18.80    2.00
   0  -3 -12   20.30    2.90
   0   3 -13    3.80    1.70
   0   3 -13    0.10    1.70
   0   3 -13    0.90    1.50
   0   3 -13   -0.70    1.50
   0  -3 -13    2.60    0.80
   0  -3 -13    1.00    0.70
   0  -3 -13    1.90    0.60
   0  -3 -13    1.50    1.00
   0   3 -14   13.30    2.10
   0  -3 -14   12.90    1.30
   0  -3 -14   15.60    1.70
   0  -3 -14   12.30    1.80
   0  -4   0    0.50    0.30
   0   4   1   54.59    3.40
   0   4  -1   60.99    3.20
   0   4  -1   56.69    4.00
   0   4   1   54.29    2.60
   0   4  -1   53.19    2.70
   0   4   1   58.99    2.80
   0  -4   1   53.29    2.70
   0  -4  -1   53.29    2.70
   0  -4   1   54.79    3.10
   0  -4   1   54.99    4.00
   0  -4  -1   53.99    2.80
   0  -4  -1   56.69    3.50
   0   4   2  625.64   26.10
   0   4  -2  650.23   28.40
   0   4  -2  669.73   26.90
   0   4   2  680.73   26.10
   0  -4   2  633.54   26.90
   0  -4   2  607.34   28.30
   0   4   3  105.59    4.50
   0   4   3  102.19    4.70
   0   4   3  110.79    4.50
   0   4  -3  114.89    7.10
   0   4   3  110.69    4.60
   0   4  -3  120.29    5.80
   0  -4   3  114.79    5.80
   0  -4   3  107.19    7.10
   0   4  -4  253.27   11.20
   0   4  -4  238.18   12.80
   0  -4   4  243.28   11.30
   0  -4   4  231.08   12.90
   0   4   5   50.59    3.20
   0   4  -5   47.80    3.40
   0   4  -5   49.50    4.90
   0   4   5   47.80    2.60
   0  -4  -5   52.99    2.50
   0  -4  -5   52.39    3.30
   0  -4   5   41.00    4.50
   0  -4   5   44.10    3.00
   0  -4   5   44.80    2.40
   0  -4   5   44.90    3.50
   0  -4   5   44.90    2.70
   0   4   6    0.10    0.60
   0   4   6    0.70    0.30
   0   4  -6    0.60    1.30
   0   4   6    0.50    0.50
   0   4  -6   -0.60    0.70
   0   4   6    0.20    0.20
   0  -4   6   -0.10    0.40
   0  -4  -6   -0.10    0.70
   0  -4   6    0.00    0.70
   0  -4   6   -0.40    0.50
   0  -4  -6   -0.10    0.40
   0   4  -7   12.20    3.20
   0   4   7   10.30    1.80
   0   4  -7    7.70    1.60
   0   4  -7   11.00    3.00
   0   4   7   10.40    1.60
   0   4  -7   10.20    2.00
   0   4   7    8.80    0.60
   0   4   7    8.40    0.90
   0  -4   7    8.90    1.00
   0  -4  -7    8.80    1.70
   0  -4  -7    9.20    1.10
   0  -4   7   12.30    1.80
   0  -4   7    8.70    1.40
   0   4   8  250.87   11.60
   0   4  -8  249.28   12.50
   0   4  -8  249.28   14.70
   0   4   8  268.87   12.60
   0   4  -8  266.17   12.80
   0   4  -8  243.58   14.90
   0  -4   8  271.37   12.30
   0  -4   8  281.37   12.10
   0   4   9    1.00    0.40
   0   4  -9    0.80    1.80
   0   4  -9    1.20    1.20
   0   4  -9    0.60    1.20
   0   4  -9    2.90    1.10
   0   4   9    1.70    0.60
   0   4  -9    2.60    2.10
   0  -4  -9    1.00    0.70
   0  -4  -9    2.20    1.20
   0  -4   9    2.60    1.10
   0  -4   9    1.10    1.00
   0  -4   9    2.60    0.70
   0   4 -10  402.86   19.30
   0   4 -10  389.36   20.80
   0   4 -10  390.06   17.90
   0   4 -10  426.66   23.70
   0  -4 -10  375.56   15.50
   0  -4 -10  380.36   15.60
   0  -4  10  354.06   18.40
   0   4  11    0.10    0.80
   0   4  11   -0.40    0.40
   0   4 -11    1.20    1.00
   0   4 -11    0.80    1.40
   0   4 -11    0.90    1.80
   0  -4 -11   -0.30    1.20
   0  -4 -11    0.40    0.20
   0  -4 -11    0.10    0.30
   0  -4  11    1.10    0.70
   0  -4  11    0.60    1.10
   0  -4 -11    0.50    0.80
   0   4 -12   13.90    2.70
   0   4  12   10.00    1.40
   0   4 -12   10.40    2.60
   0   4 -12   11.80    3.60
   0   4  12   10.50    0.90
   0   4 -12   10.30    1.90
   0   4 -12   16.30    4.00
   0  -4 -12   10.20    2.30
   0  -4 -12   11.10    1.60
   0   4  13   25.90    2.10
   0   4 -13   17.00    2.50
   0   4 -13   22.10    3.30
   0   4 -13   15.50    3.10
   0   4 -13   18.70    4.80
   0   4  13   23.80    1.40
   0   4 -13   29.20    4.10
   0  -4 -13   26.10    2.40
   0   4 -14   73.69    4.90
   0   4  14   71.89    4.20
   0   4  14   74.59    3.40
   0  -4 -14   75.19    4.50
   0   5   0    1.10    0.90
   0   5   0    0.80    0.20
   0   5   0    0.10    0.50
   0   5   0    0.60    0.30
   0  -5   0    1.20    0.20
   0  -5   0    1.20    0.30
   0  -5   0    0.90    0.30
   0   5   1    0.90    0.40
   0   5  -1    2.20    1.40
   0   5   1    0.90    0.90
   0   5   1    1.20    0.20
   0   5   1    1.90    0.40
   0   5  -1    1.40    0.80
   0   5   1    1.30    0.60
   0   5  -1    1.90    0.50
   0   5  -1    1.50    0.30
   0  -5  -1    1.70    0.20
   0  -5   1    1.20    1.20
   0  -5   1    1.70    0.30
   0  -5   1    1.30    0.70
   0  -5   1    1.80    0.30
   0  -5  -1    2.10    0.30
   0  -5   1    1.40    0.40
   0  -5  -1    1.50    0.50
   0   5  -2  489.05   21.00
   0   5   2  476.75   21.00
   0   5   2  500.15   20.20
   0   5   2  527.75   20.20
   0   5   2  526.15   21.00
   0   5  -2  464.25   22.50
   0  -5   2  460.85   22.60
   0  -5   2  483.15   21.00
   0   5   3   15.50    1.50
   0   5   3   16.50    1.10
   0   5   3   18.00    0.90
   0   5   3   17.60    1.20
   0   5  -3   14.70    2.00
   0   5   3   16.70    1.10
   0   5   3   16.10    1.40
   0   5   3   17.80    0.80
   0   5  -3   16.20    3.10
   0   5   3   17.80    1.60
   0  -5   3   19.20    3.50
   0  -5   3   17.60    1.10
   0  -5   3   16.70    1.60
   0  -5  -3   17.00    1.00
   0  -5  -3   16.50    0.80
   0  -5  -3   18.00    1.70
   0  -5   3   18.10    1.20
   0  -5   3   16.60    2.20
   0  -5  -3   17.90    1.00
   0   5  -4 2137.49   85.09
   0  -5   4 2039.80   85.09
   0   5   5    0.40    0.20
   0   5  -5   -1.00    1.10
   0   5   5    0.20    0.40
   0   5   5    0.20    0.60
   0   5   5    0.70    0.10
   0   5  -5    0.20    0.90
   0  -5  -5   -0.10    0.30
   0  -5  -5    0.20    0.70
   0  -5   5    0.30    0.40
   0  -5   5    0.60    0.70
   0   5  -6   96.79    7.60
   0   5  -6   97.69    5.90
   0   5   6  101.39    5.50
   0   5  -6   93.69    5.70
   0   5  -6   95.49    7.70
   0   5   6   98.69    4.80
   0  -5  -6   98.89    5.50
   0  -5   6   98.79    4.50
   0  -5   6  104.79    5.10
   0  -5   6  103.99    5.40
   0   5  -7   22.70    2.60
   0   5  -7   18.80    4.10
   0   5   7   19.90    2.20
   0   5  -7   14.90    2.40
   0   5   7   22.50    1.30
   0   5  -7   17.90    3.80
   0   5   7   20.70    1.00
   0   5   7   18.90    1.70
   0  -5   7   17.70    1.40
   0  -5   7   18.70    1.80
   0  -5  -7   19.80    1.70
   0  -5  -7   26.10    3.70
   0  -5   7   18.80    2.10
   0   5  -8   29.00    3.00
   0   5   8   26.30    1.30
   0   5  -8   30.30    4.40
   0   5   8   25.50    1.60
   0  -5   8   33.50    2.80
   0  -5   8   30.10    2.50
   0  -5   8   31.30    1.90
   0  -5  -8   24.90    1.90
   0  -5  -8   24.20    2.70
   0   5  -9    0.70    1.90
   0   5   9    1.20    0.30
   0   5   9    1.00    0.50
   0   5  -9    1.90    1.40
   0   5  -9    1.90    2.10
   0   5  -9   -1.10    1.30
   0  -5   9    1.50    1.20
   0  -5  -9    0.80    1.10
   0  -5   9    1.70    0.70
   0  -5  -9    1.10    0.70
   0   5 -10   84.39    4.80
   0   5  10   81.59    3.40
   0   5 -10   73.99    5.50
   0   5  10   81.19    3.90
   0   5 -10   82.19    5.90
   0   5 -10   77.79    7.50
   0   5 -10   68.89    7.40
   0  -5  10   75.09    4.00
   0  -5  10   77.89    5.30
   0  -5 -10   78.19    4.20
   0  -5 -10   83.99    5.50
   0  -5  10   69.69    4.90
   0   5 -11    8.30    1.60
   0   5 -11   12.00    3.70
   0   5 -11   10.30    2.40
   0   5 -11    9.00    2.30
   0   5  11    7.40    1.20
   0   5  11    9.00    0.80
   0   5 -11    9.70    3.40
   0  -5 -11    7.20    1.90
   0  -5  11   12.30    2.60
   0  -5 -11    5.80    1.10
   0  -5  11    9.30    1.40
   0   5 -12   14.80    4.40
   0   5  12    7.20    0.70
   0   5  12    8.20    1.20
   0   5 -12   11.50    2.80
   0   5 -12    7.90    1.70
   0  -5 -12    8.60    2.20
   0  -5 -12    7.50    1.40
   0   5  13   18.50    1.10
   0   5 -13   16.10    2.50
   0   5 -13   21.50    4.50
   0   5 -13   14.60    3.00
   0   5  13   16.40    1.60
   0  -5 -13   16.70    2.00
   0   6   0   16.20    0.90
   0   6   0   15.90    1.30
   0   6   0   16.60    1.70
   0   6   0   14.30    2.50
   0  -6   0   16.20    0.90
   0  -6   0   16.50    1.10
   0   6   1  135.89    6.40
   0   6   1  136.29    7.50
   0   6  -1  144.69    6.90
   0   6  -1  145.09    8.30
   0   6   1  137.99    6.40
   0   6   1  126.19    7.50
   0  -6   1  124.29    8.10
   0  -6   1  133.99    6.80
   0   6   2  184.88    7.90
   0   6   2  175.48    8.90
   0   6  -2  181.58    8.70
   0   6   2  173.68    8.80
   0   6   2  164.98    7.90
   0   6  -2  192.98   10.50
   0  -6   2  181.78   10.50
   0  -6   2  179.98    8.80
   0   6   3   12.30    0.60
   0   6   3   12.60    0.80
   0   6   3   12.90    1.00
   0   6  -3    7.50    2.40
   0   6   3   13.70    1.00
   0   6  -3    8.70    1.70
   0   6   3   12.70    1.40
   0   6   3   13.50    1.10
   0   6   3   12.90    1.50
   0   6   3   13.40    1.60
   0  -6   3   10.20    1.40
   0  -6   3    8.60    1.90
   0  -6   3   11.20    0.90
   0  -6  -3   14.30    1.60
   0  -6  -3   12.40    0.80
   0  -6  -3   13.10    0.60
   0  -6   3   10.20    2.90
   0   6  -4   80.69    5.10
   0   6   4   83.59    3.50
   0   6   4   86.79    3.80
   0   6   4   88.99    4.60
   0   6  -4   70.99    6.40
   0   6   4   85.29    3.50
   0   6   4   91.59    4.00
   0   6   4   85.49    3.60
   0  -6  -4   92.39    4.60
   0  -6   4   79.29    4.40
   0  -6   4   84.39    3.80
   0  -6   4   78.89    5.10
   0  -6   4   67.79    6.40
   0  -6   4   80.29    3.90
   0   6   5   35.30    2.10
   0   6   5   30.60    2.50
   0   6  -5   30.10    4.10
   0  -6   5   37.90    2.80
   0  -6  -5   37.00    1.80
   0  -6   5   35.20    2.00
   0  -6   5   29.90    2.10
   0  -6  -5   33.80    2.60
   0   6  -6   53.79    5.90
   0   6  -6   51.59    4.00
   0   6  -6   51.29    4.20
   0   6   6   60.89    4.20
   0   6  -6   49.20    5.40
   0  -6   6   53.99    3.60
   0  -6   6   57.79    3.20
   0  -6   6   57.39    2.80
   0   6  -7    2.40    2.00
   0   6  -7   -1.00    1.00
   0   6   7    0.00    0.20
   0   6   7    0.50    0.80
   0   6   7    0.20    0.50
   0   6   7    0.30    0.20
   0   6  -7    2.30    2.00
   0   6  -7   -1.30    1.00
   0  -6  -7    0.10    0.90
   0  -6  -7    0.30    0.50
   0  -6   7    0.60    0.50
   0  -6   7    0.60    0.70
   0  -6   7    0.50    0.80
   0   6  -8  227.58   11.90
   0   6  -8  229.88   14.50
   0  -6   8  240.58   11.40
   0  -6   8  237.68   10.90
   0  -6  -8  244.98   11.60
   0   6  -9    0.70    2.00
   0   6  -9    1.10    1.50
   0   6   9    0.10    0.20
   0   6  -9    0.40    1.30
   0   6  -9   -0.90    1.80
   0   6   9    0.40    0.40
   0  -6   9    0.10    0.70
   0  -6   9    0.10    1.00
   0  -6  -9   -0.20    0.50
   0  -6  -9   -0.70    0.90
   0  -6   9   -0.50    0.50
   0   6 -10  474.75   22.10
   0   6 -10  465.35   25.00
   0   6 -10  450.65   25.30
   0   6 -10  472.55   21.80
   0  -6  10  478.45   21.30
   0  -6  10  475.15   20.80
   0   6 -11    2.60    3.60
   0   6 -11    2.40    2.10
   0   6 -11   -1.20    1.60
   0   6 -11    1.50    2.70
   0   6  11    0.40    0.50
   0   6 -11    1.90    1.10
   0   6  11    0.60    0.30
   0  -6 -11    0.50    0.70
   0  -6 -11    0.10    1.20
   0   6 -12   58.09    5.80
   0   6  12   51.09    2.80
   0   6 -12   67.29   12.90
   0   6 -12   51.29    3.90
   0   6 -12   53.59    7.00
   0   6  12   53.09    2.40
   0   6 -12   58.79    5.50
   0  -6 -12   44.50    4.60
   0  -6 -12   53.39    3.30
   0   6 -13   -0.20    0.60
   0   6  13   -0.10    0.30
   0   6 -13   -0.10    1.00
   0   6 -13    1.60    2.90
   0   6 -13   -0.90    1.90
   0   6 -13    3.00    1.80
   0   6  13   -0.30    0.50
   0  -6 -13    0.70    0.70
   0   7   0    2.50    1.50
   0   7   0    3.40    1.00
   0   7   0    2.80    0.50
   0   7   0    2.20    0.90
   0   7   0    3.80    1.70
   0  -7   0    2.40    0.30
   0  -7   0    2.30    0.50
   0  -7   0    2.70    0.50
   0   7   1    7.60    0.90
   0   7   1    8.20    2.00
   0   7   1    7.50    2.00
   0   7  -1    5.30    2.10
   0   7   1    8.00    0.60
   0   7   1    8.20    1.30
   0   7  -1    4.50    1.20
   0   7  -1    5.90    1.20
   0   7  -1    5.90    0.80
   0   7   1    9.50    1.40
   0  -7  -1    9.30    0.70
   0  -7   1    6.60    0.60
   0  -7   1    6.60    0.90
   0  -7   1    7.00    0.60
   0  -7  -1    8.30    0.50
   0  -7  -1    8.20    1.00
   0   7  -2 1290.57   52.89
   0   7   2 1280.17   51.99
   0   7   2 1259.17   52.09
   0   7  -2 1299.57   55.19
   0   7   3   74.79    3.90
   0   7   3   74.39    3.50
   0   7   3   71.59    3.60
   0   7  -3   60.49    4.40
   0   7   3   77.49    3.30
   0   7   3   72.79    3.30
   0   7  -3   68.49    6.20
   0   7   3   72.69    4.40
   0   7   3   72.39    4.20
   0  -7   3   66.09    3.10
   0  -7   3   70.19    3.80
   0  -7  -3   72.79    3.90
   0  -7   3   66.59    3.20
   0   7   4   64.89    3.20
   0   7   4   68.59    3.40
   0   7  -4   80.59    4.80
   0   7   4   66.19    3.40
   0   7   4   67.09    3.10
   0   7  -4   67.69    6.20
   0   7   4   72.29    4.00
   0   7   4   68.79    3.10
   0  -7   4   70.59    3.30
   0  -7   4   71.09    4.00
   0  -7  -4   72.49    3.20
   0  -7  -4   72.49    4.00
   0  -7   4   69.59    3.20
   0   7   5   29.70    1.50
   0   7  -5   28.90    5.00
   0   7  -5   31.90    3.20
   0   7  -5   30.20    4.40
   0   7  -5   29.90    3.00
   0   7   5   30.40    1.30
   0   7   5   29.70    2.00
   0   7   5   27.90    2.40
   0  -7   5   29.90    1.90
   0  -7   5   30.50    2.50
   0  -7  -5   30.70    2.60
   0  -7   5   32.30    1.80
   0   7  -6   40.70    3.70
   0   7  -6   47.60    5.50
   0   7  -6   48.90    5.80
   0   7  -6   45.00    4.10
   0   7   6   51.79    2.90
   0   7   6   51.29    2.20
   0   7   6   45.90    3.40
   0  -7  -6   50.29    3.50
   0  -7   6   46.60    3.40
   0  -7   6   45.30    2.80
   0  -7  -6   50.69    2.60
   0  -7   6   46.60    2.50
   0   7  -7   12.90    3.80
   0   7   7   12.90    2.10
   0   7   7   15.30    0.90
   0   7  -7   16.50    2.70
   0   7  -7   15.90    4.40
   0   7   7   15.30    1.90
   0   7  -7   15.60    2.80
   0   7   7   15.60    0.70
   0  -7  -7   15.10    1.20
   0  -7   7   11.10    1.50
   0  -7   7   12.30    2.00
   0  -7  -7   17.20    2.40
   0   7  -8   53.19    6.50
   0   7  -8   61.09    4.70
   0   7  -8   54.59    4.70
   0   7  -8   49.10    6.10
   0   7   8   53.19    2.50
   0  -7   8   55.09    3.00
   0  -7  -8   53.59    4.10
   0  -7  -8   51.89    2.80
   0  -7   8   56.29    4.00
   0  -7   8   55.29    3.50
   0   7  -9    7.60    2.40
   0   7  -9   11.70    3.90
   0   7  -9    5.60    3.00
   0   7   9    7.40    0.50
   0   7  -9    5.80    2.10
   0   7   9    7.60    0.70
   0  -7   9    8.30    1.10
   0  -7  -9    7.20    1.00
   0  -7  -9    5.80    1.70
   0  -7   9    7.40    1.80
   0  -7   9    6.10    1.30
   0   7  10   32.30    1.50
   0   7  10   30.10    1.80
   0   7 -10   38.90    6.70
   0   7 -10   40.80    4.20
   0   7 -10   46.10    7.50
   0   7 -10   35.10    4.20
   0  -7  10   35.40    2.90
   0  -7  10   38.60    3.60
   0  -7 -10   31.80    2.20
   0  -7  10   34.50    2.30
   0  -7 -10   28.60    3.50
   0   7 -11   10.80    1.90
   0   7 -11   10.10    2.60
   0   7 -11    6.60    2.20
   0   7 -11   10.60    3.80
   0   7 -11    9.30    3.20
   0   7  11    9.60    0.90
   0  -7 -11   11.30    1.50
   0  -7 -11   10.00    2.40
   0   7 -12    0.70    1.00
   0   7 -12    0.20    2.10
   0   7 -12    1.20    1.30
   0   7  12    1.50    0.30
   0   7 -12   -0.30    2.10
   0   7  12    1.50    0.50
   0  -7 -12    0.80    1.40
   0  -7 -12   -0.80    1.00
   0   7  13   -0.30    0.40
   0   7 -13    0.20    1.00
   0   7 -13    1.70    2.40
   0   7  13   -0.10    0.30
   0   7 -13   -0.20    0.70
   0  -7 -13    0.50    0.90
   0   8   0 1736.03   71.79
   0   8   0 1784.52   71.69
   0   8  -1   56.49    5.20
   0   8  -1   51.99    2.50
   0   8   1   51.79    4.50
   0   8  -1   53.89    3.70
   0   8   1   52.59    2.90
   0   8  -1   51.69    3.10
   0   8  -1   56.19    3.80
   0   8   1   53.59    3.40
   0   8   1   53.09    2.40
   0   8   1   50.99    4.50
   0   8   1   54.39    3.40
   0   8  -1   55.89    5.00
   0  -8  -1   55.89    2.50
   0  -8   1   52.29    2.80
   0  -8   1   52.49    2.40
   0  -8  -1   53.49    2.90
   0  -8  -1   54.89    2.30
   0  -8   1   53.79    2.40
   0   8   2  345.57   15.30
   0   8   2  374.56   15.40
   0   8  -2  353.36   16.10
   0   8  -2  367.76   16.30
   0   8  -2  357.16   18.30
   0   8   2  331.17   16.60
   0   8  -2  371.96   18.70
   0   8   2  349.07   16.70
   0   8  -3    2.50    1.90
   0   8   3    1.60    1.00
   0   8  -3    2.40    1.30
   0   8   3    2.40    0.80
   0   8   3    2.10    0.70
   0   8  -3    0.30    1.20
   0   8   3    1.70    1.00
   0   8   3    1.80    0.60
   0   8   3    2.00    0.50
   0   8   3    1.10    0.40
   0   8   3    1.80    0.30
   0   8  -3    3.00    2.20
   0  -8   3    1.80    0.40
   0  -8  -3    1.60    0.70
   0  -8   3    2.40    0.80
   0   8   4  188.08    8.20
   0   8   4  202.68    9.00
   0   8   4  182.68    8.10
   0   8  -4  194.78   10.00
   0   8  -4  193.78   12.10
   0   8   4  192.08    8.90
   0   8  -4  203.78   10.00
   0   8   4  177.58    8.60
   0   8  -4  189.78   12.30
   0   8  -5   17.20    2.80
   0   8   5   16.40    1.10
   0   8   5   15.20    1.40
   0   8   5   15.60    0.80
   0   8   5   14.40    1.70
   0   8  -5   14.20    3.60
   0   8  -5   13.20    2.30
   0   8  -5   16.10    4.20
   0  -8  -5   13.60    1.80
   0  -8   5   14.20    1.20
   0  -8   5   11.90    1.70
   0  -8   5   13.70    1.10
   0   8   6   10.80    1.30
   0   8  -6   12.90    2.60
   0   8   6   12.30    0.90
   0   8   6   10.80    0.60
   0   8  -6   11.00    2.20
   0   8  -6   16.40    4.30
   0   8  -6   13.50    3.80
   0   8   6   11.30    1.90
   0  -8   6   16.10    2.10
   0  -8  -6   12.80    2.50
   0  -8   6   14.40    1.40
   0  -8   6   13.30    1.20
   0   8   7    2.10    0.20
   0   8  -7    1.70    1.60
   0   8  -7    4.50    1.90
   0   8  -7    1.00    2.00
   0   8   7    2.40    0.40
   0   8  -7    1.90    2.50
   0  -8   7    2.30    0.70
   0  -8  -7    2.80    0.60
   0  -8   7    3.70    1.40
   0  -8   7    1.20    0.70
   0  -8  -7    0.20    0.90
   0   8  -8  103.99    7.10
   0   8  -8  105.09    7.40
   0   8  -8  113.59   10.10
   0   8  -8  112.39    9.60
   0  -8   8  111.59    5.20
   0  -8  -8  113.79    6.60
   0  -8   8  110.69    6.40
   0  -8   8  111.59    5.70
   0   8  -9    5.40    3.30
   0   8   9    9.70    0.50
   0   8  -9    7.30    2.40
   0   8  -9    9.90    3.50
   0   8  -9    8.00    2.20
   0   8   9    9.00    0.70
   0  -8   9    7.20    1.40
   0  -8   9    6.80    1.70
   0  -8   9    7.30    1.10
   0  -8  -9    9.60    2.10
   0  -8  -9    7.40    1.00
   0   8 -10   74.99    6.20
   0   8 -10   84.49    8.50
   0   8 -10   79.09    6.60
   0   8 -10   78.49    8.60
   0   8  10   86.19    3.70
   0  -8  10   67.19    4.60
   0  -8 -10   83.39    4.10
   0  -8 -10   93.89    6.00
   0   8 -11   10.40    3.00
   0   8  11   17.80    1.70
   0   8  11   16.40    1.10
   0   8 -11   18.60    5.10
   0   8 -11   15.50    4.20
   0   8 -11   17.40    3.60
   0  -8 -11   13.30    2.60
   0  -8 -11   17.20    1.60
   0   8  12   18.00    1.20
   0   8  12   17.70    0.90
   0   8 -12   22.40    5.00
   0   8 -12   16.90    3.50
   0   8 -12   15.50    2.40
   0  -8 -12   16.90    1.70
   0  -8 -12   20.50    3.30
   0   9   0    1.00    0.40
   0   9   0    1.50    1.00
   0   9   0   -0.40    0.70
   0   9   0    1.10    0.60
   0   9   0    0.50    1.30
   0   9   0    2.10    1.60
   0  -9   0    1.30    0.30
   0  -9   0    0.80    0.40
   0  -9   0    1.00    0.40
   0   9  -1   36.60    4.40
   0   9   1   34.50    2.20
   0   9   1   34.40    1.70
   0   9  -1   31.90    4.10
   0   9  -1   35.20    3.00
   0   9  -1   31.70    3.00
   0   9   1   31.10    2.60
   0   9  -1   34.00    2.40
   0   9   1   36.00    3.90
   0   9   1   35.60    3.80
   0   9   1   35.80    2.80
   0   9  -1   32.10    1.80
   0  -9  -1   35.00    2.10
   0  -9   1   33.70    1.70
   0  -9  -1   35.10    1.70
   0  -9  -1   35.30    1.50
   0  -9   1   30.60    2.00
   0  -9   1   35.60    1.60
   0   9   2  112.19    5.90
   0   9  -2  105.79    8.30
   0   9   2  108.79    7.50
   0   9   2  116.49    7.00
   0   9  -2   99.49    7.80
   0   9  -2  107.19    6.20
   0   9  -2  102.39    6.30
   0   9   2  102.99    5.50
   0   9  -2  104.39    4.70
   0   9  -2  105.79    5.50
   0  -9   2  105.69    5.10
   0  -9  -2  109.39    5.30
   0   9   3   37.60    2.10
   0   9   3   38.80    2.50
   0   9  -3   37.10    3.60
   0   9  -3   38.00    5.00
   0   9   3   36.10    3.30
   0   9   3   38.20    2.20
   0   9   3   38.00    5.30
   0   9   3   38.50    1.80
   0  -9  -3   42.10    2.80
   0  -9   3   38.90    2.00
   0  -9  -3   41.30    1.70
   0  -9   3   38.50    2.60
   0  -9  -3   40.20    1.80
   0   9   4   94.09    4.90
   0   9   4   91.49    4.30
   0   9  -4   89.19    7.70
   0   9   4   85.59    4.20
   0   9  -4   83.89    5.70
   0   9   4   90.39    4.30
   0   9   4   83.39    5.10
   0   9   4   86.69    4.10
   0   9  -4   78.39    7.60
   0   9  -4   93.69    6.00
   0  -9  -4   93.09    5.00
   0  -9   4   90.19    4.90
   0  -9   4   93.49    4.10
   0   9   5   12.60    0.70
   0   9  -5    9.80    3.40
   0   9   5   12.20    0.70
   0   9  -5   12.00    2.60
   0   9   5   12.40    1.10
   0   9  -5   12.80    2.40
   0   9   5   14.40    1.20
   0   9   5   14.90    0.90
   0   9   5   12.10    0.90
   0   9  -5    8.80    3.30
   0   9   5   12.40    1.30
   0  -9   5   12.50    1.10
   0  -9   5    8.20    1.50
   0  -9   5   10.60    0.90
   0   9   6  107.79    4.90
   0   9   6  108.49    6.10
   0   9  -6  112.89    7.10
   0   9  -6  111.69    9.60
   0   9  -6  107.19    7.10
   0   9  -6  112.39    9.40
   0  -9   6  110.49    6.10
   0  -9   6  116.19    5.10
   0  -9  -6  106.09    6.20
   0  -9   6  115.79    5.10
   0   9  -7   26.70    3.90
   0   9  -7   27.10    5.90
   0   9   7   26.40    1.20
   0   9   7   28.60    1.50
   0   9  -7   20.80    4.90
   0   9  -7   19.70    3.30
   0  -9   7   25.30    2.70
   0  -9   7   27.20    1.90
   0  -9  -7   27.90    2.90
   0  -9   7   22.80    1.80
   0   9  -8  344.27   17.30
   0   9  -8  344.87   17.00
   0   9  -8  353.36   20.50
   0   9  -8  346.67   21.00
   0  -9   8  351.86   14.90
   0  -9  -8  321.27   16.00
   0  -9   8  346.67   15.90
   0   9   9   14.70    0.80
   0   9  -9   16.10    3.40
   0   9   9   14.90    1.00
   0   9  -9   15.90    4.60
   0   9  -9   14.40    3.10
   0   9  -9   16.90    4.90
   0  -9   9   15.10    1.70
   0  -9  -9   15.10    1.30
   0  -9  -9   10.10    2.20
   0  -9   9   11.80    2.10
   0  -9   9   14.10    1.50
   0   9  10   15.40    1.00
   0   9 -10   24.80    5.40
   0   9  10   15.00    0.80
   0   9 -10   16.30    3.30
   0   9 -10   18.40    5.10
   0   9 -10   13.40    2.90
   0  -9 -10   16.10    2.70
   0  -9  10   14.80    2.00
   0  -9 -10   15.80    1.40
   0   9  11    9.80    0.90
   0   9 -11    9.70    2.90
   0   9  11    9.50    0.60
   0   9 -11   10.70    4.20
   0   9 -11   11.50    3.00
   0   9 -11   16.50    4.20
   0  -9  11    7.80    1.60
   0  -9 -11    7.60    1.10
   0  -9 -11    8.30    2.80
   0   9 -12    2.70    1.20
   0   9 -12    4.00    2.60
   0   9  12    2.90    0.30
   0   9 -12    2.70    2.50
   0   9  12    2.50    0.50
   0  -9 -12    2.60    0.80
   0  10   0  921.41   42.40
   0  10   0  958.10   39.90
   0  10   0  977.10   40.10
   0  10   0  948.31   42.30
   0  10   1   54.89    3.90
   0  10  -1   60.69    3.60
   0  10   1   63.49    4.40
   0  10   1   65.69    6.10
   0  10   1   59.49    3.40
   0  10  -1   59.39    4.20
   0  10   1   56.59    5.20
   0  10  -1   66.09    6.10
   0  10  -1   61.09    2.90
   0  10  -1   52.49    6.10
   0  10   1   58.79    2.80
   0 -10   1   59.59    2.70
   0 -10   1   61.29    3.10
   0 -10  -1   56.59    3.10
   0 -10  -1   61.79    2.50
   0 -10  -1   60.29    2.80
   0  10  -2  137.39    9.70
   0  10  -2  122.49    6.30
   0  10   2  116.79    6.10
   0  10  -2  123.29    9.10
   0  10   2  111.19    7.60
   0  10   2  118.99    5.80
   0  10  -2  127.09    5.40
   0  10   2  115.79    6.30
   0  10  -2  132.39    7.30
   0  10  -2  127.29    7.10
   0  10   2  114.09    7.50
   0 -10   2  125.79    5.80
   0 -10  -2  117.99    5.90
   0  10   3   58.59    2.60
   0  10   3   58.89    3.10
   0  10   3   58.99    2.90
   0  10  -3   49.00    6.00
   0  10   3   55.29    3.30
   0  10   3   57.49    4.60
   0  10   3   56.99    4.30
   0  10   3   56.59    3.50
   0  10  -3   50.69    4.40
   0 -10  -3   61.49    3.60
   0 -10   3   54.19    3.40
   0 -10  -3   61.29    2.60
   0 -10   3   54.49    2.70
   0  10   4    0.20    0.40
   0  10   4    0.00    1.00
   0  10   4    1.40    0.70
   0  10   4    0.00    0.50
   0  10   4    0.00    0.80
   0  10   4   -0.30    0.40
   0  10  -4   -0.10    1.30
   0  10  -4    2.00    2.10
   0  10   4    0.10    0.30
   0  10  -4    0.30    1.80
   0  10  -4   -1.70    1.30
   0 -10   4    0.60    0.40
   0 -10  -4    0.50    0.80
   0 -10   4    0.60    0.70
   0 -10  -4    0.50    0.40
   0 -10  -4    0.50    0.20
   0  10   5  172.18    8.90
   0  10  -5  177.78   10.00
   0  10   5  195.48    7.80
   0  10  -5  172.28   12.90
   0  10  -5  177.28   12.70
   0  10   5  192.08    8.40
   0  10   5  185.08    7.70
   0  10   5  184.48    8.10
   0  10  -5  182.48   10.40
   0 -10   5  172.88    8.80
   0 -10  -5  195.88    9.20
   0 -10   5  190.58    8.00
   0  10  -6   31.10    3.80
   0  10  -6   36.90    6.70
   0  10   6   31.50    1.90
   0  10  -6   38.40    6.70
   0  10   6   30.90    1.50
   0  10  -6   31.50    3.80
   0 -10   6   33.70    2.90
   0 -10   6   30.90    2.00
   0 -10   6   28.50    1.60
   0 -10  -6   28.60    2.90
   0  10   7   28.20    1.70
   0  10  -7   28.30    3.80
   0  10  -7   32.90    6.40
   0  10  -7   23.00    3.70
   0  10  -7   30.10    6.20
   0  10   7   29.90    1.40
   0 -10   7   24.00    1.70
   0 -10   7   33.80    4.90
   0 -10   7   25.90    2.40
   0 -10  -7   29.20    3.00
   0  10  -8   67.09    8.80
   0  10  -8   58.29    6.00
   0  10   8   59.89    3.10
   0  10   8   60.59    2.80
   0  10  -8   66.39    6.00
   0  10  -8   81.99    8.70
   0 -10   8   70.69    3.50
   0 -10   8   68.99    3.50
   0 -10   8   67.99    4.70
   0 -10  -8   64.39    4.80
   0  10   9    1.30    0.30
   0  10   9    1.50    0.50
   0  10  -9    3.80    2.20
   0  10  -9    1.40    2.20
   0  10  -9    4.80    2.70
   0  10  -9    1.90    2.20
   0 -10  -9    0.90    1.30
   0 -10   9    0.90    0.60
   0  10 -10    6.20    2.40
   0  10  10    0.70    0.30
   0  10 -10    0.80    1.80
   0  10  10    0.20    0.40
   0  10 -10    4.50    2.70
   0 -10  10    0.30    0.60
   0 -10 -10   -0.20    1.30
   0  10 -11    2.30    2.50
   0  10  11    3.30    0.60
   0  10 -11   11.90    3.80
   0  10 -11    1.00    3.10
   0  10  11    3.70    0.40
   0  10 -11    1.70    2.10
   0 -10 -11    5.80    2.00
   0 -10 -11    3.40    0.80
   0 -10  11    2.60    1.00
   0  11   0    6.80    1.60
   0  11   0    5.10    1.10
   0  11   0    4.00    2.10
   0  11   0    7.00    0.80
   0  11   0    5.30    2.20
   0 -11   0    5.10    0.60
   0 -11   0    3.00    0.70
   0  11  -1   20.60    2.60
   0  11   1   24.50    4.10
   0  11  -1   21.20    2.10
   0  11  -1   20.50    2.70
   0  11  -1   20.90    1.40
   0  11   1   21.00    1.30
   0  11  -1   24.60    4.50
   0  11   1   22.10    2.40
   0  11   1   23.00    4.00
   0  11   1   18.20    1.80
   0  11   1   19.50    2.60
   0  11  -1   21.50    4.40
   0 -11  -1   21.20    1.30
   0 -11   1   21.50    1.60
   0 -11  -1   21.70    1.00
   0 -11  -1   22.80    1.60
   0 -11   1   21.60    1.20
   0  11  -2   80.59    5.70
   0  11  -2   83.69    3.80
   0  11   2   78.79    4.20
   0  11  -2   79.69    5.50
   0  11   2   77.89    4.80
   0  11   2   73.39    5.90
   0  11   2   82.29    6.30
   0  11  -2   88.19    7.80
   0  11   2   80.19    3.60
   0  11  -2   85.19    7.40
   0  11   2   74.69    3.70
   0  11   2   75.29    4.60
   0  11  -2   80.89    4.70
   0 -11  -2   78.49    4.20
   0 -11  -2   79.19    3.40
   0 -11   2   85.59    4.20
   0 -11   2   81.69    3.60
   0  11   3    3.90    0.60
   0  11  -3    5.80    2.00
   0  11  -3    3.30    2.70
   0  11   3    3.50    1.00
   0  11   3    3.50    0.70
   0  11  -3    4.20    2.00
   0  11   3    1.90    1.60
   0  11   3    2.80    0.80
   0  11  -3    7.10    3.40
   0  11   3    2.20    1.10
   0  11   3    4.60    1.80
   0 -11  -3    2.00    0.90
   0 -11  -3    3.50    0.30
   0 -11   3    5.00    1.10
   0 -11   3    4.80    0.70
   0 -11  -3    3.80    0.50
   0  11   4   38.10    1.90
   0  11   4   35.50    2.30
   0  11   4   39.10    3.50
   0  11   4   35.10    2.40
   0  11  -4   41.30    4.10
   0  11   4   37.90    2.60
   0  11  -4   41.60    4.10
   0  11  -4   44.30    5.80
   0  11   4   34.60    3.10
   0  11  -4   43.20    6.00
   0 -11  -4   40.40    3.00
   0 -11   4   41.40    2.90
   0 -11  -4   36.40    1.70
   0 -11   4   40.60    2.10
   0 -11  -4   35.70    2.00
   0  11   5   21.00    1.50
   0  11   5   21.90    1.80
   0  11   5   19.90    1.30
   0  11  -5   18.60    3.20
   0  11  -5   19.60    5.20
   0  11   5   22.70    1.20
   0  11   5   21.90    1.70
   0  11  -5   19.80    3.60
   0  11  -5   24.00    5.40
   0  11   5   23.40    2.10
   0 -11   5   19.70    1.50
   0 -11  -5   22.40    2.50
   0 -11   5   18.00    2.10
   0  11  -6  384.56   21.90
   0  11  -6  362.96   18.10
   0  11  -6  377.36   22.70
   0  11  -6  367.36   18.60
   0 -11   6  376.06   16.70
   0  11  -7    2.00    2.00
   0  11   7    1.60    0.40
   0  11  -7    4.40    3.00
   0  11   7    1.50    0.60
   0 -11   7    2.20    1.20
   0 -11   7    3.20    0.80
   0 -11  -7    2.30    1.30
   0  11   8   19.00    1.10
   0  11   8   19.10    1.50
   0 -11  -8   17.00    2.70
   0  11  -9    6.40    2.50
   0  11  -9    7.10    3.80
   0  11   9    6.00    0.90
   0  11   9    5.30    0.60
   0  11  -9    9.30    3.70
   0  11  -9   10.90    3.50
   0 -11  -9    5.60    1.80
   0 -11   9    4.70    0.90
   0  11 -10   25.90    4.20
   0  11 -10   32.40    6.80
   0  11  10   25.90    1.70
   0  11 -10   27.70    4.90
   0  11  10   24.50    1.30
   0  11 -10   34.90    6.80
   0 -11 -10   26.00    3.60
   0  12   0   34.10    4.60
   0  12   0   29.00    2.30
   0  12   0   29.30    2.90
   0  12   0   20.50    4.00
   0 -12   0   20.80    1.20
   0 -12   0   20.50    1.50
   0  12   1    9.40    1.50
   0  12  -1   10.70    2.10
   0  12  -1   11.10    1.70
   0  12   1    8.50    1.80
   0  12   1   12.60    3.20
   0  12  -1   12.20    2.40
   0  12  -1    9.40    1.10
   0  12   1   10.40    1.00
   0  12  -1   16.10    4.00
   0  12   1    8.50    2.00
   0  12  -1    7.00    2.90
   0  12   1   10.90    3.10
   0 -12  -1    9.60    0.60
   0 -12  -1   10.20    0.80
   0 -12   1   10.70    0.80
   0 -12   1   10.80    1.20
   0  12  -2  429.26   20.70
   0  12   2  462.45   21.70
   0  12   2  454.65   19.90
   0  12  -2  446.66   23.60
   0  12   2  460.85   22.10
   0  12   2  456.45   19.60
   0  12  -2  441.46   24.00
   0  12  -2  446.26   20.60
   0  12  -3    1.20    1.60
   0  12   3    0.50    0.60
   0  12   3    0.40    1.00
   0  12  -3    1.10    2.00
   0  12   3    1.00    0.40
   0  12   3    1.60    1.60
   0  12   3    1.70    1.50
   0  12  -3    3.00    2.00
   0  12  -3    3.30    2.60
   0  12   3    0.60    0.90
   0 -12   3    1.00    0.80
   0 -12   3    1.20    0.50
   0 -12  -3    0.70    0.20
   0 -12  -3    0.70    0.30
   0 -12  -3    1.00    0.80
   0  12   4   15.80    1.60
   0  12  -4   18.30    4.80
   0  12   4   13.50    1.80
   0  12   4   15.40    2.50
   0  12   4   13.10    1.60
   0  12  -4   13.70    4.30
   0  12  -4   13.40    2.90
   0  12   4   16.00    2.80
   0  12  -4   20.70    3.50
   0  12   4   13.80    1.00
   0 -12  -4   13.10    1.20
   0 -12   4   15.30    1.20
   0 -12  -4   14.30    0.90
   0 -12   4   16.50    1.90
   0  12  -5   -1.40    1.40
   0  12   5    0.30    0.40
   0  12   5    0.80    0.90
   0  12   5    0.30    0.60
   0  12  -5   -0.20    1.70
   0  12   5    0.60    0.60
   0  12  -5    3.10    2.80
   0  12  -5   -0.30    1.70
   0 -12  -5    0.20    0.90
   0 -12   5    1.50    1.00
   0 -12   5    0.30    0.50
   0  12  -6    6.90    3.00
   0  12  -6    7.20    3.00
   0  12  -6    1.30    2.00
   0  12   6    1.90    0.40
   0  12   6    2.00    0.70
   0  12  -6    0.60    1.80
   0 -12   6    1.90    1.10
   0 -12  -6    2.70    1.20
   0 -12   6    2.80    0.70
   0  12  -7   14.70    4.40
   0  12  -7   10.80    3.10
   0  12  -7   20.20    5.30
   0  12   7   11.80    0.90
   0  12  -7   15.20    3.20
   0  12   7   10.90    1.30
   0 -12  -7   11.90    2.20
   0 -12   7   11.60    1.30
   0 -12   7   11.40    2.00
   0  12  -8    4.90    2.40
   0  12  -8    0.70    2.00
   0  12   8    0.20    0.50
   0  12   8    0.40    0.30
   0  12  -8    1.00    2.60
   0  12  -8    3.10    2.70
   0 -12  -8   -0.10    1.10
   0  12   9   24.70    1.30
   0  12   9   23.80    1.80
   0  12  -9   32.10    6.40
   0  12  -9   17.30    3.90
   0  12  -9   22.50    4.20
   0  12  -9   33.60    7.00
   0 -12  -9   23.00    3.30
   0  13   0   10.40    2.00
   0  13   0   14.90    3.50
   0  13   0   12.20    3.10
   0 -13   0    7.40    0.60
   0  13  -1    4.70    1.70
   0  13  -1    6.30    0.90
   0  13   1    7.50    1.40
   0  13  -1    7.40    2.10
   0  13   1    8.00    0.90
   0  13   1   10.90    2.20
   0  13   1   10.90    3.50
   0  13  -1    8.80    3.10
   0  13   1    8.90    2.10
   0  13   1   11.50    3.30
   0  13  -1    5.70    1.40
   0  13  -1    5.00    2.60
   0 -13   1    6.70    1.00
   0 -13  -1    7.80    0.50
   0 -13   1    6.40    0.70
   0 -13  -1    8.50    0.70
   0  13  -2   -0.20    1.50
   0  13   2   -0.60    1.10
   0  13   2   -0.50    1.10
   0  13   2    0.90    1.20
   0  13  -2   -0.60    1.30
   0  13   2   -0.20    0.40
   0  13   2    0.20    0.60
   0  13   2    2.60    2.00
   0  13  -2    0.70    1.90
   0  13  -2    0.90    1.40
   0 -13   2    0.80    0.60
   0 -13   2    0.80    0.40
   0  13   3   30.70    2.40
   0  13  -3   35.50    6.50
   0  13   3   32.50    3.90
   0  13  -3   29.00    5.50
   0  13   3   30.40    2.70
   0  13   3   30.60    1.80
   0  13  -3   30.90    4.10
   0  13   3   31.90    3.60
   0  13   3   31.30    2.90
   0  13  -3   32.80    3.80
   0 -13   3   29.80    2.40
   0 -13  -3   33.90    1.70
   0 -13   3   30.40    1.70
   0 -13  -3   31.50    1.40
   0  13   4   15.80    2.00
   0  13   4   19.20    1.90
   0  13  -4   21.20    5.10
   0  13  -4   19.10    3.30
   0  13   4   17.10    1.80
   0  13   4   23.60    3.00
   0  13  -4   22.30    3.40
   0  13   4   18.00    1.20
   0  13  -4   25.10    5.40
   0  13   4   22.20    2.70
   0 -13  -4   21.10    2.20
   0 -13  -4   17.60    1.30
   0 -13   4   18.10    1.90
   0 -13  -4   18.30    1.00
   0 -13   4   20.10    1.30
   0  13  -5    1.70    2.10
   0  13   5    4.20    0.80
   0  13  -5   -0.90    2.20
   0  13   5    3.40    0.60
   0  13   5    3.80    1.10
   0  13   5    5.10    1.70
   0  13  -5    6.70    3.10
   0  13   5    3.50    0.90
   0  13   5    6.80    1.20
   0  13  -5    3.20    2.80
   0 -13   5    4.20    0.70
   0 -13   5    4.30    1.20
   0 -13  -5    4.00    1.30
   0  13  -6   26.70    6.10
   0  13  -6   15.00    3.10
   0  13  -6   25.70    5.60
   0  13  -6   14.40    3.60
   0  13   6   24.40    1.90
   0  13   6   23.10    1.30
   0 -13   6   20.10    2.40
   0 -13   6   22.00    1.60
   0 -13  -6   23.20    2.60
   0  13  -7    4.20    1.90
   0  13  -7   -2.30    2.40
   0  13   7    0.50    0.30
   0  13   7    1.10    0.60
   0  13  -7    1.10    2.30
   0  13  -7    0.20    1.90
   0 -13  -7    0.50    1.00
   0  13  -8    3.30    3.10
   0  13  -8    3.40    1.40
   0  13  -8    1.80    2.20
   0  13   8    0.70    0.40
   0  13  -8    1.00    2.40
   0  14   0   31.80    2.60
   0  14   0   24.70    4.30
   0  14   0   29.30    1.80
   0 -14   0   24.30    1.60
   0 -14   0   22.10    1.20
   0  14   1    1.50    1.40
   0  14   1    4.30    2.10
   0  14  -1    1.90    0.70
   0  14  -1    3.00    1.60
   0  14   1    5.60    2.70
   0  14  -1    4.30    2.10
   0  14   1    1.50    0.60
   0  14  -1    3.80    2.00
   0  14  -1    5.20    2.80
   0  14  -1    2.40    1.10
   0  14   1    2.00    1.60
   0  14   1    1.70    1.00
   0 -14   1    2.90    0.40
   0 -14  -1    1.80    0.40
   0 -14   1    2.50    0.60
   0 -14  -1    2.00    0.30
   0  14   2   23.10    2.90
   0  14   2   24.50    1.60
   0  14   2   33.00    3.80
   0  14  -2   31.30    5.90
   0  14   2   24.90    2.30
   0  14  -2   25.90    3.70
   0  14   2   30.60    2.80
   0  14  -2   23.30    3.60
   0  14  -2   31.70    5.70
   0  14   2   32.30    4.30
   0 -14  -2   26.00    1.20
   0 -14  -2   26.30    1.40
   0 -14   2   24.00    1.40
   0 -14   2   25.40    1.90
   0  14   3    0.60    0.70
   0  14   3   -0.40    1.10
   0  14  -3   -1.90    1.80
   0  14   3    1.20    1.20
   0  14   3    1.50    1.20
   0  14   3    0.20    0.40
   0  14   3    1.50    1.30
   0  14  -3    1.60    1.80
   0  14  -3    1.10    1.60
   0  14  -3    4.60    2.10
   0 -14  -3    0.10    0.30
   0 -14   3    1.10    0.70
   0 -14   3    0.90    0.40
   0  14   4    3.20    1.50
   0  14  -4    2.30    1.70
   0  14  -4    3.20    2.10
   0  14   4    0.40    0.70
   0  14   4    0.90    0.40
   0  14   4    1.60    1.00
   0  14   4    1.80    1.20
   0  14  -4    0.90    1.10
   0  14  -4   -0.30    1.80
   0 -14   4    3.00    0.90
   0 -14  -4    0.60    0.40
   0 -14   4    0.90    0.40
   0 -14  -4    0.90    0.30
   0  14   5   18.10    1.80
   0  14   5   19.70    2.30
   0  14  -5   19.30    3.60
   0  14   5   17.60    1.20
   0  14   5   19.50    1.50
   0  14  -5   20.80    4.70
   0  14  -5   14.40    3.20
   0  14  -5   23.40    5.50
   0  14   5   17.40    1.70
   0 -14   5   15.30    1.30
   0 -14   5   16.50    2.00
   0  14   6    6.60    0.80
   0  14   6    5.90    1.10
   0  14  -6   11.90    3.60
   0  14  -6    9.70    3.00
   0  14  -6    8.50    3.00
   0  14  -6    8.40    3.40
   0  14   7    9.10    0.90
   0  14  -7    6.90    3.30
   0  14  -7    7.90    3.20
   0  14   7    8.60    1.30
   0  14  -7    8.30    3.20
   0  14  -7    8.70    2.90
   0  15   0    4.50    1.30
   0  15   0    5.40    2.00
   0  15   0    7.40    2.60
   0  15   0    3.50    0.70
   0  15   0    2.50    1.60
   0  15  -1    6.10    2.30
   0  15  -1    2.90    1.70
   0  15   1    2.40    1.50
   0  15  -1    3.30    1.90
   0  15   1    7.50    2.20
   0  15   1    2.00    1.00
   0  15   1    5.00    2.20
   0  15   1    1.90    0.60
   0  15  -1   -1.20    1.90
   0  15   1    0.80    1.80
   0 -15   1    3.10    0.40
   0 -15  -1    1.70    0.40
   0 -15   1    2.60    0.70
   0 -15  -1    2.00    0.30
   0  15   2    4.60    1.50
   0  15   2    2.20    1.40
   0  15  -2    5.70    2.50
   0  15   2    2.50    0.60
   0  15  -2    4.80    2.00
   0  15   2    2.30    1.00
   0  15  -2    8.70    2.70
   0  15  -2    7.80    3.10
   0 -15   2    2.90    0.50
   0 -15  -2    2.50    0.50
   0 -15   2    2.90    0.70
   0 -15  -2    2.00    0.30
   0  15  -3   15.80    3.60
   0  15   3   17.40    2.30
   0  15  -3   17.90    3.20
   0  15   3   17.90    1.30
   0  15  -3   27.60    6.00
   0  15  -3   22.10    4.70
   0  15   3   14.00    1.90
   0 -15   3   17.80    1.20
   0 -15  -3   15.20    1.10
   0 -15   3   19.30    1.70
   0 -15  -3   15.00    0.90
   0  15   4   10.70    1.60
   0  15  -4    5.50    2.60
   0  15  -4   12.50    4.40
   0  15  -4   13.80    3.90
   0  15   4    9.30    1.00
   0  15   4   12.60    1.80
   0  15  -4   12.30    3.00
   0 -15   4   12.70    1.70
   0 -15   4   13.30    1.10
   0 -15  -4    8.40    1.00
   0 -15  -4    9.90    0.70
   0  15   5    1.80    0.70
   0  15   5    0.60    0.40
   0  15  -5    2.10    2.20
   0  15  -5    0.10    2.40
   0  15   5    0.70    0.70
   0  15  -5    3.60    2.70
   0  16   0  218.18   11.70
   0  16   0  219.08   13.70
   0 -16   0  197.98    8.40
   0 -16   0  201.58    8.70
   0  16   1    3.50    0.80
   0  16  -1   10.50    3.00
   0  16  -1    1.30    2.10
   0  16   1    2.60    1.20
   0  16   1    2.60    1.80
   0  16   1   10.20    2.50
   0 -16   1    5.20    1.00
   0 -16  -1    3.90    0.60
   0 -16  -1    3.50    0.40
   0 -16   1    5.40    0.70
   0  16  -2    6.30    2.30
   0  16  -2    6.40    2.10
   0  16   2    0.70    0.90
   0  16   2    2.70    1.60
   0  16   2    1.60    0.60
   0 -16   2    2.60    0.40
   0 -16   2    2.20    0.60
   0  16   3    6.50    1.70
   0  16   3    5.90    1.70
   0  16  -3    2.30    2.40
   0  16  -3   10.00    3.20
   0 -16   3    9.70    1.10
   0 -16   3    9.20    0.70
   1   0 -14    3.60    1.90
   1   0 -14    2.20    1.50
   1   0 -14    2.40    1.20
   1   0 -13   -0.30    1.20
   1   0 -13   -0.40    1.10
   1   0 -13    0.60    0.90
   1   0 -13    1.60    1.00
   1   0 -13   -0.30    1.20
   1   0 -12    1.90    1.40
   1   0 -12    3.80    1.80
   1   0 -12    1.80    1.20
   1   0 -12    2.20    1.30
   1   0 -12    1.80    0.90
   1   0 -12    4.00    2.00
   1   0 -11   -1.40    0.80
   1   0 -11   -0.20    0.70
   1   0 -11   -0.50    0.90
   1   0 -11   -0.70    1.10
   1   0 -11    0.60    1.10
   1   0 -10   18.70    3.50
   1   0 -10   18.20    2.00
   1   0 -10   17.40    2.10
   1   0 -10   17.80    2.10
   1   0 -10   17.20    3.30
   1   0 -10   19.00    2.60
   1   0  -9   -0.10    0.90
   1   0  -9    0.60    1.30
   1   0  -9   -0.20    0.60
   1   0  -9   -0.10    0.70
  -1   0   9    0.40    0.80
   1   0  -8   47.50    3.50
   1   0  -8   44.80    3.40
   1   0  -8   48.20    4.30
   1   0  -8   45.40    3.10
   1   0  -8   41.50    4.60
   1   0  -8   48.60    3.20
   1   0  -7    0.10    0.60
  -1   0   7    1.10    0.70
   1   0  -7   -0.20    0.50
   1   0  -7    0.00    0.70
   1   0  -7   -0.10    0.70
   1   0  -7    0.20    1.00
   1   0  -7    0.10    1.00
   1   0  -6   26.20    2.00
   1   0  -6   27.90    2.30
   1   0  -6   24.50    2.90
  -1   0   6   28.00    2.30
   1   0  -6   25.90    1.90
   1   0  -6   23.20    2.00
   1   0  -6   27.50    2.80
   1   0  -5    0.40    0.60
   1   0  -5    0.60    0.90
  -1   0   5   -0.20    0.60
   1   0  -5   -0.50    0.60
   1   0  -5    0.40    0.60
   1   0  -5   -0.30    0.50
   1   0  -5    0.00    0.90
   1   0  -4   55.39    2.90
   1   0  -4   53.39    2.90
  -1   0   4   60.09    3.10
   1   0  -4   56.49    3.00
   1   0  -4   51.09    3.60
   1   0  -4   55.99    3.60
   1   0  -4   55.59    2.80
  -1   0   3    0.20    0.30
  -1   0   3   -0.20    0.50
   1   0  -3    0.70    0.60
   1   0  -3    0.30    0.30
  -1   0   3   -0.30    0.30
  -1   0   2    1.00    0.60
   1   0  -2    1.90    0.50
  -1   0   2    1.60    0.40
  -1   0   2    1.10    0.40
  -1   0   1    0.00    0.10
  -1   0   1    0.00    0.10
  -1   0   1    0.00    0.10
  -1   0   1    0.00    0.10
   1   0  -1    0.10    0.10
   1   0  -1    0.10    0.10
   1   0   1    0.10    0.10
   1   0   1    0.10    0.10
  -1   0  -1    0.60    0.20
  -1   0  -1    0.10    0.10
   1   0   1    0.10    0.20
   1   0   2   15.10    0.90
  -1   0  -2   14.30    1.30
  -1   0  -2   13.90    0.90
  -1   0  -2   14.00    0.90
   1   0   2   13.40    1.10
   1   0   2   14.20    1.00
   1   0   2   12.50    1.50
   1   0   3    0.20    0.60
   1   0   3    0.00    0.20
  -1   0  -3    0.10    0.20
   1   0   3    0.60    0.40
   1   0   3    0.00    0.30
  -1   0  -3    0.10    0.50
  -1   0  -3    0.00    0.30
   1   0   4    7.10    1.50
  -1   0  -4    5.10    0.80
  -1   0  -4    5.90    0.80
  -1   0  -4    4.60    1.10
   1   0   4    7.00    1.00
  -1   0  -4    6.10    0.90
   1   0   4    6.60    0.80
   1   0   4    6.30    0.90
  -1   0  -5    0.70    0.90
  -1   0  -5   -0.10    0.70
  -1   0  -5   -0.30    0.60
   1   0   5    0.00    0.60
   1   0   5   -0.20    1.00
  -1   0  -5   -0.60    0.40
   1   0   5   -0.30    0.70
  -1   0  -6   41.30    2.40
  -1   0  -6   37.80    3.30
   1   0   6   36.80    2.60
  -1   0  -6   42.40    2.80
   1   0   6   34.30    3.50
   1   0   6   40.00    2.80
  -1   0  -6   37.40    2.40
   1   0   7   -0.30    0.70
   1   0   7   -0.10    1.00
   1   0   7   -0.30    0.60
  -1   0  -7    0.10    0.60
  -1   0  -7    0.50    0.50
  -1   0  -7   -0.30    0.80
  -1   0  -7   -0.50    0.50
  -1   0  -8   84.09    6.00
  -1   0  -8   72.99    4.50
  -1   0  -8   72.19    5.30
  -1   0  -8   81.49    4.30
   1   0   8   75.89    4.80
  -1   0  -8   72.59    4.10
  -1   0  -9    0.30    0.90
  -1   0  -9    0.50    1.10
  -1   0  -9   -0.30    0.70
  -1   0  -9   -0.40    1.10
  -1   0  -9    0.40    0.70
  -1   0 -10   77.49    4.50
  -1   0 -10   80.79    5.90
  -1   0 -10   82.09    4.50
  -1   0 -10   85.49    6.50
  -1   0 -10   74.39    4.80
  -1   0 -11   -1.50    0.90
  -1   0 -11   -0.10    1.10
  -1   0 -11    0.60    1.00
  -1   0 -11   -0.70    0.70
  -1   0 -12   17.20    2.30
  -1   0 -12   12.60    3.10
  -1   0 -12   14.10    2.00
  -1   0 -12   18.30    3.30
  -1   0 -12   18.80    2.20
  -1   0 -13    0.00    1.10
  -1   0 -13    2.30    1.00
  -1   0 -13    1.70    1.10
  -1   0 -13    0.70    1.40
  -1   0 -13    1.50    1.60
  -1   0 -14    6.40    2.00
  -1   0 -14    6.40    1.50
  -1   0 -14    7.80    2.50
   1   1 -14    6.40    1.60
   1   1 -14    3.90    1.90
   1   1 -14    2.40    1.90
   1  -1 -14    7.50    1.70
   1   1 -13    4.20    1.60
   1   1 -13    5.60    1.80
   1   1 -13    5.00    2.30
   1   1 -13    5.30    2.00
   1   1 -13    2.80    1.10
   1  -1 -13    5.90    2.00
   1  -1 -13    5.10    1.40
   1  -1 -13    6.80    1.50
   1  -1 -13    5.40    1.40
   1  -1 -13    8.50    2.10
   1   1 -12    0.00    1.10
   1   1 -12    1.00    1.20
   1   1 -12   -0.30    0.80
   1   1 -12    0.30    1.40
   1   1 -12    2.60    1.80
   1  -1 -12   -0.60    0.90
   1  -1 -12    0.10    0.70
   1  -1 -12    0.30    1.10
   1  -1 -12   -0.50    0.90
   1  -1 -12    1.60    1.30
   1  -1 -12    1.90    1.40
   1   1 -11   13.70    3.20
   1   1 -11   11.20    3.10
   1   1 -11   10.30    2.00
   1   1 -11   13.70    2.40
   1   1 -11   10.10    1.70
   1   1 -11    8.90    1.90
   1  -1 -11   10.30    1.70
   1  -1 -11   12.80    1.90
   1  -1 -11   13.40    2.70
   1  -1 -11   14.00    2.50
   1  -1 -11   11.80    1.70
   1  -1 -11   12.00    2.70
   1   1 -10   -0.40    0.80
   1   1 -10   -0.70    1.30
   1   1 -10    0.50    1.50
   1   1 -10    0.10    0.70
   1   1 -10   -0.90    0.90
   1   1 -10   -0.40    0.90
   1  -1 -10    0.60    1.10
   1  -1 -10    0.30    0.80
   1  -1 -10    0.30    1.10
   1  -1 -10   -1.90    0.80
   1  -1 -10    0.00    0.70
   1  -1 -10    0.80    0.80
   1   1  -9   54.49    5.20
   1   1  -9   60.19    4.00
  -1   1   9   73.99    5.10
   1   1  -9   57.49    3.70
   1   1  -9   59.89    4.20
   1   1  -9   56.59    5.30
   1   1  -9   56.29    4.00
   1  -1  -9   69.69    3.80
   1  -1  -9   66.69    5.00
  -1  -1   9   59.69    4.20
   1  -1  -9   62.79    4.70
   1  -1  -9   64.49    3.70
   1  -1  -9   68.19    3.80
   1  -1  -9   68.29    4.40
   1   1  -8    0.80    1.40
   1   1  -8    1.70    1.00
   1   1  -8    1.40    0.90
   1   1  -8    1.70    0.80
  -1   1   8    2.50    0.90
   1   1  -8    1.30    1.30
   1  -1  -8    1.50    0.80
   1  -1  -8    1.20    0.70
   1  -1  -8    0.90    0.90
   1  -1  -8    0.60    0.70
  -1  -1   8    0.70    0.80
   1  -1  -8    2.00    1.20
   1  -1  -8    2.60    1.30
   1   1  -7  673.73   29.60
   1   1  -7  652.83   27.70
   1   1  -7  655.93   27.70
   1   1  -7  620.74   29.20
   1  -1  -7  688.03   28.70
   1  -1  -7  654.33   27.30
  -1   1   6   37.50    2.70
   1   1  -6   33.40    2.30
   1   1  -6   31.50    2.50
   1   1  -6   33.90    2.60
   1   1  -6   31.30    2.50
   1   1  -6   27.20    3.20
   1   1  -6   30.70    3.50
   1  -1  -6   36.20    2.20
   1  -1  -6   36.40    3.10
   1  -1  -6   44.40    2.90
   1  -1  -6   40.60    2.30
   1  -1  -6   39.60    3.10
  -1  -1   6   31.70    2.50
   1   1  -5 1282.67   51.79
   1  -1  -5 1225.78   51.19
   1  -1  -5 1300.67   51.39
  -1   1   4   21.00    1.60
   1   1  -4   16.00    2.10
   1   1  -4   18.40    1.60
   1   1  -4   20.70    1.60
   1  -1  -4   20.90    1.70
   1  -1  -4   23.40    1.40
   1  -1  -4   25.90    1.40
   1  -1  -4   21.10    1.90
  -1  -1   4   18.50    1.50
   1  -1  -4   24.70    1.40
   1  -1  -4   24.20    1.70
  -1   1   3  407.86   16.90
   1   1  -3  433.06   17.30
   1  -1  -3  402.76   16.80
  -1   1   2   55.29    2.70
  -1   1   2   51.89    2.60
   1   1  -2   53.19    3.30
   1   1  -2   54.89    2.50
   1   1  -2   54.09    2.70
  -1   1   2   53.89    2.40
  -1  -1   2   54.29    3.40
   1  -1  -2   49.90    2.40
   1  -1  -2   51.69    2.30
  -1  -1   2   58.09    2.80
   1  -1  -2   57.59    2.70
  -1  -1   2   54.09    2.50
  -1  -1   2   53.59    2.60
   1   1  -1 1668.23   67.69
   1   1  -1 1612.84   67.99
  -1  -1   1 1453.25   66.99
  -1  -1   1 1566.84   67.69
   1   1   0   14.10    0.60
   1   1   0   15.00    0.70
  -1  -1   0   18.40    1.10
   1   1   1    2.70    0.10
   1   1   1    2.50    0.20
   1   1   1    2.30    0.20
   1   1   1    2.60    0.20
  -1  -1  -1    3.00    0.20
   1  -1   1    4.80    0.90
  -1  -1  -1    2.60    0.20
  -1  -1  -1    3.10    0.20
   1   1   2   25.60    1.50
   1   1   2   26.00    1.30
   1   1   2   23.70    1.20
  -1   1  -2   23.70    1.50
   1   1   2   23.00    1.50
  -1   1  -2   20.30    1.90
  -1  -1  -2   23.80    1.30
  -1  -1  -2   28.00    1.30
  -1  -1  -2   28.40    1.60
  -1  -1  -2   24.70    1.10
   1   1   3  661.03   28.20
  -1  -1  -3  732.73   28.10
  -1   1  -4    0.20    0.40
  -1   1  -4    0.10    0.50
   1   1   4    0.00    0.30
   1   1   4    0.00    0.30
   1   1   4    0.30    0.60
   1   1   4    0.00    0.40
  -1   1  -4    0.00    0.70
  -1  -1  -4    0.70    0.30
  -1  -1  -4   -0.10    0.30
   1  -1   4   -0.30    0.50
   1  -1   4    0.30    0.40
  -1  -1  -4    0.50    0.60
  -1  -1  -4   -0.50    0.40
   1  -1   4    0.50    0.90
   1   1   5  404.66   16.50
  -1   1  -5  357.56   16.70
   1   1   5  407.16   17.60
  -1   1  -5  388.96   18.10
  -1  -1  -5  422.76   16.30
   1  -1   5  365.96   18.20
  -1  -1  -5  405.96   17.10
   1  -1   5  397.56   17.00
   1   1   6    1.10    0.70
   1   1   6    1.30    0.90
  -1   1  -6    0.80    0.70
   1   1   6    1.10    0.60
  -1   1  -6    0.20    1.10
   1   1   6    0.30    1.00
  -1   1  -6    0.60    0.60
  -1  -1  -6    0.70    0.50
   1  -1   6    1.00    0.90
  -1  -1  -6    1.20    0.60
   1  -1   6    0.60    1.30
  -1  -1  -6    1.50    0.90
  -1  -1  -6    0.60    0.90
   1  -1   6    0.70    0.70
  -1   1  -7    6.90    2.00
  -1   1  -7    9.20    1.20
  -1   1  -7    5.80    1.20
   1   1   7    6.30    1.40
  -1  -1  -7    6.70    1.00
  -1  -1  -7    4.70    1.10
   1  -1   7    7.70    2.30
   1  -1   7    6.90    1.40
  -1  -1  -7    6.40    1.10
   1  -1   7    6.90    1.30
  -1  -1  -7    6.10    1.50
   1   1   8    7.30    1.60
  -1  -1  -8    7.00    1.10
  -1  -1  -8    7.30    2.10
  -1  -1  -8    7.30    1.20
  -1  -1  -8    7.90    1.60
  -1  -1  -8    6.90    1.70
  -1  -1  -8    5.40    1.20
  -1   1  -9    6.40    1.20
  -1   1  -9    6.00    1.30
  -1   1  -9    7.10    2.20
  -1   1  -9   10.10    1.80
  -1   1  -9   12.90    3.20
  -1  -1  -9    9.40    2.10
  -1  -1  -9    9.30    1.50
  -1  -1  -9    9.10    1.30
  -1  -1  -9   11.90    1.60
   1  -1   9    7.30    1.70
  -1  -1  -9   11.40    2.50
  -1   1 -10   10.00    1.70
  -1   1 -10    7.50    1.80
  -1   1 -10   11.00    3.10
  -1   1 -10   10.00    2.60
  -1  -1 -10    9.80    1.70
  -1  -1 -10   12.50    2.40
  -1  -1 -10   13.10    1.70
  -1  -1 -10   13.50    2.70
  -1  -1 -10   13.70    1.50
  -1   1 -11   51.59    3.40
  -1   1 -11   49.20    5.30
  -1   1 -11   51.59    3.50
  -1   1 -11   43.70    4.50
  -1   1 -11   45.80    3.90
  -1  -1 -11   43.10    3.10
  -1  -1 -11   45.90    4.50
  -1  -1 -11   45.70    3.10
  -1  -1 -11   46.50    3.40
  -1  -1 -11   45.40    4.00
  -1   1 -12    1.20    1.70
  -1   1 -12    0.00    1.20
  -1   1 -12    0.40    1.20
  -1   1 -12    2.10    1.40
  -1   1 -12    1.50    1.00
  -1  -1 -12    2.60    1.30
  -1  -1 -12    1.80    1.30
  -1  -1 -12    1.60    1.10
  -1  -1 -12    1.30    0.90
  -1  -1 -12    0.80    0.80
  -1   1 -13   38.90    3.80
  -1   1 -13   43.00    5.10
  -1   1 -13   41.20    3.30
  -1   1 -13   33.80    3.70
  -1   1 -13   45.20    4.40
  -1  -1 -13   30.00    3.10
  -1  -1 -13   37.00    3.40
  -1  -1 -13   34.70    4.00
  -1  -1 -13   31.80    2.60
  -1   1 -14   -0.30    1.80
  -1   1 -14    4.60    2.20
  -1   1 -14    0.50    0.90
  -1  -1 -14    2.30    1.00
  -1  -1 -14    5.60    2.00
  -1  -1 -14    2.50    1.50
   1   2 -14    8.80    2.30
   1   2 -14    7.20    1.70
   1   2 -14   11.20    3.40
   1  -2 -14   10.30    2.10
   1  -2 -14   13.20    2.00
   1  -2 -14   10.40    1.50
   1   2 -13   88.59    7.50
   1   2 -13   76.19    5.00
   1   2 -13   85.09    5.60
   1   2 -13   77.49    5.60
   1   2 -13   86.69    7.30
   1  -2 -13   85.39    4.50
   1  -2 -13   70.69    5.70
   1  -2 -13   81.29    4.90
   1  -2 -13   86.89    5.50
   1   2 -12   13.00    1.90
   1   2 -12   16.40    2.60
   1   2 -12   15.80    4.10
   1   2 -12   14.20    2.60
   1   2 -12   13.20    3.50
   1  -2 -12   12.80    1.70
   1  -2 -12   16.00    2.30
   1  -2 -12   16.40    2.80
  -1  -2  12   13.50    1.50
   1  -2 -12   15.10    2.60
   1  -2 -12   16.10    2.10
   1  -2 -12   14.60    1.80
  -1  -2  12   15.50    2.60
   1   2 -11   24.30    4.60
   1   2 -11   22.40    4.40
   1   2 -11   23.50    2.80
   1   2 -11   19.90    2.70
   1   2 -11   18.20    2.30
   1  -2 -11   17.90    2.00
   1  -2 -11   21.10    2.60
   1  -2 -11   22.80    3.20
  -1  -2  11   19.20    1.80
   1  -2 -11   24.10    2.00
  -1  -2  11   18.30    2.70
   1  -2 -11   23.70    2.00
   1  -2 -11   20.10    2.60
   1   2 -10    1.90    1.20
   1   2 -10    3.10    2.00
   1   2 -10    3.80    1.40
   1   2 -10    1.90    1.00
   1   2 -10    2.00    1.20
   1   2 -10    5.30    2.20
   1  -2 -10    2.40    0.80
   1  -2 -10    2.60    1.40
   1  -2 -10    0.80    1.20
   1  -2 -10    3.30    0.90
   1  -2 -10    2.10    1.20
   1  -2 -10    1.00    0.80
   1   2  -9  298.67   14.40
   1   2  -9  250.37   12.30
   1   2  -9  258.97   14.50
   1   2  -9  276.97   14.80
   1   2  -9  268.17   12.40
   1  -2  -9  243.78   11.30
   1  -2  -9  240.18   12.50
   1  -2  -9  248.38   11.40
   1  -2  -9  278.57   12.50
  -1  -2   9  268.37   12.40
   1   2  -8    3.10    1.60
   1   2  -8    1.90    0.90
  -1   2   8   -0.10    0.70
   1   2  -8    0.00    0.90
   1   2  -8    0.90    0.90
   1   2  -8    2.20    1.60
   1   2  -8    2.10    1.00
   1  -2  -8    1.40    0.90
   1  -2  -8    0.80    0.50
   1  -2  -8    1.50    1.00
  -1  -2   8    1.90    0.90
   1  -2  -8    1.50    1.10
   1  -2  -8    1.10    0.60
  -1   2   7   75.79    4.50
   1   2  -7   76.39    4.30
   1   2  -7   74.89    4.50
   1   2  -7   70.59    5.80
   1  -2  -7   84.29    4.50
   1  -2  -7   76.49    3.90
   1  -2  -7   69.49    3.80
  -1  -2   7   73.99    4.30
   1  -2  -7   80.19    3.70
   1  -2  -7   71.79    4.60
   1  -2  -7   81.89    4.60
   1   2  -6   12.30    1.70
  -1   2   6   12.70    1.70
   1   2  -6   11.20    1.50
   1   2  -6   11.60    2.70
   1  -2  -6    8.90    1.50
   1  -2  -6   11.30    1.60
   1  -2  -6   11.20    1.00
   1  -2  -6   10.60    1.10
   1  -2  -6   11.60    1.20
   1  -2  -6   10.00    1.40
  -1  -2   6   12.60    1.60
   1   2  -5    2.00    1.60
   1   2  -5    1.20    1.30
  -1   2   5    1.10    0.80
   1   2  -5    1.20    0.80
  -1   2   5    3.20    0.80
   1   2  -5    3.00    0.90
   1   2  -5    2.00    0.90
   1  -2  -5    1.00    0.80
  -1  -2   5    1.80    0.80
   1  -2  -5    2.30    1.20
   1  -2  -5    1.50    0.80
   1  -2  -5    2.10    0.60
   1  -2  -5    0.90    0.50
   1   2  -4   28.20    1.90
   1   2  -4   32.20    2.30
  -1   2   4   34.20    1.80
   1   2  -4   28.20    2.20
   1   2  -4   29.30    3.00
  -1   2   4   33.10    2.20
   1   2  -4   28.10    3.00
  -1  -2   4   28.20    1.60
   1  -2  -4   31.00    1.70
  -1  -2   4   33.90    2.00
  -1  -2   4   29.60    2.00
   1  -2  -4   33.90    1.50
   1  -2  -4   33.40    1.80
   1  -2  -4   33.40    2.20
  -1   2   3  304.67   12.70
   1   2  -3  322.87   14.70
   1   2  -3  321.77   13.50
   1   2  -3  306.17   14.60
  -1   2   2   16.30    0.90
   1   2  -2   17.00    1.40
  -1   2   2   15.10    0.70
   1   2  -2   15.20    1.80
   1   2  -2   16.40    1.00
   1   2  -2   16.40    0.90
   1   2  -2   16.50    1.20
  -1   2   2   16.70    1.20
  -1   2   2   15.60    0.80
  -1  -2   2   17.40    1.00
  -1  -2   2   14.80    0.80
  -1  -2   2   16.20    1.20
   1  -2  -2   17.50    1.20
   1  -2  -2   15.90    0.90
   1  -2  -2   15.90    0.80
   1  -2  -2   16.30    0.90
  -1   2   0    4.00    0.80
   1   2   0    4.70    0.30
   1   2   0    4.90    0.60
   1   2   0    5.30    0.40
   1   2   0    3.60    0.80
  -1  -2   0    4.80    0.40
  -1  -2   0    5.20    1.00
  -1  -2   0    5.80    0.70
   1  -2   0    4.00    0.40
   1  -2   0    3.90    0.30
  -1  -2   0    4.40    0.30
  -1   2  -1 4595.64  194.38
  -1   2  -1 4666.73  193.78
   1   2   1 4265.67  189.28
   1   2   1 4410.16  189.68
   1  -2   1 5183.28  193.98
   1  -2   1 5005.10  194.48
  -1  -2  -1 4815.32  188.88
  -1  -2  -1 4542.75  188.98
   1   2   2    0.20    0.20
  -1   2  -2    0.20    0.70
   1   2   2    0.30    0.10
  -1   2  -2    0.70    0.50
   1   2   2    0.30    0.10
   1   2   2    0.00    0.30
   1   2   2    0.30    0.10
   1   2   2    0.40    0.20
  -1  -2  -2    0.30    0.20
  -1  -2  -2    0.20    0.10
   1  -2   2    0.60    0.90
   1  -2   2    1.00    0.60
  -1  -2  -2    0.30    0.20
  -1  -2  -2    0.20    0.20
  -1  -2  -2    0.40    0.10
  -1  -2  -2    0.40    0.40
   1   2   3 2655.53  118.59
  -1   2  -3 2886.11  130.29
  -1   2  -3 2896.01  129.09
   1   2   3 2746.33  118.69
  -1  -2  -3 3095.19  122.09
   1  -2   3 3256.47  130.49
   1  -2   3 3102.79  128.99
  -1  -2  -3 3083.09  121.59
  -1   2  -4   10.90    2.20
  -1   2  -4    9.30    1.20
   1   2   4    7.70    1.10
   1   2   4   10.50    1.40
   1   2   4   10.20    0.90
   1   2   4    7.30    0.70
   1  -2   4    9.00    1.30
   1  -2   4    9.50    2.20
  -1  -2  -4    8.30    0.70
  -1  -2  -4    8.80    0.60
  -1  -2  -4    8.80    0.80
   1  -2   4    7.20    1.20
  -1  -2  -4    6.50    1.00
  -1   2  -5  746.03   34.40
   1   2   5  812.52   32.30
  -1   2  -5  766.32   32.90
  -1  -2  -5  831.92   32.00
   1  -2   5  810.52   33.20
   1  -2   5  799.42   35.00
  -1   2  -6    6.60    1.10
  -1   2  -6    7.90    2.20
   1   2   6    6.10    1.30
   1   2   6    6.10    1.00
  -1   2  -6    6.70    1.30
  -1  -2  -6    7.40    0.80
  -1  -2  -6    9.30    1.50
   1  -2   6    8.60    1.40
   1  -2   6    9.40    1.60
  -1  -2  -6    5.20    1.10
  -1  -2  -6    4.50    0.80
   1  -2   6    6.40    2.20
   1   2   7   40.80    3.10
  -1   2  -7   42.70    4.20
  -1   2  -7   39.30    2.60
  -1   2  -7   37.50    2.90
   1   2   7   43.30    2.70
  -1  -2  -7   36.10    3.30
  -1  -2  -7   40.80    2.20
   1  -2   7   43.90    4.50
  -1  -2  -7   39.80    2.70
   1  -2   7   37.20    3.10
   1  -2   7   43.20    3.00
  -1  -2  -7   39.30    3.20
  -1  -2  -7   41.30    2.50
  -1  -2  -7   40.10    2.80
  -1   2  -8    0.10    0.90
  -1   2  -8    0.80    1.40
  -1   2  -8    0.00    0.60
   1   2   8    0.40    0.80
  -1  -2  -8   -0.20    0.40
  -1  -2  -8   -0.60    0.80
  -1  -2  -8    0.60    0.80
  -1  -2  -8    0.50    0.60
  -1  -2  -8    0.40    0.80
  -1  -2  -8    0.20    0.50
  -1   2  -9  110.59    8.50
  -1   2  -9  121.79    6.80
  -1   2  -9  119.49    6.00
  -1   2  -9  111.99    6.30
  -1   2  -9  118.89    8.10
  -1  -2  -9  122.19    5.80
  -1  -2  -9  114.19    6.90
  -1  -2  -9  120.59    5.40
  -1  -2  -9  115.79    5.80
  -1  -2  -9  115.59    6.50
  -1  -2  -9  112.19    6.20
   1  -2   9  111.19    6.50
  -1   2 -10    1.80    0.90
  -1   2 -10    2.30    1.20
  -1   2 -10    2.80    2.10
  -1   2 -10    2.30    1.30
  -1   2 -10    3.60    1.90
  -1  -2 -10    1.70    0.80
  -1  -2 -10    3.20    0.80
  -1  -2 -10    3.50    1.00
  -1  -2 -10    2.60    1.40
  -1  -2 -10    2.40    1.20
  -1   2 -11   74.49    4.90
  -1   2 -11   79.09    4.60
  -1   2 -11   75.49    7.20
  -1   2 -11   72.69    6.40
  -1   2 -11   75.39    8.10
  -1  -2 -11   80.29    4.40
  -1  -2 -11   81.99    4.40
  -1  -2 -11   76.69    3.90
  -1  -2 -11   74.59    4.80
  -1  -2 -11   70.09    5.40
  -1   2 -12    0.20    0.80
  -1   2 -12    2.20    1.70
  -1   2 -12    2.30    2.70
  -1   2 -12    0.40    2.40
  -1   2 -12    0.30    1.20
  -1  -2 -12    0.60    1.10
  -1  -2 -12    0.70    0.80
  -1  -2 -12    2.10    0.70
  -1  -2 -12    1.90    1.00
  -1  -2 -12    1.90    1.00
  -1   2 -13   46.30    5.50
  -1   2 -13   47.40    4.80
  -1   2 -13   38.50    3.90
  -1   2 -13   39.10    3.60
  -1  -2 -13   38.50    2.50
  -1  -2 -13   37.50    3.70
  -1  -2 -13   38.90    3.00
  -1  -2 -13   37.10    3.80
  -1  -2 -13   41.10    3.10
  -1   2 -14    0.90    1.90
  -1   2 -14    0.50    1.10
  -1   2 -14    1.20    1.60
  -1  -2 -14    1.40    1.20
  -1  -2 -14   -0.20    0.80
  -1  -2 -14    1.00    1.20
   1   3 -14   14.10    2.20
   1  -3 -14   12.50    1.20
   1  -3 -14   18.40    2.30
   1  -3 -14   15.80    1.60
   1   3 -13   15.00    3.50
   1   3 -13   12.80    5.60
   1   3 -13    9.90    2.40
   1   3 -13    7.40    2.10
   1   3 -13   10.00    3.80
   1  -3 -13   11.50    1.20
   1  -3 -13   10.20    2.80
   1  -3 -13   11.20    1.50
   1  -3 -13   11.10    1.30
   1  -3 -13   10.30    1.80
   1   3 -12    2.00    1.90
   1   3 -12    0.40    1.40
   1   3 -12    0.90    2.00
   1   3 -12    1.10    1.60
   1   3 -12    1.30    1.00
   1  -3 -12    2.00    0.70
   1  -3 -12    1.50    0.90
   1  -3 -12    1.30    0.70
   1  -3 -12    1.80    0.90
   1  -3 -12    1.10    0.80
   1  -3 -12    1.20    1.30
   1   3 -11    1.80    1.50
   1   3 -11    2.90    2.00
   1   3 -11    1.70    1.40
   1   3 -11    2.60    1.20
   1   3 -11    3.20    2.20
   1  -3 -11    2.90    0.80
  -1  -3  11    2.90    1.30
   1  -3 -11    2.80    1.20
   1  -3 -11    1.00    0.90
   1  -3 -11    1.80    0.70
   1  -3 -11    2.00    0.90
  -1  -3  11    2.30    0.80
   1  -3 -11    3.10    1.50
   1   3 -10   -1.00    1.40
   1   3 -10    0.10    0.80
   1   3 -10   -0.20    0.90
   1   3 -10   -0.10    0.40
   1   3 -10    0.10    1.00
   1  -3 -10   -0.20    0.80
  -1  -3  10    0.10    0.60
   1  -3 -10   -0.10    0.70
   1  -3 -10    0.80    1.10
   1  -3 -10    0.90    0.80
  -1  -3  10   -1.40    0.70
   1  -3 -10    0.10    0.50
   1  -3 -10   -0.40    0.60
   1   3  -9   19.10    3.90
   1   3  -9   18.30    2.10
   1   3  -9   23.00    2.60
   1   3  -9   18.10    2.00
   1  -3  -9   17.70    1.70
  -1  -3   9   21.90    1.50
  -1  -3   9   18.70    2.20
   1  -3  -9   16.20    2.40
   1  -3  -9   16.70    1.20
   1  -3  -9   19.00    1.80
   1  -3  -9   17.20    1.90
  -1  -3   9   17.60    2.40
   1  -3  -9   16.40    1.40
   1   3  -8   11.60    1.60
   1   3  -8   16.40    2.30
  -1   3   8    9.70    1.70
   1   3  -8   11.40    3.00
  -1  -3   8   11.90    1.10
   1  -3  -8   10.00    0.90
  -1  -3   8   15.00    2.10
   1  -3  -8   10.80    1.50
   1  -3  -8    9.90    1.30
   1  -3  -8   10.80    1.20
   1  -3  -8   10.00    1.00
  -1  -3   8   12.60    1.80
   1   3  -7   14.10    1.90
   1   3  -7   11.90    2.90
   1   3  -7   10.80    2.70
   1   3  -7   15.10    2.10
  -1   3   7   11.40    1.70
   1   3  -7   14.80    1.60
  -1   3   7   12.90    1.40
   1  -3  -7   11.90    0.80
  -1  -3   7   11.10    1.60
  -1  -3   7   13.20    1.70
   1  -3  -7   12.00    1.40
   1  -3  -7   10.70    1.00
   1  -3  -7   11.30    1.10
   1  -3  -7   11.40    1.20
  -1  -3   7   13.90    1.10
  -1   3   6    1.10    0.80
   1   3  -6    1.50    0.70
   1   3  -6    1.30    1.00
   1   3  -6    1.00    1.50
   1   3  -6    0.70    1.40
  -1   3   6    0.70    0.60
   1   3  -6    2.10    1.10
  -1  -3   6    1.10    0.50
   1  -3  -6    1.40    0.40
   1  -3  -6    0.90    0.80
   1  -3  -6    1.70    0.60
   1  -3  -6    1.30    0.70
  -1  -3   6    1.60    0.80
  -1  -3   6    1.90    0.80
   1  -3  -6    1.20    0.30
   1  -3  -6    1.00    0.40
   1   3  -5  163.68    9.30
   1   3  -5  150.38    7.40
  -1   3   5  138.99    7.10
   1   3  -5  143.49    8.90
   1   3  -5  157.58    7.50
   1  -3  -5  145.19    6.60
   1  -3  -5  152.68    6.20
   1  -3  -5  146.59    6.00
   1  -3  -5  146.29    6.10
  -1   3   4   13.00    1.10
   1   3  -4    8.30    1.50
   1   3  -4   10.60    1.10
   1   3  -4   10.30    2.40
   1   3  -4   12.20    2.40
   1   3  -4   12.20    1.60
  -1   3   4   12.30    1.40
   1  -3  -4   11.90    0.90
   1  -3  -4   10.90    0.50
  -1  -3   4   11.90    1.10
  -1  -3   4   10.10    0.80
   1  -3  -4   10.60    0.60
   1  -3  -4   13.10    1.50
  -1  -3   4   12.30    1.30
  -1   3   3    1.60    0.60
   1   3  -3    2.20    0.80
   1   3  -3    2.20    1.10
   1   3  -3    2.10    0.70
  -1   3   3    1.80    0.30
   1   3  -3    1.70    1.10
  -1   3   3    2.30    0.40
  -1   3   3    1.40    0.20
  -1   3   3    1.80    0.20
   1   3  -3    2.50    0.50
  -1   3   3    1.60    0.20
  -1  -3   3    3.20    0.70
   1  -3  -3    1.80    0.40
   1  -3  -3    1.50    0.20
  -1  -3   3    3.30    0.50
   1  -3  -3    1.70    0.60
  -1  -3   3    2.40    0.40
   1  -3  -3    1.10    0.30
   1   3  -2    6.20    0.50
  -1   3   2    8.90    0.60
   1   3  -2    6.60    0.50
  -1   3   2    7.50    0.30
   1   3  -2    5.70    1.50
  -1   3   2    7.50    0.30
   1   3  -2    4.60    1.00
  -1   3   2    7.30    0.50
   1   3  -2    5.60    1.70
   1   3  -2    6.40    1.00
  -1   3   2    7.40    0.80
  -1   3   2    7.10    0.60
   1   3  -2    7.50    0.80
  -1  -3   2    6.00    0.50
  -1  -3   2    6.10    0.50
   1  -3  -2    7.60    0.50
  -1  -3   2    7.20    0.80
   1  -3  -2    6.30    0.90
   1  -3  -2    8.10    0.90
   1  -3  -2    7.10    0.60
  -1   3   1 1223.58   55.69
  -1   3   1 1211.48   56.09
  -1  -3   1 1247.18   60.09
  -1  -3   1 1236.58   59.09
   1  -3  -1 1339.37   55.19
  -1  -3   1 1307.07   60.59
  -1  -3   1 1332.97   60.19
   1  -3  -1 1270.07   55.49
  -1   3   0  150.18    6.10
   1   3   0  125.59    6.00
   1   3   0  122.59    6.60
  -1   3   0  146.09    6.80
  -1  -3   0  137.29    6.80
  -1  -3   0  140.09    6.10
   1  -3   1 1085.89   44.10
  -1   3  -2    5.20    0.90
   1   3   2    6.20    0.50
   1   3   2    6.00    0.80
  -1   3  -2    6.70    1.60
   1   3   2    6.00    0.40
   1   3   2    6.40    0.30
  -1  -3  -2    6.10    0.80
   1  -3   2    4.20    1.30
  -1  -3  -2    5.70    0.50
  -1  -3  -2    6.70    0.40
  -1  -3  -2    6.30    0.40
  -1  -3  -2    4.70    0.80
  -1  -3  -2    6.40    0.30
  -1   3  -3  488.45   20.60
   1   3   3  503.05   19.20
  -1   3  -3  480.85   22.60
   1  -3   3  438.46   20.30
   1  -3   3  448.46   21.90
  -1  -3  -3  509.05   19.30
   1   3   4    0.10    0.60
   1   3   4    0.00    0.40
   1   3   4    0.00    0.20
   1   3   4    0.10    0.40
   1   3   4    0.10    0.30
  -1   3  -4    0.60    1.40
   1   3   4    0.10    0.20
  -1   3  -4   -0.60    0.70
   1  -3   4    0.30    0.50
  -1  -3  -4    0.00    0.30
  -1  -3  -4   -0.20    0.50
   1  -3   4   -0.10    1.20
   1  -3   4   -0.30    0.70
  -1  -3  -4    0.20    0.20
   1   3   5   59.19    2.80
   1   3   5   63.09    3.70
  -1   3  -5   51.79    3.50
   1   3   5   61.59    3.10
  -1   3  -5   56.59    4.90
  -1  -3  -5   59.89    2.40
   1  -3   5   47.90    4.90
  -1  -3  -5   57.99    2.50
  -1  -3  -5   65.09    3.60
   1  -3   5   47.40    3.70
   1  -3   5   54.49    3.20
  -1   3  -6    5.70    1.40
   1   3   6    5.40    0.80
   1   3   6    4.90    0.50
   1   3   6    5.40    1.00
   1   3   6    4.40    1.20
  -1   3  -6    5.70    2.10
  -1  -3  -6    5.30    1.00
   1  -3   6    3.70    1.30
  -1  -3  -6    6.70    0.70
   1  -3   6    4.40    1.00
  -1  -3  -6    5.60    0.60
  -1  -3  -6    4.50    0.80
  -1  -3  -6    5.50    0.40
   1  -3   6    3.60    2.00
  -1  -3  -6    3.30    1.00
   1   3   7    0.60    0.60
  -1   3  -7    0.10    0.80
  -1   3  -7    0.00    0.60
   1   3   7    0.40    0.70
  -1   3  -7    0.00    1.10
  -1  -3  -7    1.10    0.50
  -1  -3  -7    0.20    0.70
  -1  -3  -7    1.40    0.80
   1  -3   7   -0.90    1.20
   1  -3   7    0.00    0.70
  -1  -3  -7    0.30    0.50
   1  -3   7    0.20    0.60
  -1  -3  -7    1.10    0.40
  -1   3  -8    0.50    0.70
  -1   3  -8   -0.80    1.30
   1   3   8    0.10    0.70
  -1   3  -8    0.90    1.10
   1   3   8    0.20    0.60
   1  -3   8    1.20    0.80
  -1  -3  -8    1.00    0.90
  -1  -3  -8   -0.10    0.50
  -1  -3  -8   -0.10    0.50
  -1  -3  -8   -0.20    0.30
  -1  -3  -8   -0.30    0.50
  -1  -3  -8   -0.50    0.70
  -1   3  -9   23.90    2.20
  -1   3  -9   25.20    4.40
  -1   3  -9   21.30    2.60
  -1  -3  -9   25.20    1.80
  -1  -3  -9   23.40    2.00
   1  -3   9   24.50    2.60
  -1  -3  -9   28.90    2.90
  -1  -3  -9   28.40    2.50
  -1  -3  -9   29.40    1.90
  -1  -3  -9   25.40    1.40
  -1   3 -10    9.80    1.90
  -1   3 -10   10.00    3.40
  -1   3 -10    5.10    1.20
  -1   3 -10   10.80    3.10
  -1   3 -10    6.60    1.90
  -1  -3 -10    4.50    0.90
  -1  -3 -10    7.30    1.70
  -1  -3 -10    5.80    0.70
  -1  -3 -10    8.40    1.20
  -1  -3 -10    7.30    1.30
  -1   3 -11   18.90    2.70
  -1   3 -11   18.90    4.50
  -1   3 -11   17.70    2.20
  -1   3 -11   23.40    4.40
  -1   3 -11   14.10    2.60
  -1  -3 -11   20.30    1.30
  -1  -3 -11   20.20    1.70
  -1  -3 -11   20.50    2.40
  -1  -3 -11   19.80    2.00
  -1  -3 -11   21.40    1.70
  -1   3 -12    8.70    3.10
  -1   3 -12    4.30    1.30
  -1   3 -12    4.00    2.00
  -1  -3 -12    5.90    0.80
  -1  -3 -12    5.00    1.00
  -1  -3 -12    7.30    1.60
  -1  -3 -12    7.60    1.20
  -1  -3 -12    6.20    1.30
  -1   3 -13  141.69    8.70
  -1   3 -13  142.79    8.00
  -1   3 -13  143.79   10.00
  -1   3 -13  161.98    9.80
  -1   3 -13  129.49   10.70
   1   3  13  145.29    6.20
   1   3  13  147.59    7.00
  -1  -3 -13  145.39    6.50
  -1  -3 -13  140.89    6.50
  -1  -3 -13  125.79    7.20
  -1  -3 -13  139.69    6.00
  -1  -3 -13  145.49    7.20
  -1   3 -14   -0.50    1.80
   1   3  14    1.30    0.80
   1   3  14    1.80    0.50
  -1   3 -14   -0.30    0.50
  -1   3 -14    3.20    1.30
  -1  -3 -14    0.80    0.80
  -1  -3 -14    0.40    0.90
  -1  -3 -14    1.80    0.90
   1   4 -14    3.40    1.60
   1   4 -14    0.00    1.00
  -1   4  14    3.00    0.90
   1   4 -14   -1.40    1.90
  -1   4  14    2.70    0.50
   1  -4 -14    1.20    1.00
   1   4 -13   66.19    5.40
  -1   4  13   62.89    3.70
   1   4 -13   64.09    5.00
   1   4 -13   62.39    5.20
   1   4 -13   67.69    6.80
   1   4 -13   64.49    7.20
  -1   4  13   62.69    3.00
   1  -4 -13   59.49    5.20
   1   4 -12    5.00    1.40
   1   4 -12    6.80    2.80
   1   4 -12    3.60    1.80
   1  -4 -12    5.60    1.20
   1  -4 -12    7.40    2.00
   1   4 -11   57.29    4.00
   1   4 -11   56.69    6.40
   1   4 -11   58.89    4.80
   1  -4 -11   62.49    2.50
   1  -4 -11   63.19    2.60
   1  -4 -11   60.49    2.70
   1  -4 -11   61.09    3.70
   1  -4 -11   60.39    2.90
   1  -4 -11   69.09    5.00
  -1  -4  11   53.29    4.40
  -1  -4  11   54.09    3.30
   1   4 -10    9.80    2.30
   1   4 -10    7.50    1.40
   1   4 -10    8.00    3.20
   1   4 -10   14.20    4.00
   1   4 -10   11.00    2.40
   1  -4 -10   13.00    1.70
   1  -4 -10    9.20    2.20
  -1  -4  10   10.80    1.30
  -1  -4  10   14.00    2.20
   1  -4 -10   10.90    1.00
  -1  -4  10   11.10    2.00
   1  -4 -10    9.00    0.70
   1   4  -9   59.89    6.20
   1   4  -9   63.59    4.70
   1   4  -9   66.19    4.70
   1   4  -9   49.80    5.70
   1  -4  -9   61.89    2.70
  -1  -4   9   63.49    3.30
  -1  -4   9   60.79    4.20
   1  -4  -9   61.89    3.50
  -1  -4   9   59.39    4.80
   1  -4  -9   62.29    2.70
   1  -4  -9   62.39    2.50
   1  -4  -9   61.99    4.50
   1  -4  -9   59.69    3.00
  -1   4   8   14.20    2.20
   1   4  -8    9.60    2.00
  -1   4   8   11.40    1.50
   1   4  -8    8.60    2.90
   1   4  -8    8.20    1.90
   1   4  -8    9.20    2.80
  -1  -4   8   11.20    1.70
  -1  -4   8   10.70    1.80
  -1  -4   8   10.90    1.10
   1  -4  -8   11.50    1.30
   1  -4  -8    9.60    1.80
   1   4  -7    4.40    1.40
   1   4  -7    7.30    2.50
   1   4  -7    4.80    2.20
  -1   4   7    4.80    1.00
  -1   4   7    4.90    1.20
   1   4  -7    5.90    1.50
  -1  -4   7    4.10    1.00
  -1  -4   7    4.30    1.00
   1  -4  -7    5.60    1.40
  -1  -4   7    4.70    0.70
   1  -4  -7    5.20    1.00
   1   4  -6    7.00    1.10
   1   4  -6    5.80    1.40
   1   4  -6    5.10    2.10
  -1   4   6    7.90    1.10
   1   4  -6    6.20    1.60
   1   4  -6    6.00    2.20
  -1   4   6    6.30    1.30
   1  -4  -6    7.20    1.50
   1  -4  -6    5.00    0.80
  -1  -4   6    6.30    1.10
   1   4  -5   64.49    5.70
  -1   4   5   77.59    3.60
   1   4  -5   69.39    4.50
   1   4  -5   71.59    3.60
  -1  -4   5   69.29    3.30
   1  -4  -5   70.99    4.20
  -1  -4   5   76.29    4.10
   1   4  -4   45.80    3.30
   1   4  -4   42.10    3.20
   1   4  -4   44.70    4.40
  -1   4   4   45.90    2.40
  -1   4   4   48.30    2.90
   1   4  -4   38.70    4.20
   1   4  -4   44.00    2.30
  -1  -4   4   44.30    2.40
  -1  -4   4   42.60    2.80
   1  -4  -4   49.60    3.00
   1  -4  -4   48.50    2.30
  -1  -4   4   43.80    2.20
   1   4  -3  290.77   12.70
   1   4  -3  277.07   12.60
   1   4  -3  271.17   14.10
   1   4  -3  291.37   14.30
   1   4  -2   16.90    2.30
  -1   4   2   17.40    0.90
   1   4  -2   16.10    0.90
  -1   4   2   16.20    0.70
  -1   4   2   16.40    0.80
   1   4  -2   16.80    2.30
   1   4  -2   14.90    1.30
   1   4  -2   13.60    1.50
   1   4  -2   17.10    1.60
  -1   4   2   15.00    1.20
  -1   4   2   13.10    1.40
  -1   4   2   14.30    1.10
  -1  -4   2   16.20    1.20
   1  -4  -2   15.30    1.10
   1  -4  -2   16.50    1.50
   1  -4  -2   15.20    0.70
   1  -4  -2   16.30    1.30
  -1  -4   2   16.20    0.90
   1  -4  -2   15.20    0.70
   1   4  -1  682.43   28.40
   1   4  -1  669.53   29.60
   1   4  -1  656.33   28.40
   1   4  -1  648.04   29.60
  -1   4   1  716.63   28.00
   1  -4  -1  747.13   28.10
   1   4   0    6.90    1.40
   1   4   0    7.60    1.60
  -1   4   0    7.40    0.70
   1   4   0    8.50    1.00
  -1   4   0    6.70    1.40
  -1   4   0    6.50    0.50
   1   4   0    8.30    0.60
   1   4   0    8.90    0.50
  -1   4   0    6.00    0.80
   1   4   0    7.80    1.00
   1   4   0    7.90    0.70
   1  -4   0    6.40    0.60
   1  -4   0    6.60    0.40
  -1  -4   0    7.40    0.60
  -1  -4   0    8.10    0.40
   1  -4   1 1771.12   85.69
  -1  -4  -1 1689.13   76.19
  -1  -4  -1 1736.33   76.39
  -1  -4  -1 1731.03   76.89
   1  -4   1 1768.12   84.59
  -1  -4  -1 1702.53   75.59
  -1   4  -2   15.90    2.20
  -1   4  -2   14.70    1.50
   1   4   2   14.40    0.60
   1   4   2   12.70    1.00
   1   4   2   12.20    0.90
   1   4   2   14.20    1.20
   1   4   2   12.70    1.20
   1   4   2   14.50    0.80
   1   4   2   14.20    0.80
   1   4   2   12.20    1.30
   1  -4   2   15.10    2.60
   1  -4   2   16.50    1.60
   1  -4   2   16.10    1.20
  -1  -4  -2   14.30    1.20
   1  -4   2   15.50    0.90
  -1  -4  -2   14.20    0.70
  -1   4  -3 1609.84   65.19
   1  -4   3 1593.84   65.29
  -1   4  -4   -0.20    0.90
   1   4   4    0.40    0.10
   1   4   4    0.40    0.70
  -1   4  -4   -2.00    1.40
   1   4   4    0.40    0.20
   1   4   4    1.40    0.60
   1  -4   4    0.20    0.50
   1  -4   4    2.40    1.90
   1  -4   4   -0.50    0.90
  -1  -4  -4    0.00    0.30
  -1  -4  -4    0.40    0.70
  -1   4  -5  344.37   15.10
  -1   4  -5  333.17   17.00
   1  -4   5  324.97   17.30
   1  -4   5  342.07   15.30
  -1   4  -6    0.20    0.80
  -1   4  -6    1.90    1.70
   1   4   6    2.00    0.30
   1   4   6    2.40    0.60
   1   4   6    2.90    0.50
   1   4   6    1.50    0.80
   1  -4   6    1.50    1.10
  -1  -4  -6    1.60    0.80
   1  -4   6    1.00    1.50
   1  -4   6    1.10    0.70
  -1  -4  -6    1.20    0.50
   1   4   7   20.60    1.10
   1   4   7   23.20    1.80
  -1   4  -7   22.60    2.40
   1   4   7   20.60    2.20
  -1   4  -7   23.80    4.20
   1   4   7   20.10    1.40
  -1  -4  -7   19.80    1.60
  -1  -4  -7   19.30    2.30
   1  -4   7   19.30    1.90
   1  -4   7   24.40    2.60
   1  -4   7   26.10    4.70
  -1   4  -8   19.80    2.00
  -1   4  -8   15.40    3.50
  -1   4  -8   18.30    2.60
   1   4   8   23.90    1.60
   1   4   8   23.80    1.20
  -1  -4  -8   21.30    1.00
  -1  -4  -8   25.50    2.60
  -1  -4  -8   22.90    1.80
   1  -4   8   18.30    2.10
  -1   4  -9   12.20    2.20
   1   4   9   14.20    1.30
  -1   4  -9   17.20    3.80
  -1   4  -9   12.70    2.30
   1   4   9   14.10    0.90
  -1   4  -9   16.20    4.00
  -1   4  -9   13.30    1.80
  -1  -4  -9   14.20    2.30
  -1  -4  -9   14.30    0.70
  -1  -4  -9   13.50    1.10
  -1  -4  -9   14.20    1.50
   1  -4   9   14.30    2.20
  -1  -4  -9   13.30    0.80
  -1  -4  -9   13.10    0.80
   1   4  10   20.40    1.70
   1   4  10   22.20    1.30
  -1   4 -10   20.60    4.30
  -1   4 -10   17.50    2.70
  -1   4 -10   19.20    2.20
  -1  -4 -10   22.30    1.20
  -1  -4 -10   18.90    1.50
  -1  -4 -10   25.60    3.10
  -1  -4 -10   22.90    2.00
  -1  -4 -10   21.90    1.00
  -1  -4 -10   22.40    1.90
   1   4  11    1.80    0.80
  -1   4 -11   -0.20    0.90
  -1   4 -11    3.00    2.00
   1   4  11    1.80    0.50
  -1   4 -11    1.10    1.30
  -1  -4 -11    0.20    0.70
  -1  -4 -11    2.40    0.40
  -1  -4 -11    1.90    0.30
   1  -4  11    0.60    1.10
  -1  -4 -11    2.00    0.40
  -1  -4 -11    1.90    0.50
   1   4  12   11.00    0.90
  -1   4 -12    9.20    2.50
  -1   4 -12   12.90    4.00
  -1   4 -12    9.90    1.80
   1   4  12   12.10    1.40
  -1  -4 -12   10.50    0.60
  -1  -4 -12    9.30    1.50
  -1   4 -13    4.00    1.30
  -1   4 -13   10.90    2.90
   1   4  13    6.10    0.70
  -1   4 -13    4.60    2.00
   1   4  13    5.70    1.10
  -1   4 -13    5.40    2.50
  -1  -4 -13    4.80    1.40
   1   4  14    0.00    0.40
  -1   5  14   -0.40    0.50
  -1   5  14   -0.10    0.30
   1   5 -13   24.30    5.00
   1   5 -13   23.60    2.80
   1   5 -13   28.40    3.80
  -1   5  13   26.50    1.50
  -1   5  13   25.60    2.00
   1  -5 -13   36.20    4.00
   1  -5 -13   25.10    2.40
   1   5 -12    7.60    2.40
  -1   5  12    5.90    1.00
   1   5 -12    4.60    1.40
   1   5 -12    9.00    3.10
   1   5 -12    4.80    2.00
  -1   5  12    4.90    0.60
   1   5 -12    7.50    3.10
   1  -5 -12    4.40    1.80
   1  -5 -12    4.80    1.20
   1   5 -11    1.20    1.10
   1   5 -11    1.40    1.60
  -1   5  11    1.30    0.40
  -1   5  11    0.50    0.60
   1   5 -11    0.50    1.80
   1   5 -11   -2.00    1.20
   1   5 -11    0.30    1.30
  -1  -5  11    1.00    0.70
   1  -5 -11    1.70    1.30
  -1  -5  11    0.50    1.10
   1  -5 -11    0.30    0.70
  -1   5  10   34.80    2.20
   1   5 -10   36.00    3.80
   1   5 -10   33.60    5.80
  -1   5  10   36.80    1.70
   1   5 -10   29.60    5.40
   1   5 -10   31.10    3.50
   1  -5 -10   39.60    2.60
  -1  -5  10   33.50    2.30
  -1  -5  10   31.40    3.30
  -1  -5  10   32.50    2.90
   1  -5 -10   34.10    3.50
  -1   5   9    2.80    0.70
  -1   5   9    1.90    0.40
   1   5  -9   -1.50    1.40
   1   5  -9    0.80    1.30
   1   5  -9    3.30    2.10
   1   5  -9    1.20    1.50
   1  -5  -9    1.80    1.30
  -1  -5   9    2.30    1.00
  -1  -5   9    1.60    1.10
  -1  -5   9    2.20    0.70
  -1   5   8    1.40    0.70
   1   5  -8    2.00    2.40
  -1   5   8    0.90    0.30
   1   5  -8    0.60    1.50
   1   5  -8    1.70    1.40
   1   5  -8    3.20    2.20
  -1   5   8    0.40    0.40
   1  -5  -8    0.20    0.90
  -1  -5   8    1.40    0.80
   1  -5  -8    0.60    0.60
  -1  -5   8    1.20    0.90
  -1  -5   8    1.30    0.60
   1   5  -7    2.30    1.80
  -1   5   7    2.10    0.90
   1   5  -7    1.00    1.00
  -1   5   7    2.50    0.30
  -1   5   7    2.80    0.80
   1   5  -7    2.30    1.20
  -1   5   7    2.20    0.50
   1   5  -7    2.90    2.00
   1  -5  -7    2.30    0.70
  -1  -5   7    2.20    1.00
  -1  -5   7    1.50    0.70
  -1  -5   7    2.00    0.60
  -1   5   6   29.00    2.60
   1   5  -6   35.80    4.50
  -1   5   6   34.60    2.20
   1   5  -6   29.30    4.20
   1   5  -6   29.70    2.90
   1   5  -6   33.30    3.10
  -1  -5   6   34.00    1.90
  -1  -5   6   30.80    2.60
   1  -5  -6   38.10    2.00
   1  -5  -6   38.20    2.90
  -1  -5   6   33.10    2.20
   1   5  -5   14.50    2.20
  -1   5   5   15.80    0.70
  -1   5   5   16.10    0.80
   1   5  -5   15.40    3.30
  -1   5   5   14.50    1.80
  -1   5   5   15.10    1.30
  -1  -5   5   17.70    1.80
   1  -5  -5   17.40    1.10
  -1  -5   5   14.30    1.10
  -1  -5   5   13.90    1.30
   1  -5  -5   16.20    2.00
  -1   5   4  123.49    4.80
  -1   5   4  131.79    5.90
   1   5  -4  115.69    6.40
   1   5  -4  107.99    7.80
   1   5  -4   99.59    6.20
  -1   5   4  127.09    4.70
   1   5  -4  104.99    7.80
  -1  -5   4  112.99    5.70
  -1  -5   4  111.29    5.20
   1  -5  -4  125.89    6.00
   1   5  -3  322.47   14.50
   1   5  -3  328.27   16.60
   1   5  -3  317.87   14.60
   1   5  -3  342.07   16.60
  -1   5   3  317.67   13.20
   1  -5  -3  327.97   13.50
   1  -5  -3  328.37   14.10
  -1   5   2   11.70    1.70
  -1   5   2   14.40    0.80
   1   5  -2    9.20    1.50
   1   5  -2    8.40    2.20
   1   5  -2    9.60    2.40
  -1   5   2   13.10    1.20
  -1   5   2   13.90    0.60
   1   5  -2   10.40    1.30
   1  -5  -2   13.40    0.60
  -1  -5   2   11.20    1.20
   1  -5  -2   12.80    1.80
   1  -5  -2   13.10    0.60
   1  -5  -2   12.30    1.30
   1  -5  -2   12.80    1.20
   1   5  -1   45.80    4.00
  -1   5   1   48.60    3.40
   1   5  -1   51.49    3.10
  -1   5   1   45.80    2.30
   1   5  -1   55.99    2.70
   1   5  -1   46.40    3.90
  -1   5   1   49.50    2.70
   1   5  -1   52.39    3.10
   1  -5  -1   45.10    2.80
  -1  -5   1   51.29    2.50
   1  -5  -1   48.10    2.60
   1  -5  -1   47.20    3.60
  -1   5   0    3.20    0.40
   1   5   0    3.10    0.40
  -1   5   0    3.60    1.30
   1   5   0    2.80    0.80
  -1   5   0    3.30    0.60
  -1   5   0    3.00    0.80
   1   5   0    2.40    0.80
   1   5   0    1.80    1.10
   1   5   0    2.70    0.50
   1   5   0    2.30    1.20
   1   5   0    3.50    0.40
   1  -5   0    3.70    0.50
  -1  -5   0    3.00    0.30
   1  -5   0    3.20    0.50
   1  -5   0    3.20    0.30
  -1  -5   0    3.20    0.50
  -1   5  -1 1633.94   63.79
   1   5   1 1507.85   63.39
   1   5   2   12.40    1.20
   1   5   2   12.40    1.10
  -1   5  -2   10.10    2.40
   1   5   2   13.40    1.30
   1   5   2   13.60    0.80
   1   5   2   12.40    1.50
  -1   5  -2    8.70    1.50
   1   5   2   13.30    0.70
   1   5   2   12.30    1.70
   1   5   2   13.00    0.90
  -1  -5  -2   13.70    0.70
   1  -5   2   11.30    0.80
   1  -5   2    9.60    1.20
  -1  -5  -2   14.60    1.30
   1  -5   2    9.90    2.50
  -1  -5  -2   13.60    0.60
   1   5   3  651.43   26.00
  -1   5  -3  652.43   29.10
  -1   5  -3  621.94   27.10
   1  -5   3  642.94   29.40
   1  -5   3  646.54   27.30
   1   5   4   16.40    1.30
  -1   5  -4   18.10    2.30
   1   5   4   19.90    1.00
   1   5   4   19.20    0.80
  -1   5  -4   18.30    3.50
   1   5   4   16.90    1.80
   1  -5   4   18.80    2.40
   1  -5   4   19.60    1.30
   1  -5   4   17.60    3.70
  -1  -5  -4   19.20    1.10
   1  -5   4   20.80    1.50
  -1  -5  -4   20.00    1.90
   1  -5   4   17.40    1.80
  -1   5  -5  169.18    8.60
  -1   5  -5  158.38   10.30
   1   5   5  157.48    8.10
   1  -5   5  178.18    8.20
  -1  -5  -5  163.88    8.20
   1  -5   5  173.28    8.80
   1  -5   5  185.48    7.80
   1  -5   5  178.08   11.00
   1   5   6   11.50    1.80
   1   5   6   10.10    1.30
   1   5   6    7.60    0.60
   1   5   6    7.60    0.40
  -1   5  -6    6.40    1.50
  -1   5  -6    5.80    2.30
   1  -5   6    7.40    2.80
   1  -5   6    7.60    0.90
   1  -5   6    5.60    1.10
  -1  -5  -6    8.20    1.60
   1  -5   6    6.60    1.30
  -1  -5  -6    6.00    0.90
   1  -5   6    6.70    1.80
  -1   5  -7    4.40    2.20
   1   5   7    1.80    1.00
  -1   5  -7    1.70    1.10
   1   5   7    1.30    0.60
   1   5   7    1.30    0.40
   1   5   7    1.30    0.20
  -1  -5  -7    0.90    0.50
   1  -5   7    2.00    0.50
   1  -5   7   -0.40    1.50
  -1  -5  -7    1.60    1.00
   1  -5   7    0.40    1.40
   1  -5   7    1.50    0.90
   1  -5   7    2.00    0.90
   1   5   8    1.70    0.50
   1   5   8    1.10    0.30
  -1   5  -8    1.20    1.20
  -1   5  -8    1.00    1.80
   1  -5   8    0.50    0.50
   1  -5   8    1.30    0.90
   1  -5   8    1.40    0.90
  -1  -5  -8    0.70    0.50
  -1  -5  -8    1.00    1.00
  -1   5  -9   97.99    6.40
  -1   5  -9  100.69    8.80
  -1   5  -9  105.09    5.30
  -1   5  -9   86.19    5.90
   1   5   9   86.09    4.30
  -1   5  -9   89.09    7.80
   1  -5   9  106.19    6.00
  -1  -5  -9   80.69    4.60
   1  -5   9  105.89    4.70
   1  -5   9   97.39    5.60
  -1  -5  -9   87.59    5.80
  -1   5 -10    0.20    2.10
  -1   5 -10    1.30    1.60
   1   5  10    2.80    0.40
  -1   5 -10    2.20    1.80
  -1   5 -10    2.10    1.00
  -1   5 -10    3.70    2.60
   1   5  10    1.80    0.60
  -1  -5 -10    1.70    0.80
  -1  -5 -10    1.50    1.30
   1  -5  10    2.90    0.80
   1  -5  10    1.10    1.00
   1   5  11  147.69    6.80
  -1   5 -11  149.49   11.00
  -1   5 -11  140.39    8.40
  -1   5 -11  153.58   11.90
  -1   5 -11  154.68    9.20
  -1   5 -11  155.88    7.80
  -1  -5 -11  149.59    7.20
  -1   5 -12    0.10    1.50
   1   5  12    0.00    0.30
   1   5  12   -0.10    0.50
  -1   5 -12    0.00    0.90
  -1   5 -12    0.30    1.80
  -1   5 -12    0.20    2.70
  -1  -5 -12    0.30    0.80
   1   5  13    7.80    1.10
  -1   5 -13   12.80    2.20
  -1   5 -13   11.10    3.90
   1   5  13    9.40    0.80
  -1  -5 -13   13.20    1.80
  -1   6  13  107.09    5.20
   1   6 -13  115.09    6.60
   1   6 -13  121.69   10.10
  -1   6  13  110.59    4.70
   1   6 -13   99.89    7.50
   1  -6 -13  107.19    7.50
   1  -6 -13  110.39    5.80
   1   6 -12    4.40    3.30
   1   6 -12    3.80    1.40
   1   6 -12    4.30    2.30
  -1   6  12    3.40    0.70
   1   6 -12    6.40    3.30
  -1   6  12    3.20    0.50
   1  -6 -12    2.40    0.90
   1  -6 -12    2.80    1.50
   1   6 -11  105.49    9.70
  -1   6  11  115.59    5.30
   1   6 -11  116.89    7.60
   1  -6 -11  114.89    7.30
   1  -6 -11  121.99    5.80
  -1   6  10   10.30    0.70
   1   6 -10   10.50    3.60
   1   6 -10    7.40    2.40
   1   6 -10    6.30    3.00
  -1   6  10    9.50    1.00
   1   6 -10    5.80    2.20
   1  -6 -10   11.20    1.40
  -1  -6  10    7.60    1.60
  -1  -6  10    6.50    1.70
   1  -6 -10   10.70    2.30
   1   6  -9    9.00    3.50
   1   6  -9    6.90    2.10
   1   6  -9    9.10    3.20
  -1   6   9    7.60    0.60
   1   6  -9   10.20    2.40
  -1   6   9    7.90    0.80
  -1  -6   9    7.90    1.40
   1  -6  -9   10.60    1.40
   1  -6  -9    7.00    1.80
  -1  -6   9   11.50    1.30
  -1  -6   9   11.90    2.20
   1   6  -8    7.20    3.00
  -1   6   8    6.80    0.70
   1   6  -8    7.30    2.10
   1   6  -8    7.30    3.10
   1   6  -8    4.80    1.80
  -1   6   8    7.00    0.50
  -1  -6   8    4.40    1.30
  -1  -6   8    4.80    1.10
   1  -6  -8    7.90    1.10
   1  -6  -8    5.60    1.50
  -1  -6   8    6.10    0.90
  -1   6   7    3.20    0.80
  -1   6   7    3.80    0.30
  -1   6   7    3.70    0.40
   1   6  -7    3.20    1.50
   1   6  -7    4.70    2.50
   1   6  -7    2.70    2.00
   1   6  -7    1.40    1.60
  -1   6   7    4.10    1.30
  -1  -6   7    3.40    0.70
   1  -6  -7    2.40    1.20
  -1  -6   7    2.70    1.10
  -1  -6   7    4.50    1.00
   1   6  -6   10.70    2.00
  -1   6   6   11.50    1.70
  -1   6   6   14.40    0.80
  -1   6   6   14.60    0.60
   1   6  -6   10.00    3.00
   1   6  -6   11.80    2.10
  -1   6   6   13.50    1.30
   1   6  -6   11.60    3.30
  -1  -6   6    9.50    1.50
   1  -6  -6   15.00    1.10
  -1  -6   6   12.10    1.30
  -1  -6   6   13.50    1.10
  -1   6   5   16.80    0.80
   1   6  -5   20.80    4.10
  -1   6   5   14.70    1.70
   1   6  -5   13.60    2.20
   1   6  -5   15.30    2.10
  -1   6   5   15.40    1.30
   1   6  -5   11.30    3.10
  -1   6   5   17.50    0.70
  -1  -6   5   14.50    1.10
   1  -6  -5   17.70    1.10
  -1  -6   5   15.00    1.70
  -1  -6   5   15.40    1.20
   1  -6  -5   15.70    1.90
  -1   6   4   12.90    0.70
  -1   6   4   12.80    1.30
   1   6  -4    8.60    2.60
   1   6  -4   11.40    3.00
  -1   6   4   12.70    0.60
   1   6  -4    9.70    1.80
  -1   6   4   12.30    0.80
  -1   6   4    9.30    1.30
  -1   6   4   12.80    0.60
  -1   6   4   13.10    1.10
  -1   6   4   11.10    0.90
   1   6  -4    9.50    1.80
   1  -6  -4   12.40    0.80
   1  -6  -4   10.40    1.50
  -1  -6   4   10.40    0.90
  -1  -6   4   10.50    1.40
  -1  -6   4   10.40    0.90
   1   6  -3  638.84   31.00
  -1   6   3  645.74   25.90
   1   6  -3  633.64   27.30
   1   6  -3  651.93   28.10
   1   6  -3  634.74   29.50
   1  -6  -3  637.34   27.10
   1  -6  -3  633.64   26.20
  -1   6   2  281.47   12.50
  -1   6   2  272.97   11.60
   1   6  -2  279.17   12.60
   1   6  -2  272.67   14.30
   1   6  -2  280.07   12.60
   1   6  -2  270.97   14.30
   1  -6  -2  271.17   13.00
   1  -6  -2  268.97   11.90
  -1   6   1  206.68    9.30
   1   6  -1  226.58    9.90
   1   6  -1  226.68   11.50
   1   6  -1  215.98    9.80
  -1   6   1  180.88   10.20
   1   6  -1  213.38   11.30
   1  -6  -1  207.08   10.70
   1  -6  -1  204.08    9.40
  -1   6   0   60.09    3.60
  -1   6   0   58.89    2.70
   1   6   0   65.89    3.40
  -1   6   0   60.59    4.60
   1   6   0   61.89    4.70
   1   6   0   60.89    3.60
  -1   6   0   63.09    3.10
   1   6   0   62.99    4.70
   1   6   0   57.79    3.50
   1   6   0   57.99    2.80
   1  -6   0   64.09    2.90
  -1  -6   0   65.09    2.90
   1  -6   0   60.69    3.00
   1   6   1  409.66   18.10
  -1   6  -1  382.26   17.20
   1   6   1  419.96   18.30
   1   6   1  411.26   16.90
   1   6   1  420.16   17.00
  -1   6  -1  373.06   18.70
   1  -6   1  386.26   17.40
   1  -6   1  382.36   19.10
   1   6   2   85.29    4.20
  -1   6  -2   92.49    5.00
   1   6   2   80.29    4.50
  -1   6  -2   92.29    6.50
   1   6   2   81.09    5.10
   1   6   2   86.69    4.30
   1   6   2   79.29    4.90
   1  -6   2   97.29    5.20
   1  -6   2   88.79    6.60
  -1  -6  -2   85.69    4.30
   1  -6   2   89.09    4.30
  -1   6  -3  603.34   26.90
  -1   6  -3  621.04   24.70
   1   6   3  559.14   24.20
   1   6   3  555.04   23.50
   1   6   3  570.24   23.30
   1  -6   3  559.54   24.70
   1  -6   3  554.64   27.00
   1   6   4   47.20    3.00
   1   6   4   41.20    2.00
   1   6   4   43.20    1.90
  -1   6  -4   47.50    5.00
   1   6   4   45.40    2.10
  -1   6  -4   52.59    3.60
   1   6   4   47.90    2.50
   1   6   4   44.10    2.40
   1  -6   4   47.40    2.50
   1  -6   4   42.80    4.90
  -1  -6  -4   46.40    3.00
  -1  -6  -4   44.10    2.20
   1  -6   4   45.90    3.60
   1  -6   4   45.90    2.30
   1  -6   4   44.40    2.90
   1   6   5   39.20    2.30
  -1   6  -5   35.50    3.20
   1   6   5   38.00    2.80
   1   6   5   36.30    1.70
  -1   6  -5   31.70    4.20
   1  -6   5   35.60    2.10
   1  -6   5   44.40    3.50
   1  -6   5   38.30    2.30
   1  -6   5   41.50    3.20
  -1  -6  -5   35.70    1.90
  -1  -6  -5   39.60    2.80
   1  -6   5   35.00    4.60
   1   6   6   42.60    2.60
   1   6   6   42.00    1.90
  -1   6  -6   42.30    4.90
  -1   6  -6   39.60    3.50
   1  -6   6   38.70    2.20
  -1  -6  -6   44.90    3.60
  -1  -6  -6   44.60    2.20
   1  -6   6   38.10    3.00
   1  -6   6   39.60    5.10
   1  -6   6   41.60    2.70
   1  -6   6   40.60    3.60
  -1   6  -7  583.44   28.70
  -1   6  -7  568.14   25.80
   1  -6   7  606.44   29.60
   1  -6   7  598.64   26.30
  -1   6  -8   50.89    5.80
   1   6   8   55.29    2.50
  -1   6  -8   54.59    4.30
  -1  -6  -8   49.99    3.90
  -1  -6  -8   52.69    2.90
   1  -6   8   50.59    2.90
   1  -6   8   52.49    3.90
   1  -6   8   56.59    3.60
  -1   6  -9   52.59    4.30
  -1   6  -9   49.20    4.50
   1   6   9   42.80    2.00
  -1   6  -9   52.79    6.60
  -1   6  -9   47.70    5.80
   1   6   9   45.20    2.30
  -1  -6  -9   43.30    2.70
   1  -6   9   49.10    3.90
   1  -6   9   46.70    2.70
   1  -6   9   47.30    3.50
  -1  -6  -9   45.70    3.90
   1   6  10    7.00    0.60
  -1   6 -10    5.70    1.40
  -1   6 -10    6.10    3.10
  -1   6 -10    6.50    3.50
  -1   6 -10    5.00    1.90
   1   6  10    7.10    0.90
  -1   6 -10    1.60    2.00
   1  -6  10    6.20    1.60
  -1  -6 -10    7.00    1.10
  -1  -6 -10    5.20    1.60
   1  -6  10    4.90    1.70
   1  -6  10    7.80    1.20
  -1   6 -11   48.30    5.40
  -1   6 -11   48.80    4.50
   1   6  11   47.60    2.50
  -1   6 -11   44.10    5.80
   1   6  11   46.20    2.10
  -1   6 -11   47.50    3.50
  -1   6 -11   57.39   10.00
  -1  -6 -11   43.40    2.90
  -1   6 -12    5.20    2.30
  -1   6 -12    1.70    2.40
  -1   6 -12    3.20    2.30
  -1   6 -12    3.00    2.00
   1   6  12    4.70    0.80
   1   6  12    4.10    0.50
  -1   6 -12    4.80    1.50
  -1  -6 -12    3.70    1.10
   1   6  13   48.80    2.20
  -1   6 -13   45.90    3.80
   1   6  13   46.30    2.70
  -1  -6 -13   48.50    3.20
  -1   7  13    2.50    0.70
   1   7 -13   12.90    5.10
   1   7 -13    0.70    2.30
  -1   7  13    2.40    0.40
   1   7 -13    3.90    1.60
   1  -7 -13    4.60    2.00
   1  -7 -13    4.30    1.20
  -1   7  12    6.20    0.80
   1   7 -12    8.60    3.20
   1   7 -12   11.90    4.40
   1   7 -12    7.10    2.30
   1   7 -12    5.70    2.60
   1   7 -12    8.10    3.40
  -1   7  12    5.50    0.50
   1  -7 -12    8.90    2.60
   1  -7 -12    4.40    1.00
   1   7 -11    8.50    3.30
   1   7 -11    5.90    2.40
  -1   7  11    4.80    0.50
  -1   7  11    5.50    0.70
   1   7 -11    5.80    3.10
   1   7 -11   12.10    2.80
   1  -7 -11    3.20    1.60
   1  -7 -11    4.70    1.10
   1   7 -10   16.20    3.20
   1   7 -10   17.90    4.80
  -1   7  10   13.60    1.00
  -1   7  10   14.70    0.80
   1   7 -10   15.80    4.30
   1   7 -10   18.30    3.00
   1  -7 -10   14.40    1.50
   1  -7 -10   17.30    3.00
  -1  -7  10   12.20    2.20
  -1  -7  10   13.90    1.50
  -1  -7  10   15.90    2.10
   1   7  -9    9.50    3.40
  -1   7   9    5.20    0.70
   1   7  -9    8.50    2.40
   1   7  -9    6.30    2.10
   1   7  -9    9.10    3.60
  -1   7   9    6.80    0.50
  -1  -7   9    7.00    1.00
   1  -7  -9    8.50    1.20
  -1  -7   9    7.80    1.40
  -1  -7   9    7.10    1.70
   1  -7  -9    4.80    1.60
  -1   7   8    0.90    0.30
   1   7  -8    2.90    2.40
   1   7  -8   -0.50    1.30
   1   7  -8    0.00    1.30
  -1   7   8    0.70    0.20
   1   7  -8    2.20    2.50
  -1  -7   8    0.10    0.50
  -1  -7   8   -0.10    0.50
   1  -7  -8    1.60    0.60
  -1  -7   8    0.30    0.90
   1  -7  -8    1.90    1.10
  -1   7   7    5.30    0.30
   1   7  -7    5.70    1.80
   1   7  -7    5.70    3.00
   1   7  -7    9.30    2.20
  -1   7   7    6.90    1.50
   1   7  -7    6.90    2.90
  -1   7   7    5.50    0.50
  -1   7   7    5.10    1.10
  -1  -7   7    7.70    1.60
   1  -7  -7    2.70    1.30
  -1  -7   7    6.20    1.10
   1  -7  -7    3.80    0.60
   1   7  -6    4.60    2.30
  -1   7   6    5.00    1.50
   1   7  -6    5.60    1.70
  -1   7   6    7.00    0.40
   1   7  -6    5.40    1.70
  -1   7   6    7.60    1.50
   1   7  -6    4.40    2.30
  -1   7   6    7.00    0.50
  -1  -7   6    5.50    1.00
   1  -7  -6    6.60    0.80
   1  -7  -6    4.50    1.20
  -1  -7   6    5.90    1.30
  -1  -7   6    5.10    0.80
   1   7  -5    3.90    2.20
  -1   7   5    3.80    0.50
  -1   7   5    3.10    0.70
  -1   7   5    2.20    0.80
   1   7  -5    5.60    2.50
   1   7  -5    5.40    1.60
   1   7  -5    6.40    1.70
  -1   7   5    2.90    0.30
  -1  -7   5    5.20    1.20
   1  -7  -5    4.10    1.20
   1  -7  -5    3.00    0.50
  -1   7   4   22.60    1.00
   1   7  -4   22.20    2.50
  -1   7   4   22.10    1.20
  -1   7   4   20.50    1.40
  -1   7   4   21.20    1.50
   1   7  -4   22.80    2.50
   1   7  -4   24.60    4.30
  -1   7   4   24.30    2.00
  -1   7   4   21.20    1.40
  -1   7   4   21.70    2.00
  -1   7   4   21.30    1.20
   1   7  -4   18.80    3.80
  -1  -7   4   22.20    1.80
  -1  -7   4   17.50    2.70
   1  -7  -4   21.90    2.00
   1   7  -3  379.76   19.60
  -1   7   3  389.06   16.80
   1   7  -3  387.06   17.40
  -1   7   3  393.86   16.10
  -1   7   2   87.29    5.20
   1   7  -2   89.39    6.70
   1   7  -2   80.69    6.40
   1   7  -2   86.59    5.00
  -1   7   2   86.89    4.20
   1   7  -2   79.29    4.40
   1   7  -2   81.79    3.80
   1   7  -2   86.09    5.10
  -1   7   2   80.39    3.80
  -1  -7   2   87.09    4.20
   1  -7  -2   83.09    4.30
   1   7  -1  138.69    8.90
   1   7  -1  142.99    7.50
  -1   7   1  163.48    7.20
  -1   7   1  144.99    8.30
   1   7  -1  151.58    7.60
   1   7  -1  146.59    9.10
   1  -7  -1  158.48    7.40
   1  -7  -1  160.38    8.80
   1   7   0   67.69    4.00
   1   7   0   65.09    5.20
  -1   7   0   64.59    5.10
   1   7   0   66.19    5.10
  -1   7   0   72.19    3.10
  -1   7   0   69.39    3.50
  -1   7   0   73.79    4.10
   1   7   0   67.69    4.10
   1  -7   0   72.49    3.40
  -1  -7   0   70.49    3.20
   1   7   1   46.00    3.00
   1   7   1   46.80    2.10
   1   7   1   43.50    3.80
   1   7   1   47.30    2.50
  -1   7  -1   49.90    2.20
   1   7   1   42.40    3.90
  -1   7  -1   49.50    4.60
  -1   7  -1   49.99    2.80
   1   7   1   46.40    2.50
   1   7   1   41.30    2.90
  -1   7  -1   44.80    3.20
   1  -7   1   46.50    2.30
  -1  -7  -1   47.20    2.20
  -1  -7  -1   47.00    2.50
   1  -7   1   50.69    3.50
   1  -7   1   51.49    2.60
   1  -7   1   48.10    2.10
   1  -7   1   48.40    4.70
   1   7   2    0.60    0.70
   1   7   2   -0.30    0.90
   1   7   2   -0.20    0.30
   1   7   2    0.50    0.60
  -1   7  -2   -0.60    0.80
   1   7   2    0.70    1.00
   1   7   2    0.10    0.20
   1   7   2   -0.50    0.50
  -1   7  -2   -1.40    0.90
   1   7   2    0.30    0.30
   1  -7   2   -1.70    1.20
  -1  -7  -2    0.10    0.50
   1  -7   2    0.40    1.00
   1  -7   2    0.00    0.30
   1  -7   2    0.00    0.50
  -1  -7  -2    0.20    0.10
  -1  -7  -2    0.10    0.20
  -1   7  -3  378.16   19.50
  -1   7  -3  387.76   17.30
   1   7   3  395.16   16.20
   1   7   3  366.96   16.80
   1   7   3  392.66   16.10
   1   7   3  395.56   17.10
   1  -7   3  391.16   20.00
   1  -7   3  392.76   17.60
   1   7   4   13.70    1.00
   1   7   4   13.80    0.70
   1   7   4   13.90    0.90
   1   7   4   15.30    1.20
  -1   7  -4   11.40    2.00
   1   7   4   13.50    0.80
   1   7   4   13.90    1.20
   1   7   4   13.50    1.70
   1   7   4   12.90    1.30
  -1   7  -4    9.80    2.90
   1  -7   4   13.20    2.20
  -1  -7  -4   15.50    1.70
   1  -7   4   10.40    3.10
   1  -7   4   12.40    1.10
  -1  -7  -4   12.20    0.90
   1  -7   4   11.80    1.60
   1  -7   4   12.00    1.00
  -1  -7  -4   13.00    0.70
  -1   7  -5  185.48   11.90
  -1   7  -5  193.28    9.80
   1   7   5  192.78    9.40
   1   7   5  201.28    9.20
   1  -7   5  195.88   10.10
   1  -7   5  185.38    9.00
   1  -7   5  183.28   12.40
   1   7   6    2.90    1.00
  -1   7  -6    4.40    1.60
   1   7   6    4.10    0.50
   1   7   6    3.80    0.90
   1   7   6    4.20    0.30
  -1   7  -6    2.50    2.10
   1  -7   6    4.70    0.90
   1  -7   6    4.00    1.20
  -1  -7  -6    3.60    0.60
   1  -7   6    3.30    0.70
   1  -7   6    6.50    2.00
  -1  -7  -6    3.20    1.10
   1  -7   6    6.80    3.10
  -1   7  -7   98.69    6.20
  -1   7  -7   98.09    8.30
   1  -7   7  101.29    5.20
  -1  -7  -7   83.69    5.60
   1  -7   7  103.29    5.80
   1  -7   7  103.29    4.70
  -1   7  -8   31.60    5.70
   1   7   8   34.10    1.70
  -1   7  -8   31.90    3.60
  -1   7  -8   34.90    6.30
   1   7   8   33.50    1.40
  -1   7  -8   35.90    4.00
  -1  -7  -8   33.10    2.00
   1  -7   8   30.20    2.60
  -1  -7  -8   29.50    3.10
   1  -7   8   33.90    3.10
   1  -7   8   30.50    2.10
   1   7   9    4.20    0.40
  -1   7  -9    5.10    2.90
  -1   7  -9    3.30    1.80
  -1   7  -9    1.60    1.70
  -1   7  -9    1.20    2.00
   1   7   9    3.90    0.60
   1  -7   9    1.30    1.10
   1  -7   9    2.50    1.20
  -1  -7  -9    4.00    0.80
  -1  -7  -9    4.40    1.60
   1  -7   9    3.20    0.80
   1   7  10   24.60    1.10
  -1   7 -10   23.40    3.40
  -1   7 -10   17.70    5.20
   1   7  10   25.00    1.40
  -1   7 -10   23.30    5.20
  -1   7 -10   18.70    3.50
  -1   7 -10   22.80    2.80
  -1  -7 -10   19.30    2.90
  -1  -7 -10   21.30    1.80
   1  -7  10   18.90    2.80
   1  -7  10   17.90    2.50
   1  -7  10   19.30    1.80
  -1   7 -11   45.10    8.80
  -1   7 -11   38.00    5.20
  -1   7 -11   39.00    6.70
   1   7  11   39.60    1.80
   1   7  11   39.90    2.10
  -1   7 -11   40.80    3.30
  -1   7 -11   36.20    4.20
  -1  -7 -11   38.60    2.60
   1   7  12    0.60    0.40
   1   7  12    0.70    0.30
  -1   7 -12    0.30    1.90
  -1   7 -12    2.60    1.30
  -1   7 -12   -0.10    1.90
  -1   7 -12    0.40    1.10
  -1   7 -12   -0.30    0.50
  -1  -7 -12    0.40    0.70
   1   7  13   33.70    1.60
   1   7  13   34.50    2.00
  -1   7 -13   34.00    3.30
  -1  -7 -13   32.50    2.50
  -1   8  12    0.20    0.20
   1   8 -12    2.40    2.20
   1   8 -12   -0.60    0.60
  -1   8  12   -0.10    0.30
   1   8 -12    3.00    2.40
   1   8 -12    3.80    1.70
   1  -8 -12    0.40    1.00
   1  -8 -12   -0.40    1.40
  -1   8  11    1.30    0.40
   1   8 -11    2.20    2.30
  -1   8  11    1.80    0.30
   1   8 -11    5.00    2.50
   1   8 -11    3.50    2.70
   1   8 -11    6.70    2.50
   1  -8 -11    1.40    1.40
  -1  -8  11    1.60    1.00
   1  -8 -11    1.20    0.70
  -1   8  10   11.90    0.60
   1   8 -10   15.10    4.30
  -1   8  10   10.70    0.80
   1   8 -10   12.10    4.00
   1   8 -10   14.50    3.00
   1   8 -10   11.40    2.90
   1  -8 -10   10.80    1.30
   1  -8 -10   11.90    2.40
  -1  -8  10    9.70    1.80
   1   8  -9   32.40    3.90
   1   8  -9   33.70    6.50
   1   8  -9   29.00    3.70
  -1   8   9   22.50    1.30
   1   8  -9   39.80    6.80
  -1   8   9   23.40    1.10
  -1  -8   9   25.10    2.20
   1  -8  -9   29.60    1.80
  -1  -8   9   27.00    2.90
   1  -8  -9   27.00    3.50
  -1  -8   9   28.40    2.00
  -1   8   8   34.90    1.40
   1   8  -8   29.50    3.80
  -1   8   8   33.30    1.60
   1   8  -8   25.60    5.50
   1   8  -8   29.80    5.90
   1   8  -8   27.70    3.80
   1  -8  -8   31.60    3.30
  -1  -8   8   29.90    2.10
  -1  -8   8   28.50    3.00
  -1  -8   8   27.30    2.20
   1  -8  -8   32.90    1.90
   1   8  -7   34.20    6.10
   1   8  -7   27.40    3.40
   1   8  -7   23.40    3.10
   1   8  -7   24.00    5.20
  -1   8   7   18.70    0.90
  -1   8   7   19.40    1.10
  -1  -8   7   23.70    1.60
   1  -8  -7   20.20    1.40
  -1  -8   7   23.90    2.50
   1  -8  -7   22.00    2.80
  -1  -8   7   22.70    1.70
   1   8  -6   12.30    2.50
  -1   8   6   14.60    2.00
   1   8  -6   14.30    3.90
  -1   8   6   19.00    1.00
  -1   8   6   15.90    1.50
   1   8  -6   19.20    4.30
  -1   8   6   17.80    0.80
   1   8  -6   14.50    2.80
  -1  -8   6   14.00    1.30
   1  -8  -6   19.80    3.00
  -1  -8   6   14.40    2.00
  -1   8   5    5.80    1.30
   1   8  -5    6.00    1.80
   1   8  -5    4.50    2.60
  -1   8   5    5.30    0.90
  -1   8   5    7.00    1.00
   1   8  -5    5.80    2.70
  -1   8   5    6.10    0.50
   1   8  -5    7.10    1.90
  -1   8   5    5.20    0.60
  -1   8   5    6.90    0.70
  -1   8   5    5.90    0.40
  -1   8   5    5.70    0.40
  -1  -8   5    6.80    1.40
   1  -8  -5    5.40    1.40
  -1  -8   5    7.40    0.90
  -1   8   4    0.10    0.50
   1   8  -4    1.30    1.80
   1   8  -4    1.60    1.90
  -1   8   4    0.50    0.40
  -1   8   4    0.40    0.30
  -1   8   4    0.80    0.20
  -1   8   4    0.20    0.60
  -1   8   4    0.80    0.60
  -1   8   4    0.50    0.80
  -1   8   4    0.50    0.40
   1   8  -4    0.00    1.10
   1   8  -4    0.70    1.10
  -1  -8   4    1.80    0.80
   1  -8  -4    0.50    0.30
   1  -8  -4    0.60    0.70
  -1  -8   4    1.80    0.50
   1  -8  -4    0.30    0.20
  -1   8   3   48.20    3.00
   1   8  -3   49.70    2.50
  -1   8   3   46.40    3.80
   1   8  -3   47.10    3.80
  -1   8   3   53.19    2.20
  -1   8   3   49.00    2.40
   1   8  -3   45.20    5.00
  -1   8   3   46.90    3.40
  -1   8   3   53.89    2.50
  -1   8   3   49.99    2.70
   1   8  -3   42.50    3.10
   1  -8  -3   51.19    3.10
  -1  -8   3   45.90    2.90
  -1  -8   3   47.00    2.40
  -1   8   2    0.90    1.00
   1   8  -2    0.90    1.00
   1   8  -2    1.10    1.70
   1   8  -2    1.30    1.10
  -1   8   2    0.90    0.70
   1   8  -2   -0.30    0.50
   1   8  -2   -0.40    1.30
   1   8  -2    0.70    0.40
  -1   8   2    0.50    0.30
  -1   8   2    0.60    0.40
  -1   8   2    0.70    0.30
   1  -8  -2   -0.40    0.70
   1  -8  -2    1.10    0.20
   1  -8  -2    0.90    1.20
   1  -8  -2    0.90    0.60
   1  -8  -2    1.00    0.10
  -1  -8   2    0.20    0.30
  -1  -8   2    0.20    0.50
  -1   8   1    0.50    0.40
   1   8  -1    0.60    0.80
   1   8  -1    0.70    0.90
   1   8  -1    0.60    0.30
  -1   8   1    1.40    0.80
   1   8  -1    1.10    1.40
  -1   8   1    1.10    1.20
  -1   8   1    0.60    0.30
   1   8  -1    0.50    0.60
   1   8  -1    0.60    1.20
   1  -8  -1    1.10    1.30
  -1  -8   1    0.20    0.40
  -1  -8   1    0.50    0.30
   1  -8  -1    0.70    0.80
   1  -8  -1    1.50    0.40
   1  -8  -1    0.50    0.50
   1   8   0   75.99    6.00
  -1   8   0   78.79    4.00
  -1   8   0   80.19    5.90
  -1   8   0   80.89    4.60
   1   8   0   77.49    3.50
   1   8   0   83.79    4.70
   1   8   0   80.69    4.10
   1   8   0   74.19    5.80
   1   8   0   76.09    4.60
  -1   8   0   83.79    3.50
   1  -8   0   83.29    3.70
  -1  -8   0   83.89    3.70
   1   8   1  143.19    8.50
  -1   8  -1  143.09    7.30
   1   8   1  132.99    8.20
   1   8   1  149.59    7.10
  -1   8  -1  148.09    9.10
  -1   8  -1  146.49    6.70
   1   8   1  140.09    7.00
   1  -8   1  140.19    9.30
   1  -8   1  146.29    7.60
  -1   8  -2   15.30    1.90
   1   8   2   16.20    1.30
   1   8   2   14.50    0.90
   1   8   2   14.10    1.00
  -1   8  -2   20.00    3.70
   1   8   2   13.40    1.30
   1   8   2   13.50    1.50
   1   8   2   15.00    2.60
  -1  -8  -2   15.00    0.80
  -1  -8  -2   15.20    1.40
   1  -8   2   20.70    4.00
   1  -8   2   15.30    1.40
   1  -8   2   15.90    2.30
  -1  -8  -2   14.70    0.70
   1  -8   2   17.10    1.00
  -1   8  -3  274.47   12.80
   1   8   3  277.67   11.70
   1   8   3  261.77   11.50
   1   8   3  276.37   12.80
  -1   8  -3  261.37   14.90
   1   8   3  258.67   12.50
   1  -8   3  282.27   13.10
   1  -8   3  262.37   15.40
  -1   8  -4   40.50    4.90
   1   8   4   41.60    2.20
   1   8   4   37.20    2.00
   1   8   4   38.70    2.80
   1   8   4   40.10    1.80
   1   8   4   39.00    2.70
   1   8   4   37.50    2.10
  -1   8  -4   39.60    3.40
   1   8   4   41.00    2.50
  -1  -8  -4   40.30    2.00
   1  -8   4   41.20    2.10
   1  -8   4   41.10    3.60
  -1  -8  -4   41.40    2.90
   1  -8   4   30.70    5.40
   1  -8   4   41.10    2.20
   1  -8   4   38.00    2.80
  -1  -8  -4   41.30    1.80
   1   8   5   11.80    1.20
  -1   8  -5   12.00    3.40
  -1   8  -5   12.10    2.20
   1   8   5   11.10    0.90
   1   8   5   10.00    1.70
   1   8   5   10.40    0.70
  -1  -8  -5   11.10    1.70
   1  -8   5   13.20    3.80
   1  -8   5   12.10    1.10
   1  -8   5   11.20    2.50
   1  -8   5   15.30    2.00
   1  -8   5   11.80    1.20
   1   8   6   13.70    0.70
  -1   8  -6   12.40    2.30
  -1   8  -6   14.70    3.90
   1   8   6   13.30    2.00
   1   8   6   13.10    1.00
   1  -8   6   16.20    1.30
  -1  -8  -6   12.50    2.00
   1  -8   6   15.20    1.50
   1  -8   6   19.00    2.40
  -1   8  -7  102.39    6.70
  -1   8  -7  101.89    8.70
   1   8   7   86.89    4.10
  -1   8  -7   91.99    6.20
  -1   8  -7   94.79    8.90
  -1  -8  -7   91.79    5.60
   1  -8   7   95.59    5.60
   1  -8   7   98.99    5.00
  -1  -8  -7   91.99    4.30
   1  -8   7   97.39    4.50
  -1   8  -8   10.90    2.80
  -1   8  -8   13.00    4.40
   1   8   8   11.70    0.80
  -1   8  -8   10.60    3.70
   1   8   8   11.20    0.60
  -1   8  -8    9.30    2.40
  -1  -8  -8   11.00    2.20
   1  -8   8    9.40    1.90
  -1  -8  -8   12.50    1.10
   1  -8   8    7.50    1.50
  -1   8  -9   34.00    6.60
  -1   8  -9   29.10    3.60
  -1   8  -9   30.50    4.10
   1   8   9   28.70    1.30
  -1   8  -9   30.10    5.80
   1   8   9   29.50    1.60
  -1  -8  -9   27.70    1.90
  -1  -8  -9   30.20    3.20
   1  -8   9   27.70    2.50
   1  -8   9   28.80    2.10
   1  -8   9   25.00    3.00
  -1   8 -10    0.30    1.90
  -1   8 -10    2.00    2.60
  -1   8 -10    2.20    1.70
   1   8  10    2.70    0.50
  -1   8 -10    0.20    1.80
   1   8  10    2.40    0.30
   1  -8  10    1.30    1.00
  -1  -8 -10    2.80    0.80
   1   8  11   24.60    1.20
  -1   8 -11   24.50    6.00
  -1   8 -11   28.30    4.20
  -1   8 -11   31.10    4.10
  -1   8 -11   25.40    2.70
   1   8  11   23.00    1.40
  -1  -8 -11   24.00    1.90
  -1   8 -12    0.50    2.50
  -1   8 -12    7.10    2.40
  -1   8 -12    0.00    0.80
   1   8  12    1.50    0.50
  -1   8 -12    2.00    1.20
  -1   8 -12    2.80    2.30
   1   8  12    1.80    0.30
  -1  -8 -12    1.10    0.70
  -1   9  12   18.50    0.90
   1   9 -12   19.00    3.90
   1   9 -12   27.30    5.90
  -1   9  12   19.50    1.20
   1  -9 -12   18.40    3.20
   1  -9 -12   19.10    1.70
   1   9 -11   12.60    3.50
   1   9 -11   19.30    5.00
  -1   9  11   12.20    0.70
   1   9 -11   12.50    3.30
   1   9 -11    9.90    4.20
  -1   9  11   12.80    0.90
  -1  -9  11   11.10    1.80
   1  -9 -11   12.00    2.60
   1  -9 -11   12.20    1.40
  -1   9  10    1.50    0.40
   1   9 -10    7.00    2.90
   1   9 -10    1.90    2.00
  -1   9  10    1.00    0.20
   1   9 -10   -1.00    1.90
   1   9 -10    0.40    1.50
   1  -9 -10    1.10    0.60
   1  -9 -10    1.80    1.50
  -1  -9  10    1.30    0.80
  -1   9   9   10.70    0.60
   1   9  -9   17.30    4.60
  -1   9   9   11.10    0.80
   1   9  -9   16.60    3.30
   1   9  -9   16.40    4.70
   1   9  -9    9.40    2.70
   1  -9  -9   10.10    1.10
   1  -9  -9   12.00    2.40
  -1  -9   9    9.70    1.90
  -1  -9   9   12.50    1.40
  -1  -9   9   13.10    1.40
  -1   9   8   57.89    2.60
   1   9  -8   53.99    6.90
   1   9  -8   51.19    6.80
   1   9  -8   51.19    4.90
  -1   9   8   60.09    2.30
   1   9  -8   47.80    4.80
  -1  -9   8   49.80    3.00
  -1  -9   8   49.40    3.00
   1  -9  -8   55.29    4.40
  -1  -9   8   50.19    4.00
   1  -9  -8   60.29    2.80
   1   9  -7   30.80    6.00
   1   9  -7   29.40    3.70
   1   9  -7   33.70    6.10
  -1   9   7   27.50    1.30
   1   9  -7   31.00    3.60
  -1   9   7   27.40    1.60
  -1  -9   7   31.80    2.00
   1  -9  -7   29.60    3.00
  -1  -9   7   30.40    2.80
  -1  -9   7   28.40    1.80
  -1   9   6   26.80    1.60
   1   9  -6   30.10    5.60
   1   9  -6   28.10    5.70
   1   9  -6   26.40    3.40
   1   9  -6   31.10    3.50
  -1   9   6   23.40    2.40
  -1   9   6   27.10    2.00
  -1   9   6   27.10    1.30
  -1  -9   6   26.90    1.80
   1  -9  -6   25.30    2.70
  -1  -9   6   27.80    2.60
  -1   9   5   79.59    3.70
  -1   9   5   75.79    3.60
  -1   9   5   77.99    3.40
   1   9  -5   84.29    7.80
  -1   9   5   79.59    4.00
  -1   9   5   76.29    4.20
  -1   9   5   81.19    3.90
   1   9  -5   76.49    5.50
   1   9  -5   79.19    7.70
   1   9  -5   87.39    5.70
  -1  -9   5   82.69    4.60
   1  -9  -5   77.69    5.40
  -1  -9   5   83.99    3.80
   1   9  -4    9.60    3.20
  -1   9   4    6.50    0.50
  -1   9   4    7.60    1.70
   1   9  -4   12.20    2.40
  -1   9   4    6.50    1.30
   1   9  -4    8.80    2.00
   1   9  -4   11.00    3.50
  -1   9   4    6.70    1.10
  -1   9   4    6.70    0.90
  -1   9   4    6.80    0.80
  -1   9   4    6.50    0.90
   1  -9  -4    6.90    1.50
   1  -9  -4    6.90    0.70
   1  -9  -4    6.40    0.50
  -1  -9   4    8.40    0.90
  -1   9   3  388.66   16.50
   1   9  -3  383.26   20.70
  -1   9   3  384.06   17.50
   1   9  -3  393.76   18.10
   1   9  -3  406.06   18.00
   1   9  -3  385.56   20.60
   1   9  -2   73.79    4.00
   1   9  -2   68.99    3.10
   1   9  -2   69.99    6.20
  -1   9   2   66.89    5.20
   1   9  -2   70.89    4.60
  -1   9   2   62.59    5.10
   1   9  -2   68.29    4.60
  -1   9   2   59.79    3.30
  -1   9   2   64.69    3.00
  -1   9   2   62.29    2.90
  -1   9   2   66.29    3.80
  -1   9   2   58.89    3.90
   1   9  -2   65.59    6.10
   1  -9  -2   62.69    3.60
  -1  -9   2   63.19    3.70
  -1  -9   2   65.69    3.10
  -1   9   1    6.90    0.70
   1   9  -1    9.80    2.70
   1   9  -1   10.80    2.90
   1   9  -1    9.20    0.80
  -1   9   1    7.70    1.10
   1   9  -1    8.10    1.70
   1   9  -1   10.50    1.50
  -1   9   1    8.60    2.20
   1   9  -1    9.90    1.80
  -1   9   1    5.30    1.30
  -1  -9   1    9.60    1.00
   1  -9  -1    7.70    1.10
   1  -9  -1    7.30    0.50
   1  -9  -1    7.40    0.70
  -1  -9   1    8.70    0.70
   1   9   0   38.70    2.60
   1   9   0   40.40    4.30
  -1   9   0   43.90    3.10
   1   9   0   39.60    4.30
   1   9   0   38.50    2.00
   1   9   0   38.70    3.10
  -1   9   0   40.40    4.20
  -1   9   0   43.00    2.00
  -1   9   0   40.90    2.50
   1   9   0   38.60    3.10
   1  -9   0   41.90    2.30
   1  -9   0   35.90    3.10
  -1  -9   0   41.20    2.20
   1  -9   0   44.20    1.90
  -1  -9   0   40.80    1.90
   1  -9   0   43.80    2.20
   1   9   1  151.48    9.30
   1   9   1  166.88    8.00
  -1   9  -1  153.68   10.00
   1   9   1  159.78    7.40
  -1   9  -1  171.18    8.40
   1  -9   1  172.88   10.80
   1  -9   1  164.78    8.60
   1   9   2   54.99    2.50
  -1   9  -2   48.20    5.20
   1   9   2   60.49    2.60
   1   9   2   54.09    4.50
   1   9   2   54.69    3.40
   1   9   2   57.59    3.10
   1   9   2   60.19    3.50
   1   9   2   53.79    2.90
   1   9   2   54.19    4.40
  -1   9  -2   49.30    3.80
   1  -9   2   54.29    4.20
   1  -9   2   49.30    5.50
   1  -9   2   49.40    3.00
  -1  -9  -2   59.19    3.10
   1  -9   2   50.99    2.50
   1  -9   2   51.69    2.50
  -1   9  -3   91.99    6.00
   1   9   3  106.69    4.70
  -1   9  -3  104.09    8.20
   1   9   3  100.39    5.10
   1   9   3  102.79    4.80
   1   9   3  101.69    6.20
   1   9   3  106.09    5.30
   1  -9   3  104.09    6.50
   1  -9   3   97.19    8.40
   1  -9   3  104.19    4.40
  -1  -9  -3  109.49    5.30
   1   9   4  119.09    6.30
  -1   9  -4  122.09    7.30
   1   9   4  125.39    6.40
   1   9   4  123.89    5.60
   1   9   4  128.19    5.80
   1   9   4  122.99    6.50
  -1   9  -4  123.59    9.50
   1   9   4  123.09    5.60
   1   9   4  122.49    5.70
   1  -9   4  134.29    6.40
   1  -9   4  124.79    7.50
   1  -9   4  129.29   10.00
  -1  -9  -4  128.09    6.40
   1  -9   4  134.29    5.50
   1  -9   4  126.59    5.50
   1   9   5    4.50    0.60
  -1   9  -5    6.50    2.80
   1   9   5    5.90    0.50
   1   9   5    6.10    0.60
  -1   9  -5    6.10    1.70
   1   9   5    6.40    0.80
   1   9   5    5.60    0.40
   1   9   5    5.80    1.10
   1   9   5    5.70    0.90
  -1  -9  -5    6.70    2.00
   1  -9   5    8.30    0.90
   1  -9   5    9.00    1.60
   1  -9   5    7.80    1.00
   1   9   6   26.70    2.70
  -1   9  -6   22.40    4.90
  -1   9  -6   28.90    3.30
   1   9   6   28.00    1.40
   1   9   6   29.50    1.70
   1  -9   6   29.10    2.70
   1  -9   6   29.10    1.90
  -1  -9  -6   28.70    2.80
   1  -9   6   28.00    2.20
  -1   9  -7    1.70    1.50
  -1   9  -7    3.90    2.60
   1   9   7    2.30    0.30
   1   9   7    2.70    0.50
  -1   9  -7    2.40    2.50
  -1   9  -7    2.70    1.90
  -1  -9  -7    2.60    1.20
   1  -9   7    2.20    0.70
   1  -9   7    3.50    1.30
   1  -9   7    2.20    0.80
  -1   9  -8   20.50    5.20
   1   9   8   19.40    0.90
   1   9   8   18.40    1.20
  -1   9  -8   19.30    3.50
   1  -9   8   15.50    2.50
  -1  -9  -8   17.90    2.70
   1  -9   8   17.00    1.60
   1  -9   8   16.90    1.80
  -1   9  -9    1.50    2.10
   1   9   9    0.90    0.20
  -1   9  -9    1.50    1.80
   1   9   9    1.10    0.40
  -1   9  -9    0.40    1.50
   1  -9   9    0.60    1.00
  -1  -9  -9    1.60    0.60
  -1  -9  -9    1.00    1.10
   1  -9   9    0.10    0.70
   1  -9   9    0.60    0.60
  -1   9 -10   17.40    4.40
   1   9  10   10.90    1.00
  -1   9 -10   14.70    4.90
   1   9  10   11.20    0.70
  -1   9 -10   14.10    3.70
  -1   9 -10   10.20    2.60
   1  -9  10    8.30    1.60
  -1  -9 -10   12.80    1.30
  -1   9 -11   64.19    8.20
   1   9  11   51.39    2.30
   1   9  11   51.99    2.50
  -1   9 -11   68.79    7.30
  -1   9 -11   55.19    4.00
  -1   9 -11   52.59    5.40
  -1   9 -11   56.19    6.20
  -1  -9 -11   42.90    3.20
  -1   9 -12    0.30    0.90
  -1   9 -12    3.90    1.50
  -1   9 -12    1.00    1.20
  -1   9 -12    3.60    2.40
  -1   9 -12    1.00    2.50
  -1  -9 -12    1.40    0.80
   1  10 -11   17.60    4.30
   1  10 -11   18.60    3.90
  -1  10  11   20.90    1.10
   1  10 -11   29.50    6.10
   1  10 -11   29.80    6.80
  -1  10  11   22.00    1.40
   1 -10 -11   22.20    3.50
  -1 -10  11   13.50    2.60
   1 -10 -11   27.50    2.70
   1  10 -10    2.40    2.50
   1  10 -10    2.40    1.90
   1  10 -10   -0.40    2.50
   1  10 -10    7.60    2.80
   1 -10 -10    0.90    1.40
   1  10  -9   11.40    4.30
  -1  10   9    9.70    0.90
  -1  10   9   10.40    0.60
   1  10  -9    6.00    2.50
   1  10  -9    6.10    3.10
   1  10  -9    9.80    2.90
   1 -10  -9    9.30    2.10
  -1  10   8    6.30    0.80
  -1  10   8    6.00    0.50
   1  10  -8    4.80    3.00
   1  10  -8    4.30    2.00
   1  10  -8    3.50    2.20
   1  10  -8    6.30    3.20
   1 -10  -8    2.60    1.40
  -1 -10   8    2.60    1.20
   1  10  -7   16.30    4.70
   1  10  -7   19.00    3.20
   1  10  -7   24.20    5.50
  -1  10   7   17.70    1.30
  -1  10   7   18.10    1.00
   1  10  -7   19.40    3.40
  -1 -10   7   13.90    2.90
  -1 -10   7   18.10    2.20
   1 -10  -7   17.80    2.50
  -1  10   6   41.00    1.90
   1  10  -6   44.00    4.50
   1  10  -6   47.10    4.30
  -1  10   6   39.20    2.20
   1  10  -6   42.60    6.10
   1  10  -6   40.50    5.80
   1 -10  -6   44.00    3.50
  -1 -10   6   43.70    3.30
  -1 -10   6   42.30    2.40
  -1  10   5   42.80    2.60
  -1  10   5   44.20    2.00
   1  10  -5   44.80    4.20
   1  10  -5   38.30    5.60
   1  10  -5   48.20    6.30
  -1  10   5   43.20    2.40
  -1  10   5   44.60    3.10
  -1  10   5   42.00    2.00
   1  10  -5   44.20    4.40
  -1  10   5   43.70    2.40
  -1  10   5   41.70    2.40
  -1 -10   5   41.60    3.10
   1 -10  -5   42.10    3.30
  -1 -10   5   41.00    2.30
  -1  10   4    0.60    0.30
  -1  10   4    0.00    0.80
   1  10  -4   -0.10    1.80
   1  10  -4    0.60    1.30
   1  10  -4    2.50    2.20
   1  10  -4    1.60    1.40
  -1  10   4    0.40    0.50
  -1  10   4    1.20    1.20
  -1  10   4    0.50    0.50
  -1  10   4    0.70    0.60
  -1  10   4   -0.40    0.60
   1 -10  -4    0.00    0.30
  -1 -10   4    0.20    0.40
  -1 -10   4   -0.40    0.70
   1 -10  -4    0.40    0.80
   1 -10  -4    0.30    0.20
   1  10  -3   81.79    7.60
  -1  10   3   88.89    6.20
   1  10  -3   84.69    5.80
   1  10  -3   85.59    7.80
  -1  10   3   91.19    4.90
   1  10  -3   91.09    4.20
   1  10  -3   83.69    5.80
  -1  10   3   91.29    4.40
   1  10  -3   92.99    5.20
  -1  10   3   88.69    4.60
  -1  10   3   94.09    5.70
  -1 -10   3   87.79    4.00
  -1 -10   3   87.89    4.60
   1 -10  -3   91.59    4.90
   1  10  -2    0.60    1.60
  -1  10   2    0.50    0.50
  -1  10   2    0.20    0.70
  -1  10   2    0.10    0.30
   1  10  -2    0.40    0.70
  -1  10   2   -0.30    0.30
   1  10  -2   -0.30    1.00
  -1  10   2    0.40    1.40
   1  10  -2    0.90    1.60
  -1  10   2    0.10    1.10
   1  10  -2    0.60    1.00
   1  10  -2    0.00    0.40
  -1  10   2    0.40    0.90
  -1 -10   2    0.20    0.60
   1 -10  -2    0.20    0.10
  -1 -10   2    0.30    0.30
   1 -10  -2    0.30    0.20
   1 -10  -2   -0.20    0.60
   1  10  -1  417.96   20.90
  -1  10   1  371.66   20.30
  -1  10   1  401.96   20.20
   1  10  -1  425.66   18.40
  -1  10   1  407.56   18.00
  -1  10   1  400.36   17.80
   1  10   0   -0.20    0.60
   1  10   0    0.20    0.40
   1  10   0    0.50    1.00
  -1  10   0   -1.50    1.20
  -1  10   0   -0.80    1.00
   1  10   0   -1.70    1.10
  -1  10   0    0.10    0.60
   1  10   0    0.60    1.70
  -1  10   0   -0.20    0.40
   1  10   0    0.30    1.00
   1 -10   0    0.00    0.20
  -1 -10   0   -0.10    0.30
  -1 -10   0    0.20    0.40
   1 -10   0   -0.30    0.40
   1 -10   0   -0.20    0.40
   1  10   1  290.87   13.20
  -1  10  -1  280.27   15.60
   1  10   1  303.17   15.20
   1  10   1  286.97   13.10
  -1  10  -1  276.07   13.40
   1  10   1  285.67   15.00
   1  10   2    8.50    2.30
   1  10   2    6.50    0.70
   1  10   2    7.90    1.20
  -1  10  -2    5.60    2.40
   1  10   2    6.20    1.40
   1  10   2   10.30    2.40
  -1  10  -2    4.50    1.60
   1  10   2    8.70    1.60
   1  10   2    7.30    0.70
   1 -10   2    5.70    0.80
   1 -10   2    6.90    1.20
  -1 -10  -2    7.10    0.60
   1 -10   2    5.60    0.60
  -1 -10  -2    7.30    0.40
   1  10   3  338.77   14.40
   1  10   3  326.77   15.80
   1  10   3  321.47   14.30
  -1  10  -3  334.87   18.40
  -1  10  -3  349.57   15.80
   1  10   3  320.07   15.60
  -1  10  -4    0.30    1.70
   1  10   4    1.60    0.70
  -1  10  -4   -0.20    1.20
   1  10   4    0.90    0.90
   1  10   4    0.50    1.00
   1  10   4    1.20    0.70
   1  10   4    0.20    0.50
   1  10   4    0.30    0.30
   1  10   4    0.40    0.70
   1 -10   4    0.40    0.40
   1 -10   4    0.40    0.30
   1 -10   4    0.40    0.80
  -1 -10  -4    0.40    0.20
  -1 -10  -4    0.80    0.80
  -1 -10  -4    0.60    0.40
   1  10   5    8.60    1.00
   1  10   5    7.60    1.50
   1  10   5    6.30    0.60
  -1  10  -5   16.30    4.50
  -1  10  -5    9.50    2.40
   1  10   5    7.80    1.20
   1  10   5    6.90    0.70
  -1  10  -5   13.60    2.60
   1  10   5    6.60    0.90
   1  10   5    6.30    0.80
  -1  10  -5    7.00    3.50
   1 -10   5    9.80    1.60
   1 -10   5    8.90    0.80
   1 -10   5    9.90    1.10
  -1 -10  -5    5.10    1.40
  -1  10  -6   20.30    3.50
   1  10   6   18.80    1.10
   1  10   6   18.00    1.40
  -1  10  -6   22.50    5.00
  -1  10  -6   22.30    5.30
  -1  10  -6   17.60    3.00
   1 -10   6   17.60    1.40
   1 -10   6   19.10    1.50
  -1 -10  -6   20.90    2.50
   1 -10   6   20.20    2.30
  -1  10  -7  171.68   12.50
  -1  10  -7  181.98   10.40
   1  10   7  159.48    7.30
  -1  10  -7  158.68    9.60
  -1  10  -7  164.78   13.20
  -1 -10  -7  168.48    8.80
   1 -10   7  173.38    9.40
   1 -10   7  162.08    7.60
   1 -10   7  179.58    7.90
  -1  10  -8    4.80    3.60
  -1  10  -8    5.40    3.20
  -1  10  -8    4.40    2.50
   1  10   8    4.30    0.50
   1  10   8    3.20    0.70
  -1  10  -8    6.80    2.80
   1 -10   8    2.00    1.20
   1 -10   8    4.40    1.00
  -1 -10  -8    4.50    1.50
   1 -10   8    3.60    0.80
  -1  10  -9    1.70    1.70
  -1  10  -9    3.00    2.30
  -1  10  -9    2.10    2.00
  -1  10  -9    1.60    1.70
   1 -10   9    0.30    0.60
   1  10  10    7.20    0.70
  -1  10 -10   13.80    3.90
  -1  10 -10   13.50    4.70
  -1  10 -10    7.00    2.80
  -1  10 -10    3.80    2.90
   1  10  10    8.80    1.10
   1 -10  10    6.90    1.50
  -1  10 -11   55.89    5.70
   1  10  11   44.90    2.10
  -1  10 -11   58.09    7.00
   1  10  11   43.70    2.40
   1 -10  11   45.20    3.40
   1  11 -10    7.20    3.20
  -1  11  10    6.50    0.60
   1  11 -10    8.60    3.00
   1  11 -10   16.10    4.90
  -1  11  10    5.80    0.80
   1  11 -10    9.10    3.20
   1 -11 -10    9.20    2.40
  -1  11   9    0.50    0.30
   1  11  -9   -1.30    1.90
  -1  11   9    0.40    0.40
   1  11  -9   -3.10    2.70
   1  11  -9   -0.20    1.30
   1  11  -9    6.20    2.80
   1 -11  -9   -0.80    1.00
   1  11  -8    1.50    2.20
   1  11  -8    2.40    2.20
  -1  11   8    1.10    0.50
  -1  11   8    1.20    0.30
   1 -11  -8    0.20    1.20
  -1  11   7   53.99    2.90
   1  11  -7   61.29    7.50
   1  11  -7   62.19    6.40
  -1  11   7   54.79    2.50
   1  11  -7   63.39   10.80
   1  11  -7   61.39    5.60
   1 -11  -7   52.79    4.30
  -1 -11   7   56.29    4.00
  -1 -11   7   59.19    3.10
  -1  11   6   31.90    2.00
   1  11  -6   33.80    4.20
   1  11  -6   33.80    4.00
  -1  11   6   33.20    1.60
   1  11  -6   42.20    7.20
   1  11  -6   40.80    7.30
   1 -11  -6   35.20    3.20
  -1 -11   6   34.10    2.10
  -1 -11   6   33.10    3.00
   1  11  -5   47.80    6.20
  -1  11   5   45.90    2.10
  -1  11   5   41.50    2.70
   1  11  -5   44.10    4.30
   1  11  -5   47.10    6.20
  -1  11   5   49.40    3.50
  -1  11   5   47.50    2.60
   1  11  -5   50.69    4.60
  -1  11   5   44.70    2.70
  -1  11   5   45.00    2.20
   1 -11  -5   47.80    3.60
  -1 -11   5   47.00    2.50
  -1 -11   5   46.80    3.30
  -1  11   4    4.20    0.80
  -1  11   4    3.20    1.10
  -1  11   4    3.80    1.60
  -1  11   4    3.70    0.80
   1  11  -4    2.60    1.70
   1  11  -4    7.00    3.20
  -1  11   4    3.70    0.50
  -1  11   4    4.80    0.90
   1  11  -4    3.80    1.80
   1  11  -4    3.20    2.40
  -1  11   4    3.60    1.30
   1 -11  -4    3.90    1.20
   1 -11  -4    3.50    0.40
  -1 -11   4    5.10    0.70
  -1 -11   4    3.90    1.10
   1 -11  -4    3.60    0.60
  -1  11   3  148.69    9.10
  -1  11   3  145.69    7.50
   1  11  -3  150.08   11.10
  -1  11   3  142.29    8.30
   1  11  -3  140.79   10.90
   1  11  -3  144.79    8.60
  -1  11   3  153.38    6.70
  -1  11   3  157.48    7.00
   1  11  -3  154.78    8.70
  -1  11   3  155.68    7.20
   1  11  -3  154.98    6.70
   1  11  -3  141.09    7.70
  -1 -11   3  154.88    7.20
  -1 -11   3  154.88    6.50
   1 -11  -3  163.38    7.50
   1  11  -2   50.09    5.80
  -1  11   2   52.99    3.20
   1  11  -2   49.70    4.30
  -1  11   2   59.09    2.70
  -1  11   2   58.79    5.40
  -1  11   2   57.59    2.60
  -1  11   2   60.39    3.70
  -1  11   2   57.09    3.90
   1  11  -2   50.59    2.80
   1  11  -2   52.49    4.30
   1  11  -2   49.50    5.90
  -1  11   2   57.69    4.90
  -1 -11   2   52.29    2.60
   1 -11  -2   60.89    2.50
  -1 -11   2   51.59    3.10
   1 -11  -2   58.49    3.40
  -1  11   1   96.19    5.00
   1  11  -1   95.49    6.00
  -1  11   1   95.89    4.30
   1  11  -1   95.99    6.00
   1  11  -1   96.09    4.40
   1  11  -1   92.19    7.80
   1  11  -1   99.59    8.00
  -1  11   1   90.79    4.40
  -1  11   1   97.49    7.20
  -1  11   1   91.09    5.50
  -1  11   1   98.99    5.90
   1  11  -1  104.09    5.40
  -1  11   1   94.19    7.50
   1 -11  -1  101.69    4.80
   1 -11  -1   99.49    4.30
  -1 -11   1   98.59    4.60
  -1 -11   1  102.39    4.20
  -1  11   0   26.30    2.70
  -1  11   0   25.70    2.90
   1  11   0   28.20    1.60
   1  11   0   31.90    3.00
   1  11   0   27.60    2.30
  -1  11   0   24.10    4.50
   1  11   0   23.90    2.70
   1  11   0   29.20    4.10
  -1  11   0   22.90    2.10
  -1  11   0   28.80    4.00
   1  11   0   30.70    4.20
  -1  11   0   24.80    1.60
  -1 -11   0   28.60    1.70
   1 -11   0   24.40    1.60
   1 -11   0   26.10    1.30
   1 -11   0   26.90    1.80
  -1 -11   0   28.80    1.30
   1  11   1    0.80    1.10
   1  11   1    0.10    1.00
  -1  11  -1    1.00    0.80
   1  11   1    1.20    0.50
  -1  11  -1   -2.10    1.40
  -1  11  -1   -0.60    1.20
  -1  11  -1    1.10    1.80
   1  11   1    1.00    0.70
  -1  11  -1    1.30    0.50
   1  11   1   -0.80    1.30
   1  11   1    0.90    1.60
  -1  11  -1    0.80    1.20
   1 -11   1    1.10    0.40
  -1 -11  -1    1.00    0.40
   1 -11   1    0.80    0.60
  -1 -11  -1    1.20    0.20
   1  11   2   16.50    3.20
   1  11   2   14.40    2.00
  -1  11  -2   11.50    2.30
   1  11   2   13.20    1.60
  -1  11  -2   19.50    4.30
   1  11   2   16.10    3.20
   1  11   2   14.50    1.10
  -1  11  -2   13.70    3.50
   1  11   2   16.00    2.10
   1  11   2   14.40    1.30
  -1  11  -2   14.00    2.40
  -1 -11  -2   13.60    1.20
   1 -11   2   13.90    1.00
  -1 -11  -2   14.60    0.90
   1 -11   2   13.70    1.50
  -1  11  -3  247.98   12.80
  -1  11  -3  246.18   16.40
   1  11   3  222.18   10.20
   1  11   3  210.28   10.20
   1  11   3  220.88   11.70
  -1  11  -3  217.68   14.50
  -1  11  -3  219.68   11.80
   1  11   3  204.08   11.50
   1 -11   3  239.58   10.20
   1  11   4    0.40    0.30
  -1  11  -4    1.50    2.30
   1  11   4    0.20    0.60
  -1  11  -4   -0.20    1.50
   1  11   4    0.00    1.00
  -1  11  -4    0.10    1.10
   1  11   4   -0.10    0.90
   1  11   4    0.20    0.60
   1  11   4   -0.20    0.60
   1  11   4    0.40    0.70
  -1  11  -4    2.70    2.10
  -1 -11  -4    0.10    0.20
  -1 -11  -4   -0.20    0.30
  -1 -11  -4    0.60    0.80
   1 -11   4    0.00    0.40
   1 -11   4   -0.10    0.70
   1  11   5  301.77   12.70
   1  11   5  292.67   13.40
  -1  11  -5  300.87   18.30
   1  11   5  311.97   13.30
   1  11   5  308.07   14.00
   1  11   5  303.47   12.80
  -1  11  -5  322.07   19.50
  -1  11  -5  320.27   15.90
  -1  11  -5  311.17   15.30
  -1 -11  -5  322.07   14.20
   1 -11   5  316.87   14.00
  -1  11  -6    4.80    2.10
  -1  11  -6   12.80    4.50
   1  11   6    7.20    1.00
  -1  11  -6    7.10    3.20
  -1  11  -6   10.60    3.00
   1  11   6    5.70    0.70
   1 -11   6    7.30    1.60
   1 -11   6    6.50    0.70
  -1 -11  -6    5.60    1.50
   1 -11   6    6.20    0.90
  -1  11  -7  288.37   18.40
  -1  11  -7  300.57   15.20
   1 -11   7  305.37   12.70
   1 -11   7  293.07   12.50
   1 -11   7  294.27   13.90
  -1  11  -8   65.19    5.50
   1  11   8   62.39    2.80
  -1  11  -8   78.09    8.10
  -1  11  -8   87.79   18.00
   1  11   8   62.19    3.30
   1 -11   8   59.09    3.40
   1  11   9    4.90    0.60
  -1  11  -9   -1.30    2.80
  -1  11  -9    1.60    2.30
  -1  11  -9    8.70    3.00
   1  11   9    4.60    0.80
  -1  11  -9    2.30    3.00
   1  11  10    1.90    0.60
   1  11  10    1.70    0.40
  -1  11 -10    4.20    1.90
  -1  11 -10    8.70    3.80
  -1  11 -10    0.10    3.20
  -1  11 -10    3.60    2.40
   1 -11  10    1.50    0.70
  -1  12  10    0.80    0.30
   1  12 -10    3.20    1.80
  -1  12  10    1.10    0.50
   1  12 -10    1.70    2.90
   1  12 -10   -1.10    2.80
   1  12 -10    6.10    3.40
   1 -12 -10   -0.70    1.20
   1  12  -9   47.60    6.10
  -1  12   9   46.20    2.20
   1  12  -9   55.29    9.40
   1  12  -9   57.59    7.20
  -1  12   9   48.40    2.70
   1  12  -9   41.20    5.40
   1 -12  -9   48.10    4.30
   1  12  -8    1.00    2.60
  -1  12   8    1.70    0.60
   1  12  -8    0.30    2.00
  -1  12   8    1.70    0.40
   1  12  -8    3.50    2.50
   1 -12  -8    2.80    1.40
  -1  12   7    9.70    1.10
   1  12  -7    6.80    2.60
   1  12  -7    7.50    3.10
   1  12  -7    9.20    3.00
  -1  12   7    9.70    0.70
   1  12  -7    5.20    3.20
  -1 -12   7    8.50    1.30
  -1 -12   7    7.90    2.10
   1 -12  -7    7.20    1.80
   1  12  -6   47.00    5.10
  -1  12   6   51.19    2.30
   1  12  -6   48.60    4.80
  -1  12   6   52.69    2.80
   1  12  -6   50.49    6.90
  -1  12   6   49.40    2.20
   1  12  -6   42.20    7.40
  -1 -12   6   48.60    3.60
  -1 -12   6   47.80    2.70
   1 -12  -6   50.39    3.90
  -1  12   5    4.00    1.00
  -1  12   5    2.10    0.40
   1  12  -5    5.40    2.90
  -1  12   5    1.50    0.80
  -1  12   5    4.20    1.40
   1  12  -5    0.30    1.60
  -1  12   5    2.60    0.60
  -1  12   5    1.90    0.70
   1  12  -5    0.40    1.70
   1  12  -5    1.50    1.70
  -1 -12   5    2.70    0.60
  -1 -12   5    1.80    0.90
   1 -12  -5    2.20    1.20
  -1  12   4    9.40    0.80
   1  12  -4    5.70    2.90
  -1  12   4    8.40    1.60
   1  12  -4    5.40    2.10
   1  12  -4    4.90    2.80
  -1  12   4   10.30    1.30
  -1  12   4   10.90    2.10
  -1  12   4    9.30    1.20
  -1  12   4   11.40    2.60
   1  12  -4    5.50    2.00
  -1 -12   4    5.60    1.20
  -1 -12   4    6.60    0.80
   1 -12  -4    9.30    2.00
   1 -12  -4    9.00    0.60
   1 -12  -4    7.30    0.80
  -1  12   3    0.20    0.90
  -1  12   3    1.30    0.70
  -1  12   3    1.10    0.40
   1  12  -3    2.30    1.70
  -1  12   3    1.90    1.50
   1  12  -3    0.10    1.30
  -1  12   3    2.20    1.20
   1  12  -3    1.70    2.10
   1  12  -3    1.60    1.10
  -1  12   3    1.10    1.50
   1  12  -3    1.40    0.70
   1  12  -3    1.80    2.40
   1 -12  -3    2.30    0.30
   1 -12  -3    1.20    0.90
   1 -12  -3    2.00    0.40
  -1 -12   3    2.10    0.50
  -1 -12   3    1.70    0.90
   1  12  -2   18.50    4.50
  -1  12   2   11.60    1.50
  -1  12   2   12.70    1.90
   1  12  -2   11.80    1.20
  -1  12   2   12.00    1.00
  -1  12   2   11.20    1.00
   1  12  -2   11.80    2.40
  -1  12   2   14.80    3.40
   1  12  -2   15.60    4.20
  -1  12   2   15.00    3.20
   1  12  -2   14.30    2.70
  -1  12   2    9.50    2.00
   1  12  -2   12.20    2.00
   1 -12  -2   11.90    0.60
   1 -12  -2   12.20    0.80
   1 -12  -2   12.40    1.60
  -1 -12   2   12.80    1.40
  -1 -12   2   12.90    1.00
  -1  12   1  168.48    7.10
  -1  12   1  169.58    8.90
   1  12  -1  164.08    9.00
   1  12  -1  163.78    7.20
  -1  12   1  168.28   10.30
  -1  12   1  172.58   11.10
  -1  12   1  156.38    8.30
   1  12  -1  156.98   11.20
  -1  12   1  165.48    7.00
  -1  12   1  165.08    7.80
   1  12  -1  161.38    9.00
   1  12  -1  168.98    8.20
   1  12  -1  153.68   11.10
  -1 -12   1  163.38    7.30
   1 -12  -1  171.98    7.50
   1  12   0   12.40    1.80
  -1  12   0   10.00    3.00
  -1  12   0   13.40    2.40
  -1  12   0   12.20    1.10
   1  12   0   14.00    3.60
   1  12   0   15.80    2.50
   1  12   0   12.60    1.10
   1  12   0   15.90    3.70
   1  12   0   13.40    2.30
  -1  12   0   12.30    2.10
  -1  12   0   11.70    3.30
  -1  12   0   10.40    1.60
  -1 -12   0   13.10    0.80
   1 -12   0   12.70    1.20
  -1 -12   0   11.30    1.10
   1 -12   0   12.50    1.80
   1 -12   0    9.90    1.10
   1  12   1  191.18    8.90
  -1  12  -1  184.08   12.70
  -1  12  -1  195.68   12.20
  -1  12  -1  183.68   10.10
  -1  12  -1  198.88    9.90
   1  12   1  192.48   11.70
   1  12   1  184.38    9.50
   1  12   1  180.38   10.00
   1  12   1  176.68   12.30
   1 -12   1  197.38    8.30
  -1  12  -2   23.10    3.50
   1  12   2   28.00    2.30
   1  12   2   24.40    2.60
  -1  12  -2   24.90    3.10
   1  12   2   25.70    1.60
   1  12   2   22.30    2.60
  -1  12  -2   29.00    5.20
  -1  12  -2   27.80    5.60
   1  12   2   27.30    3.90
   1  12   2   27.40    3.70
   1 -12   2   26.70    2.10
   1 -12   2   27.20    1.50
  -1 -12  -2   27.20    1.40
  -1 -12  -2   27.70    1.20
   1  12   3    4.70    0.70
   1  12   3    5.80    1.20
   1  12   3    4.40    1.90
   1  12   3    4.10    1.20
  -1  12  -3    6.50    2.20
   1  12   3    4.80    1.30
   1  12   3    5.20    1.90
  -1  12  -3   10.20    3.70
   1 -12   3    5.10    1.10
   1 -12   3    6.40    0.80
  -1 -12  -3    3.80    0.50
  -1 -12  -3    4.20    0.40
   1  12   4   56.89    4.20
  -1  12  -4   53.89    6.40
   1  12   4   53.49    3.30
   1  12   4   61.29    4.40
  -1  12  -4   64.39    7.30
   1  12   4   56.29    2.70
   1  12   4   55.19    3.30
  -1  12  -4   53.19    4.70
  -1  12  -4   49.50    4.90
   1  12   4   61.89    3.40
  -1 -12  -4   58.09    2.80
   1 -12   4   51.39    2.80
  -1 -12  -4   58.79    2.50
   1 -12   4   52.09    3.50
   1  12   5    1.80    0.70
  -1  12  -5    0.90    2.00
  -1  12  -5    1.40    1.90
  -1  12  -5    2.00    2.00
   1  12   5    1.00    0.60
   1  12   5    1.40    0.40
   1  12   5    1.20    0.70
   1  12   5    3.20    1.10
   1  12   5    2.10    0.90
  -1  12  -5    1.40    1.70
   1 -12   5    2.30    1.00
  -1 -12  -5    1.40    0.40
  -1 -12  -5    1.10    0.50
   1 -12   5    1.90    0.60
   1  12   6    0.20    0.30
  -1  12  -6    1.40    1.90
  -1  12  -6    0.90    2.30
  -1  12  -6    0.00    1.50
  -1  12  -6    0.70    1.90
   1  12   6    0.10    0.50
   1 -12   6    0.10    0.50
   1 -12   6    0.50    0.80
   1  12   7    0.10    0.50
  -1  12  -7    3.90    2.30
   1  12   7    0.50    0.30
  -1  12  -7   -0.40    2.20
  -1  12  -7    1.00    1.80
  -1  12  -7   -0.80    1.70
   1 -12   7    0.80    0.60
   1 -12   7    1.00    1.00
  -1  12  -8   43.60    5.90
  -1  12  -8   45.10    8.10
  -1  12  -8   33.40    4.60
   1  12   8   36.10    2.30
   1  12   8   36.80    1.80
  -1  12  -8   31.80    5.10
  -1  12  -9   39.60    5.40
  -1  12  -9   45.40    5.30
   1  12   9   38.90    1.90
   1  12   9   37.70    2.40
  -1  12  -9   44.90    6.00
  -1  12  -9   45.80    8.20
  -1  13   9    1.90    0.40
   1  13  -9    1.70    0.90
   1  13  -9    1.10    2.60
   1  13  -8    2.60    1.90
   1  13  -8    1.50    2.50
  -1  13   8    0.90    0.60
  -1  13   8    1.50    0.40
   1  13  -8    7.10    2.60
   1  13  -8   -0.10    2.70
   1 -13  -8    2.00    1.50
   1  13  -7   25.00    4.40
   1  13  -7   34.40    6.80
   1  13  -7   23.00    4.20
  -1  13   7   22.30    1.30
   1  13  -7   37.60    7.40
  -1  13   7   22.70    1.80
   1 -13  -7   24.00    3.10
  -1  13   6   25.80    1.90
  -1  13   6   24.40    1.40
   1  13  -6   39.60    7.50
  -1  13   6   25.10    1.40
   1  13  -6   18.60    4.80
  -1  13   6   29.20    1.80
  -1  13   6   24.70    1.20
  -1  13   6   25.40    1.40
   1  13  -6   28.70    4.60
   1  13  -6   29.50    4.00
  -1 -13   6   23.00    2.50
   1 -13  -6   24.70    2.80
  -1 -13   6   24.60    1.80
  -1  13   5    6.30    1.10
   1  13  -5    5.90    2.20
   1  13  -5    6.30    2.90
  -1  13   5    5.70    0.70
  -1  13   5    8.80    3.20
  -1  13   5    6.20    0.80
   1  13  -5    4.70    2.90
   1  13  -5    5.60    2.30
  -1  13   5    7.50    1.30
  -1 -13   5    6.00    0.90
   1 -13  -5    7.70    1.70
  -1 -13   5    6.40    1.40
  -1  13   4   19.80    1.80
   1  13  -4   23.10    5.30
   1  13  -4   23.10    3.60
  -1  13   4   23.60    3.70
   1  13  -4   22.10    3.60
  -1  13   4   21.20    2.30
  -1  13   4   18.90    1.20
  -1  13   4   22.90    2.50
   1  13  -4   32.30    6.30
  -1  13   4   20.00    1.90
  -1 -13   4   22.90    2.10
   1 -13  -4   18.40    1.00
   1 -13  -4   18.80    1.30
   1 -13  -4   18.60    2.20
  -1 -13   4   23.70    1.40
  -1  13   3   94.19    5.80
   1  13  -3  107.19    9.40
  -1  13   3  100.29    5.50
  -1  13   3  102.49    4.60
  -1  13   3  109.59    7.70
   1  13  -3  106.59    9.40
   1  13  -3  101.39    7.00
   1  13  -3  108.79    7.10
  -1  13   3  102.49    5.30
  -1  13   3  103.19    6.80
  -1 -13   3  107.19    5.30
   1 -13  -3   98.99    4.40
   1 -13  -3  106.89    5.60
  -1 -13   3  105.49    4.60
   1  13  -2   24.60    5.20
  -1  13   2   21.70    2.70
   1  13  -2   23.50    4.90
  -1  13   2   17.70    1.80
  -1  13   2   23.90    4.30
  -1  13   2   23.50    3.90
  -1  13   2   19.00    1.30
   1  13  -2   20.30    1.60
   1  13  -2   19.10    3.10
   1  13  -2   25.00    3.20
   1  13  -2   17.50    2.30
  -1  13   2   19.50    2.30
   1 -13  -2   20.20    1.90
   1 -13  -2   19.40    0.90
   1 -13  -2   19.50    1.10
  -1 -13   2   22.10    1.80
  -1 -13   2   20.00    1.20
   1  13  -1    1.50    2.00
   1  13  -1    0.40    1.40
   1  13  -1    1.20    1.30
  -1  13   1   -1.50    1.10
   1  13  -1    0.80    0.50
  -1  13   1    2.50    1.60
   1  13  -1    1.50    1.00
  -1  13   1    1.10    1.60
  -1  13   1    0.70    0.50
  -1  13   1    0.80    0.70
  -1  13   1    0.00    1.20
   1  13  -1    0.00    1.60
   1 -13  -1    0.00    0.50
   1 -13  -1    0.20    0.30
   1 -13  -1    0.60    0.20
  -1 -13   1    1.10    0.60
  -1 -13   1    1.80    0.40
  -1  13   0    4.30    2.40
   1  13   0    3.00    1.10
   1  13   0    4.50    1.60
   1  13   0    3.50    0.70
  -1  13   0    2.80    1.60
  -1  13   0    3.70    0.70
   1  13   0    5.00    1.80
   1  13   0    5.40    2.60
  -1  13   0    3.60    1.60
  -1  13   0    3.90    2.30
   1  13   0    4.70    2.60
  -1  13   0    2.20    1.00
   1 -13   0    3.70    0.40
   1 -13   0    3.60    0.70
  -1 -13   0    4.10    0.50
  -1 -13   0    3.40    0.70
   1  13   1    1.00    1.70
   1  13   1    1.10    0.80
  -1  13  -1    1.90    1.80
   1  13   1    0.30    0.50
   1  13   1    0.30    1.30
  -1  13  -1    0.90    1.60
   1  13   1    3.00    1.90
  -1  13  -1   -0.80    1.50
  -1  13  -1    1.40    1.40
   1  13   1   -1.30    1.20
   1 -13   1    0.70    0.30
  -1 -13  -1    0.30    0.20
   1 -13   1    1.00    0.50
  -1 -13  -1    0.20    0.30
  -1  13  -2    2.40    2.70
  -1  13  -2    3.10    1.90
   1  13   2    5.60    2.20
   1  13   2    4.80    1.50
   1  13   2    8.10    2.50
   1  13   2    4.80    1.40
  -1  13  -2    4.60    2.30
  -1  13  -2    4.10    1.80
   1  13   2    4.30    0.70
   1  13   2    3.10    1.10
   1 -13   2    3.70    0.60
  -1 -13  -2    3.70    0.30
  -1 -13  -2    3.80    0.50
   1 -13   2    3.50    0.90
   1  13   3   99.99    6.80
  -1  13  -3   98.49    7.00
   1  13   3   87.59    5.30
  -1  13  -3   93.69    9.10
  -1  13  -3   89.29    7.10
   1  13   3   94.89    4.30
   1  13   3   93.79    5.10
   1  13   3   94.39    5.30
  -1  13  -3   92.59    9.80
   1  13   3  103.19    6.90
  -1 -13  -3   94.69    3.90
   1 -13   3   99.19    5.00
  -1 -13  -3   93.39    4.20
   1 -13   3   95.19    4.20
  -1  13  -4   69.79    5.50
   1  13   4   64.69    3.90
  -1  13  -4   82.89    8.70
   1  13   4   72.99    5.00
  -1  13  -4   71.89    6.10
   1  13   4   67.69    5.00
   1  13   4   69.39    3.20
   1  13   4   68.89    3.90
   1  13   4   65.09    3.90
  -1  13  -4   73.19    7.60
   1 -13   4   68.69    3.30
  -1 -13  -4   69.49    3.00
   1 -13   4   62.99    4.00
  -1 -13  -4   67.69    3.30
   1  13   5    5.30    1.20
  -1  13  -5    4.70    2.10
   1  13   5    3.60    0.80
  -1  13  -5    5.50    3.10
   1  13   5    4.00    0.60
   1  13   5    6.00    2.10
   1  13   5    4.10    1.40
  -1  13  -5    6.30    2.30
   1  13   5    4.10    1.00
  -1  13  -5    5.40    2.70
  -1 -13  -5    3.60    0.50
   1 -13   5    1.80    1.30
   1 -13   5    2.70    0.80
  -1 -13  -5    3.20    0.70
  -1  13  -6   15.50    4.20
   1  13   6    9.60    0.90
  -1  13  -6   15.80    4.90
  -1  13  -6    6.70    2.90
  -1  13  -6   11.20    2.90
   1  13   6    8.50    1.30
   1 -13   6    8.70    1.10
   1 -13   6    9.40    1.70
   1  13   7    3.60    0.60
  -1  13  -7    3.10    2.30
  -1  13  -7    4.00    2.90
  -1  13  -7    5.90    2.90
   1  13   7    2.80    0.80
  -1  13  -7    6.00    2.10
  -1  13  -8    1.40    1.70
   1  13   8    0.60    0.60
  -1  13  -8    6.20    2.40
   1  13   8    0.60    0.40
  -1  13  -8    2.10    2.30
  -1  13  -8    0.00    3.10
   1  14  -7   10.90    3.50
   1  14  -7   12.20    3.70
  -1  14   7    9.50    1.30
   1  14  -7    7.60    2.90
  -1  14   7    9.20    0.80
   1  14  -7   15.00    4.90
   1 -14  -7    6.40    1.80
  -1  14   6    1.00    0.30
  -1  14   6    1.90    0.50
   1  14  -6    0.90    2.00
   1  14  -6    0.30    2.60
   1  14  -6    3.40    1.90
  -1  14   6    1.80    0.70
   1  14  -6    0.40    1.50
  -1  14   6    1.10    0.60
  -1  14   6    1.40    0.50
  -1  14   6    1.80    0.50
   1 -14  -6    0.90    1.10
   1  14  -5   13.60    4.10
   1  14  -5    9.00    2.60
  -1  14   5   11.20    1.20
   1  14  -5   11.10    3.20
   1  14  -5   11.30    3.50
  -1  14   5   11.20    1.50
  -1  14   5    9.00    1.50
  -1  14   5    9.20    0.90
  -1  14   5   11.30    2.20
  -1  14   5   13.10    1.50
  -1 -14   5   11.60    1.80
   1 -14  -5    9.20    1.80
  -1 -14   5   11.10    1.10
  -1  14   4   14.20    1.10
  -1  14   4   13.30    1.60
   1  14  -4   16.20    4.30
  -1  14   4   20.90    3.50
  -1  14   4   16.40    1.70
   1  14  -4   12.10    3.10
   1  14  -4   13.50    3.00
  -1  14   4   14.40    2.10
   1  14  -4   25.30    5.60
  -1 -14   4   12.10    1.70
  -1 -14   4   14.20    1.20
   1 -14  -4   17.40    2.90
   1  14  -3   12.40    2.60
  -1  14   3   13.40    1.10
   1  14  -3   16.20    4.60
  -1  14   3   13.90    1.60
   1  14  -3   10.50    2.90
   1  14  -3   21.10    4.80
  -1  14   3   13.20    2.20
  -1  14   3   23.30    4.10
  -1  14   3   15.00    2.00
  -1  14   3   15.90    2.90
   1 -14  -3   13.10    1.10
   1 -14  -3   14.20    1.80
  -1 -14   3   16.00    1.50
  -1 -14   3   15.70    2.40
   1 -14  -3   13.50    0.80
   1  14  -2    8.10    3.30
   1  14  -2    3.40    1.90
  -1  14   2    5.40    1.80
  -1  14   2    4.60    2.20
  -1  14   2    3.80    1.00
   1  14  -2    4.40    2.10
  -1  14   2    3.80    0.70
   1  14  -2    3.70    2.20
  -1  14   2    6.70    2.00
  -1  14   2    3.60    1.50
  -1 -14   2    3.60    0.50
   1 -14  -2    4.30    1.00
   1 -14  -2    3.40    0.50
   1 -14  -2    3.00    0.30
  -1 -14   2    3.70    0.80
   1  14  -1    3.00    0.70
   1  14  -1    1.60    1.50
   1  14  -1   12.00    4.20
  -1  14   1    1.90    1.00
  -1  14   1    0.80    1.40
   1  14  -1    7.10    2.60
  -1  14   1    3.50    2.00
   1  14  -1    3.40    1.20
  -1  14   1    4.70    1.80
   1  14  -1    2.40    1.70
  -1  14   1    3.10    0.70
  -1  14   1    6.20    2.50
   1 -14  -1    2.30    0.30
   1 -14  -1    1.90    0.40
   1  14   0    1.00    0.60
   1  14   0    2.70    1.70
   1  14   0   -1.10    2.20
  -1  14   0    0.80    1.60
   1  14   0    1.30    2.60
   1  14   0    2.60    1.10
   1  14   0    0.40    1.40
  -1  14   0    1.60    1.60
  -1 -14   0    1.40    0.30
   1 -14   0    1.60    0.30
  -1 -14   0    1.40    0.50
   1 -14   0    0.70    0.40
  -1  14  -1   17.90    2.80
   1  14   1   17.10    2.60
  -1  14  -1   20.10    4.40
   1  14   1   15.60    2.10
   1  14   1   21.50    4.10
   1  14   1   18.40    1.40
  -1  14  -1   18.10    3.30
   1  14   1   17.30    2.60
  -1  14  -1   17.30    4.40
   1  14   1   20.40    4.20
  -1 -14  -1   15.40    0.80
  -1 -14  -1   17.00    1.10
   1 -14   1   16.90    1.00
   1 -14   1   16.60    1.40
   1  14   2    2.50    1.60
   1  14   2   -0.60    0.70
  -1  14  -2    0.10    1.50
   1  14   2    0.10    0.50
   1  14   2    1.70    1.40
   1  14   2    0.90    1.30
   1  14   2    1.30    1.30
  -1  14  -2    1.40    1.60
  -1  14  -2    2.00    1.60
  -1  14  -2    0.80    1.80
   1 -14   2    0.70    0.40
   1 -14   2    0.80    0.60
  -1 -14  -2    0.10    0.30
   1  14   3   19.30    3.40
   1  14   3   14.20    2.10
  -1  14  -3   11.70    2.80
  -1  14  -3   16.60    4.60
  -1  14  -3   19.40    4.50
   1  14   3   22.90    3.80
   1  14   3   12.10    1.80
   1  14   3   13.50    1.20
   1  14   3   14.30    2.10
  -1  14  -3   15.20    3.30
   1 -14   3   15.80    1.70
   1 -14   3   14.50    1.10
  -1  14  -4    5.20    2.50
   1  14   4    1.70    0.90
  -1  14  -4    0.90    1.60
  -1  14  -4    5.70    2.50
  -1  14  -4    2.80    2.00
   1  14   4    1.40    0.50
   1  14   4    1.70    1.20
   1  14   4    2.70    1.10
  -1 -14  -4    2.10    0.40
  -1 -14  -4    2.50    0.60
   1  14   5   19.50    1.60
   1  14   5   20.80    1.40
   1  14   5   26.20    2.30
  -1  14  -5   25.40    5.90
  -1  14  -5   23.00    4.10
   1  14   5   23.10    2.10
   1  14   5   20.50    1.70
  -1  14  -5   23.80    3.90
  -1 -14  -5   22.00    1.20
   1 -14   5   21.60    1.50
  -1 -14  -5   23.70    1.70
   1 -14   5   22.60    2.20
   1  14   6   10.90    1.60
  -1  14  -6   10.40    3.50
  -1  14  -6   14.30    3.40
   1  14   6   10.30    1.00
  -1  14  -6   13.10    3.80
  -1  14  -6    7.20    3.40
  -1  14  -7   40.70    5.70
   1  14   7   39.40    2.10
  -1  14  -7   41.60    5.30
  -1  14  -7   49.60    6.30
   1  14   7   38.90    2.70
  -1  14  -7   47.60    8.50
  -1  15   6    5.30    0.70
  -1  15   6    4.70    1.00
   1  15  -6    8.40    2.90
   1  15  -6    5.60    3.20
   1  15  -6    4.00    2.50
   1  15  -6    9.00    3.80
   1 -15  -6    6.00    1.60
   1  15  -5   15.80    4.80
   1  15  -5   14.40    4.20
   1  15  -5   12.90    3.70
  -1  15   5   10.50    1.50
   1  15  -5    7.50    2.80
  -1  15   5   12.80    1.20
  -1  15   5   10.30    1.00
   1 -15  -5   12.40    2.00
  -1  15   4    1.10    0.50
   1  15  -4    1.70    2.60
  -1  15   4    3.10    1.00
   1  15  -4    2.60    2.30
   1  15  -4   -1.00    2.30
  -1  15   4    1.00    0.70
   1 -15  -4    0.70    0.30
  -1 -15   4    1.80    1.00
   1 -15  -4    0.80    0.40
  -1 -15   4    2.10    0.70
  -1  15   3   76.39    3.70
   1  15  -3   89.99    8.90
  -1  15   3   88.49    5.90
   1  15  -3   83.39    6.60
   1  15  -3   82.69    8.10
  -1  15   3   73.39    4.40
  -1  15   3   79.09    4.60
  -1 -15   3   77.49    3.60
   1 -15  -3   75.79    3.60
  -1 -15   3   75.09    4.20
   1 -15  -3   76.89    3.30
   1  15  -2    2.30    1.90
  -1  15   2    4.10    1.30
   1  15  -2    3.20    1.50
   1  15  -2   -1.10    0.90
   1  15  -2   -1.10    2.10
  -1  15   2    0.70    1.30
  -1  15   2    0.10    0.40
  -1  15   2    0.60    0.80
  -1 -15   2    1.00    0.60
   1 -15  -2    0.10    0.30
  -1  15   1   25.40    5.00
   1  15  -1   11.40    2.60
  -1  15   1   21.20    2.70
   1  15  -1   16.10    1.50
   1  15  -1   21.60    4.40
   1  15  -1   25.10    5.30
  -1  15   1   16.00    2.90
   1  15  -1   13.60    2.20
   1  15  -1   14.60    3.20
  -1 -15   1   16.30    1.00
   1 -15  -1   16.40    0.80
  -1 -15   1   16.60    1.40
   1 -15  -1   15.60    1.00
   1  15   0   49.30    5.60
  -1  15   0   51.09    6.00
   1  15   0   52.29    6.00
  -1  15   0   38.40    4.50
   1  15   0   42.40    2.50
   1  15   0   49.30    4.30
   1  15   0   43.80    4.30
   1  15   0   38.80    3.40
  -1  15   0   46.10    4.00
  -1 -15   0   42.90    2.00
   1 -15   0   42.60    2.30
  -1 -15   0   43.20    2.30
   1 -15   0   43.80    2.00
   1  15   1    0.10    0.80
  -1  15  -1    0.50    2.00
   1  15   1    3.00    1.60
   1  15   1    0.30    1.50
   1  15   1    4.20    1.50
   1  15   1    1.40    1.50
  -1  15  -1    3.80    1.70
  -1  15  -1    0.90    1.70
  -1  15  -1    2.50    1.70
   1  15   1   -0.10    0.50
  -1 -15  -1    0.20    0.30
   1 -15   1    0.80    0.50
   1 -15   1    1.00    0.30
  -1  15  -2   15.60    2.90
  -1  15  -2   22.70    5.10
   1  15   2   13.20    1.20
  -1  15  -2   18.40    3.50
  -1  15  -2   21.40    4.50
   1  15   2   14.10    2.10
  -1 -15  -2   13.10    1.00
   1 -15   2   15.10    1.50
  -1 -15  -2   14.40    0.80
   1 -15   2   16.80    1.00
  -1  15  -3   50.99    5.70
   1  15   3   45.90    3.50
  -1  15  -3   53.39    6.20
   1  15   3   51.89    2.70
  -1  15  -3   51.39    5.00
   1  15   3   55.89    3.90
   1  15   3   62.59    4.90
  -1  15  -3   60.59    7.30
  -1 -15  -3   50.09    2.30
  -1 -15  -3   49.20    2.60
   1  15   4    1.30    1.10
  -1  15  -4   -1.40    2.20
  -1  15  -4    3.40    1.40
   1  15   4    0.70    0.80
   1  15   4   -0.20    0.40
  -1  15  -4   -0.90    2.10
  -1  15  -4    0.10    1.40
  -1 -15  -4    0.00    0.40
   1 -15   4    0.80    0.70
   1 -15   4    1.30    0.50
  -1  15  -5   39.40    7.80
  -1  15  -5   25.20    4.20
  -1  15  -5   28.40    5.10
   1  15   5   30.00    1.80
   1  15   5   32.40    2.10
   1  15   5   29.40    2.50
  -1  15  -5   43.00    5.60
  -1  16   3   13.30    1.90
   1  16  -3   15.50    4.00
  -1  16   3   14.10    1.20
   1  16  -3   16.60    3.50
  -1  16   3   14.50    2.10
   1  16  -2    5.20    2.00
   1  16  -2    1.70    2.20
  -1 -16   2    2.30    0.70
  -1 -16   2    2.50    0.40
  -1  16   1   98.29    7.30
  -1  16   1   85.99    5.80
   1  16  -1   90.49    6.50
   1  16  -1   89.19    5.60
   1  16  -1   88.69    4.40
  -1 -16   1   85.79    3.70
  -1 -16   1   88.19    4.20
   1 -16  -1   83.39    3.60
   1 -16  -1   84.39    3.80
   1  16   0   18.40    1.60
   1  16   0   20.00    3.30
   1  16   0   21.40    2.50
  -1 -16   0   21.00    1.30
   1 -16   0   17.30    1.20
   1 -16   0   17.50    1.00
  -1  16  -1   88.19    7.60
   1  16   1   75.29    4.80
   1  16   1   65.79    5.20
  -1  16  -1   79.39    5.80
   1  16   1   90.89    7.10
   1  16   1   80.19    3.80
  -1 -16  -1   74.79    3.20
   1 -16   1   73.79    3.30
   1 -16   1   70.09    3.70
  -1 -16  -1   74.09    3.40
  -1  16  -2   21.10    4.50
  -1  16  -2   14.30    2.80
   1  16   2   14.10    2.40
   1 -16   2   13.50    1.30
  -1 -16  -2   10.40    1.00
  -1 -16  -2   12.00    0.70
   1 -16   2   13.00    2.10
  -1  16  -3    6.70    2.20
   1  16   3    4.00    0.80
   1  16   3    4.90    1.30
  -1  16  -3    4.90    2.40
  -1 -16  -3    3.90    0.50
  -1 -16  -3    3.90    0.70
   2   0 -14    8.70    1.80
   2   0 -14   10.10    1.90
   2   0 -14   14.20    3.00
   2   0 -13   -0.60    0.70
   2   0 -13   -0.50    1.20
   2   0 -13   -1.60    1.10
   2   0 -13    0.80    1.30
   2   0 -13    1.20    1.30
   2   0 -13    2.60    1.50
  -2   0  12   26.60    1.90
   2   0 -12   21.20    2.70
   2   0 -12   29.00    2.70
   2   0 -12   25.50    3.30
   2   0 -12   24.10    3.40
  -2   0  12   25.50    2.90
   2   0 -12   24.40    2.40
   2   0 -12   32.40    4.00
   2   0 -11    0.00    0.70
   2   0 -11    1.50    1.50
   2   0 -11    1.10    1.50
   2   0 -11    0.00    1.10
   2   0 -11    0.20    0.90
   2   0 -11    0.60    1.10
   2   0 -10  190.88   11.00
   2   0 -10  183.18    8.70
   2   0 -10  179.28    9.30
   2   0 -10  173.68    8.70
   2   0 -10  185.28    9.00
   2   0 -10  175.58   10.30
   2   0  -9    0.20    0.70
   2   0  -9    1.20    0.90
   2   0  -9    1.20    1.40
   2   0  -9   -0.40    0.90
   2   0  -9   -0.70    0.80
   2   0  -9    0.20    1.10
  -2   0   9    0.10    0.80
   2   0  -8   -0.10    0.70
   2   0  -8   -0.10    1.00
   2   0  -8   -0.30    0.50
   2   0  -8    0.80    0.80
   2   0  -8    0.20    1.00
   2   0  -8    0.60    1.20
  -2   0   7   -0.70    0.50
   2   0  -7    1.10    1.10
   2   0  -7   -0.30    0.70
   2   0  -7    0.40    0.70
   2   0  -7   -0.10    1.00
   2   0  -7   -0.50    0.50
   2   0  -7   -0.20    0.60
   2   0  -6 1982.80   79.49
   2   0  -6 1946.41   79.29
   2   0  -5   -0.10    0.90
  -2   0   5   -0.40    0.60
  -2   0   5   -0.50    0.50
  -2   0   5   -0.30    0.90
   2   0  -5    0.30    0.60
   2   0  -5    0.30    0.50
   2   0  -4  251.37   11.90
  -2   0   4  260.17   11.30
   2   0  -4  282.37   11.20
  -2   0   4  253.57   12.10
  -2   0   3   -0.10    0.40
  -2   0   3    0.00    0.20
   2   0  -3    0.00    0.10
   2   0  -3   -0.10    0.10
  -2   0   3   -0.20    0.30
  -2   0   3    0.30    0.40
  -2   0   3   -0.70    0.40
   2   0  -3    0.00    0.30
   2   0  -2 4416.36  182.98
   2   0  -2 4519.85  183.68
   2   0  -1    0.10    0.30
   2   0  -1    0.20    0.10
  -2   0   1    0.00    0.10
  -2   0   1    0.10    0.30
  -2   0   1    0.30    0.20
  -2   0   1    0.00    0.10
   2   0  -1    0.00    0.10
   2   0  -1    0.20    0.10
   2   0   1    0.10    0.10
  -2   0  -1    0.10    0.10
  -2   0  -1    0.20    0.20
   2   0   1    0.10    0.10
   2   0   1    0.10    0.20
   2   0   1   -0.10    0.10
   2   0   1    0.00    0.30
  -2   0  -1    0.20    0.30
   2   0   2 1745.13   74.89
   2   0   2 1833.22   75.39
  -2   0  -3    0.20    0.30
   2   0   3    0.30    0.40
   2   0   3    0.30    0.30
   2   0   3    0.40    0.60
  -2   0  -3    0.20    0.50
   2   0   3    0.30    0.40
  -2   0  -3    1.10    0.40
  -2   0  -4  217.88    9.20
  -2   0  -4  222.68   10.00
   2   0   4  220.38    9.50
   2   0   4  200.78   10.40
  -2   0  -5   -0.60    0.80
   2   0   5    0.30    0.70
  -2   0  -5   -0.20    0.60
   2   0   5    0.20    0.70
  -2   0  -5   -0.40    0.50
   2   0   5    0.20    0.50
   2   0   5   -0.40    1.00
  -2   0  -6   49.70    2.80
   2   0   6   44.50    3.00
   2   0   6   45.60    4.10
  -2   0  -6   50.39    3.70
  -2   0  -6   53.19    2.80
   2   0   6   45.40    3.20
  -2   0  -7   -0.30    0.50
  -2   0  -7   -0.30    0.60
  -2   0  -7    0.20    0.90
   2   0   7   -1.00    0.60
   2   0   7    0.00    0.70
   2   0   7    0.10    1.00
   2   0   8  258.17   12.10
   2   0   8  285.17   12.60
  -2   0  -8  236.58   11.30
  -2   0  -8  239.68   12.70
   2   0   8  258.87   14.80
  -2   0  -9   -0.70    1.00
  -2   0  -9   -0.40    0.80
  -2   0  -9    0.80    0.80
  -2   0 -10  130.99    7.00
  -2   0 -10  124.99    6.30
  -2   0 -10  124.29    8.80
  -2   0 -10  124.49    7.70
  -2   0 -10  124.99    6.30
  -2   0 -11    0.50    1.20
  -2   0 -11    0.90    0.90
  -2   0 -11    0.10    0.80
  -2   0 -11    0.10    1.40
  -2   0 -11   -0.70    1.10
  -2   0 -12  116.49    6.60
  -2   0 -12  107.89    6.00
  -2   0 -12  111.19    8.30
  -2   0 -13    0.70    1.00
  -2   0 -13    1.80    0.90
  -2   0 -13    0.90    1.50
  -2   0 -13   -0.40    0.90
  -2   0 -13    2.10    1.50
  -2   0 -14   65.89    6.10
  -2   0 -14   57.99    4.00
  -2   0 -14   53.79    4.60
   2   1 -14   99.19    6.20
   2   1 -14  108.39    8.10
   2   1 -14  105.79    6.00
   2  -1 -14   86.19    6.90
   2  -1 -14  103.69    7.00
   2  -1 -14  100.19    5.80
   2  -1 -14  104.39    5.80
   2   1 -13    0.70    1.40
  -2   1  13    1.50    1.30
   2   1 -13    1.30    1.10
  -2   1  13    1.20    0.70
   2   1 -13    0.10    1.10
   2   1 -13    1.80    1.30
   2   1 -13    1.00    1.40
   2   1 -13    0.90    1.50
   2  -1 -13    1.30    1.30
   2  -1 -13    0.60    1.00
   2  -1 -13    1.30    1.10
   2  -1 -13    4.90    1.60
   2  -1 -13    2.10    1.20
   2  -1 -13    0.50    1.30
   2   1 -12   86.89    5.20
   2   1 -12   92.69    5.70
   2   1 -12   97.39    7.40
   2   1 -12   91.09    5.40
   2   1 -12   80.89    7.20
   2   1 -12   92.09    5.90
   2  -1 -12   89.39    4.90
   2  -1 -12   83.09    6.40
   2  -1 -12   85.99    5.10
   2  -1 -12   91.29    6.20
   2  -1 -12   86.59    6.00
   2  -1 -12   88.59    5.10
  -2  -1  12   84.49    5.70
  -2  -1  12   86.69    4.50
   2   1 -11    5.80    2.50
   2   1 -11    4.80    1.60
   2   1 -11    5.00    1.70
   2   1 -11    3.40    1.20
  -2  -1  11    3.30    1.50
   2  -1 -11    0.90    1.20
   2  -1 -11    2.60    1.50
   2  -1 -11    5.40    2.00
   2  -1 -11    2.10    1.00
  -2  -1  11    4.00    0.90
   2   1 -10   90.59    5.00
   2   1 -10   83.99    7.00
   2   1 -10   93.29    5.50
   2   1 -10   93.39    5.60
  -2  -1  10   96.59    5.50
   2  -1 -10   89.99    6.50
   2  -1 -10   87.99    4.80
   2  -1 -10   80.59    5.80
  -2  -1  10   93.59    4.40
   2  -1 -10   87.29    5.60
   2  -1 -10   83.29    4.80
   2  -1 -10   87.59    5.00
   2   1  -9    7.60    1.50
   2   1  -9    7.40    2.50
  -2   1   9    3.60    1.30
   2   1  -9    5.60    2.20
   2   1  -9    6.40    1.50
   2   1  -9    8.70    1.70
   2  -1  -9    2.70    1.00
   2  -1  -9    3.00    0.90
  -2  -1   9    5.80    1.30
   2  -1  -9    3.80    1.40
  -2  -1   9    6.60    1.40
   2  -1  -9    4.60    1.60
   2  -1  -9    5.40    1.80
   2  -1  -9    3.90    1.00
   2   1  -8   13.40    1.80
   2   1  -8   17.50    3.10
   2   1  -8   15.30    1.80
   2   1  -8   15.50    1.80
   2   1  -8   13.80    1.90
  -2   1   8   16.80    2.20
   2   1  -8   17.60    3.40
   2  -1  -8   14.50    1.50
   2  -1  -8   14.50    1.60
   2  -1  -8   13.90    1.50
  -2  -1   8   16.60    1.90
   2  -1  -8   14.00    2.00
  -2  -1   8   12.00    1.80
   2  -1  -8   14.60    2.10
   2  -1  -8   12.60    2.60
   2   1  -7    0.60    0.80
   2   1  -7    0.40    0.70
   2   1  -7   -0.10    1.00
   2   1  -7    0.00    0.70
  -2   1   7    0.10    0.70
   2   1  -7    0.10    1.20
   2  -1  -7   -0.30    0.50
   2  -1  -7    0.10    0.80
   2  -1  -7   -0.30    0.80
   2  -1  -7    0.40    0.50
  -2  -1   7    0.20    0.40
  -2  -1   7    0.20    0.70
   2  -1  -7    0.30    0.60
  -2  -1   7   -0.30    0.60
   2  -1  -7   -0.10    0.90
   2   1  -6  388.36   16.20
   2   1  -6  383.06   17.90
   2  -1  -6  378.46   16.90
   2  -1  -6  374.66   15.70
   2  -1  -6  336.57   15.50
   2  -1  -6  364.76   16.90
  -2   1   5    4.70    0.90
   2   1  -5    4.90    1.10
  -2   1   5    5.50    1.50
  -2   1   5    3.50    1.00
   2  -1  -5    4.20    0.70
   2  -1  -5    3.70    1.10
   2  -1  -5    2.60    0.90
  -2  -1   5    3.20    0.80
  -2  -1   5    4.40    1.00
  -2  -1   5    2.50    0.50
   2  -1  -5    4.50    0.80
  -2   1   4  325.07   14.20
  -2   1   4  333.37   15.00
   2  -1  -4  359.66   14.10
   2  -1  -4  357.66   14.60
  -2  -1   4  335.47   15.80
  -2  -1   4  337.67   14.60
   2   1  -3   26.70    1.60
  -2   1   3   25.10    1.80
   2   1  -3   26.50    1.70
  -2   1   3   23.90    1.40
   2   1  -3   26.10    2.30
   2   1  -3   28.60    1.70
   2   1  -3   25.50    1.30
  -2   1   3   27.70    1.70
   2  -1  -3   26.50    1.30
  -2  -1   3   27.70    1.60
   2  -1  -3   28.30    1.80
  -2  -1   3   25.10    2.40
  -2  -1   3   27.30    1.80
  -2  -1   3   26.70    1.30
  -2  -1   3   27.40    1.60
   2  -1  -3   27.70    1.60
   2   1  -2  366.46   14.60
   2   1  -2  334.07   15.20
   2   1  -1   67.69    3.30
  -2   1   1   79.09    3.00
   2   1  -1   71.99    3.70
  -2   1   1   79.29    3.20
  -2  -1   1   71.69    3.80
  -2  -1   1   67.49    3.30
  -2   1   0  593.24   26.90
   2   1   0  581.54   26.60
  -2   1   0  580.64   26.50
   2   1   0  605.44   27.00
  -2  -1   0  602.64   27.20
   2  -1   0  657.43   26.20
   2  -1   0  575.84   26.20
  -2  -1   0  621.84   27.00
   2   1   1    9.00    0.40
  -2   1  -1    8.10    0.70
  -2   1  -1    8.70    1.00
  -2   1  -1    8.00    0.50
   2   1   1    9.40    0.50
   2   1   1    7.60    0.40
   2  -1   1    7.60    0.70
  -2  -1  -1    8.20    0.50
  -2  -1  -1    7.30    0.40
  -2  -1  -1    7.60    0.40
   2  -1   1    8.30    0.50
   2  -1   1    7.90    1.10
  -2  -1  -1    7.80    0.50
  -2  -1  -1    7.00    0.60
   2   1   2  167.18    7.10
   2   1   2  170.28    6.80
   2  -1   2  146.29    7.10
  -2  -1  -2  169.48    6.70
   2   1   3   80.89    4.30
  -2   1  -3   87.49    4.90
   2   1   3   95.79    4.30
   2   1   3   87.59    3.90
  -2   1  -3   88.79    4.10
  -2  -1  -3   87.69    4.00
   2  -1   3   72.99    4.90
  -2  -1  -3   86.99    3.70
   2  -1   3   81.29    4.20
   2   1   4 1130.99   45.00
  -2   1  -4 1089.19   45.10
   2  -1   4 1115.49   45.40
  -2   1  -5   -0.10    1.10
   2   1   5    0.10    0.50
   2   1   5    0.60    0.80
  -2   1  -5   -0.30    0.60
  -2   1  -5   -0.10    0.50
   2  -1   5    0.10    0.80
   2  -1   5    0.40    0.70
  -2  -1  -5   -0.20    0.70
  -2  -1  -5    0.00    0.50
  -2  -1  -5   -0.50    0.40
   2  -1   5    0.50    1.30
   2   1   6  674.93   28.90
  -2   1  -6  654.03   29.00
  -2   1  -6  644.54   27.60
   2   1   6  674.53   27.60
  -2  -1  -6  679.83   27.10
   2  -1   6  657.83   29.80
   2  -1   6  663.03   28.00
  -2   1  -7    3.30    0.90
   2   1   7    3.90    1.60
   2   1   7    4.80    1.30
  -2   1  -7    5.70    1.00
   2   1   7    5.80    1.20
   2   1   7    4.10    1.00
  -2   1  -7    5.90    1.80
  -2  -1  -7    4.60    0.80
   2  -1   7    5.40    1.40
   2  -1   7    3.60    1.80
  -2  -1  -7    5.40    1.40
   2  -1   7    3.80    1.10
  -2   1  -8  522.45   23.90
  -2   1  -8  510.75   22.10
  -2  -1  -8  513.95   23.50
   2  -1   8  511.85   24.90
  -2  -1  -8  499.05   21.80
   2  -1   8  547.25   22.70
  -2   1  -9    3.50    1.00
  -2   1  -9    2.70    1.70
  -2   1  -9    3.50    1.10
   2  -1   9    2.50    2.00
  -2  -1  -9    4.10    1.00
  -2  -1  -9    4.80    1.00
  -2  -1  -9    7.50    1.80
   2  -1   9    3.40    1.40
  -2   1 -10  271.47   12.70
  -2   1 -10  270.67   15.60
  -2   1 -10  287.97   14.70
  -2   1 -10  270.87   13.30
  -2  -1 -10  284.47   12.80
  -2  -1 -10  285.87   14.80
  -2  -1 -10  283.47   12.20
  -2  -1 -10  275.87   13.40
  -2   1 -11   -2.00    0.90
  -2   1 -11   -0.30    0.90
  -2   1 -11    0.20    0.80
  -2   1 -11   -0.80    1.20
  -2   1 -11    0.90    1.30
  -2  -1 -11   -0.10    0.80
  -2  -1 -11   -0.40    0.70
  -2  -1 -11    0.70    1.10
  -2  -1 -11    0.90    1.00
  -2  -1 -11   -0.80    1.10
  -2   1 -12   42.30    4.70
  -2   1 -12   44.70    5.10
  -2   1 -12   47.40    3.40
  -2   1 -12   46.80    5.40
  -2   1 -12   50.99    4.30
  -2  -1 -12   46.80    3.30
  -2  -1 -12   50.19    4.80
  -2  -1 -12   47.50    3.70
  -2   1 -13    3.60    1.50
  -2   1 -13    0.10    0.90
  -2   1 -13    1.90    1.20
  -2   1 -13   -0.30    1.60
  -2   1 -13    0.30    1.10
  -2  -1 -13    1.00    0.80
  -2  -1 -13    1.10    1.40
  -2  -1 -13    1.00    1.20
  -2  -1 -13    0.60    0.90
  -2  -1 -13    3.50    1.10
  -2   1 -14    8.30    1.80
  -2   1 -14    7.40    2.40
  -2   1 -14   10.70    3.30
  -2  -1 -14    4.20    1.80
  -2  -1 -14   10.90    2.80
  -2  -1 -14    8.60    1.80
   2   2 -14   38.60    4.10
   2   2 -14   45.90    3.60
   2   2 -14   49.20    5.70
   2  -2 -14   40.80    2.70
   2  -2 -14   36.10    3.30
   2  -2 -14   40.30    3.30
   2  -2 -14   42.10    4.40
   2   2 -13    0.50    1.50
   2   2 -13    2.30    1.60
   2   2 -13    0.50    1.10
   2   2 -13    3.10    1.70
   2   2 -13    2.80    1.80
   2  -2 -13    2.40    1.10
   2  -2 -13    2.40    1.00
   2  -2 -13    1.30    1.50
   2  -2 -13    2.20    1.50
   2  -2 -13    2.10    1.30
   2  -2 -13    1.30    1.00
   2   2 -12   28.30    3.40
   2   2 -12   33.80    3.40
   2   2 -12   30.30    3.10
   2   2 -12   34.60    4.70
   2   2 -12   31.50    2.90
   2   2 -12   37.90    4.70
   2  -2 -12   29.00    2.20
   2  -2 -12   30.60    3.50
   2  -2 -12   37.70    3.30
  -2  -2  12   29.90    3.30
  -2  -2  12   31.20    2.20
   2  -2 -12   31.40    2.70
   2  -2 -12   34.30    2.60
   2  -2 -12   32.20    3.40
   2   2 -11   96.39    5.80
   2   2 -11   96.19    7.90
   2   2 -11   87.59    5.80
   2   2 -11   89.59    5.20
   2   2 -11   98.99    5.80
   2   2 -11   90.49    7.50
   2  -2 -11   87.89    6.10
  -2  -2  11   89.69    5.20
   2  -2 -11   87.89    4.90
  -2  -2  11   95.19    7.80
   2  -2 -11   88.99    5.60
   2  -2 -11   84.79    5.90
   2  -2 -11   96.49    4.70
   2  -2 -11   91.49    5.10
   2   2 -10   43.40    3.50
   2   2 -10   45.10    5.00
   2   2 -10   42.90    3.10
   2   2 -10   38.00    3.30
   2   2 -10   39.40    3.50
   2   2 -10   34.80    4.60
   2  -2 -10   40.80    3.40
   2  -2 -10   43.70    3.70
   2  -2 -10   43.00    2.90
  -2  -2  10   43.30    3.50
   2  -2 -10   42.60    3.90
  -2  -2  10   37.20    2.40
   2  -2 -10   42.20    2.90
   2  -2 -10   41.20    2.50
   2   2  -9    0.50    1.50
   2   2  -9    2.30    1.90
   2   2  -9    0.80    1.10
   2   2  -9    1.50    1.00
   2   2  -9    1.60    0.80
   2   2  -9    3.10    2.00
   2  -2  -9    0.50    0.70
  -2  -2   9    1.90    1.00
   2  -2  -9    3.00    1.40
  -2  -2   9    2.80    0.70
   2  -2  -9    1.00    1.10
  -2  -2   9    2.50    1.10
   2  -2  -9    1.20    0.70
   2  -2  -9    0.90    1.00
   2   2  -8   67.79    5.90
  -2   2   8   60.69    4.30
   2   2  -8   58.39    4.00
   2   2  -8   65.19    4.40
   2  -2  -8   69.29    3.40
  -2  -2   8   77.79    4.30
   2  -2  -8   73.79    6.10
  -2  -2   8   65.79    4.10
   2  -2  -8   63.59    3.70
   2  -2  -8   62.89    4.60
  -2  -2   8   73.29    3.40
   2  -2  -8   70.59    3.70
   2  -2  -8   71.29    4.20
   2   2  -7   10.00    2.60
   2   2  -7   14.00    1.70
  -2   2   7   13.40    1.90
   2   2  -7   12.50    1.70
   2  -2  -7   12.50    1.10
  -2  -2   7   13.00    1.20
   2  -2  -7   10.40    1.30
   2  -2  -7   11.90    2.00
   2  -2  -7   12.70    1.90
  -2  -2   7   11.80    2.00
  -2  -2   7   10.20    1.50
   2  -2  -7   11.60    1.30
   2  -2  -7   12.00    1.50
   2   2  -6   41.30    3.10
   2   2  -6   41.60    4.20
  -2   2   6   40.30    2.90
   2   2  -6   40.30    2.80
   2  -2  -6   41.70    2.40
  -2  -2   6   40.60    2.70
  -2  -2   6   42.10    2.80
   2  -2  -6   35.70    2.50
   2  -2  -6   47.50    3.10
   2  -2  -6   41.70    3.10
   2  -2  -6   43.10    2.40
  -2  -2   6   41.70    2.10
   2  -2  -6   34.50    2.00
   2   2  -5   18.20    1.70
   2   2  -5   19.30    1.90
   2   2  -5   17.60    3.10
  -2   2   5   15.60    1.80
  -2   2   5   16.40    1.40
  -2   2   5   17.90    1.80
   2   2  -5   16.50    1.90
   2   2  -5   15.30    2.70
   2  -2  -5   16.80    1.40
  -2  -2   5   17.00    1.70
   2  -2  -5   17.60    1.90
  -2  -2   5   16.80    1.10
   2  -2  -5   17.50    1.00
  -2  -2   5   17.70    1.60
   2  -2  -5   14.90    1.40
   2   2  -4  133.39    6.70
  -2   2   4  146.79    6.10
  -2   2   4  148.39    6.60
  -2   2   4  146.69    6.70
   2  -2  -4  145.89    5.80
  -2  -2   4  136.39    8.00
  -2  -2   4  132.09    6.70
  -2   2   3    1.40    0.50
  -2   2   3    1.00    0.30
   2   2  -3    0.70    0.50
   2   2  -3    0.60    0.30
  -2   2   3    1.20    0.30
   2   2  -3   -0.30    0.60
   2   2  -3    1.20    0.30
   2   2  -3    0.70    0.40
  -2  -2   3    0.60    0.20
  -2  -2   3    0.40    0.50
  -2  -2   3    0.80    0.40
  -2  -2   3    1.00    0.40
   2  -2  -3    1.50    0.50
  -2  -2   3    0.90    0.80
   2  -2  -3    1.40    0.30
   2   2  -2  550.84   22.40
  -2  -2   2  536.55   22.50
  -2   2   1   53.99    2.50
   2   2  -1   43.90    3.10
  -2   2   1   57.29    2.20
   2   2  -1   47.10    2.60
  -2  -2   1   49.30    3.20
  -2  -2   1   49.20    2.60
   2   2   0 2168.78   91.89
   2   2   0 2173.38   92.29
   2  -2   0 2253.77   90.99
   2  -2   0 2103.79   91.19
   2   2   1    2.60    0.20
   2   2   1    2.80    0.30
  -2   2  -1    2.70    0.60
   2   2   1    2.90    0.20
   2   2   1    2.40    0.40
  -2   2  -1    1.40    0.80
   2   2   1    2.70    0.30
  -2  -2  -1    2.70    0.20
   2  -2   1    2.40    1.00
   2  -2   1    2.40    0.60
  -2  -2  -1    3.00    0.60
  -2  -2  -1    2.60    0.20
  -2  -2  -1    3.30    0.40
  -2   2  -2  489.95   21.40
  -2   2  -2  515.95   20.60
   2  -2   2  492.65   20.70
   2  -2   2  489.85   21.70
   2   2   3    3.60    0.70
   2   2   3    2.80    0.40
   2   2   3    3.50    0.40
   2   2   3    3.50    0.30
  -2   2  -3    5.20    1.30
  -2   2  -3    5.40    0.70
   2   2   3    3.30    0.40
  -2   2  -3    4.50    0.80
   2   2   3    3.20    0.70
  -2  -2  -3    3.60    0.40
   2  -2   3    3.70    0.90
  -2  -2  -3    3.60    0.30
  -2  -2  -3    3.10    0.40
   2  -2   3    5.80    1.60
   2   2   4  181.98    7.80
   2   2   4  179.38    8.40
  -2   2  -4  179.78    8.40
  -2   2  -4  190.68    9.60
  -2  -2  -4  198.58    7.70
   2  -2   4  165.98    8.50
  -2  -2  -4  197.08    7.50
   2  -2   4  167.08    9.80
   2   2   5    0.50    0.60
  -2   2  -5    1.70    1.30
   2   2   5    0.40    0.50
  -2   2  -5    0.50    0.60
   2   2   5    0.00    0.70
   2   2   5    0.20    0.80
  -2   2  -5    0.50    0.80
  -2  -2  -5    0.40    0.50
   2  -2   5    0.40    0.90
   2  -2   5    1.20    1.60
   2  -2   5    0.80    0.70
  -2  -2  -5    0.40    0.30
  -2  -2  -5    0.30    0.50
  -2   2  -6   74.99    5.50
  -2   2  -6   75.89    3.80
   2   2   6   66.19    4.50
   2   2   6   72.79    4.30
   2   2   6   75.39    3.90
  -2   2  -6   79.69    4.30
   2   2   6   71.79    3.80
  -2  -2  -6   75.49    3.30
   2  -2   6   73.99    4.20
   2  -2   6   78.69    6.10
  -2  -2  -6   69.39    3.80
   2  -2   6   75.09    4.50
  -2  -2  -6   73.69    3.70
   2   2   7   24.50    2.60
   2   2   7   25.50    2.00
  -2   2  -7   23.80    2.20
   2   2   7   22.20    2.30
   2   2   7   24.00    1.90
  -2   2  -7   26.10    1.90
  -2   2  -7   20.40    2.90
   2  -2   7   19.10    2.00
  -2  -2  -7   21.50    1.70
   2  -2   7   24.40    2.50
  -2  -2  -7   22.10    1.40
   2  -2   7   27.50    3.70
  -2  -2  -7   22.10    1.90
  -2   2  -8   28.40    3.50
   2   2   8   24.40    2.60
  -2   2  -8   33.30    2.70
  -2   2  -8   32.40    2.30
   2   2   8   24.70    2.20
   2  -2   8   28.60    2.90
   2  -2   8   33.10    2.80
  -2  -2  -8   30.80    2.10
   2  -2   8   28.10    4.10
  -2   2  -9   56.99    5.40
  -2   2  -9   66.29    3.90
  -2   2  -9   63.09    4.10
  -2  -2  -9   59.89    3.80
   2  -2   9   66.99    5.10
  -2  -2  -9   65.39    3.70
   2  -2   9   73.09    6.60
   2  -2   9   70.49    4.80
  -2  -2  -9   69.39    3.30
  -2  -2  -9   66.69    4.00
  -2  -2  -9   61.69    4.90
  -2   2 -10   54.19    3.50
  -2   2 -10   54.59    4.40
  -2   2 -10   53.29    5.10
  -2   2 -10   52.69    3.80
  -2   2 -10   57.49    6.00
  -2  -2 -10   56.69    3.40
  -2  -2 -10   53.39    3.60
  -2  -2 -10   55.09    4.60
  -2  -2 -10   55.49    3.50
  -2  -2 -10   55.49    2.90
  -2   2 -11   20.50    2.60
  -2   2 -11   25.00    2.40
  -2   2 -11   26.90    3.90
  -2  -2 -11   26.10    3.20
  -2  -2 -11   26.10    2.40
  -2  -2 -11   25.90    2.30
  -2  -2 -11   26.30    1.80
  -2  -2 -11   26.30    2.50
  -2   2 -12   -0.30    1.80
  -2   2 -12    1.80    1.10
  -2   2 -12    2.20    1.40
  -2   2 -12    2.50    2.10
  -2   2 -12    3.10    2.60
  -2  -2 -12    2.40    1.20
  -2  -2 -12    0.30    0.80
  -2  -2 -12    0.60    1.20
  -2   2 -13    1.20    1.80
  -2   2 -13    4.30    2.30
  -2   2 -13    2.70    1.40
  -2   2 -13    2.50    1.50
  -2   2 -13    5.50    2.00
  -2  -2 -13    2.90    0.90
  -2  -2 -13    2.30    1.20
  -2  -2 -13    1.20    1.00
  -2  -2 -13    1.20    1.10
  -2  -2 -13    1.80    0.70
  -2   2 -14    1.80    1.20
  -2   2 -14    1.40    1.60
  -2   2 -14    0.30    2.00
   2   2  14    0.60    0.90
   2   2  14    0.50    0.60
  -2  -2 -14    0.80    1.30
  -2  -2 -14   -0.40    1.00
  -2  -2 -14    1.70    1.10
   2   3 -14   83.49    5.40
   2  -3 -14   88.29    5.10
   2  -3 -14   84.29    3.90
   2  -3 -14   86.99    6.50
   2  -3 -14   80.49    4.40
   2   3 -13    0.40    1.00
   2   3 -13    1.40    1.70
   2   3 -13    0.80    2.70
   2  -3 -13    0.80    0.90
   2  -3 -13    0.20    1.30
   2  -3 -13    0.50    0.80
   2  -3 -13   -0.30    0.50
   2  -3 -13    0.90    0.70
   2  -3 -13   -0.80    0.60
   2   3 -12   77.19    7.40
   2   3 -12   85.59    5.10
   2   3 -12   77.29    5.70
   2   3 -12   80.09    7.60
   2   3 -12   74.69    5.50
  -2  -3  12   98.89    7.70
   2  -3 -12   74.79    4.70
   2  -3 -12   92.69    6.10
  -2  -3  12   89.09    4.90
   2  -3 -12   81.49    4.20
   2  -3 -12   77.19    5.00
   2   3 -11    0.40    1.70
   2   3 -11   -0.30    1.00
   2   3 -11    0.80    1.50
   2   3 -11    1.40    1.80
   2   3 -11    0.70    0.90
   2   3 -11    0.70    1.20
   2  -3 -11    0.50    0.80
   2  -3 -11    0.10    1.10
  -2  -3  11   -0.40    0.50
   2  -3 -11    0.40    0.70
   2  -3 -11    0.00    0.50
   2  -3 -11    0.50    0.80
   2  -3 -11    0.50    0.90
  -2  -3  11    0.40    1.10
   2   3 -10    9.60    2.20
   2   3 -10   13.70    3.70
   2   3 -10   12.00    1.90
   2   3 -10   13.10    2.10
   2  -3 -10    9.40    1.30
  -2  -3  10   12.80    2.20
   2  -3 -10   11.70    1.70
   2  -3 -10    9.80    1.00
  -2  -3  10    9.50    1.70
   2  -3 -10   10.90    2.30
  -2  -3  10   11.70    1.30
   2  -3 -10   12.10    2.10
   2  -3 -10    9.70    1.50
   2   3  -9   -0.10    1.20
   2   3  -9    2.50    1.90
   2   3  -9    0.50    0.90
   2  -3  -9    1.50    0.50
  -2  -3   9    1.20    0.90
  -2  -3   9    0.30    0.90
  -2  -3   9    0.30    0.50
   2  -3  -9    2.60    1.10
   2  -3  -9    1.40    1.10
   2  -3  -9    1.40    0.70
   2  -3  -9    2.60    0.80
   2  -3  -9    1.80    0.80
   2   3  -8  590.24   28.40
   2   3  -8  555.64   27.90
   2   3  -8  595.84   25.80
   2   3  -8  579.24   25.80
   2  -3  -8  584.84   24.50
   2  -3  -8  596.74   25.50
   2  -3  -8  651.53   24.10
  -2   3   7   -0.20    0.60
   2   3  -7   -0.80    0.90
   2   3  -7   -0.70    0.80
   2   3  -7   -1.90    0.90
   2   3  -7    0.00    0.60
   2   3  -7   -0.50    0.80
  -2  -3   7    0.60    0.60
   2  -3  -7   -0.20    0.40
  -2  -3   7   -0.30    0.30
   2  -3  -7    0.40    0.40
  -2  -3   7   -0.10    0.50
   2  -3  -7    0.30    0.20
   2  -3  -7   -0.30    0.40
   2  -3  -7   -0.30    0.60
   2   3  -6 1380.46   59.89
   2   3  -6 1408.96   59.69
   2   3  -6 1404.36   57.59
   2   3  -6 1408.26   57.59
  -2   3   5   47.90    2.80
  -2   3   5   50.89    3.00
   2   3  -5   37.70    4.30
   2   3  -5   38.20    3.20
   2   3  -5   33.10    3.90
  -2   3   5   46.20    2.30
   2   3  -5   39.90    2.60
   2   3  -5   35.30    2.90
  -2   3   5   46.40    2.50
   2  -3  -5   47.90    2.40
   2  -3  -5   48.10    1.90
   2  -3  -5   46.60    2.10
  -2  -3   5   37.20    2.50
   2  -3  -5   48.40    3.10
  -2  -3   5   37.80    2.80
   2   3  -4    6.40    1.90
  -2   3   4   11.10    1.10
   2   3  -4   11.80    1.50
  -2   3   4    9.20    0.70
  -2   3   4   10.80    1.00
   2   3  -4    8.00    1.40
  -2   3   4   10.80    1.40
   2   3  -4    8.80    1.20
   2   3  -4   11.40    2.60
   2  -3  -4    9.70    0.90
  -2  -3   4    8.00    0.90
   2  -3  -4    9.60    1.40
  -2  -3   4    9.20    0.80
   2  -3  -4    9.50    0.70
   2  -3  -4   10.90    0.50
  -2  -3   4    7.00    1.10
  -2   3   3   22.90    1.20
   2   3  -3   20.60    2.50
  -2   3   3   24.40    1.60
  -2   3   3   22.40    1.10
  -2   3   3   25.70    1.40
   2   3  -3   21.70    1.40
   2   3  -3   25.10    1.90
   2   3  -3   24.70    1.40
   2  -3  -3   24.80    1.30
   2  -3  -3   23.40    1.40
  -2  -3   3   25.10    2.00
  -2  -3   3   22.40    1.60
   2  -3  -3   24.40    1.10
   2  -3  -3   24.30    1.70
  -2  -3   3   20.20    1.20
  -2  -3   3   22.60    2.70
   2   3  -2  583.54   24.20
   2   3  -2  552.64   25.30
   2  -3  -2  590.84   23.60
  -2  -3   2  603.24   24.30
   2   3  -1  243.98   11.50
   2   3  -1  239.18   10.60
  -2   3   1  252.87   10.70
  -2   3   1  242.38   10.20
  -2  -3   1  264.87   10.80
  -2  -3   1  246.68   11.80
   2   3   0   63.09    3.60
  -2   3   0   57.99    3.50
   2   3   0   55.39    2.90
  -2   3   0   59.59    2.90
   2  -3   0   57.79    3.70
  -2  -3   0   62.79    3.80
   2  -3   0   59.49    3.10
  -2  -3   0   61.49    3.00
  -2   3  -1  391.66   17.20
   2   3   1  375.86   16.30
  -2   3  -1  415.66   16.40
   2   3   1  358.26   15.90
   2  -3   1  394.16   17.50
   2  -3   1  406.76   16.50
  -2  -3  -1  399.36   16.10
  -2  -3  -1  385.06   16.70
  -2   3  -2  244.58   10.30
   2   3   2  237.38    9.50
  -2   3  -2  221.28   11.20
   2  -3   2  228.98   10.40
   2  -3   2  231.78   11.80
  -2  -3  -2  240.08    9.70
  -2   3  -3  138.09    6.30
   2   3   3  133.29    5.50
   2   3   3  139.49    6.10
   2   3   3  130.89    5.30
  -2   3  -3  129.09    7.40
   2  -3   3  123.59    7.60
  -2  -3  -3  119.09    5.60
  -2  -3  -3  132.89    5.40
   2  -3   3  116.49    6.30
  -2   3  -4  793.32   35.90
  -2   3  -4  824.52   34.40
   2   3   4  848.92   33.50
   2  -3   4  857.91   34.70
   2  -3   4  849.81   36.60
  -2  -3  -4  814.92   33.30
   2   3   5   10.90    1.60
   2   3   5   10.60    0.60
  -2   3  -5   10.50    1.30
  -2   3  -5    8.40    1.40
  -2   3  -5    7.70    2.20
   2   3   5   11.50    0.90
   2   3   5   12.80    1.20
   2   3   5   11.80    1.00
   2   3   5   10.80    1.40
   2  -3   5   10.00    1.70
  -2  -3  -5   11.20    0.80
   2  -3   5    7.90    2.50
   2  -3   5    9.00    1.30
  -2  -3  -5    9.90    1.00
  -2  -3  -5   11.10    0.60
  -2   3  -6  431.86   21.40
  -2   3  -6  459.65   19.60
   2   3   6  458.95   18.70
   2   3   6  446.76   19.40
   2  -3   6  455.45   22.30
  -2  -3  -6  457.55   18.20
   2  -3   6  459.05   20.00
  -2   3  -7    1.20    0.70
  -2   3  -7    1.60    1.40
   2   3   7    2.10    1.00
   2   3   7    2.40    0.40
  -2   3  -7    2.40    1.00
   2   3   7    2.10    0.60
   2   3   7    3.00    0.60
   2   3   7    2.10    0.70
   2  -3   7    2.20    0.90
  -2  -3  -7    2.50    0.30
   2  -3   7    1.20    1.00
  -2  -3  -7    2.80    0.50
  -2  -3  -7    1.60    0.60
   2  -3   7    0.60    1.60
  -2   3  -8  122.19    6.50
  -2   3  -8  125.09    8.30
  -2   3  -8  122.39    5.90
  -2  -3  -8  108.79    5.50
  -2  -3  -8  115.59    6.00
  -2  -3  -8  105.79    5.50
   2  -3   8  133.39    6.60
   2  -3   8  120.19    6.80
   2  -3   8  122.09    9.10
  -2  -3  -8  116.69    5.30
  -2  -3  -8  108.09    6.30
  -2   3  -9   -0.20    0.70
  -2   3  -9    1.50    1.20
   2   3   9    0.50    0.30
   2   3   9    0.60    0.50
  -2   3  -9   -0.10    1.40
  -2  -3  -9   -0.10    0.50
  -2  -3  -9    0.50    0.30
   2  -3   9    0.80    0.90
   2  -3   9   -0.10    1.30
   2  -3   9    0.10    1.60
  -2  -3  -9    0.90    0.70
  -2  -3  -9    0.60    0.60
  -2  -3  -9   -0.20    0.90
  -2   3 -10  309.27   14.70
  -2   3 -10  286.77   16.10
  -2   3 -10  304.07   13.40
  -2   3 -10  320.87   14.10
  -2  -3 -10  291.57   12.90
  -2  -3 -10  303.77   12.70
  -2  -3 -10  276.97   14.00
  -2  -3 -10  298.87   12.30
  -2   3 -11    1.40    1.50
  -2   3 -11    0.70    1.20
  -2   3 -11    4.30    2.40
  -2   3 -11    1.30    1.70
   2   3  11    0.40    0.60
  -2   3 -11    0.10    0.90
  -2  -3 -11   -0.20    0.70
  -2  -3 -11    1.80    0.70
  -2  -3 -11    1.00    1.10
  -2  -3 -11    1.40    0.40
  -2  -3 -11    1.50    0.90
   2   3  12   27.80    2.20
  -2   3 -12   29.40    3.30
  -2   3 -12   39.60    4.70
  -2   3 -12   25.50    2.60
  -2   3 -12   28.60    5.50
   2   3  12   29.30    1.60
  -2   3 -12   36.20    4.10
  -2  -3 -12   31.70    2.50
  -2  -3 -12   29.20    2.30
  -2  -3 -12   35.20    3.10
  -2  -3 -12   25.50    2.00
  -2  -3 -12   25.90    1.60
   2   3  13    2.90    0.60
  -2   3 -13    4.20    2.60
   2   3  13    3.00    0.90
  -2   3 -13    3.10    1.40
  -2   3 -13    3.00    2.50
  -2  -3 -13    2.40    1.10
  -2  -3 -13    5.10    1.50
  -2  -3 -13    3.90    0.60
  -2  -3 -13    5.20    0.90
  -2  -3 -13    3.70    1.10
   2   4 -14   30.90    3.20
   2  -4 -14   25.50    3.80
   2  -4 -14   31.60    2.70
   2   4 -13    1.70    2.00
   2   4 -13    0.10    1.70
   2   4 -13   -0.10    1.70
   2   4 -13    1.80    1.30
   2   4 -13    6.20    2.40
   2  -4 -13    3.60    0.50
   2  -4 -13    1.90    1.70
   2  -4 -13    3.20    0.40
   2  -4 -13    3.70    1.20
   2   4 -12   36.40    3.10
   2   4 -12   30.00    3.70
   2   4 -12   34.60    5.00
   2  -4 -12   32.10    1.70
   2  -4 -12   30.70    1.60
   2  -4 -12   28.30    2.50
   2  -4 -12   32.80    2.10
   2  -4 -12   31.60    1.40
   2  -4 -12   29.30    3.50
   2   4 -11    8.20    2.20
   2   4 -11    8.00    3.20
   2  -4 -11    9.00    0.90
   2  -4 -11    9.90    0.80
  -2  -4  11    6.40    1.10
   2  -4 -11    7.70    2.10
   2  -4 -11   11.50    1.30
   2  -4 -11    9.20    0.60
  -2  -4  11    6.30    1.80
   2  -4 -11   10.30    1.60
   2   4 -10  891.81   38.60
   2   4 -10  930.11   42.20
   2   4 -10  889.31   41.70
   2   4 -10  886.41   38.50
   2  -4 -10  898.21   36.00
   2  -4 -10  927.91   36.30
   2  -4 -10  874.81   36.90
   2   4  -9    1.90    2.10
   2   4  -9    4.10    1.50
   2   4  -9    4.60    1.70
   2   4  -9    4.70    2.40
   2  -4  -9    3.80    0.40
  -2  -4   9    3.90    0.90
   2  -4  -9    4.30    1.00
  -2  -4   9    6.00    1.60
   2  -4  -9    1.90    1.30
   2  -4  -9    4.10    0.60
  -2  -4   9    3.10    1.30
   2  -4  -9    4.20    1.00
   2  -4  -9    3.60    0.50
   2   4  -8   25.80    4.60
   2   4  -8   20.70    2.50
  -2   4   8   15.20    2.20
   2   4  -8   22.80    2.10
   2   4  -8   19.00    4.20
   2   4  -8   23.30    2.80
  -2  -4   8   21.50    1.50
   2  -4  -8   19.90    0.90
  -2  -4   8   22.10    2.00
   2  -4  -8   18.60    1.70
   2  -4  -8   18.30    1.80
   2  -4  -8   20.20    1.30
   2  -4  -8   20.80    2.50
  -2  -4   8   25.10    2.40
   2  -4  -8   20.30    1.10
   2   4  -7   10.30    2.00
   2   4  -7    8.60    2.80
  -2   4   7    9.20    1.20
   2   4  -7   10.00    1.90
   2   4  -7    8.90    2.70
  -2   4   7   10.40    1.70
   2   4  -7    7.10    1.20
  -2  -4   7    8.30    1.40
  -2  -4   7   10.70    1.00
   2  -4  -7   10.20    1.20
  -2  -4   7    9.40    1.40
   2  -4  -7   11.60    1.20
   2  -4  -7   10.60    0.70
   2  -4  -7    9.40    0.80
   2  -4  -7   12.10    1.90
   2  -4  -7   10.80    0.50
   2   4  -6   35.70    3.00
  -2   4   6   30.40    2.10
   2   4  -6   34.80    2.90
   2   4  -6   32.90    2.20
  -2   4   6   32.40    2.50
   2   4  -6   35.30    4.20
   2   4  -6   33.70    4.20
   2  -4  -6   33.80    2.00
  -2  -4   6   35.40    2.10
   2  -4  -6   29.60    1.40
  -2  -4   6   31.80    2.20
  -2  -4   6   35.70    3.00
   2  -4  -6   29.30    1.50
   2  -4  -6   27.60    2.50
  -2   4   5   22.10    1.60
  -2   4   5   21.70    1.20
   2   4  -5   17.40    3.30
   2   4  -5   20.30    3.80
   2   4  -5   18.30    2.10
   2   4  -5   20.30    2.30
   2   4  -5   20.30    1.60
  -2   4   5   20.90    2.00
  -2   4   5   21.20    1.60
  -2  -4   5   19.20    1.90
   2  -4  -5   21.00    2.10
  -2  -4   5   19.90    1.30
   2  -4  -5   23.60    1.40
   2  -4  -5   20.30    1.30
  -2  -4   5   18.50    1.50
   2  -4  -5   20.30    1.10
  -2   4   4   60.19    3.30
  -2   4   4   53.59    2.40
   2   4  -4   52.09    4.90
  -2   4   4   57.59    2.60
   2   4  -4   53.69    3.60
   2   4  -4   55.99    3.30
   2   4  -4   49.70    4.70
   2   4  -4   53.19    3.60
   2   4  -4   56.09    2.80
  -2   4   4   55.99    2.80
  -2  -4   4   57.79    2.80
   2  -4  -4   52.29    2.50
  -2  -4   4   53.79    2.60
   2  -4  -4   50.09    2.80
  -2  -4   4   52.19    3.10
   2  -4  -4   61.29    3.40
   2   4  -3    0.60    0.80
   2   4  -3    1.40    0.80
   2   4  -3    0.70    0.40
  -2   4   3    1.70    0.40
   2   4  -3    2.50    1.40
   2   4  -3    1.20    0.90
   2   4  -3    1.00    0.40
  -2   4   3    2.00    0.40
   2   4  -3    1.10    1.30
   2  -4  -3    1.50    0.80
  -2  -4   3    1.10    0.40
   2  -4  -3    1.20    0.30
   2  -4  -3    0.80    0.60
   2  -4  -3    1.00    0.50
  -2  -4   3    0.90    0.60
   2  -4  -2  963.10   36.80
  -2  -4   2  878.91   38.00
  -2  -4   2  882.41   40.20
   2   4  -1    2.90    0.40
  -2   4   1    3.00    0.50
  -2   4   1    2.90    0.30
   2   4  -1    2.60    0.50
   2   4  -1    2.40    0.70
  -2   4   1    2.60    0.20
   2   4  -1    2.10    1.00
  -2   4   1    3.30    0.90
  -2   4   1    3.00    0.20
   2  -4  -1    3.20    0.70
  -2  -4   1    2.30    0.70
   2  -4  -1    2.50    0.20
   2  -4  -1    1.60    0.80
  -2  -4   1    2.20    0.40
   2  -4  -1    2.40    0.20
  -2  -4   1    3.10    1.20
  -2  -4   1    2.50    0.30
   2   4   0  615.14   25.70
  -2   4   0  615.14   25.70
  -2   4   0  616.74   26.60
  -2  -4   0  654.13   25.80
   2   4   1   40.90    2.70
  -2   4  -1   38.20    3.20
   2   4   1   42.30    2.20
   2   4   1   46.50    2.30
  -2   4  -1   43.70    2.60
   2  -4   1   43.00    1.90
   2  -4   1   43.30    3.60
   2  -4   1   43.60    2.70
   2  -4   1   43.50    2.20
  -2  -4  -1   45.70    3.10
  -2  -4  -1   47.40    2.40
  -2   4  -2 1023.10   43.00
  -2  -4  -2 1078.89   42.50
   2   4   3  148.09    5.80
   2   4   3  145.69    5.90
  -2   4  -3  130.29    6.90
  -2   4  -3  126.09    8.10
   2   4   3  159.08    6.80
  -2  -4  -3  144.29    6.10
  -2  -4  -3  146.79    6.60
   2  -4   3  134.79    9.40
   2  -4   3  133.99    7.10
  -2   4  -4   27.00    3.50
   2   4   4   19.90    1.90
   2   4   4   19.80    1.10
   2   4   4   21.40    1.10
  -2   4  -4   24.90    2.20
   2   4   4   21.90    1.50
   2   4   4   21.00    1.40
  -2  -4  -4   22.20    1.20
   2  -4   4   24.20    2.40
   2  -4   4   20.50    3.60
  -2  -4  -4   23.60    1.30
  -2  -4  -4   20.70    1.50
   2   4   5  184.28    8.60
   2   4   5  168.58    7.80
  -2   4  -5  186.78    8.80
  -2   4  -5  178.18   10.40
   2   4   5  177.88    7.50
   2  -4   5  182.18    9.00
  -2  -4  -5  174.28    7.30
   2  -4   5  182.98   11.00
   2  -4   5  197.18    8.30
  -2  -4  -5  169.98    7.60
   2   4   6  149.39    6.30
   2   4   6  155.68    7.00
   2   4   6  143.19    6.70
  -2   4  -6  149.29    9.40
   2   4   6  155.08    7.60
  -2   4  -6  147.59    7.70
  -2  -4  -6  148.59    6.10
   2  -4   6  154.28    7.20
   2  -4   6  146.39   10.00
  -2  -4  -6  154.68    6.40
   2  -4   6  150.08    8.00
  -2   4  -7   61.29    5.60
   2   4   7   57.99    3.30
  -2   4  -7   56.49    3.90
   2   4   7   50.79    3.80
   2   4   7   58.29    2.80
  -2   4  -7   49.30    3.50
  -2  -4  -7   55.29    2.30
   2  -4   7   60.79    4.30
   2  -4   7   55.09    5.80
  -2  -4  -7   52.19    3.00
   2  -4   7   58.59    3.60
  -2  -4  -7   54.49    2.60
  -2  -4  -7   53.79    2.50
  -2  -4  -7   60.49    3.00
  -2   4  -8  930.61   41.70
  -2   4  -8  943.01   39.00
   2  -4   8  911.71   42.90
  -2  -4  -8  885.91   37.70
  -2  -4  -8  929.41   37.20
   2  -4   8  950.80   39.60
  -2  -4  -8  907.91   36.90
  -2   4  -9    9.20    1.80
   2   4   9    8.00    0.70
  -2   4  -9   11.40    1.70
   2   4   9    6.20    0.90
  -2   4  -9    9.40    2.90
   2  -4   9   11.30    3.80
  -2  -4  -9    8.10    0.70
  -2  -4  -9    7.70    1.30
  -2  -4  -9    7.00    1.10
   2  -4   9   10.70    2.00
  -2  -4  -9    6.90    0.90
  -2  -4  -9    7.50    0.50
   2  -4   9    9.00    2.20
  -2   4 -10  222.48   10.20
  -2   4 -10  225.98   11.00
  -2   4 -10  214.08   13.10
  -2  -4 -10  209.28    9.00
  -2  -4 -10  214.38    8.80
   2   4  11    3.30    0.90
  -2   4 -11    3.30    1.10
   2   4  11    5.10    0.60
  -2   4 -11    4.80    1.70
  -2   4 -11    5.80    2.50
  -2  -4 -11    4.70    0.70
  -2  -4 -11    3.90    1.00
  -2  -4 -11    6.10    1.10
  -2  -4 -11    3.90    0.40
  -2  -4 -11    4.00    0.60
  -2   4 -12   94.49    5.50
   2   4  12   98.29    4.10
  -2   4 -12   93.19    9.00
  -2   4 -12   92.59    6.80
   2   4  12   95.59    4.80
  -2   4 -12   89.19    6.00
  -2   4 -12   98.39    8.00
  -2  -4 -12   82.29    4.00
  -2  -4 -12  102.19    5.10
  -2  -4 -12   91.49    4.40
  -2  -4 -12   92.99    3.80
  -2  -4 -12   92.49    4.00
   2   4  13    6.30    0.70
  -2   4 -13    0.60    2.10
   2   4  13    5.20    1.10
  -2   4 -13    3.90    1.30
  -2  -4 -13    5.50    1.30
  -2   5  14  156.38    6.60
   2   5 -14  155.38    8.40
  -2   5  14  152.68    7.30
   2  -5 -14  152.58    9.50
   2  -5 -14  150.48    7.70
  -2   5  13    0.30    0.40
   2   5 -13    2.90    1.40
   2   5 -13    1.70    1.20
   2   5 -13   -0.10    1.90
  -2   5  13    0.70    0.60
   2  -5 -13    0.30    1.40
   2   5 -12    4.10    2.10
  -2   5  12    0.50    0.40
   2   5 -12   -1.20    1.60
   2   5 -12    1.50    1.70
  -2   5  12    0.90    0.70
   2   5 -12   -1.40    1.60
   2   5 -12   -0.10    0.80
   2  -5 -12    1.90    1.50
   2  -5 -12    0.70    0.90
   2   5 -11    1.40    1.60
  -2   5  11    3.30    0.80
   2   5 -11    4.20    2.60
   2   5 -11    4.00    2.60
  -2   5  11    2.30    0.40
   2   5 -11    1.90    1.60
   2  -5 -11    1.40    1.30
   2  -5 -11    2.40    1.00
  -2  -5  11    1.60    1.20
  -2  -5  11    1.10    0.70
  -2   5  10   19.20    1.50
   2   5 -10   16.60    4.20
  -2   5  10   19.20    1.10
   2   5 -10   15.60    2.70
   2   5 -10   19.10    4.70
   2   5 -10   18.70    3.00
   2  -5 -10   17.30    2.70
  -2  -5  10   16.80    1.60
   2  -5 -10   20.10    1.90
  -2  -5  10   17.00    2.40
  -2  -5  10   13.70    2.30
   2   5  -9   38.00    5.30
   2   5  -9   33.10    3.50
   2   5  -9   32.10    5.70
  -2   5   9   30.00    1.90
   2   5  -9   37.70    3.80
  -2   5   9   30.40    1.50
  -2  -5   9   31.00    2.00
   2  -5  -9   31.40    2.20
  -2  -5   9   29.70    2.60
   2  -5  -9   27.00    3.00
  -2  -5   9   34.40    3.10
   2   5  -8    3.00    1.40
   2   5  -8    2.80    2.00
   2   5  -8    3.50    1.70
  -2   5   8    3.80    0.40
  -2   5   8    4.40    0.70
   2   5  -8    3.00    1.00
  -2   5   8    4.90    1.10
   2   5  -8    3.40    2.40
   2  -5  -8    1.30    1.10
  -2  -5   8    2.70    1.10
  -2  -5   8    4.00    0.80
   2  -5  -8    1.80    0.70
  -2  -5   8    3.30    1.00
   2   5  -7   19.20    2.50
   2   5  -7   20.00    1.80
   2   5  -7   19.70    4.10
  -2   5   7   22.10    1.80
  -2   5   7   21.90    2.20
  -2   5   7   21.10    1.00
   2   5  -7   17.70    2.40
  -2   5   7   21.60    1.30
   2   5  -7   17.30    3.90
  -2  -5   7   18.10    1.70
  -2  -5   7   19.30    1.40
  -2  -5   7   19.20    2.10
   2  -5  -7   19.50    1.70
   2   5  -6    1.50    1.60
  -2   5   6    3.40    1.10
   2   5  -6    2.50    1.70
  -2   5   6    3.20    0.80
   2   5  -6    2.50    0.70
   2   5  -6    1.80    1.10
   2   5  -6    1.40    1.20
   2  -5  -6    1.90    0.50
   2  -5  -6    2.90    1.00
  -2  -5   6    2.90    0.70
  -2  -5   6    4.50    1.20
  -2  -5   6    3.20    0.60
  -2   5   5   10.80    0.50
   2   5  -5   10.00    1.80
   2   5  -5    7.00    2.70
  -2   5   5    8.10    1.40
  -2   5   5   11.40    0.70
   2   5  -5    9.70    1.00
   2   5  -5    8.80    2.70
  -2   5   5   10.50    1.10
   2   5  -5    8.50    1.70
  -2   5   5   10.70    0.60
  -2   5   5   10.90    1.00
  -2  -5   5    9.50    0.90
   2  -5  -5   10.00    1.10
   2  -5  -5   11.70    0.90
  -2  -5   5    9.80    1.00
   2  -5  -5   10.90    0.80
  -2  -5   5    8.10    1.30
   2  -5  -5   10.30    1.60
   2   5  -4  946.71   42.10
   2   5  -4  896.61   41.60
   2   5  -4  955.20   39.90
   2   5  -4  955.70   39.80
   2  -5  -4 1008.50   38.50
  -2   5   3   74.09    3.40
   2   5  -3   62.39    5.40
   2   5  -3   72.79    3.10
   2   5  -3   70.29    3.90
  -2   5   3   76.59    3.30
   2   5  -3   71.49    3.30
   2   5  -3   70.29    4.30
   2   5  -3   72.59    6.70
   2   5  -3   64.49    4.80
  -2   5   3   72.89    3.10
   2  -5  -3   72.79    3.90
  -2  -5   3   70.79    3.20
  -2  -5   3   70.39    3.70
   2  -5  -3   74.29    3.50
   2  -5  -3   74.39    4.20
  -2   5   2 2219.98  103.49
  -2   5   2 2189.38  102.69
  -2  -5   2 2290.07  109.29
  -2  -5   2 2533.05  111.49
   2  -5  -2 2387.66   99.89
  -2  -5   2 2432.36  111.59
  -2  -5   2 2481.15  112.69
   2  -5  -2 2475.35  100.69
  -2   5   1   23.70    1.30
  -2   5   1   21.20    1.60
   2   5  -1   26.30    2.90
   2   5  -1   22.40    2.00
  -2   5   1   24.30    2.30
  -2   5   1   24.90    1.10
   2   5  -1   23.80    1.30
   2   5  -1   24.00    1.70
   2   5  -1   24.30    1.10
  -2   5   1   22.80    1.10
   2  -5  -1   23.00    1.60
   2  -5  -1   21.80    2.50
   2  -5  -1   22.90    1.00
  -2  -5   1   25.00    1.20
   2  -5  -1   25.50    1.80
   2  -5  -1   23.30    1.10
  -2  -5   1   25.30    1.50
   2   5   0   43.20    2.30
   2   5   0   38.00    3.30
  -2   5   0   44.10    2.60
   2   5   0   39.20    2.50
   2   5   0   42.50    2.10
  -2   5   0   44.20    3.40
  -2  -5   0   36.30    3.40
   2  -5   0   44.70    2.10
  -2  -5   0   42.80    2.00
  -2  -5   0   39.50    2.60
  -2   5  -1   23.00    2.80
   2   5   1   18.30    1.20
   2   5   1   16.70    1.40
  -2   5  -1   23.70    1.90
   2   5   1   16.00    2.00
   2   5   1   17.70    0.90
   2   5   1   16.90    1.30
   2  -5   1   25.70    3.00
  -2  -5  -1   19.00    1.00
  -2  -5  -1   17.90    2.30
   2  -5   1   23.30    1.40
   2  -5   1   21.30    1.90
  -2  -5  -1   18.70    0.80
  -2  -5  -1   18.20    1.60
  -2   5  -2  346.67   15.50
   2   5   2  357.96   15.30
  -2   5  -2  333.57   16.90
   2   5   2  378.16   14.70
  -2  -5  -2  350.56   15.80
  -2  -5  -2  364.66   15.00
  -2   5  -3   51.69    5.60
   2   5   3   71.59    3.70
   2   5   3   69.99    3.10
   2   5   3   66.79    2.80
  -2   5  -3   61.89    4.40
   2   5   3   64.19    3.00
   2  -5   3   60.19    3.50
  -2  -5  -3   64.69    3.80
  -2  -5  -3   66.89    3.20
   2  -5   3   59.89    2.90
  -2   5  -4 2594.54  103.69
   2  -5   4 2521.05  103.89
   2   5   5    9.90    1.10
   2   5   5   10.70    0.50
  -2   5  -5    5.70    2.20
   2   5   5    6.80    1.30
  -2   5  -5    7.60    1.50
   2   5   5   11.00    0.70
   2  -5   5    8.00    2.60
  -2  -5  -5    7.80    1.30
  -2  -5  -5   10.70    0.90
  -2   5  -6   22.60    3.90
   2   5   6   20.00    2.40
   2   5   6   19.10    0.90
   2   5   6   19.00    1.60
  -2   5  -6   21.50    2.30
   2   5   6   19.70    1.10
   2  -5   6   30.30    5.20
   2  -5   6   21.90    2.80
   2  -5   6   22.60    1.90
  -2  -5  -6   19.50    1.40
  -2   5  -7    6.20    1.60
   2   5   7    7.40    1.30
   2   5   7    5.60    0.70
   2   5   7    3.90    1.30
  -2   5  -7    7.20    2.60
   2   5   7    5.50    0.40
   2  -5   7    4.10    1.70
  -2  -5  -7    5.60    0.90
   2  -5   7    6.10    2.70
   2  -5   7    3.90    1.10
  -2   5  -8   53.79    3.50
   2   5   8   59.19    2.80
  -2   5  -8   48.10    5.60
  -2   5  -8   54.69    4.50
   2  -5   8   55.49    3.80
   2  -5   8   51.99    6.40
   2  -5   8   62.49    4.90
  -2  -5  -8   58.09    3.10
  -2   5  -9    8.70    1.50
  -2   5  -9    8.00    2.10
   2   5   9   10.20    0.70
  -2   5  -9   13.70    3.60
   2   5   9   10.20    1.00
   2  -5   9   10.70    2.40
   2  -5   9    9.10    1.80
   2  -5   9   14.10    4.30
  -2  -5  -9    7.40    1.10
  -2   5 -10  240.58   12.70
  -2   5 -10  237.38   12.00
  -2   5 -10  243.88   11.20
  -2   5 -10  236.68   14.60
  -2   5 -10  239.08   15.80
  -2   5 -11    7.00    2.70
  -2   5 -11    5.30    1.90
  -2   5 -11    8.30    3.60
   2   5  11    5.80    0.90
  -2   5 -11    4.80    2.20
  -2   5 -11    6.20    1.50
   2   5  11    5.30    0.60
  -2  -5 -11    4.80    1.10
   2   5  12   19.10    1.60
  -2   5 -12   23.40    3.40
  -2   5 -12   21.70    4.50
   2   5  12   19.10    1.10
  -2   5 -12   19.10    2.30
  -2  -5 -12   17.80    2.00
   2   5  13   -0.40    0.50
  -2   5 -13    0.00    0.60
   2   5  13   -0.10    0.30
  -2   5 -13   -0.70    2.00
  -2   5 -13    0.90    1.00
  -2  -5 -13   -0.60    0.70
  -2   6  13    2.00    0.40
   2   6 -13    7.40    2.60
   2   6 -13    1.60    1.20
   2   6 -13    3.00    2.30
  -2   6  13    1.50    0.60
   2   6 -13    2.30    2.10
   2  -6 -13    2.10    1.80
   2  -6 -13    1.40    0.90
   2   6 -12    3.10    2.70
   2   6 -12    3.10    1.40
  -2   6  12    2.50    0.70
   2   6 -12    2.20    2.20
   2   6 -12    7.30    3.30
   2   6 -12    2.40    2.00
   2  -6 -12    0.50    0.80
   2  -6 -12    0.20    1.30
   2   6 -11   34.30    6.20
  -2   6  11   31.00    1.50
   2   6 -11   28.50    3.70
   2   6 -11   34.30    6.10
  -2   6  11   31.30    1.90
   2   6 -11   26.90    4.00
   2  -6 -11   33.00    4.10
   2  -6 -11   28.70    2.30
   2   6 -10  158.08    9.20
   2   6 -10  144.79    8.80
  -2   6  10  151.08    6.70
   2   6 -10  154.08   11.60
   2   6 -10  145.69   11.50
   2  -6 -10  159.08    8.80
   2  -6 -10  154.38    7.10
  -2  -6  10  157.18    7.00
  -2  -6  10  142.89    7.70
  -2  -6  10  154.98    8.40
   2   6  -9    1.60    2.40
   2   6  -9    0.40    1.50
   2   6  -9    1.50    2.20
  -2   6   9    0.10    0.20
  -2   6   9    0.10    0.40
   2   6  -9    0.10    1.40
  -2  -6   9   -0.30    0.50
  -2  -6   9    0.00    0.60
  -2  -6   9    0.10    0.80
   2  -6  -9    0.10    0.60
   2  -6  -9   -0.90    0.90
  -2   6   8  355.36   15.00
   2   6  -8  327.07   16.20
   2   6  -8  348.87   19.50
   2   6  -8  316.97   18.80
   2   6  -8  353.16   16.50
  -2  -6   8  349.17   15.60
  -2   6   7    9.00    0.70
   2   6  -7   11.20    3.30
   2   6  -7   13.10    3.80
  -2   6   7    9.00    1.20
   2   6  -7    7.90    1.90
  -2   6   7    8.70    0.50
   2   6  -7    6.20    1.70
  -2   6   7    7.50    1.60
  -2  -6   7    8.30    1.00
  -2  -6   7    7.30    1.40
   2  -6  -7    8.80    1.00
   2  -6  -7    9.70    1.90
  -2  -6   7    7.20    1.10
   2   6  -6  116.89    6.80
   2   6  -6  111.89    8.80
   2   6  -6  108.89    6.70
   2   6  -6  107.49    8.50
  -2   6   6  116.99    5.50
  -2  -6   6  118.79    6.10
  -2  -6   6  120.49    5.60
  -2  -6   6  115.39    5.20
  -2   6   5   22.00    1.30
  -2   6   5   22.50    1.60
  -2   6   5   24.80    1.10
   2   6  -5   19.10    3.80
   2   6  -5   26.40    4.50
   2   6  -5   23.40    2.60
  -2   6   5   21.30    2.00
   2   6  -5   23.80    2.60
  -2  -6   5   24.60    2.10
   2  -6  -5   23.30    1.70
   2  -6  -5   24.10    1.30
   2  -6  -5   27.30    1.40
  -2  -6   5   22.90    1.50
  -2  -6   5   23.70    1.50
   2  -6  -5   24.00    2.20
   2   6  -4   94.79    7.50
   2   6  -4   90.19    5.50
   2   6  -4   97.99    5.80
   2   6  -4  105.59    7.50
  -2   6   4   96.59    4.00
  -2   6   4   92.69    4.20
   2   6  -4   96.29    5.10
   2  -6  -4   92.09    5.10
   2  -6  -4   99.89    5.20
   2  -6  -4  102.49    4.50
  -2  -6   4   98.59    5.00
   2   6  -3   -0.30    0.80
  -2   6   3    0.40    0.40
   2   6  -3    0.80    1.40
  -2   6   3    0.30    0.30
   2   6  -3    0.30    0.40
   2   6  -3    0.10    0.60
  -2   6   3    0.10    0.20
  -2  -6   3    0.70    0.30
  -2  -6   3    0.20    0.50
   2  -6  -3    0.60    0.70
   2   6  -2   81.99    4.60
   2   6  -2   79.49    6.20
  -2   6   2   67.59    3.90
   2   6  -2   89.69    4.80
   2   6  -2   88.39    6.10
  -2   6   2   66.99    4.80
   2  -6  -2   69.99    5.00
   2  -6  -2   74.59    4.00
   2  -6  -2   73.69    4.00
  -2  -6   2   90.39    3.90
   2   6  -1   23.40    2.10
  -2   6   1   23.90    1.40
   2   6  -1   24.10    1.30
  -2   6   1   21.70    2.60
   2   6  -1   23.30    3.00
   2   6  -1   26.40    1.80
  -2   6   1   20.20    1.80
   2   6  -1   23.20    2.30
  -2   6   1   23.70    1.20
   2   6  -1   26.30    3.40
   2  -6  -1   23.00    2.10
  -2  -6   1   25.70    1.60
  -2  -6   1   26.00    1.20
   2  -6  -1   24.20    2.90
   2  -6  -1   23.60    1.00
   2  -6  -1   22.50    1.70
   2  -6  -1   23.50    1.20
   2   6   0  119.29    7.40
  -2   6   0  150.18    6.50
   2   6   0  127.59    6.50
   2   6   0  119.59    7.70
   2   6   0  130.79    6.40
  -2   6   0  142.79    7.70
   2   6   1   62.19    3.30
   2   6   1   62.59    3.50
   2   6   1   57.29    4.10
   2   6   1   60.49    4.50
  -2   6  -1   60.69    4.80
  -2   6  -1   55.79    3.60
   2   6   1   60.39    2.90
   2   6   1   66.69    3.10
   2  -6   1   52.89    3.70
   2  -6   1   56.69    2.60
   2  -6   1   53.69    5.00
   2  -6   1   56.79    3.00
   2   6   2  634.74   28.30
  -2   6  -2  704.93   29.90
  -2   6  -2  662.63   27.80
   2   6   2  663.73   26.90
   2   6   2  636.74   27.20
   2  -6   2  659.43   28.20
   2  -6   2  661.33   30.50
   2   6   3   72.99    3.30
   2   6   3   72.59    3.20
   2   6   3   75.59    4.00
   2   6   3   70.29    3.50
   2   6   3   67.19    4.20
   2   6   3   69.59    3.60
   2  -6   3   68.59    3.20
   2  -6   3   70.29    3.80
  -2   6  -4    6.60    2.30
   2   6   4   11.10    0.60
   2   6   4   11.60    0.60
   2   6   4   11.90    0.80
   2   6   4   13.80    1.80
   2   6   4    9.90    0.90
   2   6   4   11.50    0.80
   2   6   4   12.30    1.10
   2   6   4   10.90    1.30
   2  -6   4   13.20    2.30
   2  -6   4   12.20    1.60
   2  -6   4   10.30    0.90
  -2  -6  -4   10.70    0.90
  -2  -6  -4   11.50    0.70
  -2  -6  -4   12.80    1.50
   2  -6   4   10.80    3.00
   2   6   5    0.70    0.20
   2   6   5    0.20    0.50
  -2   6  -5    0.30    0.90
   2   6   5    0.40    0.70
   2   6   5    0.40    0.10
  -2   6  -5    0.30    1.50
   2  -6   5    0.00    1.00
   2  -6   5    0.60    1.60
   2  -6   5    1.50    0.80
   2  -6   5    0.40    0.50
  -2  -6  -5   -0.30    0.50
   2  -6   5    0.60    0.40
   2   6   6    0.70    0.20
   2   6   6    0.70    0.80
  -2   6  -6    1.00    1.10
  -2   6  -6    1.00    1.70
   2   6   6    1.00    0.50
   2   6   6    0.70    0.30
   2  -6   6    1.20    0.70
   2  -6   6    1.20    0.50
  -2  -6  -6    1.20    0.80
   2  -6   6    0.00    1.00
   2  -6   6    0.60    0.70
   2  -6   6    1.50    1.90
  -2  -6  -6    0.40    0.40
   2   6   7    2.40    1.10
  -2   6  -7    3.80    2.30
  -2   6  -7    2.40    1.20
   2   6   7    4.00    0.30
   2   6   7    4.40    0.50
   2  -6   7    3.60    1.20
  -2  -6  -7    2.80    0.60
   2  -6   7    1.70    1.50
   2  -6   7    4.20    1.10
   2  -6   7    3.20    0.70
   2  -6   7    3.60    2.60
  -2   6  -8  462.05   26.10
  -2   6  -8  439.56   23.50
   2  -6   8  497.85   20.70
   2  -6   8  496.85   23.40
   2  -6   8  464.95   27.60
   2  -6   8  474.55   21.00
  -2   6  -9   10.00    3.50
   2   6   9    9.40    0.60
  -2   6  -9   12.10    2.40
   2   6   9    9.30    0.90
  -2   6  -9    9.60    1.70
  -2  -6  -9   10.60    1.30
   2  -6   9    8.00    1.60
  -2   6 -10  676.53   33.50
  -2   6 -10  703.33   35.20
  -2   6 -10  696.83   30.20
  -2   6 -10  673.13   30.90
  -2   6 -11    1.60    1.00
   2   6  11    2.80    0.60
  -2   6 -11    3.20    3.00
   2   6  11    2.90    0.40
  -2   6 -11    2.40    2.30
  -2   6 -11    1.50    1.60
  -2   6 -11    6.00    2.50
  -2  -6 -11    2.40    0.80
  -2   6 -12    8.80    2.30
   2   6  12   11.90    0.80
   2   6  12   11.40    1.20
  -2   6 -12   11.70    2.10
  -2   6 -12   16.20    3.80
  -2  -6 -12   14.20    1.70
  -2   6 -13   -0.40    2.20
  -2   6 -13    4.50    1.50
   2   6  13    2.50    0.70
  -2  -6 -13    3.10    1.00
   2   7 -13   21.00    5.00
  -2   7  13   17.80    1.40
   2   7 -13   21.40    3.80
   2   7 -13   14.60    2.50
  -2   7  13   16.60    1.00
   2  -7 -13   18.20    3.30
   2  -7 -13   18.00    1.90
  -2   7  12   34.50    2.20
  -2   7  12   33.00    1.70
   2  -7 -12   32.40    5.10
   2  -7 -12   35.10    2.50
   2   7 -11    2.80    2.50
   2   7 -11    2.40    2.10
   2   7 -11    6.30    3.00
   2   7 -11    2.60    2.20
   2  -7 -11    0.60    1.40
   2   7 -10   62.19    5.40
   2   7 -10   67.19    7.50
  -2   7  10   62.19    2.90
   2   7 -10   70.79    5.60
   2   7 -10   65.49    7.40
  -2   7  10   60.09    2.60
   2  -7 -10   58.89    3.40
  -2  -7  10   58.29    4.50
  -2  -7  10   64.49    3.40
   2  -7 -10   58.39    4.90
  -2   7   9   13.90    0.70
  -2   7   9   13.40    0.90
   2   7  -9   17.50    4.50
   2   7  -9   11.80    2.70
   2   7  -9   14.30    4.00
   2   7  -9   13.10    2.90
   2  -7  -9   15.50    2.50
  -2  -7   9   14.20    1.50
  -2  -7   9   11.10    1.60
   2  -7  -9   13.50    1.40
  -2  -7   9   10.20    2.00
   2   7  -8   42.00    4.00
  -2   7   8   40.30    1.90
  -2   7   8   37.30    1.70
   2   7  -8   39.30    4.00
   2   7  -8   39.50    5.60
   2   7  -8   41.70    5.60
   2  -7  -8   36.60    2.30
   2  -7  -8   38.50    3.50
  -2  -7   8   42.00    3.40
  -2  -7   8   41.20    2.40
  -2  -7   8   41.50    2.60
   2   7  -7   61.89    6.80
   2   7  -7   57.79    4.80
  -2   7   7   63.19    4.40
   2   7  -7   61.99    4.70
  -2   7   7   61.39    3.50
   2   7  -7   59.99    6.50
  -2  -7   7   57.99    3.20
  -2  -7   7   57.79    3.10
  -2  -7   7   57.19    3.90
   2  -7  -7   64.89    4.40
   2   7  -6    8.60    2.10
  -2   7   6    8.20    0.50
   2   7  -6   12.50    3.50
  -2   7   6    8.10    0.70
   2   7  -6   12.40    2.40
  -2   7   6    8.30    1.10
   2   7  -6   13.20    3.80
  -2   7   6    8.90    1.50
   2  -7  -6    6.60    1.50
   2  -7  -6    9.40    0.80
  -2  -7   6    9.70    1.00
  -2  -7   6   13.40    1.90
   2   7  -5    5.60    1.60
  -2   7   5    6.30    1.00
  -2   7   5    4.00    1.00
  -2   7   5    6.00    0.40
   2   7  -5    3.50    2.30
  -2   7   5    6.40    0.40
   2   7  -5    3.90    2.20
   2   7  -5    3.50    1.40
  -2   7   5    7.00    0.60
  -2   7   5    5.60    0.50
  -2  -7   5    3.80    1.10
   2  -7  -5    6.20    0.60
   2  -7  -5    4.60    1.20
  -2   7   4  155.38    6.80
  -2   7   4  152.78    6.50
   2   7  -4  163.78   10.30
   2   7  -4  159.08    7.60
   2   7  -4  139.59   10.10
   2   7  -4  166.08    8.30
   2   7  -4  156.28    8.30
   2  -7  -4  146.49    7.80
   2  -7  -4  149.49    7.00
   2  -7  -4  163.38    7.70
  -2  -7   4  164.38    7.40
   2   7  -3   17.50    1.20
  -2   7   3   14.70    1.00
  -2   7   3   14.30    1.20
   2   7  -3   17.90    1.80
   2   7  -3   17.00    3.40
   2   7  -3   19.00    2.90
   2   7  -3   16.40    4.10
  -2   7   3   15.30    1.10
  -2   7   3   15.30    0.80
  -2   7   3   15.90    1.70
   2   7  -3   20.80    2.30
   2  -7  -3   14.80    1.60
  -2  -7   3   18.50    1.10
   2  -7  -3   16.50    1.50
   2  -7  -3   14.90    0.80
  -2  -7   3   18.60    1.60
   2  -7  -3   15.40    0.70
   2  -7  -3   14.50    2.10
   2   7  -2   32.60    1.80
   2   7  -2   34.80    2.80
  -2   7   2   37.30    1.70
   2   7  -2   32.70    2.40
  -2   7   2   34.50    2.20
   2   7  -2   30.90    3.90
   2   7  -2   31.10    2.80
   2   7  -2   35.90    4.10
  -2   7   2   37.60    1.90
  -2   7   2   32.90    2.90
  -2   7   2   36.90    1.60
   2  -7  -2   37.40    2.50
  -2  -7   2   33.80    1.70
  -2  -7   2   31.80    2.10
   2  -7  -2   36.10    2.40
   2  -7  -2   35.20    3.40
  -2   7   1   19.80    1.00
   2   7  -1   19.30    2.10
  -2   7   1   16.50    1.70
  -2   7   1   18.90    2.50
   2   7  -1   21.60    3.50
   2   7  -1   19.50    3.40
   2   7  -1   17.80    1.60
   2   7  -1   18.30    1.20
   2   7  -1   22.40    2.20
  -2   7   1   19.30    1.30
   2  -7  -1   20.40    1.10
   2  -7  -1   21.00    1.60
   2  -7  -1   20.50    2.90
   2  -7  -1   20.40    0.90
  -2  -7   1   21.10    1.40
   2  -7  -1   19.90    2.00
  -2  -7   1   20.20    1.10
   2   7   0  264.77   13.80
  -2   7   0  287.57   12.10
  -2   7   0  244.88   13.20
   2   7   0  265.87   12.00
   2   7   0  277.27   13.60
   2   7   0  272.37   12.20
   2   7   1   10.10    2.30
  -2   7  -1   16.40    3.00
   2   7   1   11.60    0.80
   2   7   1   14.10    2.40
  -2   7  -1   13.30    1.60
   2   7   1   11.40    1.10
   2   7   1   12.30    1.60
   2   7   1    9.90    1.40
   2   7   1   12.00    1.10
   2  -7   1    9.90    1.70
  -2  -7  -1   13.60    0.80
   2  -7   1   11.80    1.10
   2  -7   1   12.00    0.80
   2  -7   1   10.90    2.80
  -2  -7  -1   13.90    0.60
  -2   7  -2 1006.50   40.30
  -2   7  -2 1070.69   42.70
   2   7   2  870.21   40.20
   2   7   2  941.81   40.90
   2   7   2  909.51   39.30
   2   7   2  964.90   39.60
   2  -7   2  970.60   43.00
   2  -7   2 1006.90   40.60
   2   7   3    0.00    0.80
   2   7   3    1.10    0.40
   2   7   3    0.20    0.20
   2   7   3    0.10    0.50
   2   7   3    0.10    0.30
   2   7   3    0.00    0.30
   2   7   3   -0.60    0.50
   2   7   3    0.10    0.60
   2  -7   3   -0.60    1.10
  -2  -7  -3    0.70    0.30
   2  -7   3   -0.10    0.30
   2  -7   3   -0.10    1.70
   2  -7   3    0.30    0.60
   2   7   4    7.40    1.00
   2   7   4    5.40    0.60
  -2   7  -4    5.00    2.40
   2   7   4    5.90    1.30
   2   7   4    6.50    1.30
   2   7   4    5.40    0.40
   2   7   4    6.00    0.80
   2   7   4    4.80    0.40
   2   7   4    5.10    0.60
  -2   7  -4    6.20    1.60
   2  -7   4    3.30    1.00
   2  -7   4    3.90    2.30
  -2  -7  -4    4.80    0.70
   2  -7   4    2.50    1.40
   2  -7   4    4.10    0.60
  -2  -7  -4    4.70    0.40
   2   7   5   -0.10    0.30
  -2   7  -5   -0.40    1.20
   2   7   5    0.40    0.20
  -2   7  -5    0.60    1.00
   2   7   5    0.30    0.40
   2   7   5    0.20    0.70
   2  -7   5   -0.10    0.40
   2  -7   5    0.60    0.50
   2  -7   5   -1.20    1.40
   2  -7   5    0.40    0.70
   2  -7   5   -0.60    1.10
   2   7   6  166.38    8.20
   2   7   6  163.88    7.30
  -2   7  -6  146.19   10.50
  -2   7  -6  153.38    8.50
   2  -7   6  148.09   11.20
   2  -7   6  152.88    6.90
   2  -7   6  159.18    9.00
   2  -7   6  159.78    7.40
   2  -7   6  159.28    8.00
   2   7   7   12.10    0.60
  -2   7  -7    7.80    1.90
   2   7   7   11.90    0.80
  -2   7  -7    7.00    3.10
   2  -7   7    9.10    3.70
   2  -7   7    9.40    1.50
   2  -7   7    7.20    2.20
   2  -7   7    7.40    1.60
  -2  -7  -7   12.20    1.10
   2  -7   7    9.80    1.20
   2   7   8    0.10    0.30
   2   7   8    0.10    0.20
   2  -7   8    0.70    0.90
  -2  -7  -8    0.20    0.50
   2  -7   8    0.70    0.60
   2  -7   8    0.30    0.80
  -2   7  -9   15.70    4.10
  -2   7  -9   21.70    2.90
  -2   7  -9   16.10    2.20
   2   7   9   19.70    1.20
   2   7   9   20.00    0.90
  -2  -7  -9   18.10    1.50
   2  -7   9   13.20    2.20
   2  -7   9   16.50    1.60
   2  -7   9   16.90    2.30
   2   7  10  123.99    5.60
  -2   7 -10  127.19   10.20
  -2   7 -10  140.99    6.90
  -2   7 -10  127.09    7.80
  -2   7 -10  121.79   10.90
  -2   7 -10  125.79    8.40
  -2  -7 -10  122.79    5.90
  -2   7 -11   -1.70    2.40
  -2   7 -11    0.10    1.40
  -2   7 -11    1.20    1.80
   2   7  11    0.20    0.40
  -2   7 -11   -0.80    1.60
   2   7  11    0.20    0.20
  -2   7 -11   -0.30    0.80
  -2  -7 -11    0.50    0.70
  -2   7 -12    2.00    2.30
  -2   7 -12    6.10    1.90
   2   7  12    6.80    0.90
  -2   7 -12   15.40    4.00
  -2   7 -12    7.70    2.50
   2   7  12    4.80    0.50
  -2  -7 -12    4.50    1.00
   2   8 -12   48.00    6.60
   2   8 -12   41.30    4.90
  -2   8  12   40.70    1.80
  -2   8  12   39.20    2.10
   2  -8 -12   41.10    2.70
   2  -8 -12   48.20    4.60
  -2   8  11    4.30    0.60
   2   8 -11    4.30    2.20
   2   8 -11    6.00    2.90
  -2   8  11    4.10    0.40
   2   8 -11    2.90    2.60
   2   8 -11    4.50    2.50
   2  -8 -11    4.60    1.90
   2  -8 -11    4.20    1.00
  -2  -8  11    2.50    1.00
   2   8 -10   82.69    8.70
   2   8 -10   93.69    6.80
   2   8 -10   88.59    9.00
  -2   8  10   87.09    3.80
  -2   8  10   85.79    3.60
   2   8 -10   79.99    6.60
   2  -8 -10   87.39    4.30
  -2  -8  10   87.69    4.90
   2  -8 -10   91.29    6.10
   2   8  -9   17.80    3.20
   2   8  -9   27.00    5.90
   2   8  -9   29.10    6.10
   2   8  -9   26.20    3.60
  -2   8   9   25.90    1.10
  -2   8   9   25.20    1.30
   2  -8  -9   25.10    1.70
  -2  -8   9   24.90    1.90
   2  -8  -9   24.90    3.30
   2   8  -8  777.22   39.50
   2   8  -8  816.22   39.60
   2   8  -8  801.92   35.90
   2   8  -8  873.61   36.10
  -2   8   7    1.30    0.20
  -2   8   7    1.20    0.70
   2   8  -7    2.60    1.70
   2   8  -7    1.10    2.30
   2   8  -7    3.60    2.30
   2   8  -7    3.10    1.80
  -2   8   7    0.90    0.30
  -2  -8   7    0.20    0.90
  -2  -8   7    0.60    0.60
   2  -8  -7    2.10    0.50
   2  -8  -7    0.70    1.00
   2   8  -6    9.80    2.20
  -2   8   6    6.70    0.40
   2   8  -6    6.90    1.90
  -2   8   6    5.80    1.10
   2   8  -6    9.50    3.20
  -2   8   6    4.40    1.20
   2   8  -6    7.10    3.10
  -2   8   6    6.00    0.60
  -2  -8   6    8.80    1.00
   2  -8  -6    6.60    0.70
   2  -8  -6    6.60    1.50
  -2  -8   6    6.80    1.50
  -2   8   5    7.80    1.00
   2   8  -5    6.60    1.90
  -2   8   5    8.00    1.00
   2   8  -5   11.00    3.40
  -2   8   5    7.10    0.70
  -2   8   5    7.10    0.50
  -2   8   5    8.10    0.50
   2   8  -5    7.90    2.10
  -2   8   5    8.00    0.70
   2   8  -5    8.20    3.00
  -2   8   5    7.80    1.50
   2  -8  -5    8.20    1.60
  -2  -8   5    6.40    1.30
  -2  -8   5    7.30    0.90
   2   8  -4  119.99    6.90
   2   8  -4  116.99    8.70
   2   8  -4  113.69    6.80
   2   8  -4  114.89    5.30
  -2   8   4  120.19    5.10
  -2   8   4  121.19    5.30
   2   8  -4  115.49    8.90
   2   8  -4  115.49    6.20
  -2   8   4  116.19    5.50
   2  -8  -4  121.09    6.20
   2  -8  -4  118.69    6.70
   2  -8  -4  118.09    5.60
  -2  -8   4  116.09    5.90
   2   8  -3    7.00    0.90
  -2   8   3    9.50    1.60
   2   8  -3    6.10    1.60
  -2   8   3    7.10    0.80
   2   8  -3    5.30    1.60
  -2   8   3    7.00    1.00
   2   8  -3    5.80    1.10
  -2   8   3    7.60    0.50
   2   8  -3    5.90    2.30
   2   8  -3    9.30    3.00
  -2   8   3    8.60    0.80
  -2  -8   3    6.50    0.70
   2  -8  -3   10.30    1.40
  -2  -8   3    6.50    1.10
   2  -8  -3    8.00    0.50
   2  -8  -3    7.80    1.30
   2  -8  -3   13.10    2.40
   2  -8  -3    8.50    0.40
   2   8  -2    5.20    1.50
   2   8  -2    4.90    2.20
  -2   8   2   11.00    1.40
   2   8  -2    6.40    1.60
  -2   8   2    9.40    0.60
   2   8  -2    7.20    2.40
  -2   8   2    8.80    0.90
  -2   8   2    8.70    1.90
   2   8  -2    5.80    1.20
  -2   8   2    8.00    0.70
   2  -8  -2   10.50    0.50
   2  -8  -2   12.40    1.40
   2  -8  -2   10.50    0.40
  -2  -8   2    6.70    1.00
   2   8  -1    7.70    1.20
   2   8  -1    8.80    2.50
  -2   8   1    5.60    1.10
   2   8  -1    7.00    1.50
  -2   8   1    7.50    0.90
   2   8  -1    7.20    1.50
   2   8  -1    7.00    0.70
  -2   8   1    6.70    1.90
  -2   8   1    7.20    0.60
   2   8  -1    9.20    2.60
   2  -8  -1    5.70    0.60
   2  -8  -1    5.20    1.90
   2  -8  -1    6.60    1.40
   2  -8  -1    6.50    0.40
  -2  -8   1    7.50    1.00
   2  -8  -1    6.60    1.00
  -2  -8   1    6.60    0.60
   2   8   0 1177.98   49.30
   2   8   0 1184.58   47.60
   2   8   0 1170.28   49.70
  -2   8   0 1016.60   48.70
  -2   8   0 1170.18   47.30
   2   8   0 1177.28   47.40
   2   8   1   35.80    2.60
   2   8   1   35.00    3.50
   2   8   1   39.10    2.20
  -2   8  -1   38.50    2.90
   2   8   1   38.10    2.80
  -2   8  -1   37.60    4.00
   2   8   1   35.70    1.80
   2   8   1   38.20    3.90
   2   8   1   38.90    2.30
   2  -8   1   35.30    3.10
  -2  -8  -1   39.20    1.60
   2  -8   1   38.30    1.80
  -2  -8  -1   37.40    1.80
   2  -8   1   38.90    2.20
   2  -8   1   38.50    4.50
   2   8   2   86.39    5.70
   2   8   2   91.99    4.80
  -2   8  -2  102.39    5.60
   2   8   2   95.09    4.80
  -2   8  -2  104.29    7.40
   2  -8   2  105.19    4.90
   2  -8   2   99.69    6.00
   2  -8   2  104.99    8.00
   2   8   3    3.50    0.90
  -2   8  -3    3.50    1.40
   2   8   3    4.10    0.70
   2   8   3    3.60    0.70
  -2   8  -3    2.80    2.20
   2   8   3    3.20    0.70
   2   8   3    4.10    1.40
   2   8   3    4.80    1.20
   2   8   3    3.40    0.90
   2   8   3    3.50    0.40
   2  -8   3    2.50    0.50
   2  -8   3    0.90    1.20
  -2  -8  -3    3.40    0.30
   2  -8   3    2.00    0.80
   2  -8   3    1.00    1.70
  -2  -8  -3    4.00    0.50
   2   8   4   41.90    2.50
   2   8   4   45.90    2.00
  -2   8  -4   42.40    3.60
   2   8   4   44.20    3.10
   2   8   4   45.20    2.50
   2   8   4   47.50    3.30
   2   8   4   44.60    2.30
   2   8   4   42.80    2.10
   2   8   4   43.30    2.50
  -2   8  -4   46.90    5.20
   2  -8   4   45.70    3.90
   2  -8   4   44.00    5.50
   2  -8   4   46.40    2.30
  -2  -8  -4   47.70    2.30
  -2  -8  -4   47.00    2.00
   2  -8   4   45.60    3.10
  -2   8  -5    7.90    2.90
   2   8   5    7.40    0.40
   2   8   5    6.60    0.50
   2   8   5    6.00    0.90
   2   8   5    7.50    0.50
   2   8   5    6.90    0.80
   2   8   5    7.40    1.40
   2   8   5    6.60    0.60
  -2   8  -5    4.80    1.70
   2   8   5    7.50    1.00
  -2  -8  -5    6.10    1.00
   2  -8   5    5.30    0.80
   2  -8   5    8.60    3.20
   2  -8   5    4.10    1.70
   2  -8   5    5.70    1.00
   2  -8   5    4.80    1.10
   2   8   6   18.60    0.90
   2   8   6   18.40    1.20
   2   8   6   18.00    2.50
  -2   8  -6   23.40    2.90
  -2   8  -6   21.90    4.60
   2  -8   6   17.10    1.70
   2  -8   6   19.20    3.10
   2  -8   6   25.40    5.30
   2  -8   6   19.60    1.50
   2  -8   6   15.00    2.10
   2   8   7   26.20    1.40
  -2   8  -7   20.10    4.60
  -2   8  -7   19.00    2.90
   2   8   7   25.80    1.10
   2  -8   7   18.50    2.00
   2  -8   7   22.50    1.70
   2  -8   7   20.50    5.10
   2  -8   7   22.30    2.50
   2  -8   7   21.30    3.40
   2   8   8   13.20    0.70
  -2   8  -8   12.50    3.10
  -2   8  -8   16.30    4.90
   2   8   8   12.90    0.90
   2  -8   8   12.20    1.40
  -2  -8  -8   10.50    1.10
   2  -8   8   11.30    2.10
   2  -8   8   12.50    1.80
   2   8   9    5.60    0.40
  -2   8  -9    7.30    3.70
   2   8   9    5.70    0.70
  -2   8  -9    6.70    3.40
  -2   8  -9    5.70    2.40
  -2   8  -9    5.30    2.10
   2  -8   9    5.70    1.40
  -2  -8  -9    5.50    0.90
   2  -8   9    7.00    1.80
   2  -8   9    5.20    1.00
  -2   8 -10  197.68   15.10
  -2   8 -10  205.08   11.20
  -2   8 -10  201.18   14.00
  -2   8 -10  197.08   11.70
  -2   8 -10  212.78   10.00
  -2  -8 -10  208.38    8.90
   2  -8  10  195.48   10.20
  -2   8 -11    4.70    2.50
   2   8  11    2.90    0.60
  -2   8 -11    4.90    2.90
   2   8  11    2.40    0.30
  -2   8 -11    7.00    2.50
  -2   8 -11    3.90    1.30
  -2   8 -11    1.70    2.10
  -2   8 -12   12.90    2.90
  -2   8 -12   22.60    4.80
   2   8  12   12.40    0.80
   2   8  12   12.20    1.10
  -2   8 -12   14.80    2.40
  -2  -8 -12   10.60    1.30
  -2   9  12    1.00    0.40
   2   9 -12    3.00    2.90
   2   9 -12    4.10    1.90
  -2   9  12    1.20    0.20
   2   9 -12    0.70    2.50
   2  -9 -12   -0.50    1.30
   2  -9 -12    1.10    0.70
   2   9 -11    1.80    2.20
  -2   9  11    3.40    0.50
  -2   9  11    3.00    0.30
   2   9 -11    2.70    2.20
   2  -9 -11    2.50    1.70
   2  -9 -11    3.40    0.90
   2   9 -10    1.10    1.30
   2   9 -10    1.40    2.20
  -2   9  10    0.80    0.20
   2   9 -10    1.50    2.00
  -2   9  10    0.60    0.30
   2   9 -10    0.70    1.90
   2  -9 -10    0.50    1.30
   2  -9 -10    1.40    0.60
   2   9  -9    4.10    2.70
   2   9  -9    6.60    3.30
   2   9  -9    7.60    2.40
  -2   9   9    5.20    0.40
   2   9  -9    5.00    2.50
  -2   9   9    4.60    0.60
  -2  -9   9    4.40    0.90
  -2  -9   9    4.50    1.40
   2  -9  -9    2.40    1.40
   2  -9  -9    5.20    0.80
   2   9  -8    0.00    1.90
  -2   9   8    2.10    0.40
  -2   9   8    1.10    0.20
   2   9  -8    0.80    1.80
   2   9  -8    0.60    1.70
   2   9  -8    1.50    2.20
   2  -9  -8    0.10    1.10
  -2  -9   8    0.30    0.60
   2  -9  -8    1.30    0.50
  -2  -9   8    1.20    1.00
   2   9  -7   23.30    5.30
   2   9  -7   16.90    3.20
  -2   9   7   19.80    1.00
  -2   9   7   18.90    1.20
   2   9  -7   24.10    3.60
   2   9  -7   29.50    5.90
   2  -9  -7   15.80    2.50
  -2  -9   7   19.80    2.30
  -2  -9   7   20.60    1.60
  -2   9   6   10.40    0.60
   2   9  -6   12.30    4.00
   2   9  -6    9.70    3.90
  -2   9   6   11.50    0.90
   2   9  -6   12.60    2.80
   2   9  -6   10.10    2.40
  -2   9   6   11.70    1.30
  -2  -9   6    9.90    1.10
   2  -9  -6   11.10    2.00
  -2  -9   6    9.80    1.60
  -2   9   5    2.60    1.10
   2   9  -5    3.90    1.60
  -2   9   5    2.60    0.60
   2   9  -5    3.40    2.30
  -2   9   5    1.90    0.50
   2   9  -5    3.80    2.50
  -2   9   5    3.00    0.80
  -2   9   5    1.90    0.30
   2   9  -5    0.20    1.50
  -2   9   5    2.50    0.40
  -2  -9   5    1.70    0.90
   2  -9  -5    1.40    1.10
  -2  -9   5    2.80    0.60
  -2   9   4   78.89    3.70
   2   9  -4   80.79    5.40
   2   9  -4   75.89    3.80
  -2   9   4   80.09    4.20
  -2   9   4   77.59    3.80
   2   9  -4   78.09    4.70
   2   9  -4   80.89    5.50
   2   9  -4   81.19    7.40
  -2   9   4   79.09    3.70
   2   9  -4   71.89    6.90
  -2  -9   4   78.99    3.60
   2  -9  -4   79.19    4.60
  -2  -9   4   84.59    4.40
  -2   9   3  105.39    4.50
  -2   9   3  108.19    4.80
  -2   9   3  112.79    5.10
   2   9  -3  106.99    8.40
   2   9  -3  113.49    5.80
   2   9  -3  103.59    6.40
   2   9  -3  101.09    8.40
   2   9  -3  108.19    4.90
  -2   9   3  103.19    6.00
   2   9  -3  107.89    6.50
  -2   9   3  105.09    4.80
   2  -9  -3  108.29    5.60
   2  -9  -3  105.59    6.90
  -2  -9   3  108.69    4.70
  -2  -9   3  107.29    5.30
   2  -9  -3  104.79    5.60
   2   9  -2   51.89    5.40
   2   9  -2   51.69    4.00
  -2   9   2   56.89    3.20
   2   9  -2   51.49    5.40
  -2   9   2   52.49    2.80
   2   9  -2   59.89    4.10
   2   9  -2   53.29    2.70
  -2   9   2   50.99    2.40
  -2   9   2   52.79    2.50
  -2   9   2   49.40    4.10
   2   9  -2   56.19    3.40
   2  -9  -2   50.59    4.70
  -2  -9   2   56.09    2.50
   2  -9  -2   48.70    3.50
  -2  -9   2   53.09    2.90
   2  -9  -2   52.29    3.20
   2   9  -1   59.59    5.50
   2   9  -1   59.19    2.90
   2   9  -1   60.09    4.20
   2   9  -1   58.89    3.60
  -2   9   1   57.59    3.60
   2   9  -1   57.19    5.60
  -2   9   1   60.69    3.20
   2   9  -1   63.19    4.20
  -2   9   1   61.39    2.70
  -2   9   1   63.19    2.70
  -2   9   1   58.29    4.80
   2  -9  -1   63.89    5.60
   2  -9  -1   58.39    3.30
  -2  -9   1   66.19    2.80
   2  -9  -1   59.89    2.80
   2  -9  -1   60.29    2.60
  -2  -9   1   65.29    3.30
   2  -9  -1   61.09    4.00
   2   9   0  151.78    9.70
   2   9   0  160.28    9.60
   2   9   0  149.69    7.90
  -2   9   0  160.18    9.40
   2   9   0  150.78    7.70
  -2   9   0  149.59    7.60
   2  -9   0  162.18    7.00
   2   9   1   48.20    4.60
  -2   9  -1   60.99    5.30
   2   9   1   43.60    6.40
   2   9   1   51.09    3.10
   2   9   1   51.39    3.40
   2   9   1   51.59    2.80
   2   9   1   51.79    2.50
  -2   9  -1   52.49    3.70
   2   9   1   50.99    4.60
   2  -9   1   58.49    2.90
  -2  -9  -1   55.99    2.50
   2  -9   1   61.59    5.90
  -2  -9  -1   54.59    2.30
   2  -9   1   58.09    2.50
   2  -9   1   56.79    2.80
   2  -9   1   57.19    4.10
   2   9   2  162.18    7.30
  -2   9  -2  167.38   10.40
   2   9   2  150.58    7.60
   2   9   2  153.78    9.10
  -2   9  -2  166.38    8.30
   2  -9   2  152.78   10.80
   2  -9   2  161.68    8.70
   2  -9   2  157.98    7.30
  -2   9  -3   41.90    5.00
   2   9   3   45.60    3.90
   2   9   3   46.50    3.40
   2   9   3   41.10    2.80
   2   9   3   43.50    2.30
   2   9   3   41.20    2.80
   2   9   3   43.20    2.60
   2   9   3   42.80    2.50
   2   9   3   42.80    2.00
  -2   9  -3   38.10    3.40
   2  -9   3   40.90    5.30
   2  -9   3   43.70    2.90
   2  -9   3   45.20    4.00
  -2  -9  -3   44.30    2.00
  -2  -9  -3   44.90    1.90
   2  -9   3   42.70    2.20
   2   9   4  139.09    6.10
  -2   9  -4  135.59    9.90
   2   9   4  137.69    6.40
   2   9   4  139.59    7.50
   2   9   4  143.99    7.10
   2   9   4  145.49    6.80
  -2   9  -4  134.19    7.70
   2   9   4  140.49    6.50
   2  -9   4  150.08   11.00
   2  -9   4  142.09    6.30
   2  -9   4  127.09    8.10
   2  -9   4  147.49    6.20
   2  -9   4  141.79    7.00
  -2  -9  -4  145.09    6.30
   2   9   5    0.30    0.30
  -2   9  -5   -1.10    1.30
   2   9   5   -0.10    0.30
   2   9   5    0.20    0.40
   2   9   5    0.30    0.70
   2   9   5   -0.20    0.60
   2   9   5   -0.10    0.20
   2   9   5    0.40    0.40
  -2   9  -5    0.70    1.20
   2  -9   5   -0.50    0.40
  -2  -9  -5    0.00    0.30
   2  -9   5    0.30    0.50
  -2  -9  -5    0.20    0.40
   2  -9   5   -2.10    1.60
   2  -9   5    0.40    1.60
   2  -9   5   -0.20    0.70
  -2   9  -6  256.57   13.00
  -2   9  -6  253.67   15.70
   2   9   6  261.97   12.30
   2  -9   6  264.77   12.20
   2  -9   6  261.57   13.70
   2  -9   6  260.57   11.50
   2  -9   6  257.37   16.90
   2   9   7   18.60    1.30
   2   9   7   17.40    1.00
  -2   9  -7   15.80    2.80
  -2   9  -7   22.90    4.90
   2  -9   7   21.10    1.90
   2  -9   7   20.40    1.60
   2  -9   7   26.40    5.80
   2  -9   7   21.30    2.60
   2  -9   7   20.50    3.50
  -2   9  -8  184.38   12.90
  -2   9  -8  171.68    9.90
   2  -9   8  178.48    8.60
   2  -9   8  179.08    8.00
   2  -9   8  171.38    9.20
  -2   9  -9    0.40    1.60
  -2   9  -9    0.60    1.80
  -2   9  -9    0.40    1.70
  -2   9  -9    1.20    1.80
   2   9   9    0.20    0.20
   2   9   9    0.30    0.40
   2  -9   9    0.10    0.70
   2  -9   9    0.40    1.20
   2  -9   9    0.20    0.70
   2   9  10   71.69    3.00
  -2   9 -10   67.79    6.30
  -2   9 -10   73.29    5.80
  -2   9 -10   86.19    8.20
  -2   9 -10   70.49    8.50
   2   9  10   71.19    3.30
   2  -9  10   68.19    4.60
  -2  -9 -10   69.59    3.60
   2   9  11   26.60    1.60
   2   9  11   26.70    1.30
  -2   9 -11   25.20    3.80
  -2   9 -11   29.40    5.90
  -2   9 -11   27.40    2.80
  -2  -9 -11   27.60    2.00
   2  10 -11    0.00    2.40
   2  10 -11   -1.00    1.50
  -2  10  11    1.50    0.30
   2  10 -11    5.80    2.50
  -2  10  11    1.10    0.40
   2  10 -11    2.80    2.70
   2 -10 -11    1.20    0.70
   2 -10 -11    2.20    1.60
   2  10 -10    4.80    2.10
   2  10 -10    6.10    3.30
  -2  10  10    3.60    0.60
   2  10 -10    2.20    2.60
  -2  10  10    3.60    0.40
   2  10 -10    3.90    2.50
   2 -10 -10    2.60    0.60
   2 -10 -10    2.70    1.60
   2  10  -9    0.60    2.20
   2  10  -9    3.30    2.20
   2  10  -9    1.50    2.60
  -2  10   9    4.40    0.40
  -2  10   9    3.30    0.60
   2  10  -9    4.50    2.40
   2 -10  -9    4.20    1.70
   2  10  -8    1.90    2.80
  -2  10   8    5.90    0.70
   2  10  -8    4.90    2.40
   2  10  -8    6.50    3.50
   2  10  -8    7.70    2.40
  -2  10   8    5.00    0.50
  -2 -10   8    5.30    1.50
   2 -10  -8    4.10    1.60
  -2 -10   8    4.00    0.80
  -2  10   7   20.10    1.00
   2  10  -7   25.10    5.70
   2  10  -7   15.60    3.10
  -2  10   7   19.90    1.30
   2  10  -7   17.90    4.90
   2  10  -7   13.00    3.00
  -2 -10   7   15.10    2.30
  -2 -10   7   16.60    1.50
   2 -10  -7   17.20    2.60
  -2  10   6   31.40    1.60
   2  10  -6   37.30    6.70
   2  10  -6   31.60    3.70
  -2  10   6   26.50    1.50
   2  10  -6   29.90    3.80
  -2  10   6   30.10    2.50
   2  10  -6   33.80    6.10
  -2  10   6   31.40    2.00
  -2 -10   6   33.90    1.90
   2 -10  -6   28.80    3.00
  -2 -10   6   28.50    2.60
  -2  10   5   10.20    1.40
   2  10  -5   17.80    4.40
   2  10  -5   14.80    2.80
   2  10  -5   18.40    4.70
   2  10  -5   16.20    2.90
  -2  10   5   13.10    1.40
  -2  10   5   12.70    1.20
  -2  10   5   14.10    0.90
  -2  10   5   16.40    2.10
  -2 -10   5   17.50    2.00
  -2 -10   5   16.00    1.20
  -2  10   4   19.80    2.00
   2  10  -4   19.50    2.30
   2  10  -4   16.70    2.90
   2  10  -4   19.30    2.90
  -2  10   4   19.20    1.90
  -2  10   4   19.30    1.40
   2  10  -4   17.80    1.50
  -2  10   4   19.30    1.60
  -2  10   4   17.80    1.40
  -2  10   4   19.70    2.80
   2  10  -4   18.90    4.60
   2  10  -4   20.20    4.40
  -2  10   4   19.20    1.00
  -2 -10   4   17.50    1.30
   2 -10  -4   19.20    2.40
  -2 -10   4   17.60    1.90
  -2  10   3   35.60    2.10
   2  10  -3   39.50    2.20
  -2  10   3   37.00    1.80
   2  10  -3   36.50    3.70
   2  10  -3   38.00    5.10
   2  10  -3   36.90    3.70
  -2  10   3   33.70    2.00
  -2  10   3   35.50    2.40
  -2  10   3   35.50    3.20
   2  10  -3   38.00    5.00
   2  10  -3   37.30    3.00
   2 -10  -3   36.10    1.70
  -2 -10   3   34.60    2.50
   2 -10  -3   37.60    1.60
  -2 -10   3   37.80    1.90
   2 -10  -3   36.60    2.80
   2  10  -2  111.79    6.80
   2  10  -2  110.89    9.90
   2  10  -2  122.29    9.00
  -2  10   2  111.89    7.80
  -2  10   2  108.29    6.00
   2  10  -2  112.69    5.20
   2  10  -2  120.59    7.70
   2  10  -2  120.79    6.10
   2 -10  -2  109.99    8.70
   2 -10  -2  115.49    5.80
  -2 -10   2  122.09    5.50
   2 -10  -2  112.09    6.80
  -2  10   1    2.00    1.10
   2  10  -1    1.50    1.20
  -2  10   1    2.60    0.50
   2  10  -1    2.00    2.00
   2  10  -1    0.60    1.10
  -2  10   1    2.00    0.40
   2  10  -1    0.30    1.60
  -2  10   1    1.80    0.70
  -2  10   1    2.10    1.60
   2  10  -1    2.10    0.60
   2  10  -1    0.60    0.80
   2 -10  -1    2.20    0.40
   2 -10  -1    3.70    1.40
  -2 -10   1    2.30    0.70
   2 -10  -1    3.80    2.30
  -2 -10   1    2.10    0.40
   2 -10  -1    2.40    0.30
   2 -10  -1    2.30    0.80
   2  10   0  596.14   25.60
   2  10   0  585.24   25.40
  -2  10   0  587.84   27.40
   2  10   0  603.24   27.80
  -2  10   0  590.34   25.30
   2  10   0  583.54   28.00
   2  10   1    3.10    1.20
  -2  10  -1    3.60    1.20
  -2  10  -1    2.00    1.70
   2  10   1    1.30    1.00
   2  10   1    3.00    0.90
   2  10   1    2.50    0.50
   2  10   1    3.00    1.70
   2  10   1    1.90    1.70
   2 -10   1    3.90    0.80
   2 -10   1    3.70    0.70
  -2 -10  -1    2.10    0.30
   2 -10   1    5.00    2.50
   2 -10   1    3.40    0.50
   2 -10   1    3.10    1.60
  -2 -10  -1    1.90    0.40
  -2  10  -2   30.20    3.00
   2  10   2   32.10    2.10
   2  10   2   31.00    3.40
   2  10   2   30.10    1.70
   2  10   2   33.40    2.70
  -2  10  -2   27.60    4.00
   2  10   2   29.20    2.10
   2  10   2   28.80    2.40
   2  10   2   30.60    3.60
   2  10   2   31.00    1.60
   2 -10   2   28.70    2.10
   2 -10   2   28.80    3.20
   2 -10   2   26.60    1.60
  -2 -10  -2   29.30    1.50
  -2 -10  -2   30.40    1.30
   2 -10   2   28.10    5.10
   2  10   3   14.50    2.40
   2  10   3   14.50    1.40
   2  10   3   12.90    1.50
   2  10   3   12.20    1.70
  -2  10  -3   10.90    3.40
   2  10   3   16.80    3.00
  -2  10  -3   11.20    2.30
   2  10   3   13.90    1.50
   2  10   3   14.70    1.00
   2 -10   3   12.70    3.90
   2 -10   3   11.00    1.00
  -2 -10  -3   14.80    0.70
  -2 -10  -3   14.70    0.90
   2 -10   3   12.30    1.60
   2 -10   3   12.90    2.60
   2  10   4   17.60    1.40
   2  10   4   17.40    2.00
  -2  10  -4   17.10    2.70
   2  10   4   18.20    1.50
   2  10   4   15.70    1.90
  -2  10  -4   17.60    4.10
   2  10   4   18.00    1.70
   2  10   4   19.40    2.40
   2  10   4   17.00    1.10
   2 -10   4   19.20    3.20
   2 -10   4   18.20    1.30
  -2 -10  -4   16.90    0.90
  -2 -10  -4   16.40    1.20
   2 -10   4   19.50    1.30
   2 -10   4   22.20    5.00
   2 -10   4   17.30    1.90
   2  10   5   26.10    1.60
   2  10   5   25.90    1.40
   2  10   5   27.70    1.80
   2  10   5   25.80    1.50
   2  10   5   28.20    2.20
  -2  10  -5   20.40    4.70
  -2  10  -5   24.50    3.40
   2  10   5   27.90    1.30
   2  10   5   26.10    2.50
  -2 -10  -5   25.60    1.30
   2 -10   5   23.90    3.80
   2 -10   5   31.70    6.50
  -2 -10  -5   27.30    1.70
   2 -10   5   21.20    2.40
   2 -10   5   20.40    1.70
  -2  10  -6    4.20    1.70
   2  10   6    4.80    0.50
  -2  10  -6    8.30    3.50
   2  10   6    4.40    0.80
   2 -10   6    4.90    3.00
   2 -10   6    3.40    1.20
   2 -10   6    4.40    0.90
   2 -10   6    4.90    0.90
   2 -10   6    2.30    2.20
  -2  10  -7   96.99    6.80
   2  10   7  100.19    4.20
  -2  10  -7   97.99    9.10
   2  10   7  103.29    4.60
   2 -10   7   96.09    5.30
   2 -10   7   95.49    5.00
   2 -10   7   86.09    6.60
   2  10   8    2.30    0.60
   2  10   8    2.80    0.40
  -2  10  -8    6.90    3.60
  -2  10  -8    4.60    2.20
  -2  10  -8    6.10    3.10
  -2  10  -8    1.50    1.70
   2 -10   8    3.90    0.90
   2 -10   8    2.40    0.90
   2 -10   8    1.30    1.20
  -2  10  -9   12.60    4.60
  -2  10  -9    9.20    2.60
  -2  10  -9   12.40    3.50
  -2  10  -9   17.30    4.50
   2 -10   9    8.90    1.60
   2  10  10    0.60    0.30
  -2  10 -10    1.20    1.90
   2  10  10    0.20    0.40
  -2  10 -10    0.20    1.70
  -2  10 -10    3.00    1.60
  -2  10 -10    1.40    3.00
   2 -10  10    2.00    0.90
   2  10  11    7.20    0.60
   2  10  11    7.90    0.90
  -2  10 -11   14.30    5.30
  -2  10 -11    0.00    2.90
  -2  11  11    0.90    0.40
   2  11 -10   30.40    6.40
   2  11 -10   30.80    7.60
   2  11 -10   22.80    4.10
   2  11 -10   25.30    9.30
  -2  11  10   20.10    1.10
  -2  11  10   18.20    1.40
   2 -11 -10   17.40    3.00
   2  11  -9    0.50    2.00
  -2  11   9    0.30    0.20
  -2  11   9    0.40    0.40
   2  11  -9    4.90    2.30
   2 -11  -9   -1.00    1.00
   2  11  -8   80.09    8.60
  -2  11   8   72.09    3.40
  -2  11   8   69.39    3.10
   2  11  -8   69.09    6.30
   2  11  -8   81.99    9.40
   2 -11  -8   65.79    5.10
   2  11  -7   76.49    8.60
  -2  11   7   82.29    3.90
   2  11  -7   79.99    6.40
   2  11  -7   88.09    8.90
  -2  11   7   79.39    3.50
   2  11  -7   84.89    6.60
  -2 -11   7   85.79    5.10
  -2 -11   7   81.99    4.00
   2 -11  -7   83.09    5.50
  -2  11   6   55.49    2.50
   2  11  -6   51.89    5.10
   2  11  -6   53.39    6.80
  -2  11   6   50.19    2.60
   2  11  -6   57.59    7.30
  -2  11   6   55.99    3.10
  -2  11   6   53.39    2.30
   2  11  -6   59.19    5.10
  -2  11   6   58.29    2.60
  -2 -11   6   54.79    3.30
   2 -11  -6   56.09    4.20
  -2 -11   6   61.59    5.40
  -2  11   5   58.89    3.20
   2  11  -5   64.19    5.20
   2  11  -5   74.49    7.80
  -2  11   5   55.79    3.00
  -2  11   5   57.39    2.60
   2  11  -5   61.59    5.30
   2  11  -5   64.29    7.30
  -2  11   5   59.69    2.80
  -2  11   5   56.89    3.40
  -2  11   5   58.39    4.40
  -2  11   5   52.29    3.30
  -2 -11   5   66.09    3.00
  -2 -11   5   61.29    3.80
   2 -11  -5   61.19    4.20
  -2  11   4   27.80    3.40
   2  11  -4   27.90    1.90
  -2  11   4   27.00    2.50
   2  11  -4   28.80    3.60
  -2  11   4   28.30    1.90
   2  11  -4   27.90    2.80
  -2  11   4   32.90    2.60
  -2  11   4   30.20    1.50
  -2  11   4   29.30    1.90
   2  11  -4   28.50    5.50
   2  11  -4   27.00    5.40
   2  11  -4   28.30    3.40
  -2  11   4   29.40    1.90
  -2 -11   4   30.80    1.70
  -2 -11   4   27.20    2.30
   2 -11  -4   28.60    1.60
   2 -11  -4   28.00    1.30
   2  11  -3   91.79    4.30
  -2  11   3   90.39    4.20
   2  11  -3   85.29    6.00
   2  11  -3   87.99    5.30
  -2  11   3   84.89    4.30
   2  11  -3   94.69    6.20
  -2  11   3   87.89    3.90
  -2  11   3   84.99    5.60
  -2  11   3   85.99    4.60
   2  11  -3   80.29    7.90
   2  11  -3   93.69    8.30
  -2  11   3   85.29    6.60
  -2  11   3   89.19    5.20
  -2 -11   3   92.19    4.00
   2 -11  -3   86.79    5.00
  -2 -11   3   95.09    4.70
   2  11  -2   85.29    7.50
   2  11  -2   69.49    5.30
   2  11  -2   79.09    3.80
  -2  11   2   78.99    4.50
  -2  11   2   75.69    5.70
   2  11  -2   72.89    7.10
   2  11  -2   79.19    5.60
   2  11  -2   79.69    4.70
  -2  11   2   80.19    3.70
  -2 -11   2   82.69    3.50
   2 -11  -2   80.39    4.40
  -2 -11   2   84.59    4.10
   2  11  -1    4.10    1.60
  -2  11   1    5.60    1.60
   2  11  -1    4.10    0.70
  -2  11   1    4.30    2.30
   2  11  -1    3.30    1.10
  -2  11   1    3.80    0.50
   2  11  -1    1.50    2.10
   2  11  -1    3.30    1.40
   2  11  -1    2.70    2.30
  -2  11   1    5.00    1.00
  -2  11   1    4.20    0.60
   2 -11  -1    4.30    0.60
   2 -11  -1    4.20    0.40
   2 -11  -1    6.00    1.70
  -2 -11   1    4.00    0.50
   2 -11  -1    6.30    2.50
   2 -11  -1    4.70    1.00
  -2 -11   1    3.30    0.70
   2  11   0   12.60    2.10
  -2  11   0   11.10    2.90
   2  11   0   12.70    1.10
   2  11   0   13.90    1.80
   2  11   0   10.40    2.10
   2  11   0   16.90    3.70
   2  11   0   16.20    3.60
  -2  11   0   12.70    2.00
   2 -11   0   12.50    3.50
   2 -11   0   13.00    2.30
  -2 -11   0   11.80    0.80
   2 -11   0   10.50    1.00
  -2 -11   0   11.40    1.10
   2 -11   0   10.90    1.30
   2 -11   0   11.10    0.70
  -2  11  -1   32.20    3.10
   2  11   1   31.10    4.00
   2  11   1   32.40    1.80
   2  11   1   29.40    2.90
  -2  11  -1   29.70    4.30
   2  11   1   32.30    4.10
   2  11   1   31.20    2.50
   2  11   1   29.90    2.90
  -2 -11  -1   35.60    1.50
   2 -11   1   33.50    1.70
   2 -11   1   32.70    3.60
   2 -11   1   36.00    2.10
  -2 -11  -1   35.10    1.80
   2 -11   1   41.00    5.40
   2 -11   1   33.70    2.00
  -2  11  -2    1.90    1.20
   2  11   2    4.60    1.30
  -2  11  -2    5.20    2.30
   2  11   2    3.10    0.90
   2  11   2    2.50    0.60
   2  11   2    4.40    1.20
   2  11   2    3.40    1.80
   2  11   2    3.90    1.90
   2 -11   2    3.60    0.60
   2 -11   2    3.70    2.60
   2 -11   2    2.60    0.80
   2 -11   2    2.70    1.80
   2 -11   2    2.60    0.60
  -2 -11  -2    2.40    0.40
  -2 -11  -2    2.30    0.30
  -2  11  -3  170.88   11.50
  -2  11  -3  161.08    8.90
   2  11   3  163.68    8.00
   2  11   3  159.68    7.70
   2  11   3  154.48    7.70
   2  11   3  164.28    8.90
   2  11   3  166.28    7.60
   2  11   3  171.28    9.70
   2 -11   3  169.78   12.40
   2 -11   3  163.88    7.00
   2 -11   3  165.18    7.80
   2 -11   3  169.48    9.60
   2 -11   3  168.18    7.00
   2  11   4    2.20    0.80
   2  11   4    2.00    0.90
   2  11   4    2.80    0.80
  -2  11  -4    2.50    1.60
   2  11   4    1.90    0.90
   2  11   4    3.00    1.40
   2  11   4    3.40    1.30
   2  11   4    2.20    0.50
  -2  11  -4    3.60    2.60
  -2 -11  -4    2.00    0.30
   2 -11   4    3.40    3.00
   2 -11   4    0.60    1.70
   2 -11   4    2.90    0.50
   2 -11   4    3.00    0.60
   2 -11   4    3.00    1.00
  -2 -11  -4    2.80    0.60
   2  11   5   36.10    3.10
  -2  11  -5   52.79    6.20
   2  11   5   38.40    3.20
   2  11   5   39.20    1.90
   2  11   5   42.10    2.60
   2  11   5   37.70    2.30
  -2  11  -5   48.30    4.20
   2  11   5   39.30    2.00
   2  11   5   37.20    2.50
   2 -11   5   46.90    2.40
   2 -11   5   40.30    3.10
  -2 -11  -5   43.40    2.40
  -2 -11  -5   42.40    1.90
   2 -11   5   43.80    2.30
  -2  11  -6  108.69    9.80
   2  11   6  122.99    5.60
  -2  11  -6  119.69    7.50
   2 -11   6  116.09    5.40
   2 -11   6  115.79    5.50
   2 -11   6  116.99    6.50
  -2  11  -7    1.90    3.00
   2  11   7    1.30    0.40
   2  11   7    1.30    0.60
  -2  11  -7    0.80    2.20
  -2  11  -7    2.40    1.80
  -2  11  -7    3.00    2.40
   2 -11   7    1.60    0.60
   2 -11   7    0.60    0.60
   2 -11   7    0.90    1.00
  -2  11  -8    7.80    2.40
  -2  11  -8   17.40    4.60
   2  11   8    9.90    0.80
   2  11   8   10.70    1.20
   2 -11   8    7.30    1.30
  -2  11  -9    9.00    2.50
   2  11   9    4.70    0.60
  -2  11  -9   11.20    4.80
  -2  11  -9   10.70    5.40
   2  11   9    4.10    0.80
  -2  11  -9    7.30    2.70
   2 -11   9    3.40    1.00
   2  11  10    1.90    0.60
  -2  11 -10    3.20    3.10
   2  11  10    2.10    0.40
  -2  11 -10    7.70    3.70
  -2  11 -10    4.10    2.40
   2  12 -10   30.00    6.60
   2  12 -10   20.90    5.80
  -2  12  10   21.90    1.20
   2  12 -10   22.10    4.20
  -2  12  10   22.70    1.60
   2  12 -10   17.70    4.10
   2 -12 -10   21.50    3.30
   2  12  -9   11.90    3.90
  -2  12   9    8.50    1.00
   2  12  -9    6.20    2.90
   2  12  -9   12.50    4.40
  -2  12   9    9.70    0.70
   2  12  -9    7.80    3.10
   2 -12  -9    7.10    2.10
  -2  12   8   13.00    1.20
  -2  12   8   13.00    0.80
   2  12  -8   15.60    3.40
   2  12  -8   15.70    4.70
   2 -12  -8   10.70    2.30
   2  12  -7   35.30    4.60
  -2  12   7   37.20    1.80
   2  12  -7   44.30    6.20
   2  12  -7   36.10    4.60
   2  12  -7   36.30    6.90
  -2  12   7   38.10    2.20
   2 -12  -7   35.00    3.50
  -2  12   6   -0.10    0.40
   2  12  -6    3.40    2.30
   2  12  -6    2.90    2.20
  -2  12   6    0.50    0.50
  -2  12   6    0.00    0.30
  -2  12   6    0.20    0.30
   2  12  -6    3.50    2.80
  -2  12   6    1.10    0.70
   2  12  -6    1.10    2.20
  -2  12   6    0.10    0.50
  -2 -12   6    0.50    0.50
   2 -12  -6    0.20    1.00
  -2 -12   6    0.90    0.90
   2  12  -5   22.40    5.20
   2  12  -5   19.80    3.40
  -2  12   5   19.60    2.20
  -2  12   5   21.30    1.30
   2  12  -5   19.00    3.30
  -2  12   5   23.30    2.90
  -2  12   5   23.40    2.10
  -2  12   5   20.20    1.80
   2  12  -5   27.10    5.80
  -2 -12   5   22.30    3.50
   2 -12  -5   21.20    2.50
  -2 -12   5   21.00    2.00
   2  12  -4    7.10    3.40
   2  12  -4    5.90    1.60
  -2  12   4    7.40    1.10
   2  12  -4    4.20    2.70
  -2  12   4    5.70    1.40
   2  12  -4    1.50    1.90
   2  12  -4    4.20    2.00
  -2  12   4    8.10    1.70
  -2  12   4    8.10    2.20
   2  12  -4    4.30    2.30
   2 -12  -4    6.60    1.50
   2 -12  -4    7.20    0.70
  -2 -12   4    4.70    1.10
  -2 -12   4    5.20    0.70
   2 -12  -4    7.20    0.50
   2  12  -3   19.10    3.00
  -2  12   3   22.30    2.80
   2  12  -3   24.30    2.60
  -2  12   3   20.00    1.70
  -2  12   3   21.20    1.30
   2  12  -3   21.50    3.20
  -2  12   3   22.00    1.60
   2  12  -3   23.80    5.00
  -2  12   3   21.90    2.10
   2  12  -3   21.40    1.70
  -2  12   3   26.50    4.30
  -2  12   3   22.50    2.50
   2  12  -3   24.90    5.20
  -2 -12   3   19.40    1.90
  -2 -12   3   21.00    1.40
   2 -12  -3   23.50    1.00
   2 -12  -3   22.50    1.20
   2 -12  -3   21.00    2.20
   2  12  -2  276.07   16.80
   2  12  -2  276.77   16.50
   2  12  -2  277.67   12.90
  -2  12   2  295.57   15.80
  -2  12   2  286.57   13.30
  -2  12   2  282.87   12.20
  -2  12   2  277.37   12.60
   2  12  -2  274.67   13.90
   2  12  -2  274.77   13.80
  -2  12   2  259.97   14.10
  -2  12   2  280.77   11.70
  -2  12   1    0.80    0.50
   2  12  -1   -0.60    1.50
  -2  12   1    0.60    0.70
  -2  12   1   -0.60    0.90
   2  12  -1    0.60    1.40
  -2  12   1    0.00    0.30
   2  12  -1    0.50    0.50
  -2  12   1    1.20    1.40
   2  12  -1    1.00    0.90
  -2  12   1   -1.10    1.30
   2  12  -1    0.90    1.30
   2  12  -1    1.70    1.90
  -2  12   1    1.40    2.00
   2 -12  -1    0.30    0.20
  -2 -12   1   -0.20    0.50
  -2 -12   1    0.30    0.30
   2 -12  -1   -0.10    0.60
   2 -12  -1    0.30    0.30
  -2  12   0  128.59    8.90
   2  12   0  129.49    5.70
   2  12   0  132.49    6.70
   2  12   0  124.99    9.30
   2  12   0  123.09    9.20
   2  12   0  118.99    7.20
  -2  12   0  126.79    7.00
   2  12   0  132.89    7.30
   2 -12   0  129.59    5.70
   2 -12   0  129.09    5.30
  -2 -12   0  125.79    5.70
   2 -12   0  126.39    6.00
   2  12   1    7.60    0.90
   2  12   1    8.00    1.50
   2  12   1    7.80    1.80
   2  12   1   13.30    3.20
  -2  12  -1    7.80    1.90
  -2  12  -1    8.90    2.90
  -2 -12  -1    6.50    0.80
   2 -12   1   10.40    1.20
   2 -12   1    8.60    0.70
  -2 -12  -1    7.00    0.50
   2  12   2  481.55   21.40
   2  12   2  487.55   23.90
   2  12   2  488.05   23.40
   2  12   2  492.15   21.60
  -2  12  -2  507.05   22.30
  -2  12  -2  520.35   25.40
  -2  12  -3   25.80    3.30
  -2  12  -3   33.50    5.70
   2  12   3   28.30    3.20
   2  12   3   24.70    3.30
   2  12   3   20.00    2.10
   2  12   3   27.10    2.50
   2  12   3   25.80    1.50
   2  12   3   23.90    2.10
   2 -12   3   23.50    2.20
   2 -12   3   24.70    1.60
  -2 -12  -3   26.10    1.20
  -2 -12  -3   24.70    1.40
   2  12   4   13.30    1.70
   2  12   4   13.00    1.00
   2  12   4   12.50    1.40
   2  12   4   12.90    1.50
   2  12   4   12.80    2.20
  -2  12  -4   14.10    4.20
  -2  12  -4   14.90    2.90
   2  12   4   11.60    1.90
   2  12   4   16.80    2.70
  -2 -12  -4   12.30    1.10
   2 -12   4   15.50    1.20
   2 -12   4   15.90    1.90
  -2 -12  -4   12.70    0.80
   2  12   5   32.30    1.80
   2  12   5   32.50    2.40
  -2  12  -5   38.80    6.60
   2  12   5   32.80    1.80
   2  12   5   37.20    2.30
  -2  12  -5   33.60    4.20
   2  12   5   29.50    2.70
   2  12   5   32.50    2.10
  -2  12  -5   35.00    6.70
   2  12   5   33.90    2.70
  -2  12  -5   37.70    3.90
  -2 -12  -5   34.40    1.70
  -2 -12  -5   35.40    2.10
   2 -12   5   31.50    2.80
   2 -12   5   34.80    2.00
  -2  12  -6    3.60    2.20
  -2  12  -6    2.10    2.50
  -2  12  -6    3.30    2.10
  -2  12  -6    1.40    1.90
   2  12   6    1.10    0.40
   2  12   6    1.50    0.70
   2 -12   6    1.10    0.60
   2 -12   6    1.70    0.40
   2 -12   6    1.50    1.00
  -2  12  -7   14.70    3.60
  -2  12  -7   15.10    4.20
   2  12   7   10.30    0.90
  -2  12  -7   16.10    5.00
  -2  12  -7   12.50    2.90
   2  12   7   10.30    1.30
   2 -12   7   10.70    1.00
   2 -12   7   11.40    2.00
   2 -12   7   11.80    1.30
  -2  12  -8   19.00    4.60
  -2  12  -8   15.90    4.00
  -2  12  -8   20.90    3.70
   2  12   8   18.30    1.50
  -2  12  -8   27.70    6.50
   2  12   8   19.00    2.70
   2 -12   8   13.20    1.30
  -2  12  -9   10.70    3.00
  -2  12  -9    4.30    3.40
  -2  12  -9   20.40    5.00
   2  12   9    9.00    0.80
   2  12   9   10.30    1.30
  -2  13   9   13.10    0.90
   2  13  -9   12.90    3.70
   2  13  -9   14.70    3.80
   2  13  -9   19.30    5.70
   2  13  -9   20.40    5.50
  -2  13   9   14.00    1.30
   2 -13  -9   12.30    2.60
   2  13  -8   53.19    6.10
   2  13  -8   55.89    7.50
   2  13  -8   56.09    6.00
  -2  13   8   51.99    2.90
   2  13  -8   56.99    7.80
  -2  13   8   53.79    2.50
   2 -13  -8   54.09    4.50
   2  13  -7   10.60    3.10
   2  13  -7   15.60    4.70
   2  13  -7    6.30    2.80
  -2  13   7    7.20    1.00
   2  13  -7   13.60    4.00
  -2  13   7    6.60    0.70
   2 -13  -7    5.80    1.70
   2  13  -6  132.79   11.20
   2  13  -6  113.39    8.00
  -2  13   6  115.39    4.90
  -2  13   6  113.99    5.10
   2  13  -6  118.69   10.90
  -2  13   6  115.09    4.80
   2  13  -6  110.99    8.00
  -2  13   6  118.09    5.50
   2 -13  -6  112.99    6.70
   2  13  -5   22.00    5.40
   2  13  -5   17.70    4.80
  -2  13   5   16.00    1.50
   2  13  -5   17.50    3.50
  -2  13   5   25.30    4.90
   2  13  -5   25.00    3.80
  -2  13   5   17.50    2.40
  -2  13   5   17.60    1.10
   2 -13  -5   22.60    2.50
  -2 -13   5   16.40    1.30
  -2 -13   5   16.10    2.00
  -2  13   4    3.00    0.90
  -2  13   4    4.50    2.20
   2  13  -4    2.70    2.20
  -2  13   4    2.50    0.50
  -2  13   4    1.80    0.70
  -2  13   4    2.40    1.50
   2  13  -4    2.30    2.10
   2  13  -4    2.90    3.00
   2  13  -4    3.20    2.40
  -2  13   4    2.70    1.30
  -2 -13   4    2.20    0.60
   2 -13  -4    1.90    0.50
  -2 -13   4    0.70    0.80
   2 -13  -4    2.00    1.40
   2 -13  -4    2.00    0.30
  -2  13   3    1.20    0.70
  -2  13   3    1.40    1.30
   2  13  -3    2.20    2.00
   2  13  -3    0.60    0.70
   2  13  -3   -0.10    1.60
  -2  13   3    2.70    1.70
   2  13  -3    1.20    1.10
   2  13  -3    1.10    1.80
  -2  13   3    0.80    0.90
  -2  13   3    2.30    1.50
   2  13  -3   -1.30    1.30
  -2  13   3    1.10    0.40
   2 -13  -3    0.80    0.30
  -2 -13   3    0.70    0.40
   2 -13  -3    0.80    0.90
  -2 -13   3    1.40    0.70
   2 -13  -3    0.90    0.20
   2  13  -2   -0.60    1.00
  -2  13   2   -0.60    1.10
  -2  13   2    1.00    1.30
  -2  13   2    1.40    1.10
   2  13  -2    1.10    0.60
  -2  13   2    0.00    0.60
   2  13  -2    0.90    1.50
  -2  13   2    0.00    0.40
   2  13  -2    0.90    2.00
   2  13  -2   -0.90    0.80
   2  13  -2    0.20    1.40
  -2  13   2   -0.20    1.30
  -2 -13   2    0.30    0.60
   2 -13  -2    0.60    0.20
   2 -13  -2    0.20    0.70
  -2 -13   2    0.70    0.40
   2 -13  -2    0.20    0.10
  -2  13   1   33.10    1.90
   2  13  -1   40.70    3.70
  -2  13   1   28.90    5.20
   2  13  -1   35.60    2.10
   2  13  -1   46.00    5.50
  -2  13   1   34.80    3.70
  -2  13   1   27.60    3.00
   2  13  -1   45.90    5.50
   2  13  -1   35.90    3.00
  -2  13   1   32.80    4.30
   2  13  -1   40.80    3.80
   2 -13  -1   31.90    2.30
  -2 -13   1   36.20    2.20
   2 -13  -1   35.20    1.80
   2 -13  -1   34.70    1.50
  -2 -13   1   36.10    1.70
   2  13   0   35.10    3.40
   2  13   0   38.00    4.80
  -2  13   0   28.40    3.50
  -2  13   0   25.20    3.10
  -2  13   0   38.10    5.20
   2  13   0   32.90    2.00
   2  13   0   34.20    2.90
  -2  13   0   28.10    4.10
   2 -13   0   33.40    1.90
  -2 -13   0   32.60    1.90
   2 -13   0   33.00    1.60
  -2 -13   0   32.10    1.50
   2 -13   0   30.80    2.00
   2  13   1   28.70    2.80
  -2  13  -1   21.50    2.80
   2  13   1   21.80    2.30
   2  13   1   25.00    3.00
   2  13   1   21.60    1.50
  -2  13  -1   28.90    5.70
  -2  13  -1   24.10    4.80
   2  13   1   24.30    4.30
  -2  13  -1   27.90    3.50
   2  13   1   28.20    4.90
   2 -13   1   22.00    1.60
  -2 -13  -1   21.10    1.10
  -2 -13  -1   21.80    1.30
   2 -13   1   22.00    1.20
   2 -13   1   23.50    1.40
   2  13   2    4.30    2.00
  -2  13  -2    6.60    2.30
  -2  13  -2    3.80    1.70
   2  13   2    3.20    1.30
  -2  13  -2    2.70    2.30
   2  13   2    4.40    2.00
   2  13   2    4.50    1.20
   2  13   2    3.90    0.70
  -2  13  -2    5.60    2.60
   2  13   2    6.00    1.60
   2 -13   2    4.20    0.60
  -2 -13  -2    4.00    0.50
  -2 -13  -2    4.00    0.40
   2 -13   2    3.70    0.90
   2  13   3   -0.10    1.10
  -2  13  -3   -0.50    1.40
  -2  13  -3    0.00    1.50
  -2  13  -3    2.00    1.70
  -2  13  -3    0.60    1.90
   2  13   3    0.20    0.70
   2  13   3   -0.40    1.00
   2  13   3    0.20    1.20
   2  13   3    0.90    1.00
   2  13   3   -0.20    0.40
  -2 -13  -3    0.00    0.20
   2 -13   3    0.90    0.70
  -2 -13  -3   -0.20    0.30
   2 -13   3    0.20    0.30
   2  13   4   27.20    2.50
  -2  13  -4   31.30    4.10
   2  13   4   33.40    3.40
  -2  13  -4   31.60    6.30
   2  13   4   31.10    1.70
   2  13   4   31.60    2.40
  -2  13  -4   37.60    5.30
  -2  13  -4   27.40    3.60
  -2 -13  -4   28.50    1.80
   2 -13   4   29.20    1.80
  -2 -13  -4   29.20    1.40
   2 -13   4   29.00    2.50
   2  13   5   10.10    1.10
   2  13   5   11.50    1.40
   2  13   5    9.20    1.40
  -2  13  -5    7.80    2.40
  -2  13  -5    6.10    3.30
   2  13   5   11.50    1.70
  -2  13  -5    6.90    2.90
   2  13   5   11.50    1.60
   2  13   5    7.60    0.90
  -2  13  -5    8.60    3.20
   2 -13   5   10.50    1.60
  -2 -13  -5   10.00    1.20
  -2 -13  -5    8.80    0.70
   2 -13   5    9.50    2.40
  -2  13  -6   23.10    6.00
   2  13   6   18.00    1.70
  -2  13  -6   10.90    3.10
  -2  13  -6   21.70    5.00
  -2  13  -6   14.00    3.00
   2  13   6   15.20    1.10
   2 -13   6   15.60    2.20
   2 -13   6   17.00    1.40
   2  13   7   25.20    2.10
   2  13   7   25.00    1.50
  -2  13  -7   28.50    5.70
  -2  13  -7   28.20    6.70
  -2  13  -7   23.30    3.90
  -2  13  -7   27.70    4.70
  -2  13  -8   58.29    8.00
  -2  13  -8   44.60    5.00
  -2  13  -8   38.10    6.00
   2  13   8   43.40    2.20
  -2  13  -8   55.59    6.70
   2  13   8   44.60    2.90
  -2  14   7   11.50    0.90
   2  14  -7   12.90    3.70
   2  14  -7   16.90    5.00
  -2  14   7   12.10    1.30
   2  14  -7   18.40    5.10
   2  14  -7   12.40    3.50
   2 -14  -7   13.60    2.40
  -2  14   6    3.30    0.80
  -2  14   6    4.90    1.10
   2  14  -6    4.70    3.00
   2  14  -6    4.00    2.00
  -2  14   6    2.60    0.40
  -2  14   6    3.00    0.50
   2  14  -6    1.90    2.30
  -2  14   6    3.30    0.80
  -2  14   6    3.50    0.70
   2  14  -6    3.40    2.80
   2 -14  -6    2.40    1.30
   2  14  -5    2.00    2.20
  -2  14   5    1.40    0.60
   2  14  -5    4.90    2.30
   2  14  -5   -0.30    1.80
  -2  14   5    1.10    0.70
   2  14  -5    0.90    2.40
  -2  14   5    0.10    1.10
  -2  14   5    0.80    0.60
  -2  14   5    0.80    0.40
  -2  14   5   -0.10    0.70
   2 -14  -5    0.00    0.90
  -2  14   4   -0.20    0.30
  -2  14   4    0.80    1.00
   2  14  -4   -0.30    2.10
  -2  14   4    0.60    0.80
  -2  14   4    1.80    0.90
   2  14  -4    2.00    1.60
  -2  14   4    1.10    1.30
   2  14  -4    0.30    1.30
  -2  14   4   -0.70    0.50
   2  14  -4    2.20    2.60
   2 -14  -4    0.10    0.80
   2 -14  -4    0.60    0.20
  -2 -14   4    1.30    0.70
  -2 -14   4    0.50    0.40
   2 -14  -4    0.60    0.40
  -2  14   3   12.00    1.70
  -2  14   3   11.10    0.90
  -2  14   3   11.30    2.40
  -2  14   3   13.70    2.30
  -2  14   3    8.60    1.30
   2  14  -3   13.50    4.00
  -2  14   3   12.20    3.00
   2  14  -3   10.60    2.50
   2  14  -3   11.60    1.30
   2  14  -3   14.20    3.10
   2  14  -3    9.80    1.90
   2  14  -3   12.40    3.80
  -2 -14   3   12.90    1.00
   2 -14  -3   11.50    1.70
  -2 -14   3   10.40    1.40
   2 -14  -3   10.50    0.60
   2 -14  -3    9.30    0.80
  -2  14   2   15.80    3.20
   2  14  -2   13.20    2.80
   2  14  -2    9.10    1.90
  -2  14   2   15.20    3.50
   2  14  -2    9.30    1.20
   2  14  -2   10.50    3.40
   2  14  -2   12.20    3.80
  -2  14   2    9.70    1.70
   2  14  -2   11.10    2.60
  -2  14   2    6.30    2.00
   2 -14  -2    8.70    1.40
  -2 -14   2   11.00    0.80
   2 -14  -2    8.30    0.70
   2 -14  -2    8.60    0.50
  -2 -14   2   11.60    1.30
   2  14  -1    6.00    2.40
  -2  14   1    5.50    2.00
   2  14  -1    2.70    1.80
  -2  14   1    0.90    1.80
  -2  14   1    3.50    2.30
  -2  14   1    5.00    3.00
  -2 -14   1    5.40    0.90
  -2 -14   1    5.30    0.60
   2 -14  -1    3.90    0.50
   2 -14  -1    2.40    0.80
   2 -14  -1    3.90    0.40
  -2  14   0    6.30    2.60
   2  14   0    8.20    1.10
   2  14   0    9.90    3.30
   2  14   0    6.80    2.10
   2  14   0    5.10    1.40
   2  14   0    6.10    2.00
   2  14   0    7.70    2.80
  -2  14   0    2.70    1.50
  -2 -14   0    4.70    0.70
   2 -14   0    6.80    0.50
   2 -14   0    5.30    0.80
  -2 -14   0    5.60    0.50
   2 -14   0    6.00    0.80
   2  14   1   14.10    3.50
   2  14   1    7.70    2.00
  -2  14  -1   15.20    3.70
  -2  14  -1   13.90    4.90
  -2  14  -1    6.10    2.80
   2  14   1    9.30    1.10
   2  14   1   12.10    2.30
  -2  14  -1    9.70    2.20
   2  14   1   10.20    1.80
   2  14   1   13.00    3.20
  -2 -14  -1    8.10    0.80
  -2 -14  -1    8.20    0.60
   2 -14   1   10.40    0.70
   2 -14   1    9.70    1.10
  -2  14  -2   40.90    5.30
   2  14   2   38.20    3.00
   2  14   2   39.80    2.30
  -2  14  -2   46.60    6.40
   2  14   2   38.50    4.40
   2  14   2   41.80    3.60
  -2  14  -2   43.40    4.00
  -2  14  -2   45.40    4.80
   2  14   2   43.00    3.50
   2  14   2   42.30    4.60
  -2 -14  -2   38.60    1.80
   2 -14   2   38.80    2.50
   2 -14   2   41.40    2.00
  -2 -14  -2   37.80    2.00
   2  14   3   -0.90    1.10
   2  14   3    0.70    0.50
   2  14   3    3.10    1.30
   2  14   3    0.10    0.80
  -2  14  -3    2.40    1.90
   2  14   3   -0.20    1.10
  -2  14  -3    1.80    2.20
   2  14   3    1.00    1.10
   2 -14   3    0.30    0.40
  -2 -14  -3   -0.20    0.30
   2 -14   3    0.50    0.60
  -2 -14  -3   -0.10    0.20
   2  14   4    2.20    0.60
   2  14   4    2.10    1.30
  -2  14  -4    7.70    2.60
  -2  14  -4    1.70    2.50
   2  14   4    2.10    1.00
  -2  14  -4    6.60    3.20
   2  14   4    0.80    0.90
  -2  14  -4    2.20    2.10
  -2 -14  -4    1.80    0.60
   2 -14   4    2.70    0.60
   2 -14   4    2.10    0.90
  -2 -14  -4    1.60    0.30
   2  14   5    3.70    1.10
   2  14   5    2.60    0.60
  -2  14  -5   10.70    3.20
  -2  14  -5    2.90    2.10
   2  14   5    2.00    0.60
   2  14   5    3.90    0.90
  -2  14  -5    0.00    2.70
   2  14   5    3.30    1.00
  -2  14  -5    4.50    2.30
  -2 -14  -5    3.20    0.50
   2 -14   5    4.10    0.70
   2 -14   5    3.90    1.10
  -2 -14  -5    2.40    0.70
   2  14   6   25.80    1.70
  -2  14  -6   35.10    4.80
   2  14   6   28.00    2.40
  -2  14  -6   28.10    4.80
  -2  14  -6   35.00    5.10
  -2  14  -6   34.20    7.10
   2  14   7   42.70    2.30
  -2  14  -7   48.40    8.90
   2  14   7   40.60    2.90
  -2  14  -7   58.19    6.70
  -2  14  -7   42.70    5.40
   2  15  -6    2.30    2.80
  -2  15   6    1.50    0.70
  -2  15   6    1.10    0.50
  -2  15   5    2.80    0.80
   2  15  -5   -0.20    2.70
  -2  15   5    1.20    0.60
  -2  15   5    2.20    0.70
  -2  15   5    2.00    0.50
   2  15  -5    1.70    2.00
   2  15  -5    1.90    1.10
   2  15  -5   -1.20    2.50
   2 -15  -5    0.60    1.00
  -2  15   4    6.10    1.10
   2  15  -4   10.50    3.90
  -2  15   4    4.30    0.60
   2  15  -4    2.70    4.30
   2  15  -4    6.40    2.80
   2 -15  -4    3.20    1.20
  -2  15   3    2.50    1.20
   2  15  -3    5.70    2.80
   2  15  -3    2.30    2.50
   2  15  -3    3.20    2.30
   2  15  -3    4.30    2.00
   2 -15  -3    1.60    0.30
   2 -15  -3    1.20    0.40
  -2 -15   3    3.00    0.50
  -2 -15   3    3.00    0.80
   2  15  -2    3.90    0.90
  -2  15   2    6.90    1.90
   2  15  -2    4.80    1.50
   2  15  -2    3.20    2.10
  -2  15   2    4.00    1.50
   2  15  -2    5.20    2.10
   2  15  -2    2.70    1.80
   2  15  -2    3.20    2.10
   2 -15  -2    3.80    0.50
  -2 -15   2    5.10    0.60
  -2 -15   2    4.60    0.90
   2 -15  -2    3.20    0.90
   2 -15  -2    3.90    0.70
   2  15  -1    5.20    2.10
  -2  15   1    5.20    2.60
  -2  15   1    5.50    2.30
  -2  15   1    6.50    1.80
   2  15  -1    4.30    1.50
  -2  15   1    7.40    2.20
   2  15  -1    3.90    2.20
   2  15  -1    5.10    1.00
   2  15  -1    3.50    2.50
   2  15  -1    7.40    2.40
   2 -15  -1    4.10    0.80
   2 -15  -1    3.70    0.30
  -2 -15   1    4.90    0.50
  -2 -15   1    4.90    0.80
   2 -15  -1    4.40    0.50
   2  15   0   10.60    3.40
  -2  15   0    3.90    2.20
   2  15   0    5.40    1.50
  -2  15   0   10.50    3.90
   2  15   0    4.00    1.90
  -2  15   0    6.00    3.00
   2  15   0    6.80    1.00
  -2  15   0    5.00    2.50
  -2 -15   0    4.70    0.50
   2 -15   0    5.60    0.70
   2 -15   0    6.40    0.50
  -2 -15   0    5.30    0.80
  -2  15  -1    3.40    1.80
  -2  15  -1    5.10    2.30
   2  15   1    5.00    1.40
   2  15   1    2.00    2.80
  -2  15  -1    7.20    3.20
   2  15   1    3.70    0.80
  -2  15  -1    9.50    2.60
   2  15   1    3.70    1.80
   2  15   1    7.20    2.10
   2  15   1    2.70    2.70
   2 -15   1    6.00    0.90
   2 -15   1    5.70    0.60
  -2 -15  -1    4.50    0.40
  -2 -15  -1    4.20    0.60
  -2  15  -2   11.00    4.10
  -2  15  -2    9.10    2.30
  -2  15  -2   14.00    3.40
  -2  15  -2   13.80    3.40
   2  15   2    8.80    2.10
   2 -15   2   13.10    1.40
  -2 -15  -2   11.00    0.90
   2 -15   2   11.50    0.90
  -2 -15  -2   10.80    0.70
   2  15   3    6.00    1.70
  -2  15  -3    1.90    2.00
  -2  15  -3    4.00    1.90
  -2  15  -3    1.80    2.10
  -2  15  -3    1.30    2.40
   2  15   3    5.30    1.50
   2 -15   3    2.60    0.80
   2 -15   3    2.90    0.60
  -2  15  -4   19.40    3.50
  -2  15  -4   22.70    5.90
   2  15   4   16.50    2.10
  -2  15  -4   21.30    4.10
   2 -15   4   18.60    1.30
   2 -15   4   20.00    2.00
  -2 -15  -4   15.30    1.00
  -2 -15  -4   15.00    1.30
  -2  15  -5    5.10    2.00
  -2  15  -5    5.40    3.10
   2  15   5    3.40    0.70
   2  15   5    4.70    1.00
  -2  15  -5    5.60    2.60
   2  15   5    4.70    1.30
  -2  15  -5    4.60    2.90
   2 -15   5    4.50    1.00
  -2 -15  -5    3.60    0.80
   2 -15   5    4.70    1.50
  -2 -15  -5    4.80    0.60
   2  16  -3    1.90    2.40
  -2  16   3    2.40    1.30
   2  16  -3    3.70    1.70
   2  16  -2    3.50    2.20
  -2  16   2    5.50    1.40
   2  16  -2    2.00    1.30
   2  16  -2    2.40    0.80
  -2  16   2    5.00    1.70
   2  16  -2    5.30    2.10
   2  16  -1    6.30    3.90
   2  16  -1   11.00    4.60
   2  16  -1    3.70    0.90
   2  16  -1    4.30    1.50
  -2  16   1    5.80    1.80
  -2 -16   1    3.90    0.80
  -2 -16   1    4.90    0.50
   2  16   0  116.19    5.40
   2  16   0  122.79    9.40
  -2  16   0  122.89    8.80
   2  16   0  118.19    7.40
  -2  16   0  116.29    7.10
   2  16   0  113.69    6.60
   2 -16   0  109.89    4.60
  -2 -16   0  108.09    5.00
  -2 -16   0  106.19    4.60
   2 -16   0  104.79    4.90
  -2  16  -1   11.40    2.90
   2  16   1    7.30    1.70
   2  16   1    9.80    2.40
  -2  16  -1    8.90    2.40
   2  16   1    8.70    1.10
   2  16   1   10.40    2.50
   2 -16   1   10.80    0.70
   2 -16   1   11.20    1.10
  -2 -16  -1    7.90    0.80
  -2 -16  -1    7.90    0.60
  -2  16  -2   12.50    2.80
  -2  16  -2   19.20    4.20
   2  16   2    9.20    1.20
   2  16   2   11.30    2.00
   2  16   2   11.30    2.30
  -2 -16  -2    9.70    0.60
  -2 -16  -2   10.70    1.00
   3   0 -14   48.10    4.70
   3   0 -14   46.70    3.60
   3   0 -14   45.00    5.00
   3   0 -14   41.60    3.50
   3   0 -13    0.30    1.30
   3   0 -13    1.90    1.20
   3   0 -13    0.10    0.80
   3   0 -13    3.00    1.60
   3   0 -13   -0.30    1.10
   3   0 -13   -1.90    0.90
   3   0 -12    2.80    1.50
   3   0 -12    5.30    2.30
   3   0 -12    6.20    1.60
   3   0 -12    4.60    1.30
  -3   0  12    3.30    0.80
   3   0 -12    2.10    1.00
  -3   0  12    1.40    1.10
   3   0 -12    3.00    1.70
   3   0 -11   -0.20    0.70
   3   0 -11    1.70    1.40
   3   0 -11   -0.50    1.00
   3   0 -11    0.50    0.90
  -3   0  11    0.10    0.80
   3   0 -11    0.70    1.50
   3   0 -11    1.50    1.20
  -3   0  11   -0.10    0.50
  -3   0  10   10.20    1.20
   3   0 -10    7.60    1.40
   3   0 -10    9.50    1.80
   3   0 -10    9.50    1.50
   3   0 -10   11.00    2.50
   3   0 -10   10.80    2.90
  -3   0  10    9.80    1.80
   3   0 -10    7.70    1.90
  -3   0   9    0.50    0.80
   3   0  -9   -0.80    1.00
   3   0  -9    1.20    0.80
  -3   0   9    0.20    0.50
   3   0  -9    0.20    0.80
   3   0  -9   -0.70    0.60
  -3   0   9    0.50    0.80
   3   0  -9    0.30    1.20
   3   0  -9    0.70    1.00
  -3   0   8    1.50    0.50
   3   0  -8    1.40    0.70
   3   0  -8    1.70    1.10
   3   0  -8    1.90    0.80
  -3   0   8    2.60    1.00
   3   0  -8    3.50    1.70
   3   0  -8    2.20    1.00
   3   0  -8    1.90    1.30
   3   0  -7    0.50    0.70
   3   0  -7    0.10    0.60
  -3   0   7    0.30    0.40
   3   0  -7    0.20    0.90
  -3   0   7   -0.40    0.60
   3   0  -7    0.20    0.60
  -3   0   7    0.10    0.60
   3   0  -6  128.79    6.60
   3   0  -6  134.09    7.20
  -3   0   6  117.69    7.60
  -3   0   6  131.59    6.50
   3   0  -6  135.29    6.20
  -3   0   6  135.29    6.50
  -3   0   6  139.79    6.40
  -3   0   5    0.40    0.40
  -3   0   5    0.30    0.60
  -3   0   5    0.60    0.60
  -3   0   5    0.40    1.20
  -3   0   5    0.20    0.60
   3   0  -5    0.70    0.50
   3   0  -5   -0.10    0.70
   3   0  -5    0.00    0.80
   3   0  -4   27.30    1.90
  -3   0   4   25.80    1.80
  -3   0   4   26.40    1.30
  -3   0   4   23.80    2.40
  -3   0   4   24.90    1.60
  -3   0   3    0.20    0.30
   3   0  -3    0.60    0.40
   3   0  -3    0.60    0.30
  -3   0   3    0.40    0.20
  -3   0   3    1.30    0.70
   3   0  -3    0.30    0.20
  -3   0   3    0.10    0.30
   3   0  -2    2.40    0.30
  -3   0   2    1.90    0.40
  -3   0   2    2.00    0.40
  -3   0   2    1.80    0.20
   3   0  -2    1.90    0.30
  -3   0   2    3.10    0.80
   3   0  -2    1.70    0.40
   3   0  -2    2.30    0.60
   3   0  -1    0.20    0.10
  -3   0   1    0.10    0.20
   3   0  -1    0.20    0.20
   3   0  -1    0.60    0.30
  -3   0   1    0.40    0.20
   3   0  -1    0.30    0.20
  -3   0   1    0.00    0.10
  -3   0   1    0.10    0.40
   3   0   0    3.50    0.30
  -3   0   0    3.40    0.20
   3   0   0    3.30    0.50
  -3   0   0    3.60    0.50
   3   0   0    3.30    0.20
   3   0   0    3.20    0.20
  -3   0   0    3.90    0.40
  -3   0   0    3.20    0.20
   3   0   1    0.10    0.40
  -3   0  -1    0.00    0.30
   3   0   1    0.30    0.20
  -3   0  -1    0.20    0.20
  -3   0  -1    0.10    0.10
   3   0   1    0.30    0.20
  -3   0  -1    0.10    0.20
   3   0   2  171.38    9.90
   3   0   2  164.58    9.60
   3   0   3    0.00    0.60
  -3   0  -3    0.00    0.30
  -3   0  -3    0.00    0.30
  -3   0  -3   -0.10    0.40
   3   0   3   -0.20    0.30
  -3   0  -4   32.00    1.90
  -3   0  -4   33.20    1.90
   3   0   4   33.30    2.20
   3   0   4   30.20    2.10
  -3   0  -4   30.80    2.40
   3   0   4   34.60    2.00
   3   0   4   31.80    2.90
  -3   0  -5    0.50    0.60
   3   0   5   -1.30    1.00
  -3   0  -5   -0.40    0.40
   3   0   5    0.40    0.60
   3   0   5   -0.10    0.50
  -3   0  -5    1.10    1.00
   3   0   5    0.20    0.70
  -3   0  -6   79.49    3.90
   3   0   6   73.99    4.40
  -3   0  -6   80.89    4.00
  -3   0  -6   79.59    4.80
   3   0   6   79.39    4.50
   3   0   6   77.79    4.10
   3   0   7   -0.90    1.00
  -3   0  -7   -0.10    0.90
  -3   0  -7   -0.40    0.50
  -3   0  -7   -0.60    0.50
   3   0   7    0.00    0.70
   3   0   7   -0.10    0.70
  -3   0  -8   86.69    5.50
  -3   0  -8   84.39    4.50
   3   0   8   82.39    6.50
   3   0   8   89.09    5.10
   3   0   8   86.19    5.30
  -3   0  -8   90.39    4.50
  -3   0  -9   -0.40    0.70
   3   0   9    0.90    1.10
   3   0   9    1.10    1.50
  -3   0  -9   -0.70    0.60
  -3   0  -9   -0.40    1.00
  -3   0 -10    6.10    1.20
  -3   0 -10    3.60    1.70
   3   0  10    5.90    2.40
  -3   0 -10    6.00    1.40
   3   0  10    6.70    1.70
  -3   0 -11   -0.30    1.10
  -3   0 -11   -0.40    0.80
  -3   0 -11   -0.40    1.10
  -3   0 -11    0.20    0.80
  -3   0 -11    0.00    1.00
  -3   0 -12   23.20    2.20
  -3   0 -12   22.90    2.80
  -3   0 -12   17.30    2.70
  -3   0 -12   19.10    4.10
  -3   0 -12   18.50    2.20
  -3   0 -13    0.80    1.20
  -3   0 -13    0.00    0.80
  -3   0 -13   -1.00    1.60
   3   1 -14    1.10    1.50
   3   1 -14   -0.50    1.50
   3   1 -14    3.00    1.30
   3   1 -14   -0.50    1.50
   3  -1 -14    2.40    1.20
   3  -1 -14    3.10    1.30
   3  -1 -14    2.80    1.60
   3  -1 -14    2.50    1.50
  -3   1  13    3.50    1.40
  -3   1  13    2.10    0.70
   3   1 -13    3.60    1.40
   3   1 -13    5.60    2.20
   3   1 -13    3.90    1.30
   3   1 -13    4.20    2.00
   3   1 -13    1.30    1.40
   3   1 -13    3.60    1.80
   3  -1 -13    6.10    2.00
   3  -1 -13    3.60    1.10
   3  -1 -13    2.90    1.20
   3  -1 -13    6.40    2.00
   3  -1 -13    5.30    1.90
   3  -1 -13    2.20    1.40
   3   1 -12    2.40    1.40
   3   1 -12    0.10    1.10
   3   1 -12    4.20    2.10
   3   1 -12    0.40    1.30
   3   1 -12    0.70    0.90
   3   1 -12    0.40    1.10
   3  -1 -12    1.50    1.00
   3  -1 -12    1.10    1.30
   3  -1 -12    2.50    1.70
   3  -1 -12    2.30    0.90
  -3  -1  12    1.10    1.10
   3  -1 -12    1.20    1.20
   3  -1 -12    1.80    1.40
  -3  -1  12    0.50    0.60
  -3   1  11  112.19    6.30
  -3   1  11  110.19    5.20
   3   1 -11  113.29    6.00
   3   1 -11  116.59    6.30
   3   1 -11  105.09    8.30
   3   1 -11  101.39    6.40
   3   1 -11  110.39    6.60
   3  -1 -11  101.39    7.50
   3  -1 -11  109.79    5.60
  -3  -1  11  113.09    5.20
   3  -1 -11  114.69    6.90
  -3  -1  11  115.39    6.50
   3  -1 -11  105.29    6.00
   3  -1 -11  101.19    5.80
   3  -1 -11  110.29    6.80
  -3   1  10   61.99    4.00
   3   1 -10   55.09    3.90
   3   1 -10   49.40    4.00
   3   1 -10   51.79    5.10
   3   1 -10   54.99    5.60
   3   1 -10   48.30    3.50
   3   1 -10   47.10    4.00
  -3   1  10   58.49    3.00
  -3  -1  10   49.90    2.90
   3  -1 -10   61.89    3.90
   3  -1 -10   56.59    4.30
  -3  -1  10   48.00    3.80
   3  -1 -10   56.09    4.40
   3  -1 -10   63.19    3.40
   3  -1 -10   65.59    5.30
   3  -1 -10   65.89    3.70
   3   1  -9  288.47   12.50
   3   1  -9  248.38   14.00
   3   1  -9  272.27   12.70
   3   1  -9  279.37   12.80
   3   1  -9  267.77   14.80
  -3   1   9  261.27   12.90
   3  -1  -9  269.47   12.90
   3  -1  -9  272.37   12.30
   3  -1  -9  260.47   13.90
   3  -1  -9  266.27   13.00
   3  -1  -9  263.47   11.80
  -3  -1   9  278.77   12.70
  -3   1   8    3.10    1.10
   3   1  -8    4.80    1.20
   3   1  -8    3.80    1.70
   3   1  -8    3.30    1.10
   3   1  -8    3.10    1.80
   3   1  -8    1.20    1.00
   3  -1  -8    1.30    1.00
   3  -1  -8    3.20    1.00
   3  -1  -8    1.90    0.70
  -3  -1   8    1.80    0.80
  -3  -1   8    2.40    0.90
  -3  -1   8    2.30    0.50
   3  -1  -8    2.90    1.50
  -3   1   7   77.49    4.70
   3   1  -7   86.39    6.30
   3   1  -7   88.69    6.00
   3   1  -7   86.19    4.90
   3   1  -7   78.79    4.50
   3   1  -7   94.99    4.90
   3  -1  -7   82.29    4.30
   3  -1  -7   82.09    4.90
  -3  -1   7   93.79    4.80
  -3  -1   7   96.59    4.70
   3  -1  -7   75.29    4.40
   3  -1  -7   75.59    5.40
  -3   1   6    0.10    0.60
   3   1  -6   -0.10    0.10
   3   1  -6   -0.40    0.70
  -3   1   6    0.30    0.30
   3   1  -6    0.10    0.30
  -3   1   6    0.50    0.70
  -3   1   6    0.90    1.80
  -3   1   6    0.60    1.10
   3  -1  -6   -0.10    0.40
   3  -1  -6    1.00    0.80
   3  -1  -6    0.00    0.80
  -3  -1   6    0.00    0.40
  -3  -1   6   -0.60    0.80
  -3  -1   6    0.30    0.70
   3  -1  -6   -0.10    0.50
  -3  -1   6    0.50    0.60
  -3  -1   6   -0.30    1.20
  -3   1   5   16.80    1.60
  -3   1   5   13.70    1.40
  -3   1   5   15.60    2.20
  -3   1   5   14.90    1.40
  -3   1   5   16.10    1.00
   3  -1  -5   13.70    1.20
   3  -1  -5   17.20    1.40
   3  -1  -5   13.40    1.60
  -3  -1   5   19.90    2.70
  -3  -1   5   20.40    1.70
  -3  -1   5   18.40    1.60
   3  -1  -5   15.30    1.80
  -3  -1   5   19.10    1.80
   3   1  -4    6.00    1.60
   3   1  -4    6.70    1.00
  -3   1   4    5.10    0.80
  -3   1   4    5.10    0.70
  -3   1   4    5.20    0.50
   3   1  -4    8.00    1.00
  -3   1   4    6.00    1.30
   3  -1  -4    5.00    0.90
  -3  -1   4    6.10    0.50
  -3  -1   4    6.60    0.90
   3  -1  -4    4.30    0.60
  -3  -1   4    6.30    1.10
   3  -1  -4    4.80    0.90
  -3  -1   4    9.40    1.90
   3   1  -3  133.09    6.90
   3   1  -3  132.29    6.20
  -3   1   3  141.89    6.00
   3  -1  -3  146.89    6.20
  -3  -1   3  138.19    6.40
  -3  -1   3  138.69    7.30
   3  -1  -3  143.89    5.80
  -3   1   2   12.80    0.80
  -3   1   2   12.90    0.70
   3   1  -2   15.20    0.70
   3   1  -2   12.80    1.00
  -3   1   2   11.90    1.00
   3   1  -2   15.00    1.50
  -3   1   2   12.10    0.80
   3  -1  -2   12.00    0.60
  -3  -1   2   15.50    1.10
   3  -1  -2   12.50    0.80
  -3  -1   2   14.30    0.90
  -3  -1   2   14.10    0.70
  -3  -1   2   13.60    1.60
   3   1  -1 1127.69   52.59
  -3   1   1 1194.48   50.39
  -3   1   1 1150.98   49.99
   3   1  -1 1185.68   52.29
  -3  -1   1 1146.29   51.29
   3  -1  -1 1158.38   49.30
   3  -1  -1 1201.78   49.60
  -3  -1   1 1281.27   51.39
   3   1   0  232.18    9.60
  -3   1   0  227.58    9.60
   3  -1   0  239.68    9.70
  -3  -1   0  237.28    9.70
   3  -1   0  240.98   10.00
  -3   1  -1  236.98   10.50
   3   1   1  249.28    9.90
  -3   1  -1  259.27   10.10
   3  -1   1  220.88   10.20
   3  -1   1  240.88   10.80
  -3  -1  -1  254.07    9.90
   3   1   2  160.78    6.80
  -3   1  -2  153.78    7.60
   3   1   2  159.38    7.10
  -3   1  -2  166.28    7.00
   3  -1   2  162.48    7.90
  -3  -1  -2  169.18    6.70
  -3  -1  -2  174.68    6.90
   3  -1   2  156.38    7.10
  -3   1  -3  118.79    6.40
   3   1   3  126.49    5.50
  -3   1  -3  118.89    5.60
   3   1   3  134.49    6.20
  -3  -1  -3  133.79    5.60
  -3  -1  -3  133.99    5.30
   3  -1   3  109.89    6.60
   3   1   4    1.30    0.50
  -3   1  -4    0.60    0.70
  -3   1  -4    0.90    0.60
   3   1   4    1.80    1.00
   3   1   4    1.70    0.30
  -3   1  -4    1.50    1.20
   3   1   4    1.30    0.80
   3   1   4    1.00    0.60
   3   1   4    2.10    0.50
  -3  -1  -4    1.00    0.60
   3  -1   4    0.90    1.10
  -3  -1  -4    1.50    0.50
   3  -1   4    0.20    0.70
   3  -1   4    0.40    0.50
  -3  -1  -4    0.90    0.40
  -3   1  -5   32.40    2.90
   3   1   5   22.30    1.90
   3   1   5   23.40    1.80
   3   1   5   23.80    2.10
   3   1   5   20.70    2.50
  -3  -1  -5   24.00    1.50
   3  -1   5   29.40    2.30
  -3  -1  -5   23.40    1.90
  -3  -1  -5   23.50    1.60
   3  -1   5   29.10    3.30
   3   1   6    0.90    0.70
   3   1   6    2.70    1.30
  -3   1  -6    3.00    1.30
   3   1   6    1.40    0.70
   3   1   6    2.40    0.90
  -3   1  -6    1.50    0.60
  -3   1  -6    1.40    0.80
  -3  -1  -6    1.60    0.50
  -3  -1  -6    1.10    0.80
   3  -1   6    0.50    0.80
   3  -1   6    1.70    1.50
   3  -1   6    2.10    0.90
  -3  -1  -6    0.70    0.50
   3   1   7    1.60    1.30
  -3   1  -7    0.70    1.10
   3   1   7    2.10    0.90
  -3   1  -7    1.70    0.80
   3   1   7    2.40    0.80
   3   1   7    1.30    0.80
  -3  -1  -7    2.10    0.60
  -3  -1  -7    2.60    0.80
   3  -1   7    1.90    1.00
   3  -1   7    1.60    1.40
   3  -1   7    2.00    1.00
  -3  -1  -7    2.00    1.00
   3   1   8    1.10    0.90
  -3   1  -8    0.40    1.20
  -3   1  -8    0.70    0.80
   3   1   8    2.40    1.60
  -3   1  -8    0.60    0.80
   3   1   8    3.30    1.10
   3  -1   8    2.50    1.20
   3  -1   8    1.10    0.90
  -3  -1  -8    1.60    0.70
  -3  -1  -8    0.20    0.60
   3  -1   8    2.30    1.70
  -3  -1  -8    1.80    1.00
   3   1   9  180.68   10.90
  -3   1  -9  205.88   10.70
  -3   1  -9  195.98    9.00
   3   1   9  181.68    9.20
  -3  -1  -9  184.38    9.50
  -3  -1  -9  190.78    8.50
   3  -1   9  187.58   11.80
   3  -1   9  196.98    9.80
  -3   1 -10    7.40    1.50
  -3   1 -10    6.30    2.10
  -3   1 -10    6.80    1.40
   3  -1  10    6.90    1.90
  -3  -1 -10    6.80    1.20
   3  -1  10    4.80    2.60
  -3  -1 -10    7.00    1.70
  -3  -1 -10    8.10    1.20
  -3   1 -11  218.78   10.30
  -3   1 -11  228.58   11.50
  -3   1 -11  226.58   13.90
  -3   1 -11  237.48   12.40
  -3   1 -11  219.78   10.50
  -3  -1 -11  228.68    9.90
  -3  -1 -11  217.78   11.00
  -3  -1 -11  217.78   12.80
  -3  -1 -11  219.98   10.90
  -3  -1 -11  228.58   10.30
  -3   1 -12   -1.80    1.50
  -3   1 -12    1.10    1.60
  -3   1 -12    1.60    1.30
  -3   1 -12    0.40    0.90
  -3   1 -12    0.00    1.00
  -3  -1 -12    2.90    1.40
  -3  -1 -12    2.10    1.50
  -3  -1 -12    0.10    0.80
  -3  -1 -12    0.30    0.90
  -3  -1 -12    0.60    0.70
  -3   1 -13   82.69    6.00
  -3   1 -13   86.09    7.80
  -3   1 -13   86.19    5.10
  -3  -1 -13   83.09    6.80
  -3  -1 -13   77.29    5.30
  -3  -1 -13   84.59    4.90
   3   2 -14   -0.30    1.20
   3   2 -14   -0.40    0.80
   3   2 -14    1.40    1.60
   3   2 -14    0.50    1.30
   3  -2 -14   -0.50    0.80
   3  -2 -14   -0.20    0.80
   3  -2 -14    0.20    0.80
   3  -2 -14    0.70    1.40
   3   2 -13    3.60    1.50
   3   2 -13    4.50    2.10
  -3   2  13    4.00    1.40
   3   2 -13    6.50    2.40
  -3   2  13    4.90    1.00
   3   2 -13    4.00    1.40
   3   2 -13    4.50    2.00
   3   2 -13    1.50    1.50
   3  -2 -13    6.10    1.60
   3  -2 -13    7.40    1.60
   3  -2 -13    5.60    1.40
   3  -2 -13    3.20    1.60
   3  -2 -13    6.60    1.80
   3  -2 -13    3.60    0.90
   3   2 -12    5.50    1.60
   3   2 -12    5.20    1.60
  -3   2  12    3.30    1.30
   3   2 -12    7.70    2.70
   3   2 -12    5.40    1.90
  -3   2  12    4.40    0.90
   3  -2 -12    5.60    1.90
   3  -2 -12    2.40    1.10
  -3  -2  12    3.70    1.50
  -3  -2  12    4.40    1.00
   3  -2 -12    3.00    1.50
   3  -2 -12    3.70    1.00
   3  -2 -12    3.80    1.40
   3  -2 -12    4.30    1.30
   3   2 -11  323.97   15.20
   3   2 -11  307.67   17.80
   3   2 -11  337.07   17.40
   3   2 -11  316.47   14.80
   3   2 -11  325.97   15.00
   3  -2 -11  312.47   13.60
   3  -2 -11  319.17   15.90
   3  -2 -11  322.57   14.20
   3  -2 -11  314.47   15.30
   3  -2 -11  288.87   14.50
  -3  -2  11  332.27   15.10
   3   2 -10    0.40    1.10
   3   2 -10    2.50    1.40
   3   2 -10    1.10    0.80
   3   2 -10    1.80    1.20
   3   2 -10    2.60    1.90
   3   2 -10    1.80    1.80
   3  -2 -10    1.90    1.40
   3  -2 -10    0.50    0.70
   3  -2 -10    1.10    0.70
  -3  -2  10    2.40    1.20
   3  -2 -10    1.60    1.30
   3  -2 -10    0.90    1.00
   3  -2 -10    0.70    0.90
  -3  -2  10    1.80    0.70
   3   2  -9  138.49    7.70
   3   2  -9  138.49    7.40
   3   2  -9  135.99    8.10
   3   2  -9  137.89    9.70
   3   2  -9  139.49    9.20
   3  -2  -9  142.29    6.80
   3  -2  -9  143.09    7.30
  -3  -2   9  148.29    7.50
  -3  -2   9  141.69    7.40
   3  -2  -9  139.39    8.30
   3  -2  -9  145.49    7.80
   3  -2  -9  146.49    7.00
   3  -2  -9  144.49    6.40
   3   2  -8   45.30    3.20
  -3   2   8   42.10    3.20
   3   2  -8   40.80    3.30
   3   2  -8   44.20    4.80
  -3  -2   8   44.50    3.10
   3  -2  -8   37.80    2.20
  -3  -2   8   42.90    3.00
  -3  -2   8   44.10    2.20
   3  -2  -8   34.00    2.70
   3  -2  -8   33.90    3.30
   3  -2  -8   37.30    2.70
   3  -2  -8   39.40    3.60
   3  -2  -8   39.70    2.60
  -3   2   7    1.40    0.70
   3   2  -7    0.90    1.40
   3   2  -7    0.90    0.90
  -3   2   7    1.20    0.80
   3   2  -7    1.70    0.80
  -3   2   7    0.90    1.10
   3  -2  -7    1.30    0.60
   3  -2  -7    1.40    0.50
   3  -2  -7    1.50    0.70
  -3  -2   7    1.30    1.20
  -3  -2   7    1.90    0.90
   3  -2  -7    1.10    0.90
   3   2  -6  230.78   11.00
   3   2  -6  232.48   12.50
  -3   2   6  241.68   10.50
  -3   2   6  239.68   11.50
  -3   2   6  254.47   11.00
   3  -2  -6  232.88   10.60
   3  -2  -6  255.37   10.10
  -3   2   5  773.52   31.50
   3   2  -5  757.32   32.00
   3   2  -5  749.92   33.50
  -3  -2   5  761.52   32.30
   3  -2  -5  802.12   31.10
  -3  -2   5  789.62   34.20
  -3   2   4   42.40    2.20
   3   2  -4   45.00    2.60
   3   2  -4   45.20    2.50
  -3   2   4   41.50    2.70
   3   2  -4   43.40    2.70
   3   2  -4   44.30    3.70
  -3   2   4   43.10    1.90
  -3   2   4   41.60    2.20
   3  -2  -4   42.70    2.20
  -3  -2   4   47.10    2.90
  -3  -2   4   40.70    2.50
  -3  -2   4   40.50    3.80
  -3  -2   4   40.70    2.00
   3  -2  -4   48.00    2.80
   3  -2  -4   46.40    2.30
   3  -2  -4   44.60    1.90
   3   2  -3  696.33   30.70
   3   2  -3  723.53   29.60
  -3  -2   3  717.33   31.00
  -3  -2   3  740.53   29.80
  -3   2   2   23.50    1.30
   3   2  -2   24.30    1.20
  -3   2   2   21.60    1.00
   3   2  -2   26.30    1.50
  -3   2   2   21.30    1.10
   3   2  -2   25.40    1.60
   3   2  -2   25.90    2.20
  -3   2   2   23.50    1.10
  -3  -2   2   25.00    1.10
  -3  -2   2   25.40    1.40
   3  -2  -2   23.20    1.20
  -3  -2   2   26.30    2.40
  -3  -2   2   26.30    1.80
   3   2  -1 2658.63  107.49
   3   2  -1 2589.94  106.79
  -3   2   1 2489.25  102.29
  -3   2   1 2215.08  102.29
  -3  -2   1 2543.25  105.89
   3  -2  -1 2481.65  101.29
   3  -2  -1 2510.85  101.09
  -3  -2   1 2345.97  104.89
   3   2   0    1.30    0.30
   3   2   0    0.90    0.30
  -3   2   0    0.20    0.40
   3   2   0    0.80    0.10
   3   2   0    1.20    0.50
  -3  -2   0    0.70    0.10
  -3  -2   0    1.30    0.40
  -3  -2   0    0.90    0.20
   3  -2   0    0.30    0.50
  -3  -2   0    1.40    0.60
   3   2   1 1565.44   64.99
  -3   2  -1 1532.55   68.49
   3   2   1 1631.64   64.79
  -3   2  -1 1458.05   68.79
   3  -2   1 1517.05   66.59
   3  -2   1 1437.96   66.89
  -3   2  -2  187.98    7.80
  -3   2  -2  181.98    8.60
   3   2   2  177.78    7.20
  -3  -2  -2  177.08    7.50
   3  -2   2  175.38    7.90
   3  -2   2  165.18    8.80
  -3  -2  -2  175.28    7.30
  -3   2  -3  219.08    9.50
   3   2   3  225.08    9.00
   3   2   3  219.98    9.40
  -3   2  -3  220.48   10.60
   3  -2   3  205.58   10.90
  -3  -2  -3  223.88    8.80
   3  -2   3  200.28    9.60
  -3   2  -4   18.90    2.70
   3   2   4   25.40    1.60
   3   2   4   26.60    2.20
   3   2   4   26.00    2.10
   3   2   4   27.80    1.70
  -3   2  -4   24.10    1.60
  -3   2  -4   20.40    2.00
   3   2   4   25.10    1.40
  -3  -2  -4   27.20    1.50
   3  -2   4   23.90    2.30
  -3  -2  -4   25.90    1.50
   3  -2   4   21.00    3.10
  -3  -2  -4   25.90    1.20
   3   2   5  219.38   10.90
   3   2   5  234.88   10.60
   3   2   5  229.88   10.10
  -3   2  -5  237.98   10.50
  -3   2  -5  234.28   11.80
   3  -2   5  231.48   10.80
   3  -2   5  236.68   12.60
  -3  -2  -5  237.78    9.90
  -3  -2  -5  239.88    9.60
   3   2   6   48.10    2.20
  -3   2  -6   45.40    2.70
   3   2   6   47.70    2.50
   3   2   6   52.89    2.90
   3   2   6   49.60    3.30
   3   2   6   50.39    2.90
  -3   2  -6   44.30    3.00
   3   2   6   46.00    3.60
  -3   2  -6   50.39    4.30
   3  -2   6   43.80    3.10
   3  -2   6   47.90    3.50
  -3  -2  -6   48.90    2.60
   3  -2   6   44.20    4.60
  -3  -2  -6   48.20    2.30
  -3  -2  -6   49.60    2.70
  -3   2  -7  543.85   22.80
  -3   2  -7  535.25   24.60
   3   2   7  524.15   22.50
   3   2   7  539.85   23.90
   3  -2   7  548.65   23.40
  -3  -2  -7  538.95   21.80
   3  -2   7  519.95   25.60
   3   2   8    1.40    0.90
  -3   2  -8    2.10    1.00
   3   2   8    1.10    1.20
  -3   2  -8    3.90    1.80
  -3   2  -8    1.80    0.70
  -3  -2  -8    1.10    0.70
  -3  -2  -8    2.50    0.60
  -3  -2  -8    2.30    0.90
   3  -2   8    1.60    0.90
   3  -2   8    3.60    2.10
   3  -2   8    3.30    1.50
   3   2   9   57.79    4.90
   3   2   9   62.29    3.80
  -3   2  -9   67.79    5.50
  -3   2  -9   63.79    3.70
  -3   2  -9   59.59    4.00
   3  -2   9   56.59    6.10
   3  -2   9   64.69    4.60
  -3  -2  -9   61.69    3.60
  -3  -2  -9   56.59    3.40
  -3  -2  -9   61.29    3.00
  -3   2 -10   19.50    2.30
   3   2  10   14.20    1.60
  -3   2 -10   18.00    3.50
  -3   2 -10   16.10    1.90
  -3  -2 -10   19.00    2.20
  -3  -2 -10   16.60    3.20
   3  -2  10   18.60    4.30
  -3  -2 -10   16.00    1.30
  -3  -2 -10   15.90    1.80
  -3  -2 -10   14.70    1.70
   3  -2  10   18.20    2.90
   3   2  11   17.90    1.30
  -3   2 -11   18.70    2.20
  -3   2 -11   20.10    2.40
  -3   2 -11   23.20    3.90
   3   2  11   18.70    1.80
  -3  -2 -11   22.20    1.50
  -3  -2 -11   20.30    2.00
  -3  -2 -11   17.70    1.90
  -3  -2 -11   19.70    2.30
  -3  -2 -11   20.90    3.60
  -3   2 -12   23.80    3.50
   3   2  12   22.20    2.10
   3   2  12   24.30    1.50
  -3   2 -12   26.30    2.50
  -3   2 -12   23.60    4.90
  -3   2 -12   22.10    2.60
  -3   2 -12   21.40    3.40
  -3  -2 -12   26.00    2.20
  -3  -2 -12   29.20    3.40
  -3  -2 -12   23.80    2.60
  -3  -2 -12   26.00    2.30
  -3  -2 -12   25.50    1.60
   3   2  13   30.50    2.50
   3   2  13   27.70    1.70
  -3   2 -13   30.60    2.80
  -3   2 -13   30.60    4.10
  -3   2 -13   37.80    5.20
  -3  -2 -13   33.10    3.70
  -3  -2 -13   29.00    2.60
  -3  -2 -13   30.70    3.00
   3   3 -14    0.70    1.20
   3   3 -14   -0.80    1.20
   3  -3 -14    0.20    1.30
   3  -3 -14   -0.10    0.60
   3  -3 -14   -0.30    0.50
   3  -3 -14   -0.10    0.80
   3   3 -13   86.19    5.60
   3   3 -13   84.69    6.20
   3   3 -13   93.29    8.20
   3   3 -13   79.49    5.50
  -3   3  13   81.09    5.40
   3   3 -13   87.59    5.90
  -3   3  13   81.19    4.20
   3   3 -13   84.39    7.70
   3  -3 -13   79.59    6.10
   3  -3 -13   76.89    4.30
   3  -3 -13   82.09    4.40
   3  -3 -13   86.39    5.40
   3  -3 -13   84.19    4.90
   3  -3 -13   79.79    3.80
   3   3 -12    4.20    2.30
   3   3 -12    3.50    1.50
   3   3 -12    5.50    1.50
   3   3 -12    2.60    1.80
   3   3 -12    1.90    1.60
   3   3 -12    4.50    1.90
   3  -3 -12    3.20    0.70
   3  -3 -12    2.00    1.50
  -3  -3  12    2.40    1.30
   3  -3 -12    3.30    1.00
  -3  -3  12    2.70    0.80
   3  -3 -12    4.50    1.50
   3  -3 -12    2.50    1.00
   3  -3 -12    2.00    1.00
   3   3 -11  119.09    6.40
   3   3 -11  102.79    8.50
   3   3 -11  112.39    9.20
   3   3 -11  113.09    6.80
   3   3 -11  115.59    7.20
   3   3 -11  114.79    6.70
   3  -3 -11  114.29    5.70
   3  -3 -11  114.09    5.10
   3  -3 -11  118.49    5.80
  -3  -3  11  119.49    5.60
   3  -3 -11  120.79    7.20
  -3  -3  11  120.79    6.90
   3  -3 -11  117.09    7.00
   3  -3 -11  119.59    6.00
   3   3 -10  228.48   10.80
   3   3 -10  218.88   11.30
   3   3 -10  230.18   14.00
   3  -3 -10  202.88    9.70
   3  -3 -10  227.18   11.30
   3  -3 -10  214.98    9.90
   3  -3 -10  211.08   10.00
  -3  -3  10  227.58   10.80
  -3  -3  10  250.47   11.10
  -3  -3  10  229.98    9.60
   3  -3 -10  204.78    9.20
   3  -3 -10  208.68   11.10
   3   3  -9    0.40    0.90
   3   3  -9    0.90    1.50
   3   3  -9    0.30    1.10
   3  -3  -9    0.10    0.50
  -3  -3   9    2.80    1.20
  -3  -3   9    1.10    0.60
   3  -3  -9    0.90    0.40
   3  -3  -9    0.40    1.00
   3  -3  -9    1.00    0.70
  -3  -3   9    0.60    0.80
   3  -3  -9    0.00    0.90
   3  -3  -9    0.90    0.80
   3   3  -8   68.79    4.30
   3   3  -8   71.99    4.70
   3   3  -8   74.19    6.70
   3   3  -8   72.29    6.20
  -3   3   8   71.79    4.60
   3   3  -8   71.89    4.80
   3  -3  -8   76.89    4.90
  -3  -3   8   75.59    4.30
   3  -3  -8   76.69    4.00
  -3  -3   8   71.89    3.60
   3  -3  -8   79.69    3.70
   3  -3  -8   72.79    4.90
   3  -3  -8   76.59    4.00
   3  -3  -8   75.59    3.30
  -3  -3   8   69.19    4.40
  -3   3   7    0.90    0.60
   3   3  -7    1.20    1.00
   3   3  -7    2.00    0.90
   3   3  -7    1.00    1.40
   3   3  -7    3.80    1.90
  -3   3   7    2.30    1.10
   3   3  -7    1.60    1.00
  -3  -3   7    1.30    0.70
   3  -3  -7    0.90    1.00
   3  -3  -7    1.10    0.30
  -3  -3   7    1.70    0.80
   3  -3  -7    1.90    0.70
   3  -3  -7    1.10    0.40
  -3  -3   7    1.90    0.50
   3   3  -6    8.80    2.50
  -3   3   6    9.10    1.40
   3   3  -6   10.70    1.90
   3   3  -6   10.50    1.70
  -3   3   6   10.00    1.10
  -3   3   6    9.30    1.70
   3   3  -6    7.40    1.20
   3   3  -6   12.40    3.10
   3  -3  -6   10.90    0.90
  -3  -3   6    8.10    1.30
   3  -3  -6   11.20    0.60
   3  -3  -6   11.60    1.20
   3  -3  -6   13.40    1.90
  -3  -3   6    8.10    1.20
  -3  -3   6   10.20    0.90
   3   3  -5  173.18   10.10
   3   3  -5  173.18    8.60
  -3  -3   5  182.78   10.60
  -3  -3   5  186.28    8.90
   3  -3  -5  187.98    8.20
  -3   3   4   11.30    1.30
   3   3  -4   13.60    1.70
  -3   3   4   12.10    0.90
   3   3  -4   15.30    1.60
   3   3  -4   13.70    2.70
   3   3  -4   13.10    1.30
   3   3  -4   13.20    1.00
  -3  -3   4   12.70    1.70
  -3  -3   4   13.60    0.90
   3  -3  -4   14.20    0.80
   3  -3  -4   13.20    1.10
  -3  -3   4   13.00    1.40
   3  -3  -4   13.10    1.60
   3  -3  -4   14.00    1.10
  -3  -3   4   11.10    2.50
   3   3  -3  146.09    7.80
  -3   3   3  121.99    5.40
   3   3  -3  141.19    6.40
  -3   3   3  123.79    5.70
   3  -3  -3  128.79    5.50
   3  -3  -3  126.89    5.80
  -3  -3   3  143.39    7.90
  -3  -3   3  140.19    6.50
   3   3  -2  137.79    7.40
  -3   3   2  140.29    5.70
  -3   3   2  137.09    5.90
   3   3  -2  132.59    6.30
  -3  -3   2  138.09    6.60
   3  -3  -2  139.09    5.90
   3  -3  -2  139.49    6.30
  -3  -3   2  134.69    7.70
   3   3  -1   12.80    1.10
   3   3  -1   14.40    0.70
   3   3  -1   14.90    1.00
  -3   3   1   13.00    0.60
   3   3  -1   14.30    1.60
  -3   3   1   11.00    0.80
  -3   3   1   10.60    1.00
  -3  -3   1   14.30    0.90
  -3  -3   1   14.90    1.30
  -3  -3   1   13.40    1.80
  -3  -3   1   13.50    0.70
   3   3   0   75.49    3.80
  -3   3   0   88.59    4.50
  -3   3   0   90.59    3.90
   3   3   0   78.79    4.40
   3  -3   0   80.59    4.70
  -3  -3   0   81.89    4.70
  -3  -3   0   86.49    4.00
   3  -3   0   84.79    4.00
  -3   3  -1  708.33   28.70
  -3  -3  -1  695.63   28.50
  -3   3  -2  444.26   18.10
   3   3   2  448.36   17.30
  -3   3  -2  414.06   19.20
  -3  -3  -2  434.46   17.60
   3  -3   2  410.76   19.50
   3  -3   2  427.46   18.30
  -3   3  -3  100.39    6.30
  -3   3  -3   92.99    5.10
   3   3   3  109.59    4.60
   3   3   3  109.19    4.40
  -3  -3  -3   99.79    4.70
   3  -3   3   94.49    5.30
   3  -3   3  101.49    6.80
  -3  -3  -3  114.99    4.40
   3   3   4   26.40    1.20
  -3   3  -4   27.80    1.70
  -3   3  -4   25.00    3.20
   3   3   4   24.80    1.50
  -3   3  -4   28.00    2.30
   3   3   4   23.00    2.00
   3   3   4   26.30    1.30
   3   3   4   22.60    1.90
   3   3   4   26.50    1.70
  -3  -3  -4   26.20    1.20
   3  -3   4   24.40    3.50
  -3  -3  -4   25.70    1.50
   3  -3   4   24.70    2.40
  -3  -3  -4   25.20    1.50
   3   3   5   14.10    0.70
  -3   3  -5   11.60    1.30
   3   3   5   13.90    1.20
   3   3   5   14.40    1.70
   3   3   5   14.90    1.70
   3   3   5   12.80    1.30
  -3   3  -5   11.50    1.60
  -3   3  -5    8.60    2.20
   3   3   5   14.50    1.00
  -3  -3  -5   14.30    1.00
   3  -3   5   10.90    1.40
   3  -3   5   11.60    2.80
  -3  -3  -5   14.40    0.80
  -3  -3  -5   15.90    1.10
   3  -3   5   11.40    1.80
  -3   3  -6   24.90    1.90
   3   3   6   24.70    1.80
  -3   3  -6   27.40    2.40
   3   3   6   23.20    2.30
   3   3   6   21.60    2.20
   3   3   6   24.10    1.70
   3   3   6   26.10    1.50
  -3   3  -6   30.40    3.50
   3   3   6   24.80    1.20
  -3  -3  -6   23.90    1.70
  -3  -3  -6   24.50    1.50
   3  -3   6   28.60    2.70
   3  -3   6   25.60    2.10
  -3  -3  -6   25.00    1.20
   3  -3   6   32.80    5.00
   3   3   7  136.89    6.40
  -3   3  -7  127.89    8.40
   3   3   7  130.09    7.10
   3   3   7  127.79    6.10
  -3   3  -7  133.99    6.80
   3   3   7  130.99    7.00
   3  -3   7  130.69    6.80
  -3  -3  -7  129.29    5.80
  -3  -3  -7  128.49    5.50
   3  -3   7  136.89    7.40
   3  -3   7  145.29    9.60
   3   3   8    0.50    0.70
   3   3   8    0.30    0.50
  -3   3  -8   -0.10    0.60
   3   3   8    0.30    1.00
   3   3   8    0.00    0.30
  -3   3  -8    0.60    0.90
  -3   3  -8    0.30    1.40
  -3  -3  -8    0.40    0.60
  -3  -3  -8    0.50    0.50
   3  -3   8   -0.30    1.00
  -3  -3  -8    0.60    0.30
   3  -3   8    0.70    1.90
   3  -3   8    0.40    0.80
  -3   3  -9  114.99    6.00
   3   3   9  120.69    5.60
  -3   3  -9  111.39    8.20
  -3   3  -9  111.39    6.50
   3  -3   9  115.29    7.10
  -3  -3  -9  120.59    5.00
   3  -3   9  120.59    9.40
  -3  -3  -9  117.39    5.40
  -3  -3  -9  123.69    5.80
   3   3  10    1.00    0.40
  -3   3 -10    0.30    1.10
  -3   3 -10   -0.50    1.50
  -3   3 -10    0.50    0.80
   3   3  10    0.60    0.60
  -3  -3 -10    0.90    1.20
   3  -3  10   -0.40    1.60
   3  -3  10    0.90    1.50
  -3  -3 -10    1.30    0.70
  -3  -3 -10    1.20    0.40
  -3  -3 -10    1.90    0.90
  -3  -3 -10    1.30    0.70
   3   3  11   34.50    2.40
  -3   3 -11   30.80    2.70
  -3   3 -11   39.30    4.60
  -3   3 -11   27.10    3.10
   3   3  11   35.20    1.80
  -3  -3 -11   38.40    2.70
  -3  -3 -11   35.80    2.20
  -3  -3 -11   38.00    3.50
  -3  -3 -11   36.90    1.80
  -3  -3 -11   36.70    2.70
  -3   3 -12    5.20    2.30
   3   3  12    6.10    0.70
  -3   3 -12    7.10    3.00
  -3   3 -12    5.20    2.10
   3   3  12    6.20    1.20
  -3   3 -12    4.40    1.60
  -3   3 -12    5.60    1.30
  -3  -3 -12    6.20    0.80
  -3  -3 -12    6.40    1.40
  -3  -3 -12    8.40    1.90
  -3  -3 -12    6.20    1.00
  -3  -3 -12    6.70    1.40
   3   3  13   56.19    2.70
  -3   3 -13   55.29    3.90
   3   3  13   54.79    3.40
  -3  -3 -13   55.99    3.70
  -3  -3 -13   55.99    2.60
  -3  -3 -13   63.19    4.50
  -3  -3 -13   56.39    3.10
  -3  -3 -13   51.19    3.50
   3   4 -14   30.60    3.20
   3  -4 -14   26.90    4.10
   3  -4 -14   27.70    2.60
   3  -4 -14   29.20    1.50
   3   4 -13   41.90    4.40
   3   4 -13   50.59    6.10
   3   4 -13   44.40    4.20
   3   4 -13   54.59    6.30
   3   4 -13   48.00    4.90
   3  -4 -13   50.99    2.50
   3  -4 -13   52.49    2.30
   3  -4 -13   54.59    2.70
   3  -4 -13   46.60    3.40
   3  -4 -13   56.09    3.10
   3  -4 -13   46.00    5.10
   3   4 -12   29.50    2.90
   3   4 -12   29.10    3.00
   3   4 -12   29.60    3.80
   3   4 -12   26.70    5.40
   3  -4 -12   30.80    1.50
   3  -4 -12   33.10    2.50
   3  -4 -12   29.90    1.70
   3  -4 -12   29.30    2.50
   3  -4 -12   27.60    3.70
   3  -4 -12   32.10    1.90
   3   4 -11   29.80    3.00
   3   4 -11   31.70    5.70
   3   4 -11   31.00    3.70
   3  -4 -11   33.50    2.60
   3  -4 -11   32.50    2.00
  -3  -4  11   28.00    3.10
  -3  -4  11   33.50    2.20
   3  -4 -11   31.60    3.50
   3  -4 -11   30.30    2.60
   3   4 -10   10.60    2.30
   3   4 -10    9.20    1.90
   3   4 -10    8.90    3.30
   3   4 -10    9.40    2.30
   3   4 -10   12.10    3.70
  -3  -4  10   10.70    1.30
   3  -4 -10    8.70    1.40
   3  -4 -10    7.30    2.00
  -3  -4  10    8.60    1.80
   3  -4 -10    9.00    1.00
  -3  -4  10    9.80    1.80
   3  -4 -10    8.10    1.10
   3  -4 -10    8.40    1.70
   3  -4 -10    9.20    0.70
   3   4  -9  143.09    8.20
   3   4  -9  138.19   10.30
   3   4  -9  139.69   10.00
   3   4  -9  144.59    7.90
   3  -4  -9  143.99    6.80
   3  -4  -9  143.89    6.20
  -3  -4   9  144.29    6.50
   3  -4  -9  146.59    5.90
  -3  -4   9  148.49    7.40
  -3  -4   9  152.18    7.70
   3  -4  -9  142.89    6.50
   3  -4  -9  138.69    7.40
   3  -4  -9  144.99    8.00
   3   4  -8   60.99    3.80
   3   4  -8   58.39    5.80
   3   4  -8   56.49    4.40
   3   4  -8   61.19    4.30
  -3   4   8   60.59    4.20
   3   4  -8   54.79    5.90
   3  -4  -8   65.89    2.70
  -3  -4   8   66.39    3.80
   3  -4  -8   61.19    3.20
   3  -4  -8   58.99    4.30
  -3  -4   8   61.69    3.10
   3  -4  -8   65.79    3.80
   3  -4  -8   59.09    3.90
   3  -4  -8   66.99    2.90
  -3  -4   8   64.69    4.10
  -3   4   7  331.77   14.70
   3   4  -7  320.17   15.10
   3   4  -7  326.07   14.90
   3   4  -7  318.77   17.10
   3   4  -7  321.87   17.50
  -3   4   7  325.27   13.60
  -3   4   7  322.47   14.40
  -3  -4   7  328.37   14.10
   3  -4  -7  322.77   13.10
   3   4  -6    0.80    1.10
  -3   4   6    1.10    0.70
   3   4  -6   -0.10    1.50
   3   4  -6    0.70    1.00
   3   4  -6    0.80    0.60
  -3   4   6    0.90    0.40
   3   4  -6    0.60    1.40
  -3   4   6   -0.10    0.50
   3  -4  -6    0.40    0.80
  -3  -4   6   -0.40    0.60
   3  -4  -6    0.30    0.20
   3  -4  -6    0.50    0.40
  -3  -4   6    0.50    0.50
   3  -4  -6    0.10    0.40
  -3  -4   6    0.70    0.40
   3   4  -5  340.37   17.10
   3   4  -5  336.37   17.40
   3   4  -5  326.77   15.10
  -3   4   5  339.97   14.00
   3   4  -5  335.07   15.40
  -3   4   5  352.66   14.60
   3  -4  -5  347.97   13.80
   3   4  -4   13.60    1.00
   3   4  -4   12.60    2.70
   3   4  -4   13.80    1.20
   3   4  -4   12.80    1.60
  -3   4   4    9.00    0.60
  -3   4   4    9.60    0.50
  -3   4   4   10.60    1.10
  -3   4   4   12.50    1.00
   3   4  -4   10.50    1.60
  -3   4   4   12.60    0.70
  -3  -4   4   13.30    1.90
   3  -4  -4    8.80    1.10
  -3  -4   4   13.30    1.40
   3  -4  -4   12.00    1.70
   3  -4  -4   10.20    0.90
  -3  -4   4   15.80    3.30
  -3  -4   4   13.30    0.90
   3  -4  -4    9.70    0.80
   3   4  -3   34.90    1.90
   3   4  -3   33.50    2.30
  -3   4   3   36.30    1.80
  -3   4   3   33.00    1.80
   3   4  -3   37.20    1.80
   3  -4  -3   33.40    1.90
  -3  -4   3   36.00    1.70
  -3  -4   3   36.50    2.20
   3  -4  -3   35.30    2.40
   3  -4  -3   33.20    2.40
   3   4  -2   93.39    4.70
  -3   4   2   86.59    3.90
   3   4  -2   88.99    5.70
  -3   4   2   89.49    4.20
  -3  -4   2   97.59    4.90
  -3  -4   2   91.89    6.00
   3  -4  -2   88.09    4.80
  -3  -4   2   89.29    4.20
   3  -4  -2   85.99    4.20
   3   4  -1   31.80    2.10
   3   4  -1   29.70    2.80
  -3  -4   1   33.20    1.70
  -3  -4   1   29.80    2.10
  -3  -4   1   25.40    2.80
   3   4   0   34.40    2.70
  -3   4   0   45.30    2.30
   3   4   0   38.30    2.00
   3   4   0   33.40    2.10
  -3   4   0   42.30    3.00
   3   4   0   38.10    1.80
  -3  -4   0   39.00    2.40
  -3  -4   0   35.50    1.90
  -3  -4   0   39.60    3.20
   3  -4   0   40.60    2.40
   3  -4   0   40.20    3.20
   3  -4   0   42.20    1.70
   3  -4   0   42.40    2.00
  -3   4  -1  145.89    7.50
   3   4   1  135.19    5.90
  -3   4  -1  142.09    6.40
  -3  -4  -1  127.19    6.90
   3  -4   1  135.19    6.60
  -3  -4  -1  137.89    6.20
   3   4   2   24.10    1.50
   3   4   2   26.60    1.30
   3   4   2   26.50    1.80
   3   4   2   26.30    1.30
   3   4   2   22.20    1.20
  -3  -4  -2   23.40    2.10
  -3  -4  -2   27.20    1.20
   3  -4   2   24.00    3.20
  -3  -4  -2   22.90    1.60
   3  -4   2   22.80    2.10
   3   4   3   74.19    3.20
  -3   4  -3   80.29    5.60
   3   4   3   73.39    3.50
   3   4   3   83.69    4.10
  -3   4  -3   87.59    4.40
   3  -4   3   79.29    6.00
  -3  -4  -3   73.99    4.10
  -3  -4  -3   69.99    3.50
   3  -4   3   86.09    4.70
   3   4   4   25.30    1.60
   3   4   4   27.60    1.30
   3   4   4   23.90    1.30
   3   4   4   24.20    1.60
   3   4   4   23.50    2.10
  -3   4  -4   19.50    2.90
  -3   4  -4   21.80    2.10
  -3  -4  -4   27.60    1.40
  -3  -4  -4   27.20    1.80
  -3  -4  -4   27.00    1.40
   3  -4   4   20.00    3.70
   3  -4   4   24.00    2.50
   3   4   5   12.40    1.40
   3   4   5   15.00    1.30
  -3   4  -5   14.80    3.00
   3   4   5   11.80    0.60
  -3   4  -5   14.60    1.90
   3   4   5   11.40    1.00
   3   4   5   12.20    1.70
   3   4   5   11.20    0.80
  -3   4  -5   15.50    1.30
   3  -4   5   13.80    3.20
  -3  -4  -5   12.10    1.00
  -3  -4  -5   13.20    1.10
   3  -4   5   15.50    2.20
  -3  -4  -5   13.70    0.80
  -3   4  -6   18.80    3.40
  -3   4  -6   18.90    2.10
   3   4   6   15.90    1.30
   3   4   6   14.80    1.50
   3   4   6   15.50    1.70
   3   4   6   16.00    0.80
   3   4   6   17.60    1.10
  -3   4  -6   17.70    1.50
   3  -4   6   19.50    1.80
  -3  -4  -6   17.80    1.30
  -3  -4  -6   15.40    0.90
   3  -4   6   25.30    4.60
   3  -4   6   18.70    2.40
  -3  -4  -6   16.50    1.20
   3   4   7   60.79    3.60
   3   4   7   63.89    4.20
  -3   4  -7   50.09    5.10
   3   4   7   62.19    3.20
  -3   4  -7   63.69    4.20
   3   4   7   63.99    3.00
  -3   4  -7   57.69    3.70
   3   4   7   59.89    3.80
  -3  -4  -7   64.09    2.70
  -3  -4  -7   62.19    3.20
   3  -4   7   61.19    4.50
   3  -4   7   64.19    3.90
  -3  -4  -7   59.79    2.90
   3  -4   7   69.29    6.60
  -3   4  -8    2.90    1.40
   3   4   8    1.90    0.30
   3   4   8    1.80    1.00
  -3   4  -8    1.50    1.80
  -3   4  -8    2.50    1.00
   3   4   8    2.40    0.60
  -3  -4  -8    2.00    0.50
  -3  -4  -8    2.20    0.70
   3  -4   8    0.40    1.20
  -3  -4  -8    1.90    0.30
   3  -4   8    2.30    2.30
   3  -4   8    1.30    0.90
   3   4   9   17.10    1.40
  -3   4  -9   19.20    2.50
  -3   4  -9   19.80    2.00
  -3   4  -9   21.60    4.10
   3   4   9   17.40    1.00
  -3  -4  -9   17.10    1.20
  -3  -4  -9   17.00    0.90
  -3  -4  -9   17.30    2.00
   3  -4   9   24.40    5.00
  -3  -4  -9   18.30    1.70
  -3  -4  -9   17.10    1.50
   3  -4   9   19.50    3.00
  -3   4 -10    0.90    0.80
   3   4  10    1.30    0.60
  -3   4 -10    0.80    1.30
  -3   4 -10   -0.70    1.30
   3   4  10    1.10    0.40
  -3  -4 -10    1.40    0.50
  -3  -4 -10    1.10    0.30
   3  -4  10    2.30    2.30
   3  -4  10   -0.60    1.50
  -3  -4 -10    1.10    0.80
   3   4  11   48.70    2.20
  -3   4 -11   50.19    5.50
  -3   4 -11   57.59    4.20
   3   4  11   47.30    2.70
  -3   4 -11   49.20    3.40
  -3  -4 -11   42.40    2.60
  -3  -4 -11   50.09    3.10
  -3  -4 -11   44.80    3.20
  -3  -4 -11   43.40    2.30
  -3  -4 -11   43.00    2.00
   3   4  12    1.40    0.40
  -3   4 -12    1.20    2.00
  -3   4 -12    1.70    1.50
   3   4  12    0.90    0.60
  -3   4 -12    5.10    2.10
  -3   4 -12    1.20    2.00
  -3   4 -12    1.10    0.90
  -3  -4 -12    2.40    0.70
  -3  -4 -12    2.60    1.00
  -3  -4 -12    0.90    0.90
  -3   4 -13   60.29    4.20
   3   4  13   59.79    3.40
   3   4  13   61.99    2.80
  -3  -4 -13   60.29    2.50
  -3  -4 -13   62.09    2.80
  -3  -4 -13   57.99    3.70
  -3  -4 -13   58.99    3.60
  -3  -4 -13   52.69    3.00
  -3   5  14    6.30    0.70
  -3   5  14    6.30    1.10
   3   5 -14    8.80    2.00
   3  -5 -14    5.60    2.20
   3  -5 -14    6.10    1.40
   3   5 -13   21.50    3.70
   3   5 -13   29.30    5.70
  -3   5  13   19.90    1.20
   3   5 -13   23.30    2.70
  -3   5  13   18.80    1.70
   3  -5 -13   17.80    3.20
   3  -5 -13   20.50    2.30
  -3   5  12    1.60    0.70
   3   5 -12    4.80    2.40
   3   5 -12    0.80    1.90
   3   5 -12    2.20    1.90
   3   5 -12    1.40    1.10
   3   5 -12    3.40    1.80
   3  -5 -12    1.40    0.90
   3  -5 -12    1.10    1.30
   3   5 -11  130.99   10.60
   3   5 -11  119.69    9.80
   3   5 -11  124.39    7.70
   3   5 -11  123.69    7.90
   3  -5 -11  122.19    7.70
  -3  -5  11  129.79    7.40
  -3  -5  11  132.99    6.00
   3  -5 -11  123.89    6.30
   3   5 -10  117.89    7.50
   3   5 -10  121.89    6.80
   3   5 -10  116.69   10.10
   3   5 -10  117.39    9.60
   3   5 -10  135.79    8.00
   3  -5 -10  133.89    6.20
  -3  -5  10  126.19    6.10
  -3  -5  10  128.29    6.80
   3  -5 -10  133.89    7.70
  -3  -5  10  122.69    7.50
   3   5  -9   43.60    6.90
   3   5  -9   27.00    3.40
   3   5  -9   33.00    2.60
   3  -5  -9   32.20    1.60
   3  -5  -9   32.10    3.30
  -3  -5   9   26.30    2.40
   3  -5  -9   33.10    1.40
   3  -5  -9   30.00    1.80
  -3  -5   9   31.40    2.00
  -3  -5   9   29.90    2.90
   3  -5  -9   28.80    1.50
   3  -5  -9   31.90    2.30
   3   5  -8   29.50    5.10
   3   5  -8   28.70    5.30
   3   5  -8   25.30    2.10
   3   5  -8   25.50    3.00
   3   5  -8   27.00    2.90
  -3  -5   8   24.30    2.40
   3  -5  -8   21.90    1.40
  -3  -5   8   25.50    1.70
   3  -5  -8   24.40    2.00
   3  -5  -8   24.10    2.70
   3  -5  -8   23.30    1.80
   3  -5  -8   22.90    1.40
  -3  -5   8   25.40    2.10
   3  -5  -8   22.10    1.20
  -3   5   7   16.80    1.20
  -3   5   7   16.30    1.60
   3   5  -7   22.50    4.20
   3   5  -7   20.30    2.50
  -3   5   7   20.20    2.10
  -3   5   7   23.40    1.80
   3   5  -7   21.50    4.20
   3   5  -7   19.50    2.40
  -3   5   7   18.90    1.30
  -3   5   7   18.70    0.90
   3   5  -7   17.00    1.70
  -3  -5   7   18.80    1.40
   3  -5  -7   18.20    1.30
  -3  -5   7   19.60    1.70
   3  -5  -7   18.10    1.00
   3  -5  -7   16.30    2.40
  -3  -5   7   20.10    2.10
   3  -5  -7   20.90    1.50
   3   5  -6    8.00    1.80
   3   5  -6    6.10    1.00
  -3   5   6    8.20    1.40
  -3   5   6    9.60    0.50
  -3   5   6   10.10    1.10
  -3   5   6    9.20    0.70
   3   5  -6    7.10    2.60
  -3   5   6    9.00    1.20
  -3   5   6    8.70    0.90
   3  -5  -6    7.10    1.40
  -3  -5   6    8.40    0.90
   3  -5  -6    9.70    0.80
   3  -5  -6    8.90    1.00
   3  -5  -6   10.00    1.00
   3   5  -5   33.00    2.50
  -3   5   5   28.40    1.90
   3   5  -5   33.00    1.80
   3   5  -5   31.20    3.90
  -3   5   5   31.00    1.60
  -3   5   5   29.00    1.90
   3   5  -5   34.30    2.80
   3   5  -5   30.70    4.20
   3   5  -5   36.30    3.00
   3   5  -5   33.00    2.00
  -3  -5   5   32.80    1.90
   3  -5  -5   30.00    1.70
   3  -5  -5   29.40    2.60
  -3  -5   5   34.90    2.70
   3  -5  -5   28.60    1.70
   3   5  -4   39.90    2.80
   3   5  -4   39.70    2.20
   3   5  -4   41.50    2.30
  -3   5   4   46.50    1.90
   3   5  -4   40.40    4.50
  -3   5   4   45.40    2.20
   3   5  -4   41.10    3.30
   3   5  -4   42.30    4.60
  -3   5   4   46.20    2.30
   3  -5  -4   44.10    2.30
   3  -5  -4   49.40    3.10
  -3  -5   4   38.50    2.60
   3  -5  -4   42.00    2.90
   3  -5  -4   45.60    2.10
  -3  -5   4   41.00    2.10
  -3   5   3  277.07   11.50
   3   5  -3  285.07   12.70
   3   5  -3  277.77   14.40
   3  -5  -3  278.77   12.80
  -3  -5   3  296.77   13.00
   3  -5  -3  270.07   11.90
  -3  -5   3  296.27   15.00
   3   5  -2    8.80    1.40
   3   5  -2   11.30    1.30
  -3   5   2   10.60    0.90
   3   5  -2   10.00    0.80
   3   5  -2    8.60    2.20
  -3   5   2   10.90    0.80
  -3   5   2   11.50    1.40
  -3  -5   2    9.60    1.60
  -3  -5   2   10.10    0.70
  -3  -5   2   10.00    2.50
   3  -5  -2   11.90    2.00
   3  -5  -2   11.20    1.30
   3  -5  -2    9.20    1.20
  -3  -5   2    9.40    1.10
   3   5  -1  121.69    6.00
  -3   5   1  126.29    6.40
   3   5  -1  120.59    7.10
  -3   5   1  121.69    5.60
  -3  -5   1  127.99    6.20
  -3  -5   1  124.69    7.50
  -3   5   0  115.19    5.30
   3   5   0  105.29    5.20
  -3   5   0  110.19    6.20
   3   5   0  101.99    6.10
  -3  -5   0  109.19    6.60
   3  -5   0  110.49    5.50
  -3  -5   0  115.69    5.50
   3  -5   0  105.99    6.70
  -3   5  -1   37.70    2.50
   3   5   1   37.40    2.10
  -3   5  -1   33.50    3.30
   3   5   1   35.60    2.70
   3   5   1   40.70    2.20
   3   5   1   35.20    2.10
  -3  -5  -1   40.20    2.50
   3  -5   1   31.70    3.60
   3  -5   1   37.70    2.10
  -3  -5  -1   33.30    3.10
   3  -5   1   37.40    1.70
   3  -5   1   36.70    2.80
  -3   5  -2   49.80    4.90
   3   5   2   52.69    2.30
   3   5   2   51.69    2.40
   3   5   2   48.10    2.40
   3   5   2   47.70    2.80
  -3   5  -2   53.19    3.60
   3   5   2   47.90    2.90
   3  -5   2   48.00    3.40
   3  -5   2   48.20    4.60
  -3  -5  -2   48.40    3.60
  -3  -5  -2   47.80    2.80
  -3   5  -3  692.43   31.10
  -3   5  -3  711.13   29.40
   3   5   3  705.23   28.20
   3  -5   3  666.63   31.80
   3  -5   3  711.43   29.80
  -3  -5  -3  718.53   28.70
   3   5   4   17.20    0.90
  -3   5  -4   19.50    2.00
  -3   5  -4   16.30    3.10
   3   5   4   17.00    1.10
   3   5   4   16.50    1.30
   3   5   4   17.80    0.90
   3   5   4   16.40    1.80
   3   5   4   17.30    0.80
  -3  -5  -4   16.90    0.90
  -3  -5  -4   18.10    1.20
  -3  -5  -4   15.10    1.60
  -3  -5  -4   15.00    1.20
  -3  -5  -4   17.10    1.10
   3  -5   4   21.50    4.00
   3  -5   4   17.60    2.20
   3   5   5   65.49    4.10
   3   5   5   72.29    3.10
  -3   5  -5   68.79    4.30
   3   5   5   72.29    3.60
   3   5   5   62.69    3.50
  -3   5  -5   82.69    6.10
  -3  -5  -5   63.09    3.20
   3  -5   5   82.49    6.80
   3  -5   5   81.99    4.90
  -3  -5  -5   63.19    3.60
   3   5   6   10.20    0.60
   3   5   6    9.40    1.70
   3   5   6    8.10    1.20
   3   5   6   10.50    0.80
   3   5   6   12.20    0.90
  -3   5  -6    6.40    2.50
   3   5   6   11.30    1.20
   3  -5   6    7.30    2.90
  -3  -5  -6   10.00    0.80
  -3  -5  -6   10.50    1.10
  -3  -5  -6   11.40    1.10
   3   5   7   56.59    2.80
   3   5   7   62.49    2.80
  -3   5  -7   61.89    3.50
   3   5   7   54.39    4.00
   3   5   7   57.69    3.10
  -3   5  -7   69.39    6.10
  -3   5  -7   66.09    4.40
   3  -5   7   62.59    4.70
   3  -5   7   64.19    6.60
  -3  -5  -7   58.59    3.10
   3  -5   7   60.89    3.80
  -3   5  -8    3.40    1.30
   3   5   8    2.90    0.50
  -3   5  -8    4.90    1.20
   3   5   8    3.80    0.40
  -3   5  -8    6.80    2.70
  -3  -5  -8    2.30    0.60
   3  -5   8    6.10    1.50
   3  -5   8    4.40    2.00
   3  -5   8    5.80    3.00
   3   5   9   64.39    3.30
  -3   5  -9   67.89    4.80
  -3   5  -9   72.09    6.60
  -3   5  -9   63.29    4.00
   3  -5   9   75.69    7.80
   3  -5   9   75.79    5.40
   3  -5   9   74.39    5.60
  -3  -5  -9   67.49    3.60
   3   5  10   31.20    1.90
  -3   5 -10   28.50    5.20
   3   5  10   27.90    1.40
  -3   5 -10   29.10    3.30
   3  -5  10   24.50    5.30
   3  -5  10   26.30    3.90
  -3  -5 -10   29.80    2.10
   3   5  11   29.10    1.50
  -3   5 -11   26.90    5.10
  -3   5 -11   28.00    2.60
  -3   5 -11   32.10    3.50
   3   5  11   28.70    1.90
  -3  -5 -11   28.20    2.20
  -3   5 -12   16.60    2.30
   3   5  12   14.70    1.40
   3   5  12   16.00    1.00
  -3   5 -12   14.00    2.70
  -3   5 -12   27.40    4.80
  -3  -5 -12   14.70    1.80
  -3   5 -13   30.10    2.90
   3   5  13   30.70    2.10
   3   5  13   30.80    1.60
  -3  -5 -13   32.40    2.50
   3   6 -13   10.50    1.90
  -3   6  13    8.90    0.80
   3   6 -13    9.60    3.00
   3   6 -13   19.80    4.80
  -3   6  13    9.70    1.20
   3  -6 -13    8.90    2.10
   3  -6 -13    7.80    2.20
   3   6 -12   -0.20    1.90
   3   6 -12   -0.90    1.40
   3   6 -12    2.00    1.60
  -3   6  12    0.20    0.30
  -3   6  12    0.20    0.50
   3   6 -12   -1.40    2.00
   3  -6 -12    0.30    0.70
   3  -6 -12    0.70    1.50
   3   6 -11   79.49    6.40
   3   6 -11   84.59    8.60
  -3   6  11   88.79    4.20
   3   6 -11   83.19    8.40
   3   6 -11   82.79    6.30
  -3   6  11   91.49    3.70
   3  -6 -11   80.49    6.00
   3  -6 -11   86.59    4.60
   3   6 -10   10.20    3.60
   3   6 -10    5.80    3.00
   3   6 -10    5.40    2.10
  -3   6  10    6.50    0.90
   3   6 -10    4.50    2.10
  -3   6  10    6.10    0.50
   3  -6 -10    5.70    1.80
  -3  -6  10    6.20    1.30
   3  -6 -10    6.70    1.20
  -3  -6  10    4.00    1.40
  -3  -6  10    6.30    1.00
  -3   6   9    6.20    0.50
   3   6  -9   11.00    2.60
   3   6  -9    8.00    2.10
  -3   6   9    6.90    0.80
   3   6  -9   12.20    3.80
   3   6  -9    8.60    3.70
  -3  -6   9    9.00    1.90
  -3  -6   9    8.40    1.40
   3  -6  -9    6.70    1.70
  -3  -6   9    9.50    1.20
   3  -6  -9    4.40    1.00
  -3   6   8   39.00    1.70
  -3   6   8   37.60    2.70
   3   6  -8   33.60    3.80
   3   6  -8   39.10    3.60
   3   6  -8   35.00    4.90
  -3   6   8   38.20    1.90
   3   6  -8   36.40    6.40
   3   6  -8   38.60    2.70
  -3  -6   8   35.60    2.20
   3  -6  -8   38.80    2.30
  -3  -6   8   38.40    3.10
   3  -6  -8   33.70    3.30
  -3  -6   8   35.50    2.50
  -3   6   7  208.48   10.00
   3   6  -7  212.38   10.70
   3   6  -7  217.58   13.30
   3   6  -7  202.08   13.30
   3   6  -7  212.68   10.80
  -3  -6   7  214.48   10.00
   3  -6  -7  218.38   10.40
   3  -6  -7  193.28    8.40
   3  -6  -7  201.28    8.70
  -3   6   6   78.29    3.70
   3   6  -6   66.69    6.70
   3   6  -6   64.69    4.70
  -3   6   6   73.79    3.80
   3   6  -6   60.09    6.10
   3   6  -6   65.19    4.90
  -3   6   6   77.69    3.30
   3   6  -6   66.89    3.60
  -3  -6   6   65.29    4.10
   3  -6  -6   79.99    3.40
   3  -6  -6   76.79    3.90
   3  -6  -6   73.29    3.40
  -3  -6   6   65.29    3.40
   3  -6  -6   68.49    4.50
  -3   6   5  217.28    8.90
   3   6  -5  218.58   10.70
   3   6  -5  208.88   10.70
  -3   6   5  213.08    9.10
   3   6  -5  214.18   12.70
   3   6  -5  213.88   13.10
   3  -6  -5  225.48   10.00
   3  -6  -5  221.68    9.30
   3   6  -4  240.88   14.60
   3   6  -4  255.17   12.50
   3   6  -4  259.07   12.70
   3   6  -4  249.48   14.40
  -3   6   4  283.07   10.90
  -3   6   4  276.17   11.20
   3  -6  -4  281.97   11.50
   3  -6  -4  287.77   12.50
  -3   6   3   36.30    1.60
  -3   6   3   29.90    1.80
  -3   6   3   36.90    1.50
  -3  -6   3   32.60    1.70
   3   6  -2  118.79    7.80
   3   6  -2  117.49    6.30
  -3   6   2  131.69    6.40
   3   6  -2  118.99    5.90
  -3   6   2  123.99    5.60
   3  -6  -2  128.99    7.20
   3  -6  -2  128.49    6.00
   3   6  -1  238.68   11.70
   3   6  -1  230.78   10.10
  -3   6   1  214.88   10.60
  -3   6   1  211.98    9.60
  -3  -6   1  214.88   11.90
  -3  -6   1  218.78   10.30
   3   6   0  126.79    7.30
  -3   6   0  127.29    7.30
  -3   6   0  129.49    6.10
   3   6   0  119.49    6.10
   3  -6   0  123.39    6.90
  -3  -6   0  137.89    8.00
  -3  -6   0  134.19    6.50
   3  -6   0  124.59    8.80
   3   6   1  606.24   27.10
  -3   6  -1  639.64   28.10
   3   6   1  611.04   26.10
  -3   6  -1  668.23   26.60
   3  -6   1  647.64   28.90
   3  -6   1  653.63   26.90
  -3  -6  -1  614.24   27.80
  -3  -6  -1  632.14   26.40
  -3   6  -2   37.90    4.00
   3   6   2   35.40    2.00
   3   6   2   33.00    2.30
   3   6   2   38.10    1.90
   3   6   2   36.30    1.70
  -3   6  -2   39.00    2.80
   3   6   2   35.20    2.00
   3   6   2   35.10    2.60
  -3  -6  -2   37.30    3.20
   3  -6   2   38.20    2.40
   3  -6   2   38.60    3.00
  -3  -6  -2   37.10    2.40
   3  -6   2   40.50    1.90
   3  -6   2   37.30    4.30
   3   6   3   56.59    2.80
  -3   6  -3   44.40    4.50
   3   6   3   57.09    2.40
   3   6   3   46.40    2.60
   3   6   3   54.69    3.20
   3   6   3   46.70    2.50
  -3   6  -3   49.90    3.50
  -3  -6  -3   57.89    3.80
   3  -6   3   50.69    3.10
   3  -6   3   49.20    3.70
  -3  -6  -3   58.99    3.00
   3  -6   3   49.70    5.20
   3  -6   3   52.79    2.50
   3   6   4   15.00    1.70
   3   6   4   16.90    0.80
   3   6   4   16.50    1.10
   3   6   4   16.90    1.30
   3   6   4   17.90    1.00
  -3   6  -4   12.70    2.90
  -3   6  -4   14.40    1.90
   3   6   4   17.00    0.80
   3  -6   4   11.00    2.10
  -3  -6  -4   15.30    1.80
  -3  -6  -4   17.90    1.20
  -3  -6  -4   15.60    0.80
  -3  -6  -4   15.20    1.30
   3  -6   4   14.20    1.10
   3  -6   4   19.60    4.10
   3  -6   4   14.00    1.70
   3   6   5   54.49    3.00
   3   6   5   51.49    3.50
   3   6   5   53.69    2.70
   3   6   5   55.99    2.40
  -3   6  -5   57.69    3.90
  -3   6  -5   61.69    5.50
  -3  -6  -5   52.69    3.20
  -3  -6  -5   53.89    2.60
   3  -6   5   48.90    5.60
   3  -6   5   56.29    4.20
   3   6   6   -0.40    0.70
  -3   6  -6   -0.20    0.90
  -3   6  -6   -1.50    1.20
   3   6   6    0.40    0.30
   3   6   6    0.60    0.50
   3  -6   6    0.40    0.60
  -3  -6  -6    0.00    0.30
   3  -6   6    1.40    1.30
   3  -6   6    0.40    1.80
  -3   6  -7  169.28    9.10
  -3   6  -7  180.28   11.40
   3  -6   7  182.38    8.50
   3  -6   7  171.78   12.30
   3  -6   7  173.18    9.80
  -3   6  -8   -1.40    1.30
   3   6   8    0.20    0.20
   3   6   8    0.00    0.30
  -3   6  -8    0.00    0.70
  -3   6  -8   -0.90    1.20
   3  -6   8    2.90    2.40
  -3  -6  -8    0.10    0.50
   3  -6   8    0.60    1.60
   3  -6   8    0.40    0.80
  -3   6  -9   10.00    2.00
  -3   6  -9   13.10    1.90
  -3   6  -9   12.40    3.30
   3   6   9   12.60    0.70
   3   6   9   13.10    1.00
   3  -6   9   11.90    2.00
   3  -6   9   17.30    4.70
  -3  -6  -9   12.10    1.30
   3  -6   9   15.20    2.90
  -3   6 -10    1.70    1.10
   3   6  10    3.90    0.70
   3   6  10    3.80    0.40
  -3   6 -10    0.60    1.50
  -3   6 -10    3.10    2.20
   3  -6  10    2.40    1.50
   3  -6  10    1.10    2.10
   3  -6  10    3.50    2.90
  -3  -6 -10    3.00    0.80
  -3   6 -11   12.90    5.30
   3   6  11    7.00    0.60
   3   6  11    5.90    0.80
  -3   6 -11    8.80    3.10
  -3   6 -11    6.10    1.50
  -3   6 -11    7.60    3.20
  -3   6 -11    5.30    2.00
  -3  -6 -11    5.10    1.00
  -3   6 -12    8.20    2.40
   3   6  12    4.40    0.80
  -3   6 -12    7.10    2.40
  -3   6 -12   -1.20    2.00
  -3   6 -12    5.30    1.40
   3   6  12    4.40    0.50
  -3  -6 -12    4.70    1.10
   3   7 -13   27.60    3.10
  -3   7  13   29.40    1.50
  -3   7  13   31.80    1.90
   3   7 -13   43.30    6.10
   3   7 -13   38.00    5.00
   3  -7 -13   28.80    4.00
   3  -7 -13   27.70    2.40
  -3   7  12    1.00    0.40
   3   7 -12   -1.40    0.80
   3   7 -12    2.10    2.30
  -3   7  12    0.40    0.20
   3  -7 -12    1.00    1.80
   3  -7 -12    0.70    0.80
  -3   7  11   98.79    4.10
   3   7 -11   86.69    6.70
   3   7 -11   93.09    9.30
   3   7 -11   95.79    9.50
   3   7 -11   99.79    7.40
  -3   7  11  102.29    4.50
   3  -7 -11  102.69    6.80
   3  -7 -11  101.69    5.00
  -3   7  10    9.00    0.80
   3   7 -10    8.30    2.50
  -3   7  10    8.50    0.50
   3   7 -10    7.00    2.40
   3   7 -10    9.80    3.80
   3   7 -10    7.30    3.50
  -3  -7  10    7.50    1.80
   3  -7 -10   11.50    1.40
   3  -7 -10    7.70    2.10
  -3  -7  10    7.30    1.10
   3   7  -9   38.30    4.00
   3   7  -9   37.40    3.80
   3   7  -9   33.20    6.10
  -3   7   9   32.60    1.50
   3   7  -9   38.50    5.40
  -3   7   9   31.60    1.70
  -3  -7   9   36.70    2.20
  -3  -7   9   35.70    3.20
   3  -7  -9   30.70    2.10
   3  -7  -9   34.20    3.50
   3   7  -8  161.58   12.00
   3   7  -8  174.48    9.30
  -3   7   8  157.28    7.70
   3   7  -8  161.68   11.70
   3   7  -8  160.38    9.20
   3  -7  -8  153.58    8.60
  -3  -7   8  158.78    7.10
  -3  -7   8  157.18    8.20
   3   7  -7    3.10    2.30
  -3   7   7    4.50    1.00
   3   7  -7    5.10    2.70
   3   7  -7    7.00    2.10
  -3   7   7    3.90    0.40
  -3   7   7    3.60    0.30
   3   7  -7    4.50    1.60
  -3  -7   7    5.90    1.30
  -3  -7   7    5.60    0.80
   3  -7  -7    3.90    1.30
   3  -7  -7    3.90    0.70
  -3   7   6    0.40    0.50
   3   7  -6    0.80    1.20
   3   7  -6    0.90    1.70
   3   7  -6   -0.80    1.00
   3   7  -6    0.20    1.70
  -3   7   6    0.50    0.20
  -3   7   6    0.40    0.30
  -3   7   6    0.70    0.10
  -3   7   6    0.60    0.60
   3  -7  -6    0.50    0.40
   3  -7  -6    0.20    0.30
   3  -7  -6    0.40    0.70
  -3  -7   6    0.70    0.80
  -3  -7   6    0.40    0.50
  -3   7   5  213.38    8.70
   3   7  -5  215.08   10.90
  -3   7   5  209.48    8.90
   3   7  -5  221.18   10.80
   3   7  -5  229.18   13.30
   3   7  -5  207.48   13.20
   3  -7  -5  209.48   10.10
  -3  -7   5  218.28    9.80
   3  -7  -5  205.18    9.20
  -3   7   4  167.18    6.90
   3   7  -4  165.78   11.00
  -3   7   4  173.58    7.30
   3   7  -4  159.18    8.70
   3   7  -4  156.38   10.50
   3   7  -4  175.38    8.70
   3   7  -4  158.38    8.00
   3  -7  -4  168.18    7.60
  -3  -7   4  168.18    7.80
   3  -7  -4  172.88    8.70
   3   7  -3 1036.10   43.70
  -3   7   3  990.30   42.40
   3   7  -3 1119.09   48.90
   3   7  -3 1113.09   45.00
   3   7  -3 1017.60   45.90
   3  -7  -3 1033.50   45.00
   3  -7  -3 1044.80   43.00
  -3   7   2   67.39    2.90
   3   7  -2   66.99    4.30
  -3   7   2   63.29    2.70
   3   7  -2   62.89    4.00
  -3   7   2   63.19    2.90
   3   7  -2   67.69    5.90
  -3   7   2   65.29    3.30
   3   7  -2   63.19    3.00
  -3   7   2   60.69    4.00
   3   7  -2   61.09    5.30
   3   7  -2   65.39    3.70
   3  -7  -2   63.69    3.80
  -3  -7   2   64.59    3.30
  -3  -7   2   67.49    2.90
   3  -7  -2   59.69    3.50
   3  -7  -2   60.79    4.80
   3   7  -1   -0.40    0.70
  -3   7   1    0.50    0.60
   3   7  -1    0.30    0.50
   3   7  -1   -0.40    0.80
   3   7  -1    0.60    1.40
   3   7  -1    0.10    0.30
   3   7  -1    0.50    1.10
  -3   7   1   -0.90    0.80
   3   7  -1    0.50    0.20
   3  -7  -1    0.80    0.80
  -3  -7   1    0.20    0.40
  -3  -7   1    0.30    0.20
   3  -7  -1    0.20    0.10
   3  -7  -1    0.50    0.30
   3  -7  -1   -0.20    1.10
   3  -7  -1    0.00    0.50
   3   7   0   51.29    2.90
  -3   7   0   57.19    4.50
   3   7   0   50.49    2.50
   3   7   0   52.69    2.70
   3   7   0   53.29    3.30
   3   7   0   56.59    4.50
  -3   7   0   55.49    3.30
   3  -7   0   54.09    2.30
   3  -7   0   57.89    2.70
  -3  -7   0   53.89    2.30
  -3  -7   0   53.69    2.60
   3   7   1   72.89    3.80
   3   7   1   75.59    5.00
   3   7   1   75.29    3.80
   3   7   1   68.99    4.00
  -3   7  -1   81.99    5.80
  -3   7  -1   84.99    4.50
   3  -7   1   83.69    4.90
  -3  -7  -1   77.49    3.40
   3  -7   1   82.29    6.40
   3  -7   1   85.99    3.90
  -3   7  -2  118.39    7.90
  -3   7  -2  124.59    6.40
   3   7   2  121.89    6.50
   3   7   2  133.19    6.00
   3   7   2  126.19    5.70
   3  -7   2  116.29    6.80
   3  -7   2  119.19    8.80
   3  -7   2  125.09    5.90
   3   7   3    0.10    0.40
  -3   7  -3    1.70    1.50
   3   7   3    0.00    0.30
   3   7   3    0.50    0.60
  -3   7  -3    0.40    0.70
   3   7   3    0.00    0.30
   3   7   3    0.70    0.60
   3   7   3    0.10    0.20
   3  -7   3    0.00    0.30
   3  -7   3    0.70    0.60
   3  -7   3   -0.90    1.20
   3  -7   3   -0.50    0.90
  -3  -7  -3    0.60    0.30
  -3  -7  -3    0.40    0.10
   3   7   4   52.09    3.60
   3   7   4   52.39    2.30
   3   7   4   48.50    2.80
  -3   7  -4   58.29    5.50
   3   7   4   50.99    2.50
   3   7   4   51.99    2.80
  -3   7  -4   54.29    3.80
   3   7   4   51.19    3.40
   3   7   4   50.09    2.50
  -3  -7  -4   52.89    2.30
   3  -7   4   55.19    4.20
   3  -7   4   52.09    5.70
   3  -7   4   50.99    2.60
  -3  -7  -4   53.49    2.60
   3  -7   4   53.19    3.30
   3   7   5  137.89    6.70
   3   7   5  142.39    5.80
   3   7   5  140.49    6.00
   3   7   5  143.49    7.30
  -3   7  -5  143.59    7.60
  -3   7  -5  146.09    9.70
   3   7   5  145.29    6.50
   3   7   5  138.29    6.10
   3  -7   5  126.79   10.10
   3  -7   5  140.59    8.10
   3  -7   5  140.49    7.10
  -3   7  -6   -0.10    1.00
   3   7   6    0.10    0.80
   3   7   6    0.30    0.20
   3   7   6    0.30    0.30
  -3   7  -6   -1.10    1.60
   3  -7   6   -0.40    0.40
   3  -7   6   -0.20    0.80
   3  -7   6   -0.70    1.20
   3  -7   6   -3.00    1.40
   3  -7   6    0.60    0.60
   3   7   7    4.30    0.40
  -3   7  -7    2.80    2.30
  -3   7  -7    7.50    2.00
   3   7   7    4.70    0.60
   3  -7   7    5.20    0.80
  -3  -7  -7    4.00    0.70
   3  -7   7    5.20    1.90
   3  -7   7    8.90    3.60
   3  -7   7    6.10    1.30
   3  -7   7    3.30    1.20
  -3   7  -8    8.30    2.90
  -3   7  -8    7.10    2.00
   3   7   8    6.40    0.70
   3   7   8    6.50    0.50
  -3   7  -8    6.50    1.30
   3  -7   8    5.50    1.50
   3  -7   8    8.10    3.50
   3  -7   8    6.90    1.00
   3  -7   8   10.80    2.50
  -3   7  -9   56.79    4.40
   3   7   9   45.30    2.20
  -3   7  -9   50.59    3.40
   3   7   9   47.20    2.50
  -3   7  -9   64.79    6.60
   3  -7   9   53.59    5.30
   3  -7   9   51.99    3.80
   3  -7   9   51.79    3.00
   3  -7   9   56.19    7.10
   3  -7   9   46.00    4.00
  -3  -7  -9   50.79    2.80
   3   7  10    5.50    0.70
  -3   7 -10    7.40    3.00
  -3   7 -10    5.50    1.90
  -3   7 -10    4.00    1.30
   3   7  10    5.40    0.50
  -3  -7 -10    5.20    1.00
  -3   7 -11    3.90    2.60
  -3   7 -11    0.20    1.40
  -3   7 -11    4.20    2.00
  -3   7 -11    4.00    2.00
   3   7  11    2.80    0.60
   3   7  11    3.50    0.40
  -3   7 -11    4.60    1.40
  -3  -7 -11    2.80    0.90
  -3   7 -12    0.70    2.10
  -3   7 -12    3.40    1.50
  -3   7 -12    1.20    1.40
   3   7  12   -0.30    0.40
  -3   7 -12    0.40    1.90
  -3  -7 -12   -0.20    0.70
   3   8 -12    0.00    1.90
  -3   8  12    0.20    0.30
   3   8 -12    5.30    2.50
  -3   8  12    0.20    0.20
   3   8 -12    1.80    2.20
   3   8 -12   -0.50    0.50
   3  -8 -12    0.50    0.70
   3  -8 -12   -0.50    1.20
  -3   8  11   12.60    0.90
   3   8 -11   14.80    4.30
   3   8 -11    8.90    2.60
   3   8 -11   15.20    4.60
   3   8 -11    8.70    3.10
  -3   8  11   11.50    0.60
   3  -8 -11   11.60    1.40
   3  -8 -11   10.50    2.60
   3   8 -10    6.60    2.40
   3   8 -10    3.90    2.40
   3   8 -10    3.60    2.30
   3   8 -10    3.60    2.60
  -3   8  10    4.00    0.50
  -3   8  10    4.10    0.30
   3  -8 -10    3.10    1.60
   3  -8 -10    3.80    0.80
  -3   8   9    2.30    0.30
   3   8  -9    4.20    2.00
  -3   8   9    2.30    0.40
   3   8  -9    4.90    2.90
   3   8  -9    2.60    2.30
   3   8  -9    1.50    1.60
   3  -8  -9    2.10    0.70
  -3  -8   9    2.20    0.70
  -3  -8   9    2.10    1.20
   3  -8  -9    2.30    1.50
   3   8  -8   16.00    3.20
   3   8  -8   15.10    4.50
   3   8  -8   14.00    4.70
  -3   8   8   15.60    0.90
   3   8  -8   13.80    2.80
  -3   8   8   15.70    0.70
   3  -8  -8   14.00    1.20
  -3  -8   8   13.30    1.60
  -3  -8   8   11.00    2.20
   3  -8  -8   12.90    2.40
   3   8  -7   57.69    6.50
  -3   8   7   44.80    2.90
  -3   8   7   45.30    2.00
   3   8  -7   47.40    6.10
   3   8  -7   55.39    4.60
  -3   8   7   42.80    2.20
   3  -8  -7   45.50    3.80
   3  -8  -7   47.80    2.40
  -3  -8   7   50.19    3.50
  -3   8   6   40.80    1.80
   3   8  -6   35.90    3.70
   3   8  -6   40.30    5.30
  -3   8   6   39.00    2.10
   3   8  -6   34.60    5.10
   3   8  -6   34.20    3.70
  -3   8   6   40.40    1.90
  -3   8   6   42.40    2.50
  -3   8   6   40.70    1.70
  -3  -8   6   38.00    2.20
  -3  -8   6   35.60    2.90
   3  -8  -6   35.90    3.20
   3  -8  -6   36.40    2.10
   3  -8  -6   42.80    2.00
   3  -8  -6   37.90    2.70
  -3   8   5    5.20    0.40
  -3   8   5    6.30    0.80
   3   8  -5    4.70    2.60
  -3   8   5    6.80    1.00
   3   8  -5    6.80    0.90
   3   8  -5    8.10    2.10
   3   8  -5    5.90    1.50
  -3   8   5    5.80    0.60
   3   8  -5    7.40    3.00
  -3   8   5    5.70    0.50
   3   8  -5    6.00    1.70
  -3  -8   5    6.50    0.80
  -3  -8   5    5.90    1.20
   3  -8  -5    6.20    1.00
   3  -8  -5    5.40    1.40
   3  -8  -5    4.30    1.50
   3   8  -4  138.89    8.10
  -3   8   4  154.08    6.50
   3   8  -4  145.99    7.90
   3   8  -4  136.19   10.20
  -3   8   4  145.99    6.60
   3   8  -4  138.19    9.90
   3   8  -4  139.29    7.30
  -3   8   4  151.78    6.10
   3   8  -4  140.69    6.40
  -3  -8   4  137.79    6.20
  -3  -8   4  148.99    7.00
   3  -8  -4  148.29    7.30
   3  -8  -4  148.29    8.10
   3  -8  -4  148.29    6.90
   3   8  -3   14.80    1.80
  -3   8   3   14.80    1.10
  -3   8   3   15.10    1.00
   3   8  -3   23.80    4.40
  -3   8   3   14.10    1.70
   3   8  -3   17.00    2.30
   3   8  -3   19.80    4.10
  -3   8   3   14.30    0.80
  -3   8   3   13.80    1.20
   3   8  -3   16.70    2.10
   3   8  -3   17.40    1.20
   3  -8  -3   13.50    0.80
   3  -8  -3   11.80    2.50
  -3  -8   3   17.40    1.00
   3  -8  -3   14.80    1.70
   3  -8  -3   14.50    0.70
   3  -8  -3   12.30    1.70
  -3  -8   3   17.10    1.50
   3   8  -2   68.89    4.50
   3   8  -2   66.29    6.20
  -3   8   2   72.09    3.30
  -3   8   2   72.99    3.20
   3   8  -2   68.79    4.70
  -3   8   2   74.39    3.10
   3   8  -2   62.29    5.80
   3   8  -2   69.79    3.40
   3   8  -2   73.39    4.10
   3  -8  -2   79.39    5.80
  -3  -8   2   75.29    3.80
   3  -8  -2   77.99    4.10
   3  -8  -2   71.39    4.20
  -3  -8   2   72.79    3.30
   3   8  -1   29.50    2.90
  -3   8   1   33.90    2.40
   3   8  -1   35.20    2.80
   3   8  -1   34.90    1.90
   3   8  -1   31.10    2.40
   3   8  -1   36.40    4.30
  -3   8   1   35.10    1.60
   3   8  -1   37.10    4.00
  -3   8   1   36.00    3.40
   3  -8  -1   39.50    4.10
  -3  -8   1   33.20    2.00
   3  -8  -1   39.60    1.70
   3  -8  -1   34.90    2.80
   3  -8  -1   34.50    2.30
  -3  -8   1   35.60    1.70
   3  -8  -1   38.80    1.50
  -3   8   0  133.69    6.50
   3   8   0  127.99    6.80
   3   8   0  126.39    6.50
   3   8   0  134.29    5.70
   3   8   0  123.09    7.90
   3   8   0  129.59    6.10
  -3   8   0  128.49    7.90
   3   8   0  127.19    8.40
   3   8   1  264.37   13.50
  -3   8  -1  278.47   12.60
   3   8   1  282.97   14.40
   3   8   1  277.97   12.20
  -3   8  -1  279.07   14.40
   3   8   1  270.97   12.50
   3  -8   1  274.77   15.30
   3  -8   1  288.37   13.20
  -3   8  -2    2.60    1.60
  -3   8  -2    2.40    1.10
   3   8   2    3.40    0.40
   3   8   2    3.50    0.80
   3   8   2    3.60    0.70
   3   8   2    4.50    0.90
   3   8   2    4.10    1.40
  -3  -8  -2    4.50    0.50
   3  -8   2    2.20    0.70
  -3  -8  -2    5.10    0.30
   3  -8   2    3.20    0.50
   3   8   3  125.89    6.60
  -3   8  -3  148.29    9.30
  -3   8  -3  137.89    7.20
   3   8   3  125.99    6.40
   3   8   3  131.59    6.50
   3   8   3  123.39    5.90
   3   8   3  125.19    7.50
   3  -8   3  143.59   10.00
   3  -8   3  142.79    7.70
   3  -8   3  146.79    6.60
   3   8   4    1.30    0.50
   3   8   4    1.30    0.50
   3   8   4    1.40    0.30
   3   8   4    2.10    0.80
   3   8   4    2.00    1.10
   3   8   4    1.00    0.50
  -3   8  -4   -0.30    1.10
   3   8   4    1.80    0.80
  -3   8  -4   -0.60    1.60
   3  -8   4    0.60    0.40
   3  -8   4    1.60    0.80
   3  -8   4    2.00    1.60
  -3  -8  -4    1.20    0.20
  -3  -8  -4    1.90    0.40
   3  -8   4    1.50    2.20
  -3   8  -5   -0.40    1.00
   3   8   5    0.30    0.70
   3   8   5    0.30    0.40
   3   8   5    0.70    0.40
   3   8   5    0.30    1.00
   3   8   5    0.00    0.20
   3   8   5    0.50    0.20
  -3   8  -5   -0.80    1.30
   3   8   5   -0.30    0.50
   3  -8   5    0.40    1.60
  -3  -8  -5    0.20    0.30
   3  -8   5   -0.10    0.50
   3  -8   5    0.20    0.50
  -3  -8  -5    0.40    0.40
   3  -8   5    0.30    0.70
   3  -8   5   -0.30    2.10
  -3   8  -6    8.30    3.30
   3   8   6    9.60    0.90
   3   8   6   10.30    0.60
  -3   8  -6    5.70    1.80
   3   8   6    8.20    1.70
   3  -8   6    9.10    3.70
   3  -8   6    7.80    2.30
   3  -8   6    6.70    1.50
   3  -8   6    6.40    0.90
   3  -8   6    6.80    1.20
  -3   8  -7    3.30    1.60
   3   8   7    2.10    0.50
  -3   8  -7    1.80    2.30
   3   8   7    2.40    0.30
   3  -8   7    3.90    2.20
   3  -8   7    2.10    2.30
   3  -8   7    2.60    0.90
   3  -8   7    1.60    0.60
   3  -8   7    2.90    1.10
  -3   8  -8   26.40    5.20
   3   8   8   31.80    1.60
  -3   8  -8   24.30    3.20
   3   8   8   31.70    1.40
   3  -8   8   32.90    6.50
   3  -8   8   26.40    2.50
   3  -8   8   28.20    3.90
   3  -8   8   29.30    2.90
  -3   8  -9   78.99    7.60
   3   8   9   71.09    3.10
   3   8   9   71.19    3.40
  -3   8  -9   72.09    4.40
  -3   8  -9   67.09    5.30
  -3  -8  -9   69.79    3.60
   3  -8   9   84.69    8.90
   3  -8   9   71.29    4.60
   3  -8   9   78.69    6.30
   3  -8   9   73.29    3.90
   3  -8   9   71.29    5.10
  -3   8 -10   -0.70    1.40
  -3   8 -10    1.10    1.80
   3   8  10    0.60    0.40
  -3   8 -10    0.10    0.90
   3   8  10    0.70    0.20
  -3  -8 -10    0.30    0.50
  -3   8 -11    6.60    2.80
   3   8  11    7.40    0.90
   3   8  11    6.50    0.50
  -3   8 -11    4.20    2.60
  -3   8 -11    8.10    1.60
  -3   8 -11    4.60    2.60
  -3   8 -11   14.10    4.70
  -3  -8 -11    6.10    1.10
  -3   8 -12    1.60    1.20
  -3   8 -12    0.00    2.80
  -3   8 -12    2.10    2.40
   3   8  12    4.00    0.40
   3   8  12    4.70    0.70
  -3   8 -12    8.70    2.80
  -3  -8 -12    4.10    1.00
   3   9 -12   16.30    4.50
  -3   9  12   14.70    1.00
  -3   9  12   14.50    0.70
   3   9 -12   11.60    3.20
   3  -9 -12   14.60    3.10
  -3   9  11   14.70    1.00
   3   9 -11   18.00    4.70
   3   9 -11   26.10    5.90
   3   9 -11   20.50    3.60
   3   9 -11   19.40    3.70
  -3   9  11   16.20    0.80
   3  -9 -11   19.00    3.60
   3  -9 -11   16.80    1.50
   3   9 -10    1.30    2.30
   3   9 -10    4.20    2.90
  -3   9  10    3.30    0.30
   3   9 -10    2.90    2.40
  -3   9  10    3.70    0.50
   3   9 -10    6.90    3.30
   3  -9 -10    2.20    1.50
   3  -9 -10    3.50    0.80
  -3   9   9    1.60    0.40
  -3   9   9    1.50    0.20
   3   9  -9   -0.90    1.50
   3   9  -9    1.90    2.00
   3   9  -9   -0.70    1.80
   3   9  -9   -0.80    1.60
   3  -9  -9    0.10    1.20
  -3  -9   9    1.60    1.30
   3  -9  -9    1.00    0.50
  -3  -9   9    1.20    0.80
   3   9  -8  131.89   11.20
   3   9  -8  130.09    8.40
   3   9  -8  137.59    8.60
   3   9  -8  134.59   11.10
  -3   9   8  140.49    5.70
   3  -9  -8  126.89    7.70
  -3  -9   8  133.99    7.30
  -3  -9   8  131.69    6.10
   3   9  -7  111.39   10.10
   3   9  -7  121.29    7.70
   3   9  -7  118.79    7.60
  -3   9   7  117.19    5.80
   3   9  -7  117.39   10.00
   3  -9  -7  119.19    6.80
  -3  -9   7  108.29    6.30
  -3  -9   7  114.19    5.30
[truncated: 1,163,774 more chars]
