# Supplementary material for: Enantioselective Photochemical Generation of a Short‐Lived, Twisted Cycloheptenone Isomer: Catalytic Formation, Detection, and Consecutive Chemistry
Source: Angew Chem Int Ed Engl. 2025 Apr 21;64(23):e202501433. doi: 10.1002/anie.202501433 (PMC12124355; doi:10.1002/anie.202501433)
Supplement: Supplementary file 3 — Supporting Information [file ANIE-64-e202501433-s003.cif]

####################################################################### 
# 
# This file contains crystal structure data downloaded from the 
# Cambridge Structural Database (CSD) hosted by the Cambridge 
# Crystallographic Data Centre (CCDC).
# 
# Full information about CCDC data access policies and citation 
# guidelines are available at http://www.ccdc.cam.ac.uk/access/V1 
# 
# Audit and citation data items may have been added by the CCDC. 
# Please retain this information to preserve the provenance of 
# this file and to allow appropriate attribution of the data. 
# 
#######################################################################

data_StiMa6_0m
_database_code_depnum_ccdc_archive 'CCDC 2409856'
loop_
_audit_author_name
_audit_author_address
'Thomas Pickl'
;Technical University of Munich
Germany
;
_audit_update_record             
;
2024-12-12 deposited with the CCDC.	2025-01-17 downloaded from the CCDC.
;
_audit_contact_author_address    
;Catalysis Research Center
Technische Universit\"at M\"unchen
Ernst-Otto-Fischer-Str. 1
85747 Garching bei M\"unchen
Germany
;
_audit_contact_author_email      thomas.pickl@tum.de
_audit_contact_author_name       'Thomas Pickl'
_audit_contact_author_phone      '+49(0)89 289 54134'
_audit_creation_method           
;FinalCif V125 by Daniel Kratzert, Freiburg 2024, 
https://dkratzert.de/finalcif.html
;

loop_
_publ_author_name
_publ_author_address
_publ_author_email
_publ_author_phone
_publ_author_id_orcid
_publ_author_id_iucr
_publ_author_footnote
'Max Stierle'
;School of Natural Sciences, 
Department Chemie & Catalysis Research Center (CRC),
Technische Universit\"at M\"unchen,
Lichtenbergstrasse 4, 
85747 Garching,
Germany.
;
'' '' '' '' ''
'Constantin Jaschke'
;Department Chemie of Chemistry,
Ludwig-Maximilians-Universit\"at M\"unchen,
81377 M\"unchen,
Germany.
;
'' '' '' '' ''
'Daniel Grenda'
;Institut f\"ur Physikalische und Theoretische Chemie,
Universit\"at Regensburg,
93053 Regensburg,
Germany.
;
'' '' '' '' ''
'Martin Peschel'
;Department Chemie of Chemistry,
Ludwig-Maximilians-Universit\"at M\"unchen,
81377 M\"unchen,
Germany.
;
'' '' '' '' ''
'Thomas Pickl'
;School of Natural Sciences, 
Department Chemie & Catalysis Research Center (CRC),
Technische Universit\"at M\"unchen,
Lichtenbergstrasse 4, 
85747 Garching,
Germany.
;
thomas.pickl@tum.de '' '' '' ''
'Nikolas Gessner'
;Institut f\"ur Physikalische und Theoretische Chemie,
Universit\"at Regensburg,
93053 Regensburg,
Germany.
;
'' '' '' '' ''
'Patrick Nuernberger'
;Institut f\"ur Physikalische und Theoretische Chemie,
Universit\"at Regensburg,
93053 Regensburg,
Germany.
;
'' '' '' '' ''
'Benjamin P. Fingerhut'
;Department Chemie of Chemistry,
Ludwig-Maximilians-Universit\"at M\"unchen,
81377 M\"unchen,
Germany.
;
'' '' '' '' ''
'Christian Ochsenfeld'
;Department Chemie of Chemistry,
Ludwig-Maximilians-Universit\"at M\"unchen,
81377 M\"unchen,
Germany.
;
'' '' '' '' ''
'Regina de Vivie-Riedle'
;Department Chemie of Chemistry,
Ludwig-Maximilians-Universit\"at M\"unchen,
81377 M\"unchen,
Germany.
;
'' '' '' '' ''
'Thorsten Bach'
;School of Natural Sciences, 
Department Chemie & Catalysis Research Center (CRC),
Technische Universit\"at M\"unchen,
Lichtenbergstrasse 4, 
85747 Garching, .
Germany
;
thorsten.bach@ch.tum.de '' '' '' ''

loop_
_publ_contact_author_name
_publ_contact_author_address
_publ_contact_author_email
_publ_contact_author_phone
_publ_contact_author_id_orcid
_publ_contact_author_id_iucr
'Thorsten Bach'
;School of Natural Sciences, 
Department Chemie & Catalysis Research Center (CRC),
Technische Universit\"at M\"unchen,
Lichtenbergstrasse 4, 
85747 Garching, .
Germany
;
thorsten.bach@ch.tum.de '+49 (0)89 289 13330' '' ''

_publ_section_title              
;Enantioselective Photochemical Generation of a Short-Lived, Twisted 
Cycloheptenone Isomer: Catalytic Formation, Detection, and Consecutive Chemistry
;
_publ_section_abstract           '[filler]'
_publ_section_references         
;Allen, F. H. (2004). ENCIFER. J. Appl. Cryst. 37, 335-338. 

Bruker (2022). APEX suite of crystallographic software. APEX 4 Version 
2022.10-0. Bruker AXS Inc., Madison, Wisconsin, USA.

Bruker (2016). SADABS, Version 2016/2. Bruker AXS Inc., Madison, Wisconsin, USA.

Bruker (2019). SAINT, Version 8.40A. Bruker AXS Inc., Madison, Wisconsin, USA.

Flack, H.D. (1983). Acta Cryst. A39, 876-881.
 
Huebschle, C. B.; Sheldrick, G. M.; Dittrich, B. (2011). SHELXLE. J. Appl. 
Cryst., 44, (2011) 1281 - 1284.   

Sheldrick, G. M. (2015). Acta Cryst. A71, 3-8.
 
Sheldrick, G. M. (2015). Acta Cryst. C71, 3-8.

Spek, A. L. (2011). PLATON, A Multipurpose Crystallographic Tool, Utrecht 
University, Utrecht, The Netherlands.
  
Spek, A.L. (2003). J. Appl. Cryst. 36, 7-13.

Wilson, A.J.C. (1992). Ed. International Tables for Crystallography, Volume C, 
Kluwer Academic Publishers, Dordrecht, The Netherlands.
;
_publ_section_figure_captions    
;View of the title compound with the atom numbering scheme.
Displacement ellipsoids for non-H atoms are drawn at the 50% probability level.
;
_publ_section_exptl_prep         
;The crystal was fixed on top of a Kapton micro sampler with perfluorinated ether
 and transferred to the diffractometer.
;
_publ_section_exptl_refinement   
;Solution and refinement were performed with the program APEX (Bruker, 2022) and 
SHELXL (Sheldrick, 2015) in conjunction with SHELXLE (Huebschle, 2011).
Hydrogen atoms could be located in the difference Fourier map, but for the 
refinement were calculated in ideal positions (riding model).
;
_publ_contact_letter             'Date of submission: [Month] [Year].'
_publ_requested_journal          '[filler]'
_shelx_SHELXL_version_number     2019/1
_chemical_name_systematic        ?
_chemical_name_common            ?
_chemical_formula_sum            'C21 H24 O4'
_chemical_formula_moiety         ?
_chemical_formula_weight         340.40
_chemical_melting_point          ?
_space_group_crystal_system      monoclinic
_space_group_IT_number           14
_space_group_name_H-M_alt        'P 21/c'
_space_group_name_Hall           '-P 2ybc'
_shelx_space_group_comment       
;
The symmetry employed for this shelxl refinement is uniquely defined
by the following loop, which should always be used as a source of
symmetry information in preference to the above space-group names.
They are only intended as comments.
;

loop_
_space_group_symop_operation_xyz
'x, y, z'
'-x, y+1/2, -z+1/2'
'-x, -y, -z'
'x, -y-1/2, z-1/2'

_cell_length_a                   13.5720(7)
_cell_length_b                   7.3479(4)
_cell_length_c                   18.0819(7)
_cell_angle_alpha                90
_cell_angle_beta                 108.275(2)
_cell_angle_gamma                90
_cell_volume                     1712.28(15)
_cell_formula_units_Z            4
_cell_measurement_temperature    100(2)
_cell_measurement_reflns_used    9552
_cell_measurement_theta_min      3.0145
_cell_measurement_theta_max      26.3715
_exptl_crystal_description       block
_exptl_crystal_colour            colourless
_exptl_crystal_recrystallization_method ?
_exptl_crystal_density_meas      ?
_exptl_crystal_density_method    ?
_exptl_crystal_density_diffrn    1.320
_exptl_crystal_F_000             728
_exptl_crystal_size_max          0.331
_exptl_crystal_size_mid          0.224
_exptl_crystal_size_min          0.088
_exptl_absorpt_coefficient_mu    0.090
_exptl_absorpt_correction_type   multi-scan
_exptl_absorpt_correction_T_min  0.7219
_exptl_absorpt_correction_T_max  0.7454
_exptl_absorpt_process_details   'SADABS 2016/2 (Bruker, 2016)'
_exptl_absorpt_special_details   ?
_shelx_estimated_absorpt_T_min   ?
_shelx_estimated_absorpt_T_max   ?
_exptl_transmission_factor_min   ?
_exptl_transmission_factor_max   ?
_exptl_special_details           
;Diffractometer operator             T. Pickl
scanspeed                           1-3 s per frame
dx                                  54 mm
3938 frames measured in 13 data sets
phi-scans with delta_phi         = 0.5
omega-scans with delta_omega     = 0.5
shutterless mode
;
_diffrn_ambient_temperature      100(2)
_diffrn_ambient_environment      N~2~
_diffrn_radiation_type           MoK\a
_diffrn_radiation_wavelength     0.71073
_diffrn_radiation_source         'TXS rotating anode'
_diffrn_radiation_monochromator  'Helios optic'
_diffrn_measurement_ambient_temperature_device_make 'Oxford Cryostream'
_diffrn_radiation_probe          x-ray
_diffrn_source                   'TXS rotating anode'
_diffrn_source_type              ?
_diffrn_source_voltage           50.0
_diffrn_source_current           50.0
_diffrn_detector                 CPAD
_diffrn_detector_type            'Bruker PHOTON III'
_diffrn_detector_area_resol_mean 16
_diffrn_measurement_device       'three-angle diffractometer'
_diffrn_measurement_device_type  'Bruker D8 VENTURE'
_diffrn_measurement_method       '\w and \f scans'
_diffrn_measurement_specimen_support 'MiTeGen micromount'
_diffrn_reflns_number            86516
_diffrn_reflns_av_unetI/netI     0.0168
_diffrn_reflns_av_R_equivalents  0.0445
_diffrn_reflns_theta_min         2.372
_diffrn_reflns_theta_max         26.407
_diffrn_reflns_theta_full        25.242
_diffrn_reflns_limit_h_min       -16
_diffrn_reflns_limit_h_max       16
_diffrn_reflns_limit_k_min       -9
_diffrn_reflns_limit_k_max       9
_diffrn_reflns_limit_l_min       -22
_diffrn_reflns_limit_l_max       22
_diffrn_measured_fraction_theta_max 0.995
_diffrn_measured_fraction_theta_full 0.997
_diffrn_reflns_Laue_measured_fraction_max 0.995
_diffrn_reflns_Laue_measured_fraction_full 0.997
_diffrn_reflns_point_group_measured_fraction_max 0.995
_diffrn_reflns_point_group_measured_fraction_full 0.997
_reflns_number_total             3498
_reflns_number_gt                3276
_reflns_threshold_expression     'I > 2\s(I)'
_reflns_Friedel_coverage         0.000
_reflns_Friedel_fraction_max     .
_reflns_Friedel_fraction_full    .
_reflns_special_details          
;
 Reflections were merged by SHELXL according to the crystal
 class for the calculation of statistics and refinement.
 
 _reflns_Friedel_fraction is defined as the number of unique
 Friedel pairs measured divided by the number that would be
 possible theoretically, ignoring centric projections and
 systematic absences.
;
_computing_data_collection       
'Bruker BIS V6.2.16/2021-10-23 and APEX4 2021.10-0'
_computing_cell_refinement       'SAINT V8.40B'
_computing_data_reduction        'SAINT V8.40B'
_computing_structure_solution    'SHELXT (Sheldrick, 2015)'
_computing_structure_refinement  
'SHELXL (Sheldrick, 2015), SHELXLE (Huebschle, 2011)'
_computing_molecular_graphics    'PLATON (Spek, 2011)'
_computing_publication_material  'PLATON (Spek, 2011), enCIFer (Allen, 2004)'
_refine_special_details          ?
_refine_ls_structure_factor_coef Fsqd
_refine_ls_matrix_type           full
_refine_ls_weighting_scheme      calc
_refine_ls_weighting_details     
'w=1/[\s^2^(Fo^2^)+(0.0500P)^2^+0.8768P] where P=(Fo^2^+2Fc^2^)/3'
_atom_sites_solution_primary     direct
_atom_sites_solution_secondary   difmap
_atom_sites_solution_hydrogens   geom
_refine_ls_hydrogen_treatment    constr
_refine_ls_number_reflns         3498
_refine_ls_number_parameters     228
_refine_ls_number_restraints     0
_refine_ls_R_factor_all          0.0404
_refine_ls_R_factor_gt           0.0383
_refine_ls_wR_factor_ref         0.0998
_refine_ls_wR_factor_gt          0.0978
_refine_ls_goodness_of_fit_ref   1.055
_refine_ls_restrained_S_all      1.055
_refine_ls_shift/su_max          0.000
_refine_ls_shift/su_mean         0.000
_refine_diff_density_max         0.288
_refine_diff_density_min         -0.242
_refine_diff_density_rms         0.048
_refine_ls_extinction_method     none
_refine_ls_extinction_coef       .

loop_
_atom_type_symbol
_atom_type_description
_atom_type_scat_dispersion_real
_atom_type_scat_dispersion_imag
_atom_type_scat_source
C C 0.0033 0.0016 'International Tables Vol C Tables 4.2.6.8 and 6.1.1.4'
H H 0.0000 0.0000 'International Tables Vol C Tables 4.2.6.8 and 6.1.1.4'
O O 0.0106 0.0060 'International Tables Vol C Tables 4.2.6.8 and 6.1.1.4'

_geom_special_details            
;
 All esds (except the esd in the dihedral angle between two l.s. planes)
 are estimated using the full covariance matrix.  The cell esds are taken
 into account individually in the estimation of esds in distances, angles
 and torsion angles; correlations between esds in cell parameters are only
 used when they are defined by crystal symmetry.  An approximate (isotropic)
 treatment of cell esds is used for estimating esds involving l.s. planes.
;

loop_
_atom_site_label
_atom_site_type_symbol
_atom_site_fract_x
_atom_site_fract_y
_atom_site_fract_z
_atom_site_U_iso_or_equiv
_atom_site_adp_type
_atom_site_occupancy
_atom_site_site_symmetry_order
_atom_site_calc_flag
_atom_site_refinement_flags_posn
_atom_site_refinement_flags_adp
_atom_site_refinement_flags_occupancy
_atom_site_disorder_assembly
_atom_site_disorder_group
O1 O 0.82851(7) 0.27192(12) 0.60442(5) 0.0212(2) Uani 1 1 d . . . . .
O2 O 0.54712(6) 0.16855(12) 0.41913(5) 0.01874(19) Uani 1 1 d . . . . .
O3 O 0.87803(7) 0.25874(13) 0.44733(5) 0.0243(2) Uani 1 1 d . . . . .
O4 O 0.79111(6) 0.20048(11) 0.32163(5) 0.01806(19) Uani 1 1 d . . . . .
C1 C 0.72066(9) -0.10763(16) 0.39285(6) 0.0166(2) Uani 1 1 d . . . . .
H1A H 0.713454 -0.118239 0.336818 0.020 Uiso 1 1 calc R U . . .
H1B H 0.662225 -0.174377 0.402069 0.020 Uiso 1 1 calc R U . . .
C2 C 0.82325(9) -0.19632(16) 0.44090(7) 0.0186(2) Uani 1 1 d . . . . .
H2A H 0.880324 -0.134114 0.427796 0.022 Uiso 1 1 calc R U . . .
H2B H 0.822493 -0.324373 0.423712 0.022 Uiso 1 1 calc R U . . .
C3 C 0.84965(9) -0.19586(17) 0.53003(7) 0.0194(3) Uani 1 1 d . . . . .
H3A H 0.903663 -0.289330 0.551287 0.023 Uiso 1 1 calc R U . . .
H3B H 0.786949 -0.234859 0.542644 0.023 Uiso 1 1 calc R U . . .
C4 C 0.88781(9) -0.01654(17) 0.57349(7) 0.0191(2) Uani 1 1 d . . . . .
H4A H 0.913392 -0.043984 0.629917 0.023 Uiso 1 1 calc R U . . .
H4B H 0.948067 0.026032 0.558452 0.023 Uiso 1 1 calc R U . . .
C5 C 0.81155(9) 0.14049(16) 0.56147(6) 0.0159(2) Uani 1 1 d . . . . .
C6 C 0.70977(8) 0.11391(15) 0.49792(6) 0.0145(2) Uani 1 1 d . . . . .
H6 H 0.682909 -0.005571 0.509890 0.017 Uiso 1 1 calc R U . . .
C7 C 0.61925(9) 0.24943(16) 0.48845(7) 0.0175(2) Uani 1 1 d . . . . .
C8 C 0.57319(10) 0.25746(18) 0.55400(8) 0.0234(3) Uani 1 1 d . . . . .
H8A H 0.624006 0.309469 0.600294 0.035 Uiso 1 1 calc R U . . .
H8B H 0.554730 0.134339 0.565811 0.035 Uiso 1 1 calc R U . . .
H8C H 0.510845 0.333790 0.538581 0.035 Uiso 1 1 calc R U . . .
C9 C 0.64504(9) 0.42735(16) 0.45614(7) 0.0196(3) Uani 1 1 d . . . . .
H9 H 0.664591 0.538348 0.483796 0.024 Uiso 1 1 calc R U . . .
C10 C 0.63495(9) 0.39769(16) 0.38144(7) 0.0189(2) Uani 1 1 d . . . . .
H10 H 0.642836 0.483829 0.344517 0.023 Uiso 1 1 calc R U . . .
C11 C 0.60806(9) 0.19622(16) 0.36762(7) 0.0173(2) Uani 1 1 d . . . . .
C12 C 0.54989(10) 0.13159(18) 0.28671(7) 0.0229(3) Uani 1 1 d . . . . .
H12A H 0.593328 0.147567 0.252931 0.034 Uiso 1 1 calc R U . . .
H12B H 0.485977 0.202565 0.266130 0.034 Uiso 1 1 calc R U . . .
H12C H 0.532470 0.002542 0.288392 0.034 Uiso 1 1 calc R U . . .
C13 C 0.71392(9) 0.09388(15) 0.41316(6) 0.0148(2) Uani 1 1 d . . . . .
C14 C 0.80437(9) 0.19514(15) 0.39879(7) 0.0156(2) Uani 1 1 d . . . . .
C15 C 0.87173(9) 0.29078(16) 0.29766(7) 0.0188(3) Uani 1 1 d . . . . .
H15A H 0.885180 0.219923 0.255254 0.023 Uiso 1 1 calc R U . . .
H15B H 0.936691 0.293805 0.342138 0.023 Uiso 1 1 calc R U . . .
C16 C 0.84171(9) 0.48214(16) 0.26987(6) 0.0161(2) Uani 1 1 d . . . . .
C17 C 0.74316(9) 0.51975(17) 0.21843(7) 0.0185(2) Uani 1 1 d . . . . .
H17 H 0.692231 0.426338 0.205057 0.022 Uiso 1 1 calc R U . . .
C18 C 0.71884(9) 0.69247(17) 0.18661(7) 0.0203(3) Uani 1 1 d . . . . .
H18 H 0.651436 0.717091 0.151981 0.024 Uiso 1 1 calc R U . . .
C19 C 0.79353(10) 0.82932(17) 0.20563(7) 0.0210(3) Uani 1 1 d . . . . .
H19 H 0.777878 0.946780 0.183031 0.025 Uiso 1 1 calc R U . . .
C20 C 0.89094(10) 0.79325(17) 0.25774(7) 0.0204(3) Uani 1 1 d . . . . .
H20 H 0.941625 0.887033 0.271361 0.024 Uiso 1 1 calc R U . . .
C21 C 0.91500(9) 0.62094(17) 0.29022(7) 0.0181(2) Uani 1 1 d . . . . .
H21 H 0.981615 0.597975 0.326372 0.022 Uiso 1 1 calc R U . . .

loop_
_atom_site_aniso_label
_atom_site_aniso_U_11
_atom_site_aniso_U_22
_atom_site_aniso_U_33
_atom_site_aniso_U_23
_atom_site_aniso_U_13
_atom_site_aniso_U_12
O1 0.0237(4) 0.0224(5) 0.0178(4) -0.0048(3) 0.0068(3) -0.0042(3)
O2 0.0149(4) 0.0213(4) 0.0195(4) 0.0020(3) 0.0046(3) -0.0021(3)
O3 0.0218(4) 0.0330(5) 0.0184(4) -0.0025(4) 0.0068(4) -0.0104(4)
O4 0.0206(4) 0.0200(4) 0.0150(4) 0.0017(3) 0.0074(3) -0.0037(3)
C1 0.0205(5) 0.0155(5) 0.0141(5) -0.0013(4) 0.0059(4) -0.0031(4)
C2 0.0211(6) 0.0176(6) 0.0185(6) -0.0018(4) 0.0083(5) 0.0006(5)
C3 0.0198(6) 0.0192(6) 0.0187(6) 0.0008(4) 0.0054(5) 0.0034(5)
C4 0.0163(5) 0.0238(6) 0.0158(5) -0.0012(5) 0.0031(4) 0.0004(5)
C5 0.0167(5) 0.0195(6) 0.0133(5) 0.0004(4) 0.0073(4) -0.0033(4)
C6 0.0150(5) 0.0151(5) 0.0143(5) 0.0001(4) 0.0059(4) -0.0011(4)
C7 0.0156(5) 0.0181(6) 0.0187(6) -0.0004(4) 0.0052(4) 0.0001(4)
C8 0.0227(6) 0.0252(6) 0.0257(6) 0.0028(5) 0.0126(5) 0.0044(5)
C9 0.0187(6) 0.0154(6) 0.0249(6) 0.0007(5) 0.0070(5) 0.0013(4)
C10 0.0170(5) 0.0165(6) 0.0224(6) 0.0039(4) 0.0049(4) 0.0005(4)
C11 0.0159(5) 0.0178(6) 0.0174(6) 0.0030(4) 0.0042(4) -0.0018(4)
C12 0.0215(6) 0.0240(6) 0.0189(6) 0.0015(5) 0.0001(5) -0.0032(5)
C13 0.0153(5) 0.0154(5) 0.0131(5) 0.0005(4) 0.0038(4) -0.0015(4)
C14 0.0175(5) 0.0146(5) 0.0156(5) 0.0008(4) 0.0064(4) 0.0003(4)
C15 0.0199(6) 0.0202(6) 0.0195(6) 0.0031(4) 0.0107(5) -0.0005(5)
C16 0.0194(5) 0.0182(6) 0.0133(5) -0.0006(4) 0.0090(4) -0.0010(4)
C17 0.0189(6) 0.0211(6) 0.0167(5) -0.0014(4) 0.0072(4) -0.0039(4)
C18 0.0201(6) 0.0245(6) 0.0168(6) 0.0001(5) 0.0064(5) 0.0023(5)
C19 0.0288(6) 0.0170(6) 0.0204(6) 0.0004(5) 0.0123(5) 0.0020(5)
C20 0.0239(6) 0.0185(6) 0.0214(6) -0.0044(5) 0.0109(5) -0.0051(5)
C21 0.0176(5) 0.0219(6) 0.0159(5) -0.0030(4) 0.0070(4) -0.0018(5)

loop_
_geom_bond_atom_site_label_1
_geom_bond_atom_site_label_2
_geom_bond_distance
_geom_bond_site_symmetry_2
_geom_bond_publ_flag
O1 C5 1.2151(15) . ?
O2 C11 1.4409(14) . ?
O2 C7 1.4536(14) . ?
O3 C14 1.1991(15) . ?
O4 C14 1.3502(14) . ?
O4 C15 1.4569(14) . ?
C1 C13 1.5352(16) . ?
C1 C2 1.5361(16) . ?
C1 H1A 0.9900 . ?
C1 H1B 0.9900 . ?
C2 C3 1.5374(16) . ?
C2 H2A 0.9900 . ?
C2 H2B 0.9900 . ?
C3 C4 1.5383(17) . ?
C3 H3A 0.9900 . ?
C3 H3B 0.9900 . ?
C4 C5 1.5195(17) . ?
C4 H4A 0.9900 . ?
C4 H4B 0.9900 . ?
C5 C6 1.5071(15) . ?
C6 C7 1.5487(16) . ?
C6 C13 1.5581(15) . ?
C6 H6 1.0000 . ?
C7 C8 1.5046(16) . ?
C7 C9 1.5170(17) . ?
C8 H8A 0.9800 . ?
C8 H8B 0.9800 . ?
C8 H8C 0.9800 . ?
C9 C10 1.3322(17) . ?
C9 H9 0.9500 . ?
C10 C11 1.5264(16) . ?
C10 H10 0.9500 . ?
C11 C12 1.5049(16) . ?
C11 C13 1.6018(16) . ?
C12 H12A 0.9800 . ?
C12 H12B 0.9800 . ?
C12 H12C 0.9800 . ?
C13 C14 1.5258(15) . ?
C15 C16 1.5056(16) . ?
C15 H15A 0.9900 . ?
C15 H15B 0.9900 . ?
C16 C21 1.3912(16) . ?
C16 C17 1.3965(16) . ?
C17 C18 1.3898(17) . ?
C17 H17 0.9500 . ?
C18 C19 1.3922(18) . ?
C18 H18 0.9500 . ?
C19 C20 1.3873(18) . ?
C19 H19 0.9500 . ?
C20 C21 1.3908(18) . ?
C20 H20 0.9500 . ?
C21 H21 0.9500 . ?

loop_
_geom_angle_atom_site_label_1
_geom_angle_atom_site_label_2
_geom_angle_atom_site_label_3
_geom_angle
_geom_angle_site_symmetry_1
_geom_angle_site_symmetry_3
_geom_angle_publ_flag
C11 O2 C7 97.57(8) . . ?
C14 O4 C15 116.84(9) . . ?
C13 C1 C2 112.66(9) . . ?
C13 C1 H1A 109.1 . . ?
C2 C1 H1A 109.1 . . ?
C13 C1 H1B 109.1 . . ?
C2 C1 H1B 109.1 . . ?
H1A C1 H1B 107.8 . . ?
C1 C2 C3 117.64(10) . . ?
C1 C2 H2A 107.9 . . ?
C3 C2 H2A 107.9 . . ?
C1 C2 H2B 107.9 . . ?
C3 C2 H2B 107.9 . . ?
H2A C2 H2B 107.2 . . ?
C2 C3 C4 117.89(10) . . ?
C2 C3 H3A 107.8 . . ?
C4 C3 H3A 107.8 . . ?
C2 C3 H3B 107.8 . . ?
C4 C3 H3B 107.8 . . ?
H3A C3 H3B 107.2 . . ?
C5 C4 C3 118.18(10) . . ?
C5 C4 H4A 107.8 . . ?
C3 C4 H4A 107.8 . . ?
C5 C4 H4B 107.8 . . ?
C3 C4 H4B 107.8 . . ?
H4A C4 H4B 107.1 . . ?
O1 C5 C6 122.34(11) . . ?
O1 C5 C4 121.88(10) . . ?
C6 C5 C4 115.53(10) . . ?
C5 C6 C7 120.44(10) . . ?
C5 C6 C13 117.07(9) . . ?
C7 C6 C13 102.94(9) . . ?
C5 C6 H6 105.0 . . ?
C7 C6 H6 105.0 . . ?
C13 C6 H6 105.0 . . ?
O2 C7 C8 111.19(10) . . ?
O2 C7 C9 101.23(9) . . ?
C8 C7 C9 118.21(10) . . ?
O2 C7 C6 97.41(9) . . ?
C8 C7 C6 116.69(10) . . ?
C9 C7 C6 109.02(9) . . ?
C7 C8 H8A 109.5 . . ?
C7 C8 H8B 109.5 . . ?
H8A C8 H8B 109.5 . . ?
C7 C8 H8C 109.5 . . ?
H8A C8 H8C 109.5 . . ?
H8B C8 H8C 109.5 . . ?
C10 C9 C7 106.66(10) . . ?
C10 C9 H9 126.7 . . ?
C7 C9 H9 126.7 . . ?
C9 C10 C11 105.54(10) . . ?
C9 C10 H10 127.2 . . ?
C11 C10 H10 127.2 . . ?
O2 C11 C12 110.57(9) . . ?
O2 C11 C10 100.80(9) . . ?
C12 C11 C10 119.39(10) . . ?
O2 C11 C13 101.86(8) . . ?
C12 C11 C13 117.66(10) . . ?
C10 C11 C13 103.96(9) . . ?
C11 C12 H12A 109.5 . . ?
C11 C12 H12B 109.5 . . ?
H12A C12 H12B 109.5 . . ?
C11 C12 H12C 109.5 . . ?
H12A C12 H12C 109.5 . . ?
H12B C12 H12C 109.5 . . ?
C14 C13 C1 108.55(9) . . ?
C14 C13 C6 113.61(9) . . ?
C1 C13 C6 110.46(9) . . ?
C14 C13 C11 108.86(9) . . ?
C1 C13 C11 116.16(9) . . ?
C6 C13 C11 99.10(8) . . ?
O3 C14 O4 123.73(10) . . ?
O3 C14 C13 126.59(10) . . ?
O4 C14 C13 109.66(9) . . ?
O4 C15 C16 112.01(9) . . ?
O4 C15 H15A 109.2 . . ?
C16 C15 H15A 109.2 . . ?
O4 C15 H15B 109.2 . . ?
C16 C15 H15B 109.2 . . ?
H15A C15 H15B 107.9 . . ?
C21 C16 C17 119.15(11) . . ?
C21 C16 C15 120.01(10) . . ?
C17 C16 C15 120.63(10) . . ?
C18 C17 C16 120.66(11) . . ?
C18 C17 H17 119.7 . . ?
C16 C17 H17 119.7 . . ?
C17 C18 C19 119.82(11) . . ?
C17 C18 H18 120.1 . . ?
C19 C18 H18 120.1 . . ?
C20 C19 C18 119.65(11) . . ?
C20 C19 H19 120.2 . . ?
C18 C19 H19 120.2 . . ?
C19 C20 C21 120.55(11) . . ?
C19 C20 H20 119.7 . . ?
C21 C20 H20 119.7 . . ?
C20 C21 C16 120.13(11) . . ?
C20 C21 H21 119.9 . . ?
C16 C21 H21 119.9 . . ?

loop_
_geom_torsion_atom_site_label_1
_geom_torsion_atom_site_label_2
_geom_torsion_atom_site_label_3
_geom_torsion_atom_site_label_4
_geom_torsion
_geom_torsion_site_symmetry_1
_geom_torsion_site_symmetry_2
_geom_torsion_site_symmetry_3
_geom_torsion_site_symmetry_4
_geom_torsion_publ_flag
C13 C1 C2 C3 59.10(13) . . . . ?
C1 C2 C3 C4 -75.86(14) . . . . ?
C2 C3 C4 C5 67.86(14) . . . . ?
C3 C4 C5 O1 165.21(11) . . . . ?
C3 C4 C5 C6 -9.14(15) . . . . ?
O1 C5 C6 C7 -3.99(16) . . . . ?
C4 C5 C6 C7 170.33(10) . . . . ?
O1 C5 C6 C13 122.31(12) . . . . ?
C4 C5 C6 C13 -63.36(13) . . . . ?
C11 O2 C7 C8 174.88(10) . . . . ?
C11 O2 C7 C9 48.46(10) . . . . ?
C11 O2 C7 C6 -62.69(9) . . . . ?
C5 C6 C7 O2 176.75(9) . . . . ?
C13 C6 C7 O2 44.16(10) . . . . ?
C5 C6 C7 C8 -65.00(14) . . . . ?
C13 C6 C7 C8 162.41(10) . . . . ?
C5 C6 C7 C9 72.12(13) . . . . ?
C13 C6 C7 C9 -60.46(11) . . . . ?
O2 C7 C9 C10 -28.70(12) . . . . ?
C8 C7 C9 C10 -150.34(11) . . . . ?
C6 C7 C9 C10 73.27(12) . . . . ?
C7 C9 C10 C11 -2.93(12) . . . . ?
C7 O2 C11 C12 -177.38(10) . . . . ?
C7 O2 C11 C10 -50.14(10) . . . . ?
C7 O2 C11 C13 56.79(10) . . . . ?
C9 C10 C11 O2 33.94(11) . . . . ?
C9 C10 C11 C12 155.13(11) . . . . ?
C9 C10 C11 C13 -71.32(11) . . . . ?
C2 C1 C13 C14 58.71(12) . . . . ?
C2 C1 C13 C6 -66.48(12) . . . . ?
C2 C1 C13 C11 -178.28(9) . . . . ?
C5 C6 C13 C14 -29.57(14) . . . . ?
C7 C6 C13 C14 104.96(10) . . . . ?
C5 C6 C13 C1 92.69(12) . . . . ?
C7 C6 C13 C1 -132.78(10) . . . . ?
C5 C6 C13 C11 -144.87(10) . . . . ?
C7 C6 C13 C11 -10.34(10) . . . . ?
O2 C11 C13 C14 -146.03(9) . . . . ?
C12 C11 C13 C14 92.95(12) . . . . ?
C10 C11 C13 C14 -41.58(11) . . . . ?
O2 C11 C13 C1 91.12(11) . . . . ?
C12 C11 C13 C1 -29.90(14) . . . . ?
C10 C11 C13 C1 -164.43(9) . . . . ?
O2 C11 C13 C6 -27.12(10) . . . . ?
C12 C11 C13 C6 -148.14(10) . . . . ?
C10 C11 C13 C6 77.33(10) . . . . ?
C15 O4 C14 O3 -0.51(17) . . . . ?
C15 O4 C14 C13 -179.22(9) . . . . ?
C1 C13 C14 O3 -110.19(13) . . . . ?
C6 C13 C14 O3 13.12(17) . . . . ?
C11 C13 C14 O3 122.49(13) . . . . ?
C1 C13 C14 O4 68.47(11) . . . . ?
C6 C13 C14 O4 -168.22(9) . . . . ?
C11 C13 C14 O4 -58.84(12) . . . . ?
C14 O4 C15 C16 -99.54(11) . . . . ?
O4 C15 C16 C21 139.34(10) . . . . ?
O4 C15 C16 C17 -45.98(14) . . . . ?
C21 C16 C17 C18 1.26(16) . . . . ?
C15 C16 C17 C18 -173.46(10) . . . . ?
C16 C17 C18 C19 0.48(17) . . . . ?
C17 C18 C19 C20 -1.58(17) . . . . ?
C18 C19 C20 C21 0.94(17) . . . . ?
C19 C20 C21 C16 0.82(17) . . . . ?
C17 C16 C21 C20 -1.90(16) . . . . ?
C15 C16 C21 C20 172.85(10) . . . . ?

_shelx_res_file                  
;
TITL StiMa6_0m_a.res in P2(1)/c
    StiMa6_0m.res
    created by SHELXL-2019/1 at 15:57:14 on 05-Feb-2024
CELL 0.71073 13.5720 7.3479 18.0819 90.000 108.275 90.000
ZERR 4.00 0.0007 0.0004 0.0007 0.000 0.002 0.000
LATT 1
SYMM -x, y+1/2, -z+1/2
SFAC C H O
UNIT 84 96 16
OMIT 1 1 0 ! affected by beam stop
REM integrated runs 1-13
LIST 4 ! automatically inserted. Change 6 to 4 for CHECKCIF!!
TEMP -173.150
ACTA
L.S. 4
FMAP 2
PLAN -5 0 0.00
HTAB
BOND $H
CONF
WGHT    0.050000    0.876800
FVAR       0.19652
O1    3    0.828515    0.271923    0.604421    11.00000    0.02367    0.02238 =
         0.01777   -0.00484    0.00684   -0.00416
O2    3    0.547119    0.168545    0.419133    11.00000    0.01489    0.02133 =
         0.01948    0.00197    0.00464   -0.00206
O3    3    0.878034    0.258743    0.447329    11.00000    0.02182    0.03299 =
         0.01842   -0.00250    0.00680   -0.01042
O4    3    0.791114    0.200484    0.321633    11.00000    0.02056    0.01996 =
         0.01496    0.00175    0.00741   -0.00366
C1    1    0.720658   -0.107634    0.392853    11.00000    0.02055    0.01549 =
         0.01407   -0.00134    0.00592   -0.00313
AFIX  23
H1A   2    0.713454   -0.118239    0.336818    11.00000   -1.20000
H1B   2    0.662225   -0.174377    0.402069    11.00000   -1.20000
AFIX   0
C2    1    0.823254   -0.196315    0.440902    11.00000    0.02109    0.01759 =
         0.01851   -0.00177    0.00830    0.00064
AFIX  23
H2A   2    0.880324   -0.134114    0.427796    11.00000   -1.20000
H2B   2    0.822493   -0.324373    0.423712    11.00000   -1.20000
AFIX   0
C3    1    0.849653   -0.195856    0.530031    11.00000    0.01984    0.01921 =
         0.01870    0.00082    0.00544    0.00335
AFIX  23
H3A   2    0.903663   -0.289330    0.551287    11.00000   -1.20000
H3B   2    0.786949   -0.234859    0.542644    11.00000   -1.20000
AFIX   0
C4    1    0.887807   -0.016540    0.573489    11.00000    0.01632    0.02376 =
         0.01575   -0.00124    0.00311    0.00036
AFIX  23
H4A   2    0.913392   -0.043984    0.629917    11.00000   -1.20000
H4B   2    0.948067    0.026032    0.558452    11.00000   -1.20000
AFIX   0
C5    1    0.811551    0.140495    0.561474    11.00000    0.01670    0.01949 =
         0.01329    0.00041    0.00732   -0.00329
C6    1    0.709774    0.113908    0.497922    11.00000    0.01497    0.01512 =
         0.01434    0.00009    0.00589   -0.00106
AFIX  13
H6    2    0.682909   -0.005571    0.509890    11.00000   -1.20000
AFIX   0
C7    1    0.619249    0.249431    0.488446    11.00000    0.01564    0.01812 =
         0.01873   -0.00041    0.00520    0.00007
C8    1    0.573193    0.257457    0.553997    11.00000    0.02265    0.02524 =
         0.02572    0.00285    0.01257    0.00444
AFIX 137
H8A   2    0.624006    0.309469    0.600294    11.00000   -1.50000
H8B   2    0.554730    0.134339    0.565811    11.00000   -1.50000
H8C   2    0.510845    0.333790    0.538581    11.00000   -1.50000
AFIX   0
C9    1    0.645042    0.427352    0.456137    11.00000    0.01869    0.01541 =
         0.02492    0.00066    0.00701    0.00127
AFIX  43
H9    2    0.664591    0.538348    0.483796    11.00000   -1.20000
AFIX   0
C10   1    0.634952    0.397688    0.381435    11.00000    0.01702    0.01651 =
         0.02244    0.00389    0.00495    0.00046
AFIX  43
H10   2    0.642836    0.483829    0.344517    11.00000   -1.20000
AFIX   0
C11   1    0.608063    0.196219    0.367622    11.00000    0.01594    0.01785 =
         0.01744    0.00301    0.00417   -0.00183
C12   1    0.549886    0.131587    0.286713    11.00000    0.02150    0.02397 =
         0.01894    0.00155    0.00009   -0.00321
AFIX 137
H12A  2    0.593328    0.147567    0.252931    11.00000   -1.50000
H12B  2    0.485977    0.202565    0.266130    11.00000   -1.50000
H12C  2    0.532470    0.002542    0.288392    11.00000   -1.50000
AFIX   0
C13   1    0.713919    0.093879    0.413162    11.00000    0.01533    0.01542 =
         0.01308    0.00046    0.00377   -0.00153
C14   1    0.804369    0.195145    0.398794    11.00000    0.01751    0.01459 =
         0.01565    0.00080    0.00640    0.00032
C15   1    0.871725    0.290785    0.297655    11.00000    0.01987    0.02019 =
         0.01948    0.00309    0.01075   -0.00054
AFIX  23
H15A  2    0.885180    0.219923    0.255254    11.00000   -1.20000
H15B  2    0.936691    0.293805    0.342138    11.00000   -1.20000
AFIX   0
C16   1    0.841712    0.482137    0.269868    11.00000    0.01942    0.01820 =
         0.01326   -0.00056    0.00899   -0.00104
C17   1    0.743159    0.519747    0.218432    11.00000    0.01890    0.02106 =
         0.01669   -0.00144    0.00717   -0.00387
AFIX  43
H17   2    0.692231    0.426338    0.205057    11.00000   -1.20000
AFIX   0
C18   1    0.718842    0.692473    0.186612    11.00000    0.02006    0.02452 =
         0.01681    0.00011    0.00644    0.00233
AFIX  43
H18   2    0.651436    0.717091    0.151981    11.00000   -1.20000
AFIX   0
C19   1    0.793532    0.829322    0.205625    11.00000    0.02877    0.01698 =
         0.02043    0.00042    0.01233    0.00197
AFIX  43
H19   2    0.777878    0.946780    0.183031    11.00000   -1.20000
AFIX   0
C20   1    0.890938    0.793251    0.257743    11.00000    0.02385    0.01853 =
         0.02138   -0.00439    0.01089   -0.00508
AFIX  43
H20   2    0.941625    0.887033    0.271361    11.00000   -1.20000
AFIX   0
C21   1    0.915001    0.620938    0.290220    11.00000    0.01761    0.02186 =
         0.01591   -0.00299    0.00700   -0.00178
AFIX  43
H21   2    0.981615    0.597975    0.326372    11.00000   -1.20000
AFIX   0
HKLF 4 1 1 0 0 0 1 0 0 0 1


REM  StiMa6_0m_a.res in P2(1)/c
REM wR2 = 0.0998, GooF = S = 1.055, Restrained GooF = 1.055 for all data
REM R1 = 0.0383 for 3276 Fo > 4sig(Fo) and 0.0404 for all 3498 data
REM 228 parameters refined using 0 restraints

END

WGHT      0.0500      0.8768

REM Instructions for potential hydrogen bonds
HTAB C12 O4
EQIV $1 x, -y+1/2, z-1/2
HTAB C15 O1_$1

REM Highest difference peak  0.288,  deepest hole -0.242,  1-sigma level  0.048
Q1    1   0.5557  0.4947  0.3871  11.00000  0.05    0.29
Q2    1   0.6633  0.1424  0.3880  11.00000  0.05    0.28
Q3    1   0.7172  0.1055  0.4558  11.00000  0.05    0.27
Q4    1   0.7582  0.1262  0.5282  11.00000  0.05    0.27
Q5    1   0.7576  0.1428  0.4088  11.00000  0.05    0.26
;
_shelx_res_checksum              62672
_shelx_hkl_file                  
;
   2   0   0  740.69   22.85
  -2   0   0  732.91   22.83
   3   0   0  549.63   17.74
  -3   0   0  523.93   17.64
   4   0   0  281.20    8.80
  -4   0   0  297.39    8.81
   5   0   0    0.33    0.07
   5   0   0    0.32    0.06
   5   0   0    0.29    0.06
   5   0   0    0.25    0.06
   5   0   0    0.28    0.17
   5   0   0    0.17    0.06
  -5   0   0    0.27    0.07
  -5   0   0    0.34    0.07
  -5   0   0    0.09    0.15
  -5   0   0    0.36    0.07
  -5   0   0    0.37    0.06
  -5   0   0    0.25    0.06
  -5   0   0    0.25    0.06
  -5   0   0    0.23    0.05
  -5   0   0    0.31    0.08
   5   0   0    0.41    0.07
   5   0   0    0.32    0.06
  -5   0   0    0.35    0.07
  -6   0   0    1.44    0.32
   6   0   0    2.61    0.18
   6   0   0    2.96    0.18
  -6   0   0    2.33    0.16
  -6   0   0    2.30    0.15
   6   0   0    2.08    0.38
   7   0   0   45.41    1.47
  -7   0   0   46.10    1.45
  -7   0   0   47.44    1.47
  -7   0   0   43.58    1.43
   7   0   0   47.54    1.47
  -7   0   0   40.88    1.87
  -7   0   0   46.23    1.45
  -7   0   0   45.64    1.47
  -7   0   0   44.94    1.45
   7   0   0   46.87    1.46
   7   0   0   40.33    1.88
   8   0   0    3.13    0.54
  -8   0   0    2.67    0.18
  -8   0   0    2.83    0.20
   8   0   0    3.07    0.20
   8   0   0    2.98    0.21
  -8   0   0    3.17    0.21
   8   0   0    2.69    0.18
   8   0   0    2.93    0.21
  -8   0   0    2.50    0.52
   8   0   0    2.95    0.20
   8   0   0    3.35    0.20
   8   0   0    2.93    0.20
  -8   0   0    2.67    0.21
  -8   0   0    2.50    0.18
   8   0   0    2.74    0.21
   8   0   0    3.17    0.22
   8   0   0    3.39    0.23
  -8   0   0    2.89    0.19
  -8   0   0    2.95    0.20
  -8   0   0    3.00    0.21
  -8   0   0    2.99    0.21
  -8   0   0    2.92    0.19
  -9   0   0    3.17    0.22
   9   0   0    2.92    0.23
   9   0   0    3.06    0.21
  -9   0   0    2.61    0.20
  -9   0   0    2.98    0.20
  -9   0   0    3.11    0.22
  -9   0   0    2.70    0.19
  -9   0   0    3.17    0.22
  -9   0   0    3.20    0.23
  -9   0   0    2.89    0.56
   9   0   0    3.33    0.22
   9   0   0    3.26    0.22
   9   0   0    2.98    0.19
   9   0   0    3.28    0.23
  -9   0   0    2.61    0.19
   9   0   0    2.85    0.21
   9   0   0    3.13    0.23
   9   0   0    3.63    0.68
  -9   0   0    2.88    0.23
  -9   0   0    3.16    0.22
   9   0   0    2.27    0.25
   9   0   0    3.43    0.25
 -10   0   0    9.61    0.46
  10   0   0   10.35    0.47
 -10   0   0    9.27    0.43
 -10   0   0   10.01    0.44
 -10   0   0   10.05    0.47
 -10   0   0   10.22    0.47
 -10   0   0    9.27    0.42
  10   0   0    8.70    0.42
 -10   0   0   10.43    0.65
  10   0   0   10.06    0.47
 -10   0   0   10.48    1.02
  10   0   0    9.64    0.48
  10   0   0    9.99    0.49
  10   0   0    9.75    0.44
  10   0   0   10.07    0.47
  10   0   0   11.35    0.47
 -10   0   0    9.37    0.49
  10   0   0   10.19    0.50
  10   0   0   10.35    1.05
 -10   0   0    9.71    0.45
 -10   0   0   10.08    0.49
  10   0   0    9.75    0.47
  11   0   0  105.53    4.29
  11   0   0  100.17    3.19
 -11   0   0  100.52    3.19
  11   0   0  103.71    3.29
 -11   0   0  105.86    3.32
 -11   0   0  101.06    3.23
 -11   0   0  107.41    4.28
  11   0   0  106.11    3.27
  12   0   0   68.20    2.26
  12   0   0   67.26    2.18
 -12   0   0   73.48    3.33
 -12   0   0   67.42    2.33
  12   0   0   64.65    2.20
 -12   0   0   66.64    2.17
  12   0   0   64.21    2.22
  12   0   0   67.22    2.20
 -12   0   0   67.09    2.24
 -12   0   0   66.98    2.16
  12   0   0   67.21    2.23
  12   0   0   66.68    2.21
  12   0   0   69.46    3.31
  13   0   0   10.71    0.52
  13   0   0   10.65    1.46
  13   0   0   10.24    0.53
 -13   0   0   10.61    1.41
 -13   0   0    9.74    0.51
  13   0   0    9.93    0.53
 -13   0   0   10.93    0.57
  13   0   0   10.22    0.57
 -13   0   0    9.66    0.52
 -13   0   0   10.46    0.50
  13   0   0   10.07    0.54
 -13   0   0   11.48    0.67
  13   0   0   10.86    0.55
 -14   0   0    1.33    0.21
 -14   0   0    1.63    0.21
  14   0   0    1.97    0.25
 -14   0   0    1.99    0.24
 -14   0   0    2.05    0.28
 -14   0   0    2.36    0.29
  14   0   0    1.83    0.27
  14   0   0    2.33    1.02
 -14   0   0    2.10    0.83
  14   0   0    1.84    0.26
  14   0   0    1.90    0.26
  14   0   0    1.68    0.23
  14   0   0    2.31    0.28
 -15   0   0    0.37    0.15
 -15   0   0    0.23    0.13
  15   0   0    0.01    0.11
  15   0   0    0.33    0.16
 -15   0   0    0.14    0.13
 -15   0   0    0.02    0.10
  15   0   0    0.10    0.12
 -15   0   0    0.06    0.11
  15   0   0    0.10    0.11
  15   0   0    0.16    0.14
  15   0   0    0.26    0.12
 -16   0   0   -0.13    0.09
  16   0   0    0.13    0.15
  16   0   0    0.13    0.14
 -16   0   0    0.22    0.15
  16   0   0    0.03    0.11
 -16   0   0   -0.11    0.10
 -16   0   0    0.20    0.13
  16   0   0    0.11    0.13
  16   0   0    0.17    0.13
   0  -1   0   -0.01    0.02
   0  -1   0    0.02    0.03
   0  -1   0    0.02    0.02
   0  -1   0    0.04    0.02
   0  -1   0    0.01    0.07
   0  -1   0    0.02    0.02
   0  -1   0    0.05    0.02
   0  -1   0    0.02    0.01
   0  -1   0    0.04    0.02
   0  -1   0    0.00    0.01
   0   1   0    0.03    0.02
   0   1   0    0.02    0.02
   0   1   0    0.03    0.02
   0   1   0    0.09    0.03
   0   1   0    0.11    0.03
   0   1   0    0.06    0.02
   0   1   0    0.02    0.02
   0   1   0   -0.01    0.07
   0   1   0    0.07    0.03
  -1  -1   0    0.00    0.00
   2  -1   0  161.82    5.08
  -2  -1   0  165.22    5.05
   2   1   0  159.04    5.06
  -2   1   0  172.86    5.11
   3  -1   0  192.93    6.15
  -3  -1   0  205.58    6.12
  -3   1   0  207.24    6.20
   3   1   0  190.68    6.13
  -4  -1   0  333.89   10.02
   4  -1   0  324.46   10.26
  -4   1   0  337.23   10.13
   4   1   0  326.03   10.04
  -5  -1   0    6.36    0.28
   5  -1   0    6.07    0.28
  -5  -1   0    6.28    0.28
  -5  -1   0    7.28    0.28
   5  -1   0    6.47    0.29
  -5  -1   0    6.65    0.28
   5  -1   0    6.74    0.31
   5  -1   0    6.12    0.28
  -5  -1   0    6.82    0.27
   5  -1   0    6.22    0.28
  -5  -1   0    5.52    0.48
   5  -1   0    6.97    0.28
   5  -1   0    6.14    0.29
  -5  -1   0    6.52    0.27
   5  -1   0    6.66    0.33
  -5  -1   0    6.89    0.30
   5  -1   0    6.28    0.28
  -5  -1   0    5.96    0.28
  -5   1   0    6.24    0.29
   5   1   0    6.67    0.29
  -5   1   0    6.94    0.29
   5   1   0    5.93    0.26
  -5   1   0    6.09    0.27
  -5   1   0    6.72    0.29
  -5   1   0    6.05    0.53
   5   1   0    6.63    0.28
   5   1   0    7.09    0.30
   5   1   0    6.68    0.28
   5   1   0    6.58    0.28
  -5   1   0    6.14    0.27
  -5   1   0    6.53    0.28
  -5   1   0    6.34    0.30
   5   1   0    6.31    0.27
  -5   1   0    6.21    0.25
  -5   1   0    6.36    0.29
   5   1   0    6.48    0.27
   5   1   0    5.81    0.52
   5   1   0    6.81    0.29
   6  -1   0    7.24    0.33
  -6  -1   0    7.25    0.32
  -6  -1   0    7.63    0.31
   6  -1   0    7.38    0.31
  -6  -1   0    7.41    0.32
  -6  -1   0    7.55    0.34
   6  -1   0    7.58    0.33
  -6  -1   0    7.32    0.31
  -6  -1   0    6.92    0.31
  -6  -1   0    7.57    0.32
  -6  -1   0    7.41    0.32
  -6  -1   0    7.79    0.61
   6  -1   0    6.93    0.32
   6  -1   0    7.04    0.32
   6  -1   0    6.88    0.33
   6  -1   0    7.28    0.35
   6  -1   0    7.05    0.33
   6  -1   0    7.45    0.34
  -6  -1   0    7.20    0.30
   6  -1   0    7.02    0.61
  -6   1   0    6.89    0.32
   6   1   0    6.36    0.59
  -6   1   0    7.70    0.35
  -6   1   0    7.71    0.35
  -6   1   0    7.21    0.32
   6   1   0    7.24    0.31
  -6   1   0    6.82    0.30
   6   1   0    7.63    0.32
   6   1   0    7.40    0.32
   6   1   0    7.01    0.32
  -6   1   0    7.49    0.33
  -6   1   0    7.10    0.28
  -6   1   0    7.78    0.33
   6   1   0    6.76    0.31
  -6   1   0    7.69    0.32
  -6   1   0    6.58    0.32
   6   1   0    7.32    0.31
   6   1   0    7.82    0.34
   6   1   0    7.08    0.33
   6   1   0    7.33    0.32
  -6   1   0    6.09    0.59
   7  -1   0    8.08    0.39
   7  -1   0    8.42    0.39
  -7  -1   0    8.71    0.37
  -7  -1   0    8.03    0.34
   7  -1   0    8.68    0.39
  -7  -1   0    8.27    0.36
  -7  -1   0    7.96    0.36
   7  -1   0    8.67    0.38
  -7  -1   0    9.20    0.40
  -7  -1   0    8.14    0.68
   7  -1   0    8.05    0.36
   7  -1   0    8.00    0.37
   7  -1   0    8.25    0.38
   7  -1   0    8.45    0.38
  -7  -1   0    8.26    0.35
   7  -1   0    7.75    0.70
  -7  -1   0    8.14    0.37
  -7  -1   0    8.77    0.39
  -7  -1   0    8.37    0.36
   7  -1   0    8.27    0.38
  -7   1   0    8.10    0.34
   7   1   0    6.89    0.68
  -7   1   0    6.55    0.66
  -7   1   0    8.20    0.35
   7   1   0    8.70    0.37
  -7   1   0    8.97    0.34
   7   1   0    8.88    0.39
  -7   1   0    8.55    0.37
  -7   1   0    8.28    0.36
  -7   1   0    8.55    0.37
  -7   1   0    7.82    0.37
  -7   1   0    8.66    0.38
  -7   1   0    8.30    0.39
   7   1   0    8.72    0.38
   7   1   0    7.98    0.37
   7   1   0    8.76    0.35
   7   1   0    8.41    0.36
  -7   1   0    8.16    0.40
   7   1   0    8.81    0.37
   7   1   0    8.84    0.37
   7   1   0    8.82    0.38
   7   1   0    8.32    0.35
  -8  -1   0    0.51    0.10
  -8  -1   0    0.53    0.10
   8  -1   0    0.29    0.28
   8  -1   0    0.56    0.12
   8  -1   0    0.59    0.10
   8  -1   0    0.37    0.10
   8  -1   0    0.49    0.10
   8  -1   0    0.66    0.12
  -8  -1   0    0.58    0.10
  -8  -1   0    0.94    0.34
  -8  -1   0    0.56    0.10
  -8  -1   0    0.46    0.09
   8  -1   0    0.57    0.11
  -8  -1   0    0.71    0.12
  -8  -1   0    0.73    0.11
  -8  -1   0    0.80    0.11
  -8  -1   0    0.68    0.11
   8  -1   0    0.50    0.11
   8  -1   0    0.52    0.10
   8  -1   0    0.69    0.12
  -8  -1   0    0.45    0.11
  -8   1   0    0.67    0.10
   8   1   0    0.70    0.11
  -8   1   0    0.42    0.09
  -8   1   0    0.58    0.10
   8   1   0    0.61    0.11
   8   1   0    0.56    0.11
   8   1   0    0.66    0.11
   8   1   0    0.61    0.10
  -8   1   0    0.44    0.09
   8   1   0    0.61    0.11
   8   1   0    0.43    0.10
  -8   1   0    0.55    0.12
   8   1   0    0.66    0.11
   8   1   0    0.44    0.28
  -8   1   0    0.76    0.12
  -8   1   0    0.82    0.35
   8   1   0    0.76    0.13
  -8   1   0    0.42    0.10
  -8   1   0    0.50    0.10
  -8   1   0    0.72    0.13
   8   1   0    1.00    0.13
  -8   1   0    0.64    0.12
  -9  -1   0    0.51    0.10
  -9  -1   0    0.52    0.12
   9  -1   0    0.27    0.10
  -9  -1   0    0.33    0.09
   9  -1   0    0.55    0.11
   9  -1   0    0.46    0.10
   9  -1   0    0.30    0.10
   9  -1   0    0.39    0.10
  -9  -1   0    0.52    0.13
  -9  -1   0    0.54    0.11
  -9  -1   0    0.58    0.11
  -9  -1   0    0.68    0.12
  -9  -1   0    0.75    0.38
  -9  -1   0    0.56    0.11
   9  -1   0    0.58    0.13
   9  -1   0    0.57    0.12
   9  -1   0    0.39    0.40
   9  -1   0    0.38    0.11
   9  -1   0    0.44    0.11
  -9  -1   0    0.55    0.11
  -9  -1   0    0.58    0.11
   9   1   0    0.68    0.13
  -9   1   0    0.56    0.12
  -9   1   0    0.49    0.10
   9   1   0    0.63    0.11
   9   1   0    0.94    0.15
  -9   1   0    0.45    0.10
  -9   1   0    0.39    0.10
   9   1   0    0.28    0.16
   9   1   0    0.60    0.12
  -9   1   0    0.47    0.11
  -9   1   0    0.65    0.12
   9   1   0    0.05    0.36
  -9   1   0    0.40    0.35
   9   1   0    0.44    0.10
   9   1   0    0.47    0.11
   9   1   0    0.45    0.11
  -9   1   0    0.37    0.11
  -9   1   0    0.53    0.12
   9   1   0    0.70    0.12
   9   1   0    0.63    0.10
  -9   1   0    0.58    0.12
  -9   1   0    0.63    0.12
  10  -1   0    1.07    0.53
 -10  -1   0    0.72    0.13
 -10  -1   0    0.85    0.13
 -10  -1   0    0.73    0.14
  10  -1   0    0.77    0.15
  10  -1   0    1.00    0.15
  10  -1   0    0.75    0.13
  10  -1   0    0.96    0.15
  10  -1   0    0.98    0.17
  10  -1   0    0.88    0.15
 -10  -1   0    0.83    0.14
 -10  -1   0    0.87    0.15
  10  -1   0    0.76    0.15
 -10  -1   0    0.90    0.15
 -10  -1   0    0.85    0.15
 -10  -1   0    0.87    0.15
 -10  -1   0    2.02    0.57
  10   1   0    0.49    0.12
  10   1   0    1.09    0.17
 -10   1   0    1.51    0.56
  10   1   0    0.74    0.12
 -10   1   0    1.12    0.14
 -10   1   0    0.82    0.16
  10   1   0    1.62    0.58
  10   1   0    0.97    0.15
 -10   1   0    0.91    0.16
  10   1   0    1.12    0.16
 -10   1   0    0.95    0.15
  10   1   0    0.92    0.16
  10   1   0    1.05    0.17
 -10   1   0    1.19    0.19
 -10   1   0    1.09    0.16
  10   1   0    1.08    0.16
 -10   1   0    0.82    0.13
 -10   1   0    0.76    0.13
  10   1   0    0.78    0.14
 -11  -1   0   16.66    0.67
 -11  -1   0   15.81    0.65
  11  -1   0   15.18    0.68
  11  -1   0   15.99    0.68
  11  -1   0   16.11    0.65
 -11  -1   0   14.89    0.62
 -11  -1   0   16.24    0.64
  11  -1   0   15.72    0.67
  11  -1   0   16.72    0.70
  11  -1   0   16.80    0.69
 -11  -1   0   16.64    1.34
  11  -1   0   16.22    0.72
 -11  -1   0   15.62    0.65
  11  -1   0   15.48    1.37
 -11  -1   0   15.83    0.68
 -11   1   0   15.65    1.41
  11   1   0   16.17    0.67
  11   1   0   15.53    0.65
  11   1   0   16.68    0.70
  11   1   0   16.01    0.68
 -11   1   0   15.61    0.70
  11   1   0   17.69    1.47
  11   1   0   16.11    0.65
  11   1   0   15.69    0.74
  11   1   0   15.53    0.66
 -11   1   0   15.58    0.64
 -11   1   0   16.05    0.66
 -11   1   0   15.15    0.61
 -11   1   0   15.81    0.67
  11   1   0   14.48    0.63
 -11   1   0   15.63    0.70
  11   1   0   16.04    0.70
 -12  -1   0    1.13    0.20
 -12  -1   0    1.49    0.19
 -12  -1   0    0.86    0.16
 -12  -1   0    1.28    0.21
 -12  -1   0    0.94    0.17
  12  -1   0    0.99    0.20
  12  -1   0    1.02    0.18
  12  -1   0    1.00    0.20
  12  -1   0    0.87    0.65
 -12  -1   0    1.21    0.66
  12  -1   0    0.84    0.16
  12  -1   0    0.90    0.18
  12  -1   0    1.08    0.19
 -12  -1   0    1.18    0.19
  12  -1   0    0.97    0.18
 -12   1   0    1.06    0.19
  12   1   0    1.07    0.18
  12   1   0    1.18    0.66
 -12   1   0    1.34    0.23
  12   1   0    0.79    0.18
  12   1   0    1.03    0.19
 -12   1   0    1.15    0.19
  12   1   0    0.92    0.16
 -12   1   0    1.27    0.67
  12   1   0    0.77    0.15
  12   1   0    0.98    0.17
 -12   1   0    0.74    0.14
 -12   1   0    1.06    0.20
  13  -1   0   20.23    0.82
  13  -1   0   19.41    0.85
 -13  -1   0   20.19    0.79
 -13  -1   0   20.71    0.82
  13  -1   0   19.79    0.84
  13  -1   0   18.86    0.84
  13  -1   0   20.21    0.90
 -13  -1   0   20.48    0.86
  13  -1   0   23.36    1.92
 -13  -1   0   20.23    0.81
 -13  -1   0   19.93    0.83
  13  -1   0   20.48    0.87
  13   1   0   20.05    0.83
 -13   1   0   19.84    0.84
 -13   1   0   20.78    0.87
  13   1   0   19.19    0.83
 -13   1   0   18.47    1.72
 -13   1   0   19.41    0.77
 -13   1   0   20.02    0.88
 -13   1   0   21.26    0.83
  13   1   0   17.93    0.83
  13   1   0   18.30    0.79
  13   1   0   20.55    0.84
  13   1   0   18.80    0.83
  13   1   0   19.91    0.87
 -14  -1   0   -0.02    0.10
  14  -1   0   -0.02    0.09
 -14  -1   0    0.08    0.09
 -14  -1   0    0.16    0.11
  14  -1   0    0.11    0.11
  14  -1   0   -0.01    0.09
  14  -1   0    0.10    0.12
 -14  -1   0    0.05    0.11
 -14  -1   0    0.02    0.08
  14  -1   0   -0.41    0.79
  14  -1   0    0.01    0.09
  14  -1   0    0.05    0.11
 -14  -1   0    0.17    0.72
 -14   1   0    0.21    0.75
 -14   1   0    0.05    0.09
 -14   1   0   -0.04    0.09
  14   1   0   -0.01    0.09
  14   1   0    0.35    0.81
  14   1   0    0.04    0.11
  14   1   0    0.07    0.11
 -14   1   0    0.02    0.10
  14   1   0    0.18    0.11
 -14   1   0   -0.01    0.08
 -14   1   0   -0.02    0.11
  14   1   0   -0.07    0.09
  14   1   0   -0.08    0.08
 -15  -1   0   19.01    0.84
 -15  -1   0   18.96    0.86
  15  -1   0   18.32    0.85
  15  -1   0   15.95    0.81
  15  -1   0   18.41    0.80
 -15  -1   0   18.44    0.79
 -15  -1   0   18.64    0.77
  15  -1   0   19.40    2.11
  15  -1   0   17.81    0.84
  15  -1   0   17.41    0.88
  15  -1   0   18.71    0.87
 -15  -1   0   17.55    0.79
  15   1   0   17.11    0.78
  15   1   0   16.74    0.82
 -15   1   0   18.19    0.88
 -15   1   0   17.72    0.85
 -15   1   0   25.71    3.20
  15   1   0   17.24    0.81
 -15   1   0   19.49    0.81
  15   1   0   16.90    0.81
 -15   1   0   17.18    0.81
 -15   1   0   17.24    0.75
  15   1   0   17.90    0.86
  15   1   0   19.91    0.85
 -16  -1   0    0.77    0.18
 -16  -1   0    0.74    0.21
  16  -1   0    0.79    0.21
  16  -1   0    0.96    0.21
  16   1   0    1.11    0.23
  16   1   0    0.70    0.18
 -16   1   0    0.96    0.18
 -16   1   0    1.10    0.25
   0   2   0  842.96   27.60
  -1  -2   0    9.72    0.34
   1  -2   0   10.06    0.38
  -1  -2   0   10.44    0.37
   1  -2   0    9.73    0.33
   1  -2   0   10.05    0.38
   1  -2   0    8.96    0.37
   1  -2   0    9.35    0.60
   1  -2   0    9.96    0.35
  -1  -2   0    9.66    0.61
  -1  -2   0   10.50    0.37
  -1  -2   0   10.42    0.36
  -1  -2   0   10.93    0.39
   1  -2   0    9.78    0.36
  -1  -2   0    9.38    0.39
   1  -2   0    9.92    0.37
  -1  -2   0   10.16    0.37
   1  -2   0    8.80    0.39
  -1   2   0    9.97    0.33
  -1   2   0    9.93    0.37
   1   2   0   10.65    0.38
  -1   2   0    9.97    0.37
  -1   2   0   10.27    0.39
  -1   2   0    8.98    0.61
   1   2   0   10.03    0.37
   1   2   0    8.75    0.60
   1   2   0   10.20    0.37
  -1   2   0   10.11    0.36
   1   2   0   10.58    0.37
  -1   2   0    9.88    0.36
  -1   2   0    9.56    0.38
   1   2   0   10.08    0.37
  -1   2   0    9.94    0.38
  -1   2   0   10.06    0.38
   1   2   0   10.87    0.38
   1   2   0   10.56    0.37
   1   2   0   10.02    0.35
  -2  -2   0    3.31    0.15
  -2  -2   0    3.06    0.17
  -2  -2   0    3.39    0.12
  -2  -2   0    3.44    0.18
   2  -2   0    3.49    0.18
   2  -2   0    3.08    0.18
   2  -2   0    3.30    0.18
   2  -2   0    2.98    0.15
   2  -2   0    3.16    0.41
   2  -2   0    3.81    0.19
  -2  -2   0    3.58    0.35
   2  -2   0    3.01    0.16
  -2  -2   0    3.50    0.18
  -2  -2   0    3.51    0.18
  -2  -2   0    3.43    0.17
  -2  -2   0    3.34    0.16
   2  -2   0    3.56    0.19
   2  -2   0    3.32    0.16
   2  -2   0    3.21    0.18
   2   2   0    3.77    0.19
   2   2   0    3.46    0.16
   2   2   0    3.48    0.38
   2   2   0    3.30    0.17
  -2   2   0    3.12    0.17
  -2   2   0    3.67    0.19
  -2   2   0    3.35    0.18
  -2   2   0    3.25    0.43
  -2   2   0    3.36    0.18
   2   2   0    3.64    0.18
   2   2   0    3.26    0.12
   2   2   0    2.95    0.17
  -2   2   0    3.19    0.18
   2   2   0    3.42    0.17
  -2   2   0    3.31    0.18
   2   2   0    3.52    0.17
  -2   2   0    3.26    0.16
   2   2   0    3.50    0.17
  -2   2   0    3.31    0.15
   3  -2   0  352.58   11.34
  -3  -2   0  372.12   11.10
  -3   2   0  378.99   11.22
   3   2   0  356.35   11.13
  -4  -2   0  100.96    3.41
   4  -2   0   98.80    3.67
   4   2   0  100.87    3.48
   5  -2   0  109.87    3.77
  -5  -2   0  108.51    3.68
   5   2   0  104.90    3.75
  -5   2   0  107.30    3.82
  -6  -2   0    2.07    0.16
   6  -2   0    1.41    0.35
  -6  -2   0    2.23    0.16
   6  -2   0    1.77    0.16
   6  -2   0    1.95    0.17
  -6  -2   0    2.17    0.15
  -6  -2   0    1.35    0.33
   6  -2   0    1.73    0.18
  -6  -2   0    2.13    0.16
   6  -2   0    1.43    0.16
  -6  -2   0    1.91    0.14
  -6  -2   0    1.90    0.16
  -6  -2   0    2.06    0.15
   6  -2   0    1.91    0.17
   6  -2   0    2.09    0.19
   6  -2   0    1.89    0.16
   6  -2   0    1.91    0.16
  -6  -2   0    2.12    0.14
  -6  -2   0    1.83    0.16
  -6   2   0    1.97    0.16
   6   2   0    2.19    0.16
   6   2   0    2.05    0.42
  -6   2   0    1.91    0.16
   6   2   0    2.08    0.16
  -6   2   0    1.96    0.12
   6   2   0    2.01    0.16
  -6   2   0    1.90    0.20
  -6   2   0    1.92    0.17
  -6   2   0    1.87    0.15
  -6   2   0    1.71    0.15
   6   2   0    1.79    0.15
  -6   2   0    1.80    0.14
  -6   2   0    1.64    0.21
  -6   2   0    1.95    0.16
  -6   2   0    2.17    0.47
   6   2   0    1.88    0.15
   6   2   0    2.00    0.15
   6   2   0    1.75    0.14
   6   2   0    2.05    0.16
   6   2   0    2.03    0.17
  -7  -2   0    1.39    0.16
   7  -2   0    1.26    0.17
  -7  -2   0    1.70    0.18
  -7  -2   0    1.21    0.14
   7  -2   0    1.28    0.16
   7  -2   0    1.95    0.19
   7  -2   0    1.43    0.16
  -7  -2   0    1.66    0.13
   7  -2   0    1.21    0.16
   7  -2   0    1.37    0.17
  -7  -2   0    1.39    0.16
   7  -2   0    1.27    0.16
  -7  -2   0    1.59    0.17
  -7  -2   0    1.31    0.14
  -7  -2   0    1.42    0.35
   7  -2   0    1.52    0.17
  -7  -2   0    1.55    0.13
   7  -2   0    1.39    0.37
  -7   2   0    2.01    0.18
  -7   2   0    1.68    0.18
  -7   2   0    1.82    0.14
  -7   2   0    1.39    0.16
  -7   2   0    1.75    0.19
   7   2   0    1.38    0.15
   7   2   0    1.49    0.16
   7   2   0    1.49    0.16
   7   2   0    1.04    0.14
   7   2   0    1.19    0.13
   7   2   0    1.53    0.16
  -7   2   0    1.76    0.12
  -7   2   0    1.17    0.16
  -7   2   0    1.52    0.16
  -7   2   0    1.64    0.17
   7   2   0    1.47    0.16
   7   2   0    0.89    0.37
   7   2   0    1.56    0.16
  -7   2   0    1.30    0.40
   7   2   0    1.59    0.16
  -7   2   0    1.40    0.17
   8  -2   0    7.71    0.38
   8  -2   0    7.50    0.40
   8  -2   0    6.96    0.37
  -8  -2   0    6.22    0.41
   8  -2   0    7.74    0.83
  -8  -2   0    7.26    0.36
  -8  -2   0    7.05    0.34
  -8  -2   0    7.24    0.32
   8  -2   0    7.42    0.38
   8  -2   0    7.60    0.38
   8  -2   0    7.01    0.36
  -8  -2   0    6.86    0.33
   8  -2   0    6.86    0.37
   8  -2   0    6.34    0.37
  -8  -2   0    6.85    0.36
  -8  -2   0    7.18    0.36
  -8  -2   0    7.90    0.83
  -8   2   0    7.81    0.30
   8   2   0    7.11    0.35
  -8   2   0    7.24    0.36
  -8   2   0    7.32    0.39
   8   2   0    7.16    0.35
   8   2   0    6.74    0.33
   8   2   0    6.64    1.03
   8   2   0    7.15    0.35
  -8   2   0    8.02    0.37
  -8   2   0    7.89    0.88
   8   2   0    7.20    0.36
  -8   2   0    7.10    0.37
  -8   2   0    7.21    0.43
  -8   2   0    7.64    0.37
  -8   2   0    8.11    0.34
  -8   2   0    6.87    0.38
   8   2   0    6.63    0.35
  -8   2   0    7.66    0.36
   8   2   0    6.98    0.34
   8   2   0    7.31    0.35
   8   2   0    7.25    0.37
   8   2   0    7.81    0.37
   9  -2   0    1.17    0.55
   9  -2   0    0.99    0.15
  -9  -2   0    0.94    0.15
   9  -2   0    0.91    0.15
  -9  -2   0    0.97    0.14
   9  -2   0    1.07    0.16
  -9  -2   0    1.25    0.17
  -9  -2   0    1.00    0.15
  -9  -2   0    0.94    0.14
   9  -2   0    1.00    0.17
   9  -2   0    0.90    0.16
  -9  -2   0    1.02    0.14
  -9  -2   0    1.14    0.14
  -9  -2   0    1.28    0.17
  -9  -2   0    0.54    0.38
   9  -2   0    1.19    0.19
  -9  -2   0    0.98    0.13
   9  -2   0    0.60    0.13
   9  -2   0    0.85    0.15
  -9  -2   0    0.79    0.15
   9   2   0    1.01    0.14
  -9   2   0    1.32    0.15
  -9   2   0    0.73    0.15
  -9   2   0    0.77    0.13
   9   2   0    0.97    0.15
  -9   2   0    1.43    0.19
   9   2   0    1.12    0.15
   9   2   0    1.02    0.15
  -9   2   0    0.99    0.12
  -9   2   0    1.04    0.49
   9   2   0    0.90    0.14
  -9   2   0    1.05    0.16
  -9   2   0    1.18    0.19
   9   2   0    0.95    0.15
  -9   2   0    1.18    0.15
  -9   2   0    0.86    0.15
   9   2   0    1.15    0.16
   9   2   0    0.95    0.15
   9   2   0    0.86    0.46
   9   2   0    0.76    0.14
   9   2   0    1.11    0.16
  -9   2   0    1.26    0.18
 -10  -2   0   22.50    0.84
 -10  -2   0   22.01    0.85
 -10  -2   0   22.04    0.80
  10  -2   0   22.12    0.89
 -10  -2   0   23.11    0.81
  10  -2   0   22.24    0.88
  10  -2   0   21.59    0.87
  10  -2   0   22.35    0.84
  10  -2   0   22.59    0.86
  10  -2   0   21.45    0.87
  10  -2   0   22.26    0.91
 -10  -2   0   23.88    0.82
 -10  -2   0   22.41    0.84
  10  -2   0   24.07    1.81
 -10  -2   0   23.02    1.51
  10   2   0   21.70    0.89
  10   2   0   22.36    0.86
  10   2   0   21.90    0.86
  10   2   0   20.93    0.85
 -10   2   0   22.08    0.85
 -10   2   0   23.10    0.91
  10   2   0   21.91    0.85
 -10   2   0   21.20    0.80
  10   2   0   22.23    0.84
 -10   2   0   23.18    0.89
  10   2   0   23.90    1.66
 -10   2   0   21.61    0.84
  10   2   0   22.23    0.83
  10   2   0   20.75    0.83
  10   2   0   22.38    0.82
  10   2   0   21.97    0.85
 -10   2   0   22.82    0.80
 -10   2   0   21.05    0.85
 -11  -2   0    0.12    0.08
  11  -2   0    0.03    0.10
  11  -2   0    0.09    0.08
  11  -2   0    0.14    0.12
 -11  -2   0   -0.06    0.07
 -11  -2   0    0.13    0.09
 -11  -2   0    0.12    0.09
  11  -2   0    0.05    0.10
 -11  -2   0   -0.02    0.41
 -11  -2   0    0.05    0.07
  11  -2   0    0.08    0.09
 -11  -2   0    0.10    0.10
  11  -2   0   -0.65    0.42
  11   2   0    0.03    0.08
 -11   2   0    0.04    0.07
  11   2   0    0.18    0.10
 -11   2   0    0.13    0.11
  11   2   0    0.08    0.08
  11   2   0   -0.08    0.07
 -11   2   0    0.11    0.57
 -11   2   0    0.09    0.10
 -11   2   0   -0.01    0.13
  11   2   0    0.81    0.56
  11   2   0    0.10    0.08
 -11   2   0    0.15    0.10
  11   2   0    0.12    0.15
  11   2   0    0.04    0.08
  11   2   0    0.03    0.08
 -12  -2   0   16.86    0.67
  12  -2   0   15.87    0.75
 -12  -2   0   16.37    0.66
  12  -2   0   15.58    0.74
 -12  -2   0   15.93    0.72
  12  -2   0   17.03    0.75
 -12  -2   0   16.20    0.70
  12  -2   0   16.62    1.59
  12  -2   0   16.72    0.79
 -12  -2   0   18.25    1.49
  12  -2   0   16.28    0.72
 -12  -2   0   16.47    0.68
 -12  -2   0   16.55    0.71
  12   2   0   16.20    0.73
  12   2   0   16.49    0.71
  12   2   0   17.16    0.70
 -12   2   0   17.47    0.65
 -12   2   0   16.40    0.77
  12   2   0   14.98    0.72
  12   2   0   19.77    1.71
 -12   2   0   17.04    0.73
  12   2   0   15.93    0.72
 -12   2   0   17.70    0.78
 -12   2   0   17.07    0.72
  12   2   0   16.56    0.70
 -12   2   0   15.43    1.62
  12   2   0   16.99    0.72
 -13  -2   0    0.35    0.14
  13  -2   0    0.44    0.17
 -13  -2   0    0.16    0.11
  13  -2   0    0.28    0.68
 -13  -2   0    0.35    0.11
  13  -2   0    0.30    0.14
 -13  -2   0    0.36    0.13
  13  -2   0    0.30    0.14
 -13  -2   0    0.81    0.63
  13  -2   0    0.38    0.16
  13  -2   0    0.26    0.13
  13   2   0    0.75    0.75
 -13   2   0    0.30    0.13
  13   2   0    0.70    0.18
 -13   2   0    0.50    0.15
  13   2   0    0.30    0.13
  13   2   0    0.50    0.14
 -13   2   0    0.35    0.11
 -13   2   0    0.27    0.14
 -13   2   0    0.81    0.72
  13   2   0    0.59    0.17
  13   2   0    0.52    0.15
  13   2   0    0.44    0.13
 -13   2   0    0.32    0.13
  13   2   0    0.49    0.15
 -14  -2   0    0.86    0.17
 -14  -2   0    1.01    0.21
  14  -2   0    0.93    0.20
  14  -2   0    0.81    0.18
  14  -2   0    0.65    0.20
 -14  -2   0    1.05    0.17
  14  -2   0    0.93    0.20
  14  -2   0    1.09    0.22
 -14  -2   0    0.66    0.17
 -14  -2   0    1.04    0.19
  14   2   0    0.87    0.19
  14   2   0    0.71    0.17
  14   2   0    0.87    0.19
  14   2   0    1.22    0.22
 -14   2   0    0.89    0.20
 -14   2   0    1.36    0.23
  14   2   0    0.90    0.18
  14   2   0    0.62    0.17
 -14   2   0    0.80    0.18
 -14   2   0    0.80    0.21
 -14   2   0    0.74    0.15
  15  -2   0    2.45    0.32
  15  -2   0    3.77    1.32
 -15  -2   0    2.51    0.29
 -15  -2   0    2.84    0.32
 -15  -2   0    2.73    0.33
  15  -2   0    2.09    0.50
 -15  -2   0    2.93    0.26
 -15  -2   0    3.32    0.46
  15   2   0    2.28    0.29
  15   2   0    2.94    0.32
 -15   2   0    2.35    0.33
 -15   2   0    2.83    0.27
 -15   2   0    2.74    0.31
 -15   2   0    1.15    1.12
 -15   2   0    2.48    0.35
  15   2   0    2.12    0.28
   0  -3   0   -0.03    0.04
   0  -3   0    0.06    0.05
   0  -3   0    0.04    0.05
   0  -3   0    0.04    0.19
   0  -3   0   -0.01    0.03
   0  -3   0    0.09    0.07
   0  -3   0    0.08    0.06
   0  -3   0   -0.08    0.17
   0  -3   0    0.01    0.06
   0   3   0   -0.02    0.05
   0   3   0    0.11    0.07
   0   3   0    0.03    0.06
   0   3   0    0.06    0.05
   0   3   0    0.05    0.05
   0   3   0   -0.06    0.04
   0   3   0    0.03    0.05
   0   3   0   -0.01    0.05
  -1  -3   0   13.14    0.51
  -1  -3   0   13.26    0.51
   1  -3   0   12.34    0.51
  -1  -3   0   13.79    0.51
  -1  -3   0   14.53    0.50
   1  -3   0   12.75    0.89
   1  -3   0   12.85    0.49
  -1  -3   0   13.15    0.42
  -1  -3   0   11.39    0.82
   1  -3   0   13.69    0.52
  -1  -3   0   13.50    0.47
  -1  -3   0   13.48    0.41
   1  -3   0   12.18    0.83
   1  -3   0   13.32    0.51
   1  -3   0   13.32    0.45
  -1  -3   0   13.71    0.47
  -1  -3   0   13.72    0.53
  -1  -3   0   13.73    0.51
   1  -3   0   13.90    0.52
   1  -3   0   13.19    0.52
   1   3   0   13.99    0.51
   1   3   0   15.13    0.57
  -1   3   0   13.38    0.51
   1   3   0   13.06    0.52
  -1   3   0   12.72    0.52
   1   3   0   12.70    0.87
  -1   3   0   14.18    0.51
   1   3   0   13.34    0.51
  -1   3   0   13.59    0.52
  -1   3   0   13.41    0.52
  -1   3   0   13.89    0.49
   1   3   0   13.74    0.52
  -1   3   0   13.54    0.54
   1   3   0   14.67    0.52
  -1   3   0   13.60    0.52
  -1   3   0   13.55    0.51
   1   3   0   13.48    0.48
   2  -3   0   92.80    3.30
  -2  -3   0   89.03    3.27
   2   3   0   94.30    3.35
  -2   3   0   89.77    3.33
  -3  -3   0   44.31    1.35
  -3  -3   0   44.65    1.37
  -3  -3   0   38.26    1.75
   3  -3   0   36.83    1.76
   3  -3   0   41.78    1.36
  -3   3   0   37.63    1.83
  -3   3   0   41.59    1.35
  -3   3   0   43.92    1.37
   3   3   0   38.37    1.81
   3   3   0   44.30    1.37
   4  -3   0   34.15    1.14
  -4  -3   0   34.78    1.16
   4  -3   0   34.69    1.19
   4  -3   0   36.86    1.18
  -4  -3   0   34.69    1.17
  -4  -3   0   32.34    1.55
   4  -3   0   32.74    1.80
   4  -3   0   34.55    1.14
  -4  -3   0   34.67    1.15
   4  -3   0   35.08    1.16
   4  -3   0   35.72    1.13
  -4  -3   0   34.81    1.13
  -4  -3   0   34.75    1.13
  -4  -3   0   34.16    1.14
   4  -3   0   34.35    1.17
   4   3   0   35.24    1.15
   4   3   0   36.22    1.15
  -4   3   0   34.31    1.16
  -4   3   0   34.99    1.26
  -4   3   0   35.38    1.16
  -4   3   0   35.30    1.18
   4   3   0   34.31    1.14
  -4   3   0   34.35    1.16
   4   3   0   32.66    1.14
  -4   3   0   33.98    1.12
   4   3   0   35.05    1.17
  -4   3   0   36.09    1.15
   4   3   0   34.44    1.16
  -5  -3   0    1.70    0.16
   5  -3   0    2.49    0.50
  -5  -3   0    2.14    0.20
  -5  -3   0    1.62    0.18
  -5  -3   0    1.45    0.35
  -5  -3   0    1.97    0.16
   5  -3   0    1.72    0.19
   5  -3   0    2.18    0.18
  -5  -3   0    1.75    0.15
   5  -3   0    2.05    0.16
  -5  -3   0    1.96    0.14
  -5  -3   0    1.76    0.11
   5  -3   0    2.00    0.16
   5  -3   0    2.09    0.18
  -5  -3   0    1.83    0.14
   5  -3   0    1.85    0.17
  -5  -3   0    1.84    0.19
   5  -3   0    2.02    0.18
   5   3   0    1.76    0.18
  -5   3   0    2.00    0.16
  -5   3   0    2.01    0.16
   5   3   0    1.90    0.14
  -5   3   0    1.39    0.16
   5   3   0    1.55    0.17
   5   3   0    1.85    0.16
   5   3   0    1.88    0.15
   5   3   0    1.85    0.44
  -5   3   0    2.02    0.17
  -5   3   0    1.76    0.24
   5   3   0    1.78    0.11
   5   3   0    1.85    0.16
   5   3   0    1.90    0.16
  -5   3   0    1.92    0.16
  -5   3   0    1.66    0.43
   5   3   0    1.98    0.17
  -5   3   0    2.31    0.19
  -5   3   0    2.14    0.21
  -5   3   0    1.52    0.16
   5   3   0    1.89    0.16
  -6  -3   0    2.18    0.19
   6  -3   0    2.35    0.19
   6  -3   0    2.05    0.21
  -6  -3   0    2.23    0.15
  -6  -3   0    2.30    0.18
  -6  -3   0    2.25    0.13
   6  -3   0    1.86    0.46
  -6  -3   0    2.04    0.16
  -6  -3   0    2.35    0.16
  -6  -3   0    1.91    0.41
   6  -3   0    1.67    0.18
   6  -3   0    1.91    0.17
   6  -3   0    1.92    0.21
   6  -3   0    2.51    0.22
  -6  -3   0    2.18    0.18
   6  -3   0    2.27    0.18
  -6  -3   0    2.39    0.18
   6  -3   0    2.20    0.20
  -6  -3   0    2.12    0.17
   6   3   0    2.50    0.19
  -6   3   0    2.15    0.17
   6   3   0    2.24    0.18
   6   3   0    2.24    0.18
  -6   3   0    2.39    0.21
  -6   3   0    2.17    0.16
   6   3   0    2.32    0.17
  -6   3   0    2.13    0.19
   6   3   0    2.06    0.16
  -6   3   0    1.89    0.17
   6   3   0    2.02    0.17
  -6   3   0    1.04    0.38
  -6   3   0    1.92    0.21
   6   3   0    2.42    0.50
   6   3   0    2.24    0.18
   6   3   0    2.16    0.14
  -6   3   0    2.42    0.19
  -6   3   0    1.93    0.17
   6   3   0    1.89    0.19
  -6   3   0    1.81    0.18
   6   3   0    2.02    0.18
  -7  -3   0   32.15    1.08
  -7  -3   0   33.66    1.03
  -7  -3   0   32.74    1.69
   7  -3   0   32.85    1.15
   7  -3   0   31.07    1.12
  -7  -3   0   31.77    1.09
   7  -3   0   30.62    1.16
   7  -3   0   31.95    1.19
   7  -3   0   32.02    1.80
   7  -3   0   33.20    1.25
  -7  -3   0   33.68    1.06
  -7  -3   0   31.19    1.08
   7  -3   0   31.86    1.12
  -7  -3   0   32.75    1.07
   7  -3   0   31.54    1.14
  -7  -3   0   31.40    1.14
   7   3   0   32.58    1.11
   7   3   0   30.25    1.11
   7   3   0   31.35    1.10
  -7   3   0   30.85    1.14
  -7   3   0   33.64    1.93
   7   3   0   32.02    1.09
  -7   3   0   31.28    1.14
   7   3   0   32.14    1.05
   7   3   0   32.77    1.11
   7   3   0   31.10    1.09
   7   3   0   32.32    1.09
  -7   3   0   32.01    1.10
   7   3   0   32.26    1.12
  -7   3   0   30.87    1.10
  -7   3   0   32.35    1.11
  -7   3   0   32.15    1.08
  -7   3   0   32.19    1.12
   7   3   0   30.79    1.07
  -7   3   0   31.75    1.11
   7   3   0   32.14    1.83
  -7   3   0   32.73    1.16
   8  -3   0    0.38    0.42
   8  -3   0   -0.01    0.07
   8  -3   0    0.03    0.08
  -8  -3   0    0.19    0.09
  -8  -3   0    0.30    0.08
   8  -3   0    0.06    0.08
   8  -3   0    0.09    0.07
  -8  -3   0    0.26    0.09
   8  -3   0    0.17    0.09
  -8  -3   0    0.14    0.07
   8  -3   0    0.10    0.09
  -8  -3   0    0.27    0.10
   8  -3   0    0.10    0.10
   8  -3   0    0.04    0.08
  -8  -3   0    0.12    0.08
  -8  -3   0    0.01    0.29
  -8  -3   0    0.16    0.07
  -8  -3   0    0.19    0.08
  -8   3   0    0.09    0.05
  -8   3   0    0.03    0.08
   8   3   0    0.13    0.07
   8   3   0    0.06    0.06
  -8   3   0    0.23    0.09
  -8   3   0    0.22    0.08
  -8   3   0    0.12    0.07
  -8   3   0    0.17    0.09
  -8   3   0    0.03    0.07
   8   3   0    0.05    0.08
   8   3   0    0.18    0.40
   8   3   0    0.12    0.10
  -8   3   0    0.19    0.10
   8   3   0    0.14    0.08
  -8   3   0    0.09    0.09
  -8   3   0   -0.06    0.38
   8   3   0    0.11    0.08
   8   3   0    0.24    0.10
   8   3   0    0.14    0.07
   8   3   0    0.09    0.08
   8   3   0    0.06    0.07
  -8   3   0    0.11    0.07
  -9  -3   0    3.52    0.24
  -9  -3   0    3.72    0.23
   9  -3   0    4.09    0.30
   9  -3   0    3.05    0.26
   9  -3   0    3.61    0.27
  -9  -3   0    3.91    0.26
  -9  -3   0    3.28    0.26
   9  -3   0    4.26    0.81
   9  -3   0    3.84    0.30
   9  -3   0    3.79    0.31
  -9  -3   0    3.64    0.24
  -9  -3   0    3.74    0.23
  -9  -3   0    2.73    0.64
   9  -3   0    3.78    0.29
  -9  -3   0    3.56    0.22
  -9   3   0    4.50    0.91
  -9   3   0    3.21    0.29
   9   3   0    4.18    0.28
  -9   3   0    3.42    0.26
  -9   3   0    3.63    0.27
   9   3   0    4.00    0.27
   9   3   0    3.32    0.26
  -9   3   0    3.68    0.24
  -9   3   0    3.10    0.26
   9   3   0    3.69    0.27
   9   3   0    3.77    0.24
   9   3   0    3.17    0.74
  -9   3   0    3.63    0.19
   9   3   0    3.51    0.25
   9   3   0    3.32    0.29
  -9   3   0    3.47    0.28
  -9   3   0    4.08    0.31
   9   3   0    3.61    0.25
   9   3   0    3.46    0.23
   9   3   0    3.34    0.24
 -10  -3   0   10.63    0.45
  10  -3   0    9.10    0.49
  10  -3   0   10.31    0.53
  10  -3   0   10.51    0.56
 -10  -3   0   11.02    0.51
  10  -3   0   10.90    1.16
  10  -3   0    9.39    0.52
 -10  -3   0   10.40    0.45
 -10  -3   0   10.39    0.44
  10  -3   0   10.22    0.53
 -10  -3   0   10.14    0.47
 -10  -3   0    9.92    0.49
 -10  -3   0   12.77    1.14
 -10   3   0    9.69    0.50
  10   3   0   10.47    0.47
  10   3   0    8.96    0.47
 -10   3   0   10.61    0.50
 -10   3   0    8.61    0.48
 -10   3   0    9.69    0.46
 -10   3   0   10.48    0.54
 -10   3   0   10.05    0.40
  10   3   0   10.30    0.46
  10   3   0    9.65    0.48
  10   3   0   10.41    0.51
 -10   3   0   10.49    0.56
  10   3   0    9.22    0.48
 -10   3   0   10.82    1.48
  10   3   0   10.09    0.50
  10   3   0   10.16    0.50
  10   3   0    9.96    0.48
  10   3   0   12.73    1.31
 -11  -3   0    2.81    0.22
  11  -3   0    3.35    0.83
 -11  -3   0    2.63    0.27
 -11  -3   0    3.21    0.23
 -11  -3   0    2.80    0.24
  11  -3   0    2.52    0.29
 -11  -3   0    2.61    0.28
 -11  -3   0    3.55    0.75
  11  -3   0    2.44    0.29
  11  -3   0    2.25    0.25
  11  -3   0    2.47    0.29
  11  -3   0    2.68    0.32
 -11   3   0    1.81    0.84
 -11   3   0    3.11    0.27
  11   3   0    2.24    0.81
 -11   3   0    3.11    0.34
  11   3   0    2.58    0.26
  11   3   0    2.96    0.31
 -11   3   0    3.39    0.32
  11   3   0    2.31    0.25
  11   3   0    2.69    0.27
 -11   3   0    2.37    0.29
  11   3   0    2.88    0.25
  11   3   0    2.71    0.28
  11   3   0    2.32    0.24
  11   3   0    2.67    0.30
 -12  -3   0    3.65    0.29
 -12  -3   0    2.54    0.71
 -12  -3   0    3.67    0.25
 -12  -3   0    3.23    0.24
  12  -3   0    3.80    0.34
  12  -3   0    3.38    0.30
 -12  -3   0    2.62    0.29
  12  -3   0    2.99    0.34
 -12  -3   0    3.49    0.26
  12  -3   0    4.45    1.01
 -12  -3   0    2.77    0.26
  12  -3   0    3.11    0.34
  12  -3   0    2.78    0.33
 -12   3   0    3.65    0.38
  12   3   0    3.93    0.39
  12   3   0    3.34    0.93
  12   3   0    2.99    0.33
  12   3   0    3.88    0.31
  12   3   0    3.68    0.29
 -12   3   0    3.28    0.34
  12   3   0    3.56    0.27
 -12   3   0    3.52    0.38
 -12   3   0    2.88    0.21
  12   3   0    3.18    0.29
  12   3   0    3.90    0.30
 -12   3   0    5.32    1.19
  12   3   0    3.47    0.28
 -12   3   0    3.31    0.29
 -13  -3   0    3.56    0.29
  13  -3   0    3.81    1.08
  13  -3   0    4.01    0.43
 -13  -3   0    3.48    0.26
  13  -3   0    3.46    0.45
  13  -3   0    3.01    0.34
  13  -3   0    3.42    0.37
 -13  -3   0    3.08    0.32
 -13  -3   0    3.74    0.35
  13  -3   0    2.91    0.35
 -13  -3   0    2.69    0.27
  13   3   0    3.18    0.36
  13   3   0    3.13    0.28
 -13   3   0    3.50    0.23
 -13   3   0    3.74    0.41
  13   3   0    3.36    0.34
  13   3   0    3.54    0.29
  13   3   0    3.20    0.35
  13   3   0    3.42    0.34
 -13   3   0    3.13    1.10
  13   3   0    3.42    0.28
 -13   3   0    3.93    0.32
 -13   3   0    2.88    0.31
 -13   3   0    3.53    0.37
  14  -3   0    5.27    0.43
 -14  -3   0    4.16    0.33
 -14  -3   0    5.16    0.38
 -14  -3   0    4.52    0.30
 -14  -3   0    5.60    0.39
 -14  -3   0    4.56    0.32
  14  -3   0    4.68    0.47
  14  -3   0    4.93    0.44
  14  -3   0    3.46    0.38
  14   3   0    4.46    0.35
  14   3   0    4.19    0.38
 -14   3   0    4.41    0.38
  14   3   0    4.59    0.36
  14   3   0    3.78    0.58
  14   3   0    4.57    0.36
 -14   3   0    5.07    0.43
  14   3   0    4.77    0.38
 -14   3   0    4.67    0.29
 -14   3   0    4.19    0.46
 -14   3   0    4.06    0.35
  14   3   0    5.29    0.37
 -15  -3   0    5.75    0.39
  15  -3   0    6.04    0.49
 -15  -3   0    5.69    0.43
  15  -3   0    5.80    0.47
  15  -3   0    5.06    1.42
 -15  -3   0    5.92    0.45
 -15  -3   0    6.43    0.43
  15   3   0    4.98    0.42
 -15   3   0    5.41    0.70
  15   3   0    6.42    0.71
 -15   3   0    5.46    0.48
  15   3   0    6.01    0.67
 -15   3   0    7.78    1.74
  15   3   0    5.70    0.41
 -15   3   0    5.35    0.34
 -15   3   0    6.00    0.43
 -15   3   0    6.37    0.47
  15   3   0    6.17    0.43
   0  -4   0   21.53    1.28
   0  -4   0   22.50    0.71
   0  -4   0   23.09    0.77
   0  -4   0   23.22    0.84
   0  -4   0   22.74    0.80
   0  -4   0   19.77    1.30
   0  -4   0   23.58    0.81
   0  -4   0   21.63    0.81
   0  -4   0   21.95    0.82
   0   4   0   23.24    0.83
   0   4   0   23.70    0.82
   0   4   0   21.76    0.79
   0   4   0   23.10    0.83
   0   4   0   22.39    0.82
   0   4   0   23.99    0.83
   0   4   0   22.43    0.84
   0   4   0   22.99    0.82
  -1  -4   0   56.66    1.77
  -1  -4   0   52.82    2.34
   1  -4   0   54.57    1.77
   1  -4   0   55.16    1.75
   1  -4   0   51.15    2.37
   1  -4   0   47.62    2.25
  -1   4   0   56.18    1.74
   1   4   0   56.44    1.76
   2  -4   0    0.23    0.06
  -2  -4   0   -0.25    0.22
  -2  -4   0    0.25    0.07
   2  -4   0    0.22    0.09
   2  -4   0    0.18    0.07
  -2  -4   0    0.17    0.09
   2  -4   0    0.15    0.08
   2  -4   0    0.54    0.32
  -2  -4   0    0.20    0.09
   2  -4   0    0.06    0.24
   2  -4   0    0.13    0.09
  -2  -4   0    0.22    0.08
  -2  -4   0    0.16    0.06
  -2  -4   0    0.33    0.09
  -2  -4   0    0.37    0.09
   2  -4   0    0.18    0.07
  -2  -4   0    0.24    0.04
  -2  -4   0    0.19    0.08
   2  -4   0    0.37    0.10
  -2  -4   0    0.29    0.09
  -2   4   0    0.08    0.08
  -2   4   0    0.29    0.09
   2   4   0    0.34    0.09
  -2   4   0    0.34    0.10
  -2   4   0    0.22    0.08
   2   4   0    0.41    0.10
   2   4   0    0.28    0.09
  -2   4   0    0.15    0.09
   2   4   0    0.41    0.10
  -2   4   0    0.28    0.09
   2   4   0    0.20    0.08
  -2   4   0    0.33    0.10
   2   4   0    0.33    0.10
   2   4   0    0.24    0.09
   2   4   0    0.60    0.34
   2   4   0    0.27    0.09
  -2   4   0    0.30    0.09
  -2   4   0    0.26    0.08
   3  -4   0   69.00    2.85
  -3  -4   0   67.19    2.81
   3  -4   0   75.34    2.26
   3   4   0   71.16    2.93
  -4  -4   0   83.45    3.21
   4   4   0   79.40    3.28
  -4   4   0   85.34    3.49
   5  -4   0    8.23    0.43
  -5  -4   0    7.94    0.38
   5  -4   0    7.49    0.37
  -5  -4   0    8.31    0.82
   5  -4   0    7.94    0.40
   5  -4   0    8.20    0.43
  -5  -4   0    8.13    0.39
   5  -4   0    7.74    0.43
  -5  -4   0    7.97    0.41
   5  -4   0    8.37    0.39
   5  -4   0    8.66    0.43
   5  -4   0    8.09    0.42
  -5  -4   0    8.44    0.34
  -5  -4   0    8.06    0.39
   5  -4   0    9.24    0.94
   5   4   0    7.59    0.39
  -5   4   0    8.05    0.43
   5   4   0    8.36    0.37
   5   4   0    7.95    0.40
  -5   4   0    8.44    0.40
   5   4   0    8.18    0.38
   5   4   0    7.98    0.39
  -5   4   0    7.92    0.40
  -5   4   0    8.68    0.37
   5   4   0    8.23    0.39
   5   4   0    8.12    0.40
  -5   4   0    7.71    0.93
  -5   4   0    7.83    0.43
  -5   4   0    8.53    0.42
   5   4   0    8.14    0.40
   5   4   0    8.25    0.28
   5   4   0    8.25    1.06
   5   4   0    8.40    0.42
  -6  -4   0    1.17    0.15
   6  -4   0    0.66    0.14
  -6  -4   0    0.70    0.14
   6  -4   0    1.50    0.46
  -6  -4   0    0.84    0.14
  -6  -4   0    0.64    0.12
  -6  -4   0    0.83    0.12
  -6  -4   0    0.88    0.14
   6  -4   0    0.76    0.15
  -6  -4   0    0.96    0.08
   6  -4   0    0.76    0.15
  -6  -4   0    0.46    0.40
   6  -4   0    0.59    0.13
   6  -4   0    1.23    0.20
  -6  -4   0    0.93    0.14
   6  -4   0    0.63    0.13
   6  -4   0    0.81    0.17
   6  -4   0    0.78    0.17
  -6  -4   0    0.99    0.12
   6  -4   0    0.70    0.13
   6   4   0    0.91    0.15
  -6   4   0    0.71    0.14
   6   4   0    0.65    0.11
  -6   4   0    0.71    0.15
   6   4   0    1.10    0.17
  -6   4   0    1.01    0.14
   6   4   0    0.89    0.14
  -6   4   0    0.94    0.14
   6   4   0    0.77    0.15
  -6   4   0    1.55    0.54
   6   4   0    1.02    0.14
   6   4   0    0.87    0.14
   6   4   0    0.91    0.09
  -6   4   0    0.77    0.14
  -6   4   0    0.66    0.12
   6   4   0    0.89    0.15
  -6   4   0    1.03    0.16
   6   4   0    0.80    0.14
   6   4   0    0.70    0.14
   6   4   0    1.39    0.52
  -6   4   0    0.72    0.14
  -6   4   0    0.82    0.16
   7  -4   0    3.19    0.33
  -7  -4   0    2.82    0.24
  -7  -4   0    3.17    0.16
   7  -4   0    3.02    0.24
  -7  -4   0    3.72    0.68
  -7  -4   0    3.00    0.19
  -7  -4   0    3.26    0.23
   7  -4   0    2.37    0.27
   7  -4   0    3.04    0.27
   7  -4   0    3.02    0.24
  -7  -4   0    2.88    0.22
   7  -4   0    2.49    0.25
   7  -4   0    2.49    0.27
   7  -4   0    3.21    0.25
  -7  -4   0    2.88    0.23
  -7  -4   0    3.34    0.25
  -7  -4   0    2.59    0.24
   7  -4   0    3.00    0.24
  -7  -4   0    2.87    0.25
   7  -4   0    3.24    0.74
  -7   4   0    3.32    0.28
  -7   4   0    3.12    0.79
   7   4   0    2.88    0.23
  -7   4   0    3.29    0.29
  -7   4   0    2.56    0.21
   7   4   0    3.11    0.22
   7   4   0    2.99    0.24
   7   4   0    3.10    0.24
  -7   4   0    2.59    0.23
   7   4   0    3.19    0.24
   7   4   0    2.95    0.22
   7   4   0    4.36    0.80
  -7   4   0    3.01    0.24
  -7   4   0    2.73    0.27
   7   4   0    3.11    0.17
   7   4   0    3.04    0.25
  -7   4   0    3.33    0.25
  -7   4   0    2.69    0.28
  -7   4   0    3.08    0.24
  -8  -4   0   36.00    1.92
   8  -4   0   34.83    1.26
   8  -4   0   34.49    1.25
  -8  -4   0   34.53    1.14
   8  -4   0   32.78    1.27
  -8  -4   0   33.92    1.08
  -8  -4   0   33.50    1.17
  -8  -4   0   32.56    1.16
   8  -4   0   33.17    1.25
  -8  -4   0   32.93    1.12
   8  -4   0   36.38    2.09
   8   4   0   32.20    1.15
  -8   4   0   33.20    1.21
  -8   4   0   33.99    1.19
   8   4   0   33.88    1.19
  -8   4   0   33.70    1.20
   8   4   0   34.53    1.20
   8   4   0   35.77    2.12
  -8   4   0   33.19    1.26
   8   4   0   34.59    1.21
   8   4   0   34.24    1.10
  -8   4   0   36.38    2.26
  -8   4   0   33.76    1.27
  -8   4   0   30.89    1.23
   8   4   0   31.84    1.22
   8   4   0   33.43    1.17
   8   4   0   33.80    1.21
   8   4   0   32.92    1.18
  -8   4   0   34.35    1.17
   8   4   0   33.94    1.22
   9  -4   0    0.71    0.18
   9  -4   0    0.65    0.56
   9  -4   0    0.72    0.17
   9  -4   0    0.91    0.16
  -9  -4   0    0.80    0.11
  -9  -4   0    0.69    0.13
   9  -4   0    0.68    0.17
  -9  -4   0    0.90    0.14
  -9  -4   0    1.50    0.56
   9  -4   0    0.66    0.18
  -9  -4   0    0.87    0.16
  -9  -4   0    0.82    0.14
  -9  -4   0    1.04    0.14
  -9   4   0    0.69    0.15
  -9   4   0    0.79    0.18
   9   4   0    0.86    0.17
   9   4   0    0.87    0.17
  -9   4   0    0.70    0.19
   9   4   0    0.57    0.65
   9   4   0    0.96    0.17
   9   4   0    1.20    0.14
  -9   4   0    1.02    0.23
   9   4   0    0.81    0.18
  -9   4   0    0.53    0.68
  -9   4   0    1.00    0.17
   9   4   0    0.98    0.16
   9   4   0    0.92    0.17
   9   4   0    1.02    0.17
   9   4   0    0.83    0.14
  10  -4   0    0.41    0.15
 -10  -4   0    0.29    0.13
 -10  -4   0    0.37    0.09
 -10  -4   0    0.22    0.10
 -10  -4   0    0.12    0.09
 -10  -4   0    0.13    0.08
  10  -4   0    0.37    0.15
  10  -4   0    0.11    0.11
 -10  -4   0    0.29    0.11
  10  -4   0    0.15    0.10
 -10  -4   0   -0.13    0.44
  10  -4   0   -0.11    0.56
  10  -4   0    0.30    0.20
 -10  -4   0    0.25    0.09
 -10   4   0    0.30    0.12
  10   4   0    0.31    0.09
  10   4   0    0.25    0.11
  10   4   0    0.28    0.12
  10   4   0    0.23    0.12
  10   4   0    1.12    0.64
 -10   4   0    0.26    0.14
  10   4   0    0.24    0.11
 -10   4   0    0.04    0.67
 -10   4   0    0.14    0.10
 -10   4   0    0.22    0.18
  10   4   0    0.21    0.10
  10   4   0    0.16    0.10
 -10   4   0    0.31    0.12
  10   4   0    0.21    0.11
 -11  -4   0   25.80    0.88
 -11  -4   0   25.68    0.97
  11  -4   0   23.35    1.02
  11  -4   0   24.00    1.89
  11  -4   0   23.91    1.07
 -11  -4   0   25.58    0.95
 -11  -4   0   27.98    1.82
  11  -4   0   25.82    1.06
 -11  -4   0   23.29    0.97
  11  -4   0   25.02    1.05
 -11  -4   0   25.21    0.89
 -11  -4   0   21.64    0.94
 -11   4   0   25.12    0.99
  11   4   0   27.00    2.08
 -11   4   0   24.43    0.98
  11   4   0   23.95    0.94
  11   4   0   24.80    0.97
 -11   4   0   24.68    1.05
  11   4   0   23.31    0.98
  11   4   0   25.64    0.97
  11   4   0   24.34    0.97
 -11   4   0   26.58    2.21
  11   4   0   24.62    0.90
  11   4   0   23.01    0.99
  11   4   0   24.30    0.93
 -12  -4   0    7.95    0.39
 -12  -4   0    7.33    0.46
  12  -4   0    7.01    0.49
 -12  -4   0    7.78    0.38
  12  -4   0    8.05    0.68
 -12  -4   0    7.63    0.38
 -12  -4   0    7.13    0.42
  12  -4   0    7.63    0.51
 -12  -4   0    8.04    0.46
  12  -4   0    8.18    0.55
  12  -4   0    7.34    1.28
  12   4   0    7.60    0.48
 -12   4   0    7.76    0.53
  12   4   0    7.30    0.46
  12   4   0    7.58    0.44
  12   4   0    8.10    0.44
  12   4   0    7.51    0.45
  12   4   0    7.67    0.41
 -12   4   0    7.64    0.47
  12   4   0    7.86    0.44
 -12   4   0    7.14    0.51
 -12   4   0    6.89    0.45
  12   4   0    8.17    0.47
 -12   4   0    6.97    1.44
 -13  -4   0    1.48    0.18
 -13  -4   0    1.04    0.21
  13  -4   0    1.24    0.26
 -13  -4   0    1.31    0.18
  13  -4   0    2.36    1.03
 -13  -4   0    2.00    0.27
  13  -4   0    1.34    0.27
 -13  -4   0    1.51    0.19
  13  -4   0    1.41    0.27
 -13  -4   0    1.05    0.19
  13  -4   0    1.50    0.29
 -13   4   0    0.78    1.11
 -13   4   0    1.52    0.29
  13   4   0    1.36    0.22
  13   4   0    0.80    0.18
  13   4   0    1.25    0.24
 -13   4   0    1.70    0.29
  13   4   0    1.34    0.22
 -13   4   0    1.01    0.20
 -13   4   0    1.83    0.27
  13   4   0    1.25    0.21
  13   4   0    1.10    0.19
  13   4   0    1.24    0.21
  14  -4   0   14.79    0.80
 -14  -4   0   14.01    0.71
  14  -4   0   14.39    0.79
 -14  -4   0   14.83    0.61
 -14  -4   0   14.62    0.69
  14  -4   0   22.77    3.53
  14  -4   0   14.51    0.80
 -14  -4   0   14.90    0.72
  14   4   0   13.29    0.83
  14   4   0   14.31    0.69
 -14   4   0   15.89    2.40
  14   4   0   14.13    0.76
 -14   4   0   13.96    0.73
 -14   4   0   14.96    0.81
 -14   4   0   15.57    0.83
  14   4   0   14.93    0.70
   0  -5   0    0.21    0.05
   0  -5   0    0.16    0.08
   0  -5   0    0.18    0.08
   0  -5   0    0.48    0.38
   0  -5   0    0.25    0.08
   0  -5   0    0.27    0.09
   0  -5   0    0.19    0.07
   0  -5   0    0.23    0.10
   0   5   0    0.31    0.11
   0   5   0    0.18    0.08
   0   5   0    0.23    0.09
   0   5   0    0.29    0.10
   0   5   0    0.31    0.10
   0   5   0    0.14    0.08
   0   5   0    0.20    0.09
   0   5   0    0.26    0.09
   0   5   0    0.28    0.09
  -1  -5   0   19.47    1.45
   1  -5   0   18.58    0.72
   1  -5   0   18.69    0.75
   1  -5   0   20.50    1.77
  -1  -5   0   18.85    0.76
   1  -5   0   19.17    0.74
  -1  -5   0   19.06    0.71
   1  -5   0   19.44    0.69
  -1  -5   0   19.02    0.78
  -1  -5   0   20.91    1.51
  -1  -5   0   18.99    0.78
  -1  -5   0   18.91    0.68
   1  -5   0   19.16    0.64
  -1  -5   0   20.02    0.78
  -1  -5   0   18.46    0.74
   1  -5   0   20.62    0.84
   1  -5   0   19.48    0.87
   1  -5   0   17.93    0.75
   1  -5   0   20.33    1.43
   1   5   0   19.42    0.75
  -1   5   0   18.89    0.75
  -1   5   0   20.11    0.80
  -1   5   0   18.99    0.76
  -1   5   0   17.88    0.74
   1   5   0   19.26    0.76
  -1   5   0   18.26    0.77
  -1   5   0   19.13    0.72
   1   5   0   19.30    0.78
  -1   5   0   18.87    0.76
   1   5   0   19.19    0.76
   1   5   0   19.42    0.76
  -1   5   0   19.45    0.76
   1   5   0   19.26    0.75
   1   5   0   18.58    0.71
   1   5   0   17.87    0.73
  -1   5   0   18.78    0.74
   2  -5   0    9.22    1.00
   2  -5   0    8.09    0.38
  -2  -5   0    8.73    0.29
  -2  -5   0    8.03    0.41
  -2  -5   0    7.94    0.44
   2  -5   0    8.59    1.19
   2  -5   0    8.96    0.45
  -2  -5   0    9.65    1.02
   2  -5   0    8.85    0.42
  -2  -5   0    8.84    0.37
   2  -5   0    8.85    0.43
  -2  -5   0    8.35    0.43
  -2  -5   0    9.30    0.37
  -2  -5   0    8.82    0.45
   2  -5   0    8.25    0.43
  -2  -5   0    7.85    0.42
  -2  -5   0    8.19    0.42
   2  -5   0    8.69    0.35
  -2   5   0    7.85    0.42
   2   5   0    8.64    0.44
   2   5   0    9.00    0.43
  -2   5   0    8.27    0.44
  -2   5   0    8.49    0.42
  -2   5   0    8.61    0.44
   2   5   0    7.71    0.43
  -2   5   0    8.87    0.41
   2   5   0    8.45    0.43
  -2   5   0    7.95    0.46
   2   5   0    9.99    1.08
   2   5   0    8.78    0.42
   2   5   0    8.78    0.40
  -2   5   0    7.92    0.43
   2   5   0    8.14    0.43
   2   5   0    9.02    0.43
  -2   5   0    8.37    0.41
  -3  -5   0    5.21    0.34
   3  -5   0    5.54    0.34
  -3  -5   0    5.53    0.33
  -3  -5   0    5.70    0.34
   3  -5   0    5.50    0.35
  -3  -5   0    5.35    0.34
   3  -5   0    5.63    0.28
  -3  -5   0    6.24    0.33
   3  -5   0    4.89    0.33
  -3  -5   0    5.71    0.27
   3  -5   0    5.08    0.29
   3  -5   0    7.48    1.03
  -3  -5   0    5.72    0.22
  -3  -5   0    5.82    0.92
  -3  -5   0    5.67    0.33
   3  -5   0    4.89    0.32
  -3  -5   0    5.30    0.38
   3  -5   0    7.90    1.19
   3  -5   0    5.39    0.32
   3  -5   0    5.16    0.35
   3   5   0    5.73    0.30
  -3   5   0    5.67    0.35
   3   5   0    5.87    0.92
   3   5   0    5.62    0.35
  -3   5   0    5.84    0.36
   3   5   0    5.09    0.33
   3   5   0    5.51    0.34
  -3   5   0    5.50    0.33
   3   5   0    5.75    0.33
   3   5   0    5.69    0.33
   3   5   0    5.35    0.32
  -3   5   0    5.68    0.38
  -3   5   0    5.77    0.34
  -3   5   0    5.59    0.31
  -3   5   0    5.70    0.34
   3   5   0    5.01    0.32
  -3   5   0    5.14    0.32
  -4  -5   0    1.09    0.18
  -4  -5   0    1.16    0.17
   4  -5   0    0.78    0.15
   4  -5   0    1.05    0.18
  -4  -5   0    1.04    0.51
  -4  -5   0    1.52    0.20
   4  -5   0    1.06    0.19
   4  -5   0    0.89    0.13
   4  -5   0    0.79    0.14
  -4  -5   0    1.04    0.10
   4  -5   0    1.13    0.19
  -4  -5   0    0.92    0.17
   4  -5   0    1.24    0.53
   4  -5   0    1.12    0.18
  -4  -5   0    1.11    0.17
   4  -5   0    0.84    0.14
  -4  -5   0    1.08    0.18
  -4  -5   0    1.10    0.13
   4   5   0    1.06    0.17
   4   5   0    1.30    0.18
  -4   5   0    1.08    0.16
   4   5   0    0.83    0.15
  -4   5   0    1.09    0.20
   4   5   0    0.72    0.13
  -4   5   0    0.59    0.14
  -4   5   0    0.83    0.16
   4   5   0    0.65    0.49
   4   5   0    0.82    0.16
  -4   5   0    1.07    0.18
   4   5   0    1.32    0.19
   4   5   0    1.25    0.16
   4   5   0    1.34    0.19
  -4   5   0    1.03    0.17
   5  -5   0   37.86    1.40
   5  -5   0   36.44    1.29
   5  -5   0   40.26    2.20
   5  -5   0   37.01    1.38
   5  -5   0   37.33    1.30
   5  -5   0   37.09    1.37
  -5  -5   0   37.94    1.33
   5  -5   0   36.10    1.35
  -5  -5   0   38.76    1.39
  -5  -5   0   37.14    1.36
  -5  -5   0   40.60    1.37
  -5  -5   0   37.59    1.24
  -5  -5   0   39.86    1.33
   5  -5   0   39.06    1.32
  -5  -5   0   42.34    2.18
  -5  -5   0   38.42    1.20
  -5   5   0   38.22    1.38
   5   5   0   37.47    1.35
   5   5   0   38.05    1.34
  -5   5   0   37.97    1.15
  -5   5   0   36.61    1.33
   5   5   0   38.91    1.30
  -5   5   0   37.38    1.32
  -5   5   0   40.13    2.38
  -5   5   0   38.95    1.37
   5   5   0   37.57    1.31
   5   5   0   39.18    1.33
   5   5   0   38.25    1.33
   5   5   0   40.81    2.31
  -5   5   0   39.88    1.25
   5   5   0   36.93    1.34
   5   5   0   40.56    1.35
   5   5   0   36.79    1.37
   6  -5   0    3.79    0.31
  -6  -5   0    3.68    0.38
   6  -5   0    4.17    0.34
  -6  -5   0    3.26    0.22
  -6  -5   0    4.07    0.28
   6  -5   0    5.33    0.94
   6  -5   0    4.11    0.29
   6  -5   0    3.09    0.25
  -6  -5   0    4.01    0.21
   6  -5   0    4.03    0.32
  -6  -5   0    3.86    0.28
  -6  -5   0    4.22    0.79
  -6  -5   0    3.62    0.22
   6  -5   0    4.25    0.29
  -6   5   0    3.76    0.29
  -6   5   0    3.72    0.31
   6   5   0    5.03    0.93
   6   5   0    3.44    0.28
   6   5   0    3.77    0.28
  -6   5   0    3.31    0.29
  -6   5   0    3.46    0.28
   6   5   0    3.32    0.25
   6   5   0    4.10    0.29
  -6   5   0    4.14    0.29
   6   5   0    3.40    0.27
   6   5   0    3.96    0.27
   6   5   0    4.20    0.30
  -6   5   0    5.26    1.08
   6   5   0    3.68    0.29
  -6   5   0    4.54    0.34
   7  -5   0    5.23    0.34
  -7  -5   0    4.78    0.31
   7  -5   0    4.41    0.36
   7  -5   0    5.74    1.02
  -7  -5   0    4.54    0.27
  -7  -5   0    7.34    1.02
  -7  -5   0    4.36    0.25
  -7  -5   0    5.04    0.32
   7  -5   0    4.48    0.31
  -7  -5   0    4.60    0.34
   7  -5   0    5.53    0.40
   7  -5   0    5.18    0.38
   7  -5   0    4.79    0.33
   7  -5   0    4.90    0.37
  -7   5   0    5.33    0.32
  -7   5   0    4.59    0.33
   7   5   0    4.64    0.34
   7   5   0    4.73    0.30
  -7   5   0    4.69    0.37
  -7   5   0    4.70    0.37
  -7   5   0    5.94    1.18
   7   5   0    5.24    0.34
   7   5   0    4.93    0.34
   7   5   0    4.05    0.94
   7   5   0    5.08    0.34
   7   5   0    4.62    0.32
   7   5   0    4.79    0.30
  -7   5   0    5.01    0.33
   7   5   0    4.85    0.33
  -7   5   0    3.99    0.33
   8  -5   0    5.33    1.03
   8  -5   0    5.98    0.44
  -8  -5   0    6.06    0.36
  -8  -5   0    5.98    0.38
   8  -5   0    6.01    0.42
   8  -5   0    6.25    0.38
  -8  -5   0    6.24    0.36
   8  -5   0    5.90    0.42
  -8  -5   0    5.98    0.93
  -8  -5   0    6.00    0.31
  -8  -5   0    6.30    0.32
   8   5   0    6.21    0.36
  -8   5   0    6.45    0.44
   8   5   0    5.84    0.35
   8   5   0    6.23    0.38
  -8   5   0    7.94    1.38
  -8   5   0    6.08    0.39
   8   5   0    6.36    0.39
   8   5   0    8.81    1.34
   8   5   0    6.74    0.41
  -8   5   0    6.24    0.39
   8   5   0    6.52    0.38
  -8   5   0    6.09    0.47
   8   5   0    6.47    0.26
  -8   5   0    5.98    0.36
   9  -5   0    0.24    0.13
   9  -5   0   -0.07    0.10
   9  -5   0    0.04    0.11
  -9  -5   0    0.19    0.08
  -9  -5   0    0.04    0.09
   9  -5   0    0.18    0.12
   9  -5   0   -0.60    0.57
  -9  -5   0    0.23    0.49
  -9  -5   0   -0.01    0.10
  -9  -5   0    0.11    0.08
  -9  -5   0   -0.04    0.08
  -9  -5   0    0.12    0.08
  -9   5   0    0.56    0.74
  -9   5   0    0.12    0.09
   9   5   0    0.12    0.06
   9   5   0    0.03    0.08
   9   5   0   -0.02    0.08
   9   5   0    0.63    0.71
  -9   5   0    0.04    0.11
  -9   5   0   -0.08    0.09
  -9   5   0   -0.02    0.09
   9   5   0    0.17    0.10
  -9   5   0    0.25    0.15
   9   5   0    0.09    0.10
   9   5   0    0.10    0.10
   9   5   0    0.10    0.11
   9   5   0    0.12    0.10
 -10  -5   0    0.02    0.09
  10  -5   0    0.05    0.12
  10  -5   0   -0.07    0.09
 -10  -5   0    0.06    0.12
 -10  -5   0    0.10    0.09
 -10  -5   0   -0.53    0.49
 -10  -5   0    0.00    0.07
 -10  -5   0    0.00    0.09
  10  -5   0    0.04    0.12
 -10  -5   0   -0.03    0.06
  10  -5   0   -0.13    0.10
  10  -5   0    0.11    0.13
  10   5   0   -0.04    0.07
 -10   5   0    0.16    0.14
 -10   5   0   -0.21    0.95
  10   5   0    0.07    0.09
  10   5   0    0.09    0.11
 -10   5   0   -0.04    0.10
  10   5   0   -0.05    0.07
 -10   5   0    0.10    0.13
  10   5   0    0.02    0.06
 -10   5   0    0.13    0.10
  10   5   0    0.12    0.10
  10   5   0   -0.01    0.08
  10   5   0   -0.53    0.71
  10   5   0   -0.01    0.10
  11  -5   0    0.12    0.15
 -11  -5   0    0.30    0.13
  11  -5   0    0.55    0.18
 -11  -5   0    0.22    0.11
  11  -5   0    0.16    0.13
  11  -5   0    0.34    0.16
 -11  -5   0    0.09    0.12
  11  -5   0    0.68    0.82
 -11  -5   0    0.41    0.10
  11  -5   0    0.24    0.13
 -11  -5   0    0.25    0.12
 -11  -5   0    0.21    0.09
  11   5   0    0.40    0.13
 -11   5   0    0.25    0.16
  11   5   0    0.26    0.09
  11   5   0    0.30    0.13
  11   5   0    0.34    0.13
 -11   5   0    1.38    1.00
 -11   5   0    0.13    0.16
  11   5   0    0.42    0.15
  11   5   0    0.25    0.13
  11   5   0    0.31    0.12
  11   5   0    0.16    0.11
 -11   5   0    0.48    0.16
 -12  -5   0    1.21    0.37
 -12  -5   0    1.42    0.17
 -12  -5   0    1.21    0.21
 -12  -5   0    0.92    0.17
  12  -5   0    1.12    0.22
  12  -5   0    0.97    0.24
  12  -5   0    1.11    0.25
 -12  -5   0    1.38    0.24
 -12  -5   0    1.29    0.21
  12  -5   0    1.22    0.24
  12  -5   0    1.20    0.26
  12  -5   0    0.14    0.97
  12   5   0    1.43    0.24
  12   5   0    1.12    0.16
 -12   5   0    1.77    0.30
  12   5   0    0.92    0.20
  12   5   0    1.22    0.20
  12   5   0    0.88    0.17
  12   5   0    0.97    0.20
  12   5   0    1.18    0.27
  12   5   0    1.02    0.19
 -12   5   0    1.41    0.23
 -12   5   0    1.37    0.27
 -12   5   0    0.56    1.14
 -12   5   0    0.70    0.24
  13  -5   0    0.39    0.19
 -13  -5   0    0.41    0.26
 -13  -5   0    0.31    0.14
 -13  -5   0    0.29    0.13
  13  -5   0    0.50    0.19
  13  -5   0    0.12    0.18
 -13  -5   0    0.39    0.14
  13  -5   0    0.56    0.22
  13  -5   0    0.19    1.17
 -13  -5   0    0.41    0.11
 -13  -5   0    0.16    0.14
 -13   5   0    0.18    0.22
 -13   5   0    0.46    0.21
  13   5   0    0.26    0.12
 -13   5   0    0.03    0.14
  13   5   0    0.19    0.12
 -13   5   0   -0.77    1.28
 -13   5   0    0.37    0.12
 -13   5   0    0.40    0.15
  13   5   0    0.30    0.13
  13   5   0    0.29    0.18
   0  -6   0    2.15    0.19
   0  -6   0    2.57    0.14
   0  -6   0    2.05    0.23
   0  -6   0    2.72    0.78
   0  -6   0    2.21    0.77
   0   6   0    2.04    0.23
   0   6   0    2.49    0.22
   0   6   0    2.56    0.29
   0   6   0    2.09    0.25
   0   6   0    3.43    0.28
   0   6   0    1.98    0.23
   1  -6   0    1.48    0.22
  -1  -6   0    1.82    0.20
  -1  -6   0    2.50    0.73
  -1  -6   0    2.16    0.25
   1  -6   0    1.79    0.23
  -1  -6   0    1.99    0.19
   1  -6   0    1.21    0.58
  -1  -6   0    1.78    0.71
   1  -6   0    1.80    0.23
   1  -6   0    2.04    0.23
   1  -6   0    2.32    0.24
  -1  -6   0    1.77    0.23
   1  -6   0    1.96    0.20
   1  -6   0    3.54    0.84
  -1  -6   0    2.25    0.29
  -1   6   0    1.89    0.24
  -1   6   0    1.86    0.23
  -1   6   0    2.30    0.23
  -1   6   0    2.03    0.24
   1   6   0    1.81    0.22
   1   6   0    2.24    0.26
   1   6   0    1.94    0.24
   1   6   0    1.63    0.23
   1   6   0    2.07    0.26
  -1   6   0    2.12    0.26
  -1   6   0    1.74    0.25
   1   6   0    1.95    0.24
   1   6   0    1.83    0.21
  -1   6   0    2.73    0.31
  -1   6   0    2.33    0.38
   1   6   0    1.74    0.23
  -2  -6   0    0.22    0.09
   2  -6   0    0.00    0.09
   2  -6   0   -0.01    0.50
   2  -6   0    0.16    0.09
   2  -6   0    0.15    0.10
  -2  -6   0    0.11    0.07
  -2  -6   0    0.21    0.12
   2  -6   0    0.25    0.60
   2  -6   0    0.13    0.11
   2  -6   0    0.11    0.06
  -2  -6   0    0.03    0.08
   2  -6   0    0.08    0.11
  -2  -6   0    0.35    0.53
  -2  -6   0    0.07    0.17
   2   6   0    0.05    0.09
   2   6   0    0.05    0.09
   2   6   0    0.06    0.09
   2   6   0    0.12    0.10
   2   6   0    0.16    0.11
  -2   6   0    0.06    0.10
   2   6   0    0.10    0.10
  -2   6   0    0.12    0.09
  -2   6   0    0.21    0.13
  -2   6   0    0.23    0.12
   2   6   0    0.16    0.11
  -2   6   0    0.01    0.08
   2   6   0    0.19    0.11
  -2   6   0    0.19    0.10
  -2   6   0    0.18    0.12
  -3  -6   0   49.51    1.69
  -3  -6   0   47.85    2.63
   3  -6   0   47.09    1.56
  -3  -6   0   48.20    1.56
   3  -6   0   48.38    1.63
   3  -6   0   49.35    1.73
  -3  -6   0   47.83    1.59
  -3  -6   0   48.08    1.47
  -3  -6   0   48.91    1.70
   3  -6   0   50.51    1.71
   3  -6   0   47.02    1.60
  -3  -6   0   47.50    1.65
   3  -6   0   51.63    2.92
   3  -6   0   50.84    2.66
  -3  -6   0   48.47    1.59
   3  -6   0   50.00    1.68
   3   6   0   52.56    2.80
  -3   6   0   47.55    1.67
   3   6   0   48.45    1.69
   3   6   0   48.36    1.69
  -3   6   0   47.88    1.69
  -3   6   0   49.94    1.76
   3   6   0   49.29    1.66
   3   6   0   47.73    1.70
  -3   6   0   49.09    1.65
   3   6   0   48.48    1.67
   3   6   0   47.89    1.62
  -3   6   0   48.61    1.67
  -3   6   0   48.76    1.71
   3   6   0   47.71    1.66
   3   6   0   48.38    1.68
   4  -6   0   14.90    0.70
  -4  -6   0   13.82    0.69
   4  -6   0   13.65    0.64
  -4  -6   0   13.78    0.61
   4  -6   0   13.18    0.56
  -4  -6   0   15.10    1.40
  -4  -6   0   13.28    0.55
   4  -6   0   13.46    0.66
   4  -6   0   12.66    0.57
  -4  -6   0   13.07    0.63
  -4  -6   0   14.06    0.47
  -4  -6   0   14.41    0.54
   4  -6   0   14.71    1.47
   4  -6   0   14.34    1.56
   4  -6   0   13.06    0.59
  -4  -6   0   13.50    0.61
   4   6   0   13.62    0.63
   4   6   0   13.41    0.62
   4   6   0   13.57    0.59
  -4   6   0   13.72    0.70
   4   6   0   13.41    0.61
   4   6   0   13.72    1.49
  -4   6   0   14.27    0.62
   4   6   0   13.95    0.64
  -4   6   0   12.64    0.65
  -4   6   0   12.62    0.61
  -4   6   0   12.71    0.62
   4   6   0   15.20    0.66
  -5  -6   0    6.29    0.40
  -5  -6   0    5.97    0.29
   5  -6   0    5.60    0.40
   5  -6   0    5.77    0.39
   5  -6   0    4.69    0.92
   5  -6   0    5.85    0.36
   5  -6   0    4.40    0.38
  -5  -6   0    5.74    0.38
  -5  -6   0    5.89    0.25
   5  -6   0    5.62    0.33
  -5  -6   0    6.04    1.04
  -5  -6   0    5.81    0.30
  -5  -6   0    5.44    0.35
   5   6   0    5.56    0.38
   5   6   0    5.63    0.37
   5   6   0    6.26    1.10
   5   6   0    6.01    0.38
  -5   6   0    6.04    0.42
   5   6   0    5.71    0.40
  -5   6   0    6.03    0.38
   5   6   0    5.61    0.36
  -5   6   0    5.44    0.37
  -5   6   0    6.12    0.45
   5   6   0    5.75    0.39
  -5   6   0    4.76    0.37
   5   6   0    5.28    0.33
   6  -6   0    0.40    0.13
   6  -6   0    0.79    0.22
   6  -6   0    0.47    0.13
  -6  -6   0    0.60    0.16
   6  -6   0    0.45    0.16
  -6  -6   0    0.65    0.18
  -6  -6   0    0.33    0.54
  -6  -6   0    0.45    0.10
  -6  -6   0    0.29    0.12
   6  -6   0    0.20    0.12
  -6  -6   0    0.39    0.11
   6  -6   0    0.08    0.64
  -6  -6   0    0.51    0.14
   6   6   0    0.40    0.14
  -6   6   0    0.64    0.20
  -6   6   0    0.60    0.16
   6   6   0    1.72    0.77
   6   6   0    0.73    0.16
  -6   6   0    0.36    0.09
   6   6   0    0.61    0.17
  -6   6   0    0.45    0.14
  -6   6   0    0.54    0.16
   6   6   0    0.47    0.13
   6   6   0    0.31    0.11
  -6   6   0    0.54    0.18
  -6   6   0    0.27    0.70
   6   6   0    0.43    0.14
   6   6   0    0.53    0.13
   7  -6   0    0.26    0.14
  -7  -6   0    0.61    0.20
  -7  -6   0    0.59    0.10
  -7  -6   0    0.54    0.11
   7  -6   0    0.42    0.15
  -7  -6   0    0.73    0.21
   7  -6   0    0.64    0.16
   7  -6   0    1.25    0.68
   7  -6   0    0.63    0.19
  -7  -6   0    0.36    0.13
   7  -6   0    0.73    0.22
  -7  -6   0    0.60    0.11
  -7  -6   0    0.59    0.14
  -7  -6   0    0.46    0.56
  -7   6   0    1.24    0.89
  -7   6   0    0.45    0.07
   7   6   0    0.46    0.15
   7   6   0    0.50    0.14
   7   6   0    0.65    0.16
  -7   6   0    0.47    0.19
   7   6   0    0.78    0.15
  -7   6   0    0.44    0.17
   7   6   0    0.45    0.15
  -7   6   0    0.59    0.16
   7   6   0   -0.41    0.72
  -7   6   0    0.53    0.18
   7   6   0    1.01    0.20
   7   6   0    0.93    0.19
  -7   6   0    0.60    0.16
  -8  -6   0    8.20    0.37
  -8  -6   0    9.33    1.26
  -8  -6   0    7.97    0.38
  -8  -6   0    8.64    0.47
   8  -6   0    6.88    0.50
  -8  -6   0    9.14    0.48
  -8  -6   0    8.62    0.70
   8  -6   0    7.35    0.51
   8  -6   0    7.76    0.54
   8  -6   0    9.86    1.46
  -8  -6   0    7.79    0.44
  -8  -6   0    8.74    0.38
   8  -6   0    7.34    0.45
   8  -6   0    7.78    0.51
  -8  -6   0    8.41    0.47
  -8   6   0    8.30    0.32
  -8   6   0    8.14    0.49
  -8   6   0    8.17    0.45
   8   6   0    8.82    0.46
   8   6   0   10.16    1.54
  -8   6   0   10.93    1.76
   8   6   0    8.34    0.49
   8   6   0    8.66    0.48
   8   6   0    8.67    0.48
   8   6   0    8.39    0.50
  -8   6   0    8.41    0.48
  -8   6   0    8.06    0.53
   8   6   0    8.26    0.45
   8   6   0    8.61    0.48
   9  -6   0    5.25    0.44
   9  -6   0    5.22    0.46
  -9  -6   0    5.42    0.37
  -9  -6   0    5.01    0.37
   9  -6   0    4.66    1.16
  -9  -6   0    4.92    0.27
   9  -6   0    5.57    0.38
  -9  -6   0    5.18    0.34
   9  -6   0    5.13    0.43
   9  -6   0    5.17    0.42
  -9  -6   0    5.33    0.49
  -9  -6   0    4.73    0.35
  -9  -6   0    4.83    0.28
  -9  -6   0    5.07    0.29
   9   6   0    4.92    0.39
  -9   6   0    5.72    0.45
   9   6   0    5.41    0.38
   9   6   0    4.98    0.34
  -9   6   0    5.13    0.38
  -9   6   0    5.40    0.25
  -9   6   0    5.41    0.45
  -9   6   0    5.66    0.39
   9   6   0    4.84    0.34
  -9   6   0    4.82    0.38
  -9   6   0    6.07    1.45
   9   6   0    4.73    0.37
   9   6   0    5.50    0.38
   9   6   0    5.07    0.37
 -10  -6   0    0.10    0.10
 -10  -6   0    0.01    0.08
 -10  -6   0    0.07    0.07
  10  -6   0    0.08    0.12
 -10  -6   0    0.16    0.10
 -10  -6   0   -0.03    0.11
  10  -6   0   -0.04    0.11
 -10  -6   0    0.01    0.07
  10  -6   0    0.39    0.91
  10  -6   0   -0.05    0.12
  10  -6   0    0.01    0.12
 -10  -6   0   -0.05    0.10
  10  -6   0    0.13    0.12
 -10  -6   0    0.07    0.17
 -10   6   0   -0.11    0.10
  10   6   0   -0.04    0.09
 -10   6   0    0.08    0.12
  10   6   0   -0.09    0.09
 -10   6   0    0.00    1.07
 -10   6   0   -0.06    0.12
  10   6   0   -0.03    0.07
  10   6   0    0.11    0.10
 -10   6   0   -0.01    0.08
  10   6   0    0.02    0.10
  10   6   0    0.02    0.11
  10   6   0   -0.02    0.10
 -10   6   0   -0.03    0.12
 -11  -6   0    0.07    0.08
 -11  -6   0   -0.05    0.12
  11  -6   0   -0.05    0.11
 -11  -6   0    0.04    0.07
  11  -6   0    0.15    0.16
  11  -6   0    0.19    0.17
  11  -6   0    0.01    1.04
  11  -6   0   -0.05    0.11
 -11  -6   0   -0.02    0.10
 -11  -6   0   -0.03    0.16
 -11  -6   0    0.20    0.11
  11  -6   0   -0.09    0.12
 -11  -6   0    0.06    0.13
 -11  -6   0    0.13    0.08
 -11   6   0   -0.12    0.11
 -11   6   0   -0.02    0.07
  11   6   0    0.04    0.11
  11   6   0    0.06    0.11
  11   6   0    0.08    0.11
  11   6   0    0.06    0.10
 -11   6   0   -1.32    1.17
 -11   6   0    0.01    0.11
 -11   6   0    0.13    0.15
 -11   6   0   -0.01    0.10
  11   6   0    0.05    0.10
  11   6   0   -0.02    0.10
  11   6   0   -0.06    0.07
  12  -6   0    0.29    0.16
  12  -6   0    0.32    0.17
 -12  -6   0    0.07    0.13
 -12  -6   0    0.30    0.13
  12  -6   0    1.05    1.20
  12  -6   0    0.34    0.15
 -12  -6   0    0.05    0.21
  12  -6   0    0.46    0.22
  12  -6   0    0.34    0.16
 -12  -6   0    0.16    0.11
 -12  -6   0    0.26    0.08
 -12  -6   0    0.34    0.13
 -12   6   0    0.24    1.47
 -12   6   0   -0.03    0.14
 -12   6   0    0.37    0.15
  12   6   0    0.11    0.11
 -12   6   0    0.35    0.19
  12   6   0    0.25    0.13
  12   6   0    0.15    0.13
 -12   6   0    0.15    0.09
 -12   6   0    0.21    0.17
  12   6   0    0.29    0.12
  12   6   0    0.17    0.12
   0  -7   0    1.21    0.71
   0  -7   0    1.16    0.20
   0  -7   0    1.62    0.25
   0  -7   0    0.89    0.14
   0  -7   0    1.87    0.81
   0   7   0    0.96    0.19
   0   7   0    1.55    0.23
  -1  -7   0   26.46    2.11
   1  -7   0   25.52    0.97
   1  -7   0   23.16    0.90
   1  -7   0   24.61    1.01
  -1  -7   0   25.31    1.06
  -1  -7   0   28.77    2.12
  -1  -7   0   23.76    0.89
  -1  -7   0   25.38    1.03
  -1  -7   0   24.00    0.92
   1  -7   0   25.55    2.19
   1  -7   0   25.66    1.05
   1  -7   0   29.55    2.10
  -1  -7   0   24.20    0.99
  -1   7   0   25.25    0.98
   1   7   0   24.40    1.04
   1   7   0   24.17    1.03
  -1   7   0   24.54    1.02
   1   7   0   23.32    1.00
   1   7   0   25.24    1.00
  -1   7   0   24.73    1.00
  -1   7   0   24.48    0.99
  -1   7   0   24.37    0.99
  -1   7   0   24.85    1.02
   1   7   0   24.21    0.99
  -1   7   0   24.81    1.06
   1   7   0   23.92    1.00
   2  -7   0    0.07    0.06
   2  -7   0   -0.59    0.87
  -2  -7   0    0.25    0.10
   2  -7   0    0.51    0.75
   2  -7   0    0.24    0.11
   2  -7   0   -0.07    0.10
  -2  -7   0    0.08    0.11
   2  -7   0    0.04    0.10
  -2  -7   0    0.09    0.12
  -2  -7   0    0.14    0.09
   2  -7   0    0.26    0.12
  -2  -7   0    0.06    0.11
  -2  -7   0    0.01    0.66
  -2   7   0   -0.02    0.09
   2   7   0    0.07    0.11
  -2   7   0    0.07    0.13
  -2   7   0   -0.07    0.10
   2   7   0    0.11    0.11
   2   7   0    0.13    0.11
  -2   7   0    0.11    0.10
  -2   7   0    0.02    0.09
   2   7   0    0.16    0.11
   2   7   0    0.10    0.10
  -2   7   0    0.25    0.14
   2   7   0   -0.04    0.10
  -2   7   0    0.26    0.15
   3  -7   0   -0.08    0.10
  -3  -7   0    0.47    0.63
  -3  -7   0   -0.02    0.06
  -3  -7   0   -0.02    0.07
   3  -7   0    0.02    0.06
   3  -7   0    0.15    0.11
   3  -7   0    0.72    0.87
  -3  -7   0   -0.06    0.09
   3  -7   0   -0.25    0.62
  -3  -7   0   -0.12    0.06
   3  -7   0    0.06    0.05
  -3  -7   0    0.09    0.12
   3  -7   0    0.02    0.09
  -3  -7   0    0.45    0.60
   3  -7   0    0.06    0.10
  -3   7   0   -0.04    0.09
   3   7   0    0.10    0.11
   3   7   0    0.02    0.11
  -3   7   0    0.13    0.11
  -3   7   0   -0.09    0.08
  -3   7   0    0.16    0.13
  -3   7   0    0.12    0.11
  -3   7   0   -0.06    0.07
   3   7   0    0.13    0.10
   3   7   0    0.04    0.09
   3   7   0    0.06    0.10
   4  -7   0    0.56    0.16
   4  -7   0    0.58    0.18
  -4  -7   0    0.45    0.07
  -4  -7   0    0.20    0.66
   4  -7   0    0.24    0.70
  -4  -7   0    0.43    0.16
  -4  -7   0    0.54    0.12
  -4  -7   0    0.61    0.12
   4  -7   0    0.57    0.18
   4  -7   0    0.74    0.16
  -4  -7   0    0.48    0.14
  -4  -7   0    0.71    0.18
   4  -7   0    0.66    0.14
   4  -7   0    1.51    1.03
  -4   7   0    0.44    0.14
   4   7   0    0.49    0.16
   4   7   0    0.70    0.17
   4   7   0    0.76    0.17
  -4   7   0    0.78    0.19
   4   7   0    0.69    0.16
  -4   7   0    0.67    0.16
  -4   7   0    0.50    0.15
  -4   7   0    0.75    0.20
  -4   7   0    0.33    0.14
   4   7   0    0.62    0.15
   4   7   0    0.39    0.14
  -5  -7   0    5.79    0.25
   5  -7   0    5.81    0.38
   5  -7   0    9.06    1.64
   5  -7   0    6.16    0.45
  -5  -7   0    6.23    0.41
   5  -7   0    6.07    0.42
   5  -7   0    6.64    0.48
  -5  -7   0    5.71    0.38
  -5  -7   0    5.25    0.30
  -5  -7   0    5.94    0.39
  -5  -7   0    6.01    1.16
  -5  -7   0    5.90    0.42
  -5  -7   0    5.53    0.30
   5  -7   0    6.19    1.24
   5  -7   0    5.53    0.34
  -5   7   0    5.42    0.44
   5   7   0    5.77    1.24
   5   7   0    6.61    0.40
  -5   7   0    5.80    0.41
   5   7   0    5.31    0.40
  -5   7   0    6.04    0.40
   5   7   0    6.27    0.39
   5   7   0    5.89    0.40
   5   7   0    5.61    0.40
  -5   7   0    6.22    0.41
  -5   7   0    6.10    0.48
   5   7   0    5.93    0.41
   5   7   0    5.93    0.40
   6  -7   0    3.22    0.36
   6  -7   0    3.20    0.39
  -6  -7   0    6.07    1.66
  -6  -7   0    3.97    0.35
  -6  -7   0    3.41    0.22
   6  -7   0    3.42    1.26
  -6  -7   0    3.62    0.32
   6  -7   0    3.62    0.30
  -6  -7   0    3.41    0.35
  -6  -7   0    3.64    0.30
   6  -7   0    3.89    0.44
  -6  -7   0    3.17    0.23
   6  -7   0    4.19    1.06
   6   7   0    2.90    0.31
  -6   7   0    4.13    0.39
  -6   7   0    2.83    0.34
   6   7   0    3.43    0.37
   6   7   0    3.71    0.32
   6   7   0    3.83    0.33
  -6   7   0    4.04    0.34
   6   7   0    3.14    0.35
  -6   7   0    2.87    0.33
   6   7   0    3.61    0.30
   6   7   0    3.34    0.29
  -6   7   0    3.40    0.43
  -7  -7   0    3.17    0.33
  -7  -7   0    3.20    0.22
  -7  -7   0    2.87    0.20
   7  -7   0    3.28    0.33
   7  -7   0    2.95    0.39
  -7  -7   0    3.05    0.20
   7  -7   0    3.09    0.36
  -7  -7   0    3.06    0.28
  -7  -7   0    2.50    0.29
  -7  -7   0    3.17    0.33
   7  -7   0    3.52    0.43
  -7  -7   0    2.93    0.37
   7  -7   0    3.61    1.14
  -7   7   0    2.98    0.32
   7   7   0    3.52    0.35
   7   7   0    3.06    0.33
   7   7   0    2.89    0.33
   7   7   0    2.52    0.30
  -7   7   0    2.92    0.37
   7   7   0    3.30    0.29
   7   7   0    3.71    0.37
  -7   7   0    3.03    0.42
  -7   7   0    2.16    0.29
   7   7   0    3.42    0.29
  -8  -7   0    6.09    0.41
   8  -7   0    5.39    0.38
   8  -7   0    5.44    0.54
  -8  -7   0    5.25    0.36
   8  -7   0    4.92    0.42
   8  -7   0    5.51    0.45
  -8  -7   0    5.04    0.45
  -8  -7   0    5.41    0.39
  -8  -7   0    5.01    0.27
   8  -7   0    5.83    1.41
  -8  -7   0    5.10    0.38
  -8  -7   0    4.97    0.27
  -8  -7   0    5.31    0.29
   8   7   0    4.98    0.38
  -8   7   0    4.61    0.39
  -8   7   0    4.60    0.50
  -8   7   0    4.61    0.38
   8   7   0    5.21    0.40
   8   7   0    4.34    0.37
   8   7   0    5.06    0.39
   8   7   0    5.18    0.41
   8   7   0    5.03    0.36
   8   7   0    4.58    0.35
  -9  -7   0    0.90    0.12
   9  -7   0    0.93    0.24
   9  -7   0    1.14    0.28
  -9  -7   0    0.76    0.16
  -9  -7   0    1.41    0.31
  -9  -7   0    1.03    0.20
  -9  -7   0    1.00    0.15
  -9  -7   0    1.10    0.15
   9  -7   0    1.25    0.22
   9  -7   0    1.42    0.29
  -9  -7   0    1.23    0.22
   9  -7   0    0.68    0.21
   9  -7   0    0.59    1.08
  -9  -7   0    0.97    0.21
   9   7   0    1.29    0.24
   9   7   0    1.51    0.27
  -9   7   0    2.58    1.46
   9   7   0    1.14    0.22
   9   7   0    1.01    0.21
  -9   7   0    0.92    0.23
   9   7   0    1.08    0.21
  -9   7   0    0.98    0.10
  -9   7   0    1.01    0.18
  -9   7   0    0.54    0.19
   9   7   0    0.90    0.21
   9   7   0    1.00    0.19
  -9   7   0    0.89    0.26
  10  -7   0    0.01    0.13
 -10  -7   0   -0.04    0.09
  10  -7   0   -0.02    0.11
 -10  -7   0    0.02    0.10
  10  -7   0    0.83    1.14
 -10  -7   0    0.06    0.06
  10  -7   0    0.11    0.15
 -10  -7   0   -0.08    0.15
 -10  -7   0   -0.10    0.12
  10  -7   0   -0.07    0.12
  10  -7   0    0.06    0.15
 -10  -7   0    0.11    0.12
 -10   7   0   -0.11    0.09
 -10   7   0    0.00    0.06
 -10   7   0   -0.05    0.09
  10   7   0   -0.06    0.09
 -10   7   0    0.02    0.11
  10   7   0   -0.02    0.09
 -10   7   0    0.17    0.18
  10   7   0    0.08    0.13
 -10   7   0   -0.85    1.44
  10   7   0    0.07    0.11
   0  -8   0    0.46    0.18
   0  -8   0    0.45    0.16
   0  -8   0    0.62    0.17
   0  -8   0    0.26    0.10
   0  -8   0    1.16    0.93
   0  -8   0    0.37    0.13
   0   8   0    0.36    0.15
   0   8   0    0.35    0.15
   0   8   0    0.59    0.18
   0   8   0    0.60    0.19
   0   8   0    0.51    0.15
   0   8   0    0.34    0.15
  -1  -8   0    0.14    0.10
  -1  -8   0    0.17    0.10
  -1  -8   0    0.20    0.13
   1  -8   0    0.31    0.14
  -1  -8   0    0.18    0.08
   1  -8   0    0.62    0.84
   1  -8   0    0.03    0.07
   1  -8   0    0.17    0.08
  -1  -8   0    0.13    0.13
  -1  -8   0    0.14    0.13
   1  -8   0    0.22    0.15
   1  -8   0    0.50    0.96
   1  -8   0    0.06    0.13
  -1  -8   0    0.03    0.93
   1  -8   0    0.21    0.13
   1   8   0    0.06    0.09
  -1   8   0    0.15    0.13
   1   8   0    0.20    0.13
  -1   8   0   -0.03    0.11
  -1   8   0    0.06    0.10
  -1   8   0    0.40    0.17
  -1   8   0    0.04    0.11
   1   8   0   -0.07    0.09
   1   8   0    0.36    0.16
   1   8   0   -0.08    0.10
   1   8   0   -0.01    0.11
  -1   8   0    0.14    0.13
   2  -8   0    2.30    0.33
  -2  -8   0    2.00    0.31
   2  -8   0    3.10    0.33
  -2  -8   0    1.98    0.22
  -2  -8   0    2.31    0.30
   2  -8   0    2.03    0.17
   2  -8   0    0.76    0.86
  -2  -8   0    2.12    0.30
   2  -8   0    2.02    0.17
  -2  -8   0    2.18    0.20
   2  -8   0    2.33    0.31
  -2  -8   0    2.84    0.24
   2  -8   0    2.07    1.10
   2   8   0    2.09    0.31
   2   8   0    2.84    0.34
   2   8   0    1.81    0.25
  -2   8   0    2.52    0.35
  -2   8   0    2.32    0.29
  -2   8   0    1.78    0.30
   2   8   0    2.04    0.29
  -2   8   0    2.36    0.29
  -2   8   0    2.40    0.31
   2   8   0    2.51    0.31
  -3  -8   0    2.57    0.32
   3  -8   0    2.18    0.33
   3  -8   0    2.32    0.32
   3  -8   0    2.15    0.14
  -3  -8   0    2.57    0.34
   3  -8   0    2.38    0.29
   3  -8   0    2.45    0.29
   3  -8   0    2.09    0.21
  -3  -8   0    2.57    0.32
   3  -8   0    3.42    1.35
  -3  -8   0    2.10    0.19
  -3  -8   0    2.57    0.22
   3   8   0    1.94    0.26
  -3   8   0    2.56    0.37
   3   8   0    2.06    0.29
  -3   8   0    2.24    0.34
  -3   8   0    2.38    0.32
  -3   8   0    1.76    0.27
   3   8   0    1.69    0.26
   3   8   0    1.98    0.29
  -3   8   0    2.17    0.28
   3   8   0    2.06    0.31
   3   8   0    1.86    0.27
  -4  -8   0    0.26    0.10
   4  -8   0    0.16    0.12
   4  -8   0    0.15    0.12
  -4  -8   0    0.12    0.11
   4  -8   0    1.69    1.95
  -4  -8   0    0.12    0.14
  -4  -8   0    0.17    0.13
   4  -8   0    0.30    0.93
   4  -8   0    0.30    0.14
   4  -8   0   -0.02    0.20
  -4  -8   0    0.02    0.11
  -4  -8   0   -0.76    0.88
   4  -8   0   -0.05    0.07
  -4   8   0    0.12    0.14
   4   8   0    0.18    0.14
   4   8   0    0.22    0.13
  -4   8   0    0.13    0.11
  -4   8   0    0.17    0.13
   4   8   0    0.16    0.12
  -4   8   0    0.17    0.12
   4   8   0    0.14    0.11
   4   8   0   -0.02    0.11
  -4   8   0    0.11    0.13
   4   8   0    0.24    0.13
  -5  -8   0    7.23    0.46
  -5  -8   0    7.31    0.44
  -5  -8   0    7.49    0.41
   5  -8   0    7.82    0.46
  -5  -8   0    7.16    0.37
   5  -8   0    6.97    1.47
  -5  -8   0    7.03    1.41
   5  -8   0    7.78    0.54
  -5  -8   0    7.38    0.48
   5  -8   0    7.63    0.50
  -5  -8   0    7.17    0.28
   5  -8   0    7.81    0.56
  -5  -8   0    7.90    0.52
   5   8   0    8.57    0.52
   5   8   0    8.24    0.51
   5   8   0    7.56    0.47
  -5   8   0    8.30    0.60
   5   8   0    7.37    0.49
  -5   8   0    7.16    0.49
   5   8   0    7.38    0.49
   5   8   0    6.02    0.47
  -5   8   0    7.17    0.53
   5   8   0    7.30    0.46
  -5   8   0    7.53    0.49
  -5   8   0    7.58    0.50
   6  -8   0    5.86    0.41
  -6  -8   0    6.55    0.43
   6  -8   0    9.16    1.70
   6  -8   0    7.29    0.53
  -6  -8   0    6.25    0.28
  -6  -8   0    6.19    0.33
  -6  -8   0    5.82    0.45
  -6  -8   0    6.12    0.42
  -6  -8   0    6.77    0.45
   6  -8   0    6.37    0.52
  -6  -8   0    6.61    0.32
  -6  -8   0    5.96    0.42
   6  -8   0    6.23    0.47
   6   8   0    6.28    0.46
  -6   8   0    6.31    0.46
   6   8   0    7.13    0.47
   6   8   0    6.58    0.49
   6   8   0    6.53    0.43
   6   8   0    6.48    0.46
  -6   8   0    4.77    0.63
  -6   8   0    5.14    0.69
   6   8   0    6.44    0.52
  -6   8   0    7.03    0.47
  -6   8   0    6.39    0.52
   6   8   0    6.83    0.51
  -7  -8   0    3.89    0.40
  -7  -8   0    3.59    0.40
   7  -8   0    4.05    1.41
   7  -8   0    4.02    0.43
   7  -8   0    4.16    0.48
  -7  -8   0    3.72    0.24
  -7  -8   0    4.35    0.23
  -7  -8   0    4.54    0.37
  -7  -8   0    4.33    0.35
   7  -8   0    3.95    0.39
  -7  -8   0    3.33    0.35
   7  -8   0    3.51    0.42
   7   8   0    4.18    0.34
   7   8   0    3.88    0.39
  -7   8   0    4.00    0.48
   7   8   0    4.01    0.34
   7   8   0    4.07    0.45
   7   8   0    4.36    0.44
  -7   8   0    4.22    0.38
  -7   8   0    4.12    0.49
  -7   8   0    4.07    0.42
   0  -9   0    0.06    0.11
   0  -9   0   -0.12    0.07
   0  -9   0    0.25    0.17
   0  -9   0    0.26    0.17
   0  -9   0    0.01    0.13
   0  -9   0    1.03    1.32
   0   9   0    0.18    0.14
   0   9   0    0.02    0.14
   0   9   0    0.05    0.14
   0   9   0    0.06    0.13
   1  -9   0    0.07    0.10
  -1  -9   0    0.07    0.13
   1  -9   0   -0.03    0.07
  -1  -9   0    0.37    0.18
   1  -9   0    0.91    1.59
  -1  -9   0    0.20    0.11
  -1  -9   0    0.15    0.13
   1  -9   0   -0.05    0.13
  -1  -9   0   -0.03    0.09
   1  -9   0    0.20    0.14
  -1   9   0   -0.03    0.13
   1   9   0   -0.06    0.11
   1   9   0    0.12    0.15
  -1   9   0    0.06    0.13
   1   9   0    0.04    0.13
  -1   9   0    0.34    0.17
  -1   9   0    0.06    0.20
   1   9   0    0.18    0.13
  -2  -9   0    2.76    0.37
   2  -9   0    2.30    0.37
   2  -9   0    2.62    0.19
  -2  -9   0    2.83    0.28
  -2  -9   0    3.05    0.25
   2  -9   0    3.46    0.44
   2  -9   0    2.99    0.32
  -2  -9   0    2.24    0.31
  -2  -9   0    2.66    0.37
   2   9   0    2.62    0.36
   2   9   0    2.80    0.38
  -2   9   0    2.96    0.39
  -2   9   0    3.53    0.43
   2   9   0    2.97    0.35
  -2   9   0    2.66    0.39
   2   9   0    2.70    0.34
  -2   9   0    2.90    0.48
   3  -9   0    1.00    0.11
   3  -9   0    1.73    0.31
  -3  -9   0    1.45    0.27
   3  -9   0    1.07    0.27
  -3  -9   0    1.60    0.28
   3  -9   0    1.39    0.24
  -3  -9   0    1.83    0.24
  -3  -9   0    1.39    0.18
   3   9   0    1.18    0.25
  -3   9   0    1.56    0.29
  -3   9   0    1.15    0.25
   3   9   0    1.67    0.28
   3   9   0    1.58    0.28
  -3   9   0    2.04    0.37
  -3   9   0    1.35    0.25
   3   9   0    1.17    0.23
  16   0  -1    0.17    0.14
 -16   0   1   -0.10    0.10
  16   0  -1   -0.01    0.10
 -16   0   1   -0.04    0.10
  16   0  -1    0.08    0.11
 -16   0   1    0.07    0.14
 -16   0   1   -0.04    0.09
 -16   0   1   -0.06    0.10
  16   0  -1    0.27    0.15
 -15   0   1   -0.07    0.10
  15   0  -1    0.23    0.14
  15   0  -1    0.03    0.10
 -15   0   1    0.04    0.09
 -15   0   1   -0.13    0.08
  15   0  -1   -0.04    0.09
  15   0  -1    0.00    0.10
 -15   0   1   -0.04    0.13
  15   0  -1    0.08    0.11
  15   0  -1    0.02    0.10
 -15   0   1   -0.12    0.08
 -14   0   1    0.04    0.10
  14   0  -1    0.08    0.10
  14   0  -1    0.03    0.09
 -14   0   1   -0.03    0.09
  14   0  -1   -0.14    0.73
  14   0  -1    0.12    0.09
  14   0  -1   -0.02    0.09
 -14   0   1    0.65    0.70
 -14   0   1   -0.05    0.09
  14   0  -1   -0.08    0.08
 -14   0   1    0.05    0.11
 -14   0   1   -0.01    0.08
  14   0  -1    0.00    0.09
 -13   0   1   -0.02    0.10
  13   0  -1    0.04    0.09
  13   0  -1   -0.08    0.08
  13   0  -1    0.00    0.09
 -13   0   1    0.16    0.12
  13   0  -1   -0.07    0.08
  13   0  -1   -0.02    0.08
 -13   0   1   -0.12    0.09
  13   0  -1   -0.10    0.08
  13   0  -1   -0.07    0.09
 -13   0   1    0.00    0.08
 -13   0   1    0.67    0.58
  13   0  -1   -0.67    0.58
 -13   0   1    0.03    0.08
 -12   0   1   -0.14    0.07
  12   0  -1   -0.11    0.07
 -12   0   1   -0.10    0.09
  12   0  -1   -0.15    0.07
  12   0  -1   -0.02    0.49
 -12   0   1   -0.01    0.09
 -12   0   1    0.00    0.09
  12   0  -1    0.01    0.08
 -12   0   1   -0.11    0.47
  12   0  -1    0.00    0.08
  12   0  -1    0.00    0.09
  12   0  -1   -0.06    0.09
 -12   0   1    0.00    0.08
 -12   0   1   -0.06    0.08
 -11   0   1    0.06    0.07
 -11   0   1   -0.02    0.07
  11   0  -1   -0.01    0.07
 -11   0   1   -0.02    0.08
  11   0  -1    0.04    0.08
  11   0  -1    0.04    0.07
  11   0  -1    0.01    0.41
  11   0  -1    0.11    0.10
  11   0  -1   -0.08    0.08
 -11   0   1   -0.08    0.08
  11   0  -1    0.04    0.08
  11   0  -1   -0.02    0.07
 -11   0   1   -0.11    0.42
 -11   0   1   -0.05    0.07
  11   0  -1    0.06    0.08
 -11   0   1   -0.01    0.07
 -11   0   1   -0.01    0.08
  10   0  -1    0.03    0.07
  10   0  -1   -0.07    0.05
 -10   0   1   -0.03    0.06
  10   0  -1   -0.53    0.32
 -10   0   1   -0.03    0.05
 -10   0   1    0.08    0.07
  10   0  -1    0.02    0.07
  10   0  -1   -0.01    0.06
 -10   0   1    0.04    0.06
  10   0  -1    0.01    0.07
  10   0  -1    0.01    0.07
 -10   0   1   -0.04    0.06
  10   0  -1    0.04    0.07
 -10   0   1   -0.06    0.06
 -10   0   1    0.04    0.07
 -10   0   1    0.06    0.06
  10   0  -1   -0.04    0.06
 -10   0   1    0.01    0.06
 -10   0   1   -0.28    0.32
  10   0  -1    0.02    0.05
 -10   0   1   -0.06    0.07
  10   0  -1   -0.07    0.05
   9   0  -1    0.10    0.06
  -9   0   1   -0.05    0.05
   9   0  -1   -0.04    0.06
   9   0  -1   -0.07    0.04
   9   0  -1   -0.02    0.05
   9   0  -1    0.02    0.06
  -9   0   1    0.00    0.06
  -9   0   1    0.05    0.07
  -9   0   1   -0.02    0.06
  -9   0   1    0.00    0.05
   9   0  -1   -0.15    0.27
  -9   0   1    0.01    0.05
   9   0  -1    0.04    0.05
   9   0  -1   -0.01    0.05
  -9   0   1    0.03    0.05
  -9   0   1    0.03    0.06
   9   0  -1    0.01    0.06
   9   0  -1    0.07    0.06
  -9   0   1    0.21    0.30
   9   0  -1   -0.01    0.06
  -9   0   1   -0.05    0.05
  -9   0   1   -0.01    0.05
   8   0  -1   -0.01    0.06
   8   0  -1   -0.01    0.04
   8   0  -1   -0.01    0.04
   8   0  -1   -0.06    0.04
  -8   0   1   -0.02    0.04
   8   0  -1    0.03    0.05
  -8   0   1   -0.08    0.21
   8   0  -1   -0.04    0.04
  -8   0   1    0.06    0.06
  -8   0   1    0.04    0.05
   8   0  -1   -0.02    0.05
  -8   0   1   -0.04    0.05
   8   0  -1    0.11    0.22
  -8   0   1    0.02    0.05
  -8   0   1    0.04    0.05
   8   0  -1   -0.03    0.05
  -8   0   1    0.08    0.06
  -8   0   1   -0.04    0.04
  -8   0   1    0.02    0.06
   8   0  -1    0.03    0.05
  -8   0   1   -0.01    0.05
   8   0  -1   -0.01    0.05
   7   0  -1    0.06    0.06
   7   0  -1   -0.11    0.04
  -7   0   1   -0.01    0.05
  -7   0   1   -0.06    0.04
   7   0  -1   -0.04    0.05
   7   0  -1   -0.01    0.04
  -7   0   1    0.08    0.05
   7   0  -1    0.05    0.05
  -7   0   1   -0.04    0.05
  -7   0   1   -0.04    0.05
  -7   0   1   -0.01    0.05
  -7   0   1    0.04    0.04
   7   0  -1   -0.02    0.05
  -7   0   1    0.02    0.05
   7   0  -1    0.00    0.06
  -7   0   1    0.04    0.17
   7   0  -1    0.07    0.06
  -7   0   1    0.00    0.05
   7   0  -1   -0.06    0.19
  -6   0   1   -0.04    0.04
  -6   0   1   -0.01    0.04
  -6   0   1    0.00    0.04
   6   0  -1   -0.02    0.05
  -6   0   1   -0.02    0.05
  -6   0   1    0.00    0.04
  -6   0   1    0.12    0.06
   6   0  -1   -0.01    0.05
  -6   0   1    0.00    0.04
   6   0  -1    0.16    0.06
   6   0  -1   -0.01    0.05
  -6   0   1   -0.01    0.04
   6   0  -1   -0.05    0.04
  -6   0   1    0.11    0.17
  -6   0   1    0.09    0.05
   6   0  -1    0.03    0.04
   6   0  -1   -0.23    0.14
   6   0  -1   -0.04    0.04
   6   0  -1    0.00    0.06
  -6   0   1   -0.04    0.04
   6   0  -1   -0.04    0.04
  -5   0   1    0.07    0.04
   5   0  -1   -0.01    0.03
  -5   0   1    0.01    0.03
   5   0  -1    0.01    0.03
   5   0  -1    0.06    0.05
   5   0  -1    0.00    0.03
  -5   0   1    0.08    0.05
  -5   0   1    0.01    0.03
  -5   0   1    0.20    0.13
   5   0  -1    0.02    0.03
  -5   0   1    0.06    0.04
   5   0  -1    0.01    0.04
  -5   0   1   -0.04    0.03
   5   0  -1   -0.02    0.03
  -5   0   1    0.05    0.04
   5   0  -1    0.00    0.03
  -5   0   1    0.02    0.04
   5   0  -1    0.08    0.13
  -5   0   1    0.03    0.03
   5   0  -1    0.03    0.04
   4   0  -1    0.01    0.03
   4   0  -1   -0.03    0.03
  -4   0   1   -0.11    0.07
  -4   0   1   -0.04    0.03
  -4   0   1   -0.02    0.02
  -4   0   1    0.03    0.03
   4   0  -1    0.00    0.03
  -4   0   1    0.02    0.03
  -4   0   1   -0.02    0.03
  -4   0   1    0.02    0.03
   4   0  -1    0.00    0.03
  -4   0   1    0.02    0.03
   4   0  -1    0.02    0.03
   4   0  -1   -0.02    0.02
   4   0  -1    0.01    0.03
  -4   0   1    0.00    0.03
   4   0  -1    0.01    0.03
   4   0  -1   -0.04    0.03
   4   0  -1    0.07    0.10
  -4   0   1    0.00    0.03
  -4   0   1    0.01    0.03
   3   0  -1    0.01    0.03
  -3   0   1    0.00    0.02
  -3   0   1    0.03    0.04
   3   0  -1    0.06    0.03
   3   0  -1    0.04    0.02
   3   0  -1    0.00    0.02
  -3   0   1    0.01    0.03
   3   0  -1    0.01    0.03
  -3   0   1    0.02    0.03
   3   0  -1   -0.06    0.07
   3   0  -1    0.05    0.03
  -3   0   1   -0.09    0.06
   3   0  -1    0.03    0.03
  -3   0   1    0.01    0.03
  -3   0   1   -0.01    0.03
   3   0  -1    0.01    0.02
  -3   0   1    0.03    0.02
   3   0  -1    0.00    0.03
  -3   0   1   -0.01    0.02
   3   0  -1    0.02    0.03
  -3   0   1    0.08    0.03
  -2   0   1    0.01    0.02
   2   0  -1    0.01    0.02
   2   0  -1   -0.01    0.02
  -2   0   1    0.02    0.02
  -2   0   1    0.01    0.02
   2   0  -1    0.03    0.02
   2   0  -1    0.00    0.02
  -2   0   1    0.02    0.02
  -2   0   1    0.14    0.06
   2   0  -1    0.01    0.02
  -2   0   1    0.02    0.02
  -2   0   1    0.01    0.02
   2   0  -1    0.00    0.02
   2   0  -1    0.00    0.02
  -2   0   1    0.02    0.02
   2   0  -1    0.01    0.02
   2   0  -1   -0.01    0.02
  -2   0   1    0.01    0.02
   2   0  -1   -0.02    0.04
  -2   0   1    0.01    0.02
   2   0  -1    0.12    0.03
  -1   0  -1    0.04    0.01
   1   0   1    0.01    0.01
   1   0   1    0.00    0.01
  -1   0  -1    0.00    0.01
  -1   0  -1    0.01    0.01
   1   0   1   -0.01    0.01
  -1   0  -1    0.04    0.05
  -1   0  -1    0.01    0.01
  -1   0  -1    0.01    0.01
  -1   0  -1   -0.02    0.01
  -1   0  -1    0.00    0.01
   1   0   1    0.01    0.01
   1   0   1   -0.02    0.01
   1   0   1   -0.01    0.01
   1   0   1   -0.03    0.03
   1   0   1   -0.01    0.01
   1   0   1   -0.01    0.01
   1   0   1    0.01    0.01
  -1   0  -1   -0.01    0.01
  -1   0  -1    0.01    0.01
   2   0   1   -0.05    0.02
   2   0   1    0.03    0.03
   2   0   1    0.01    0.03
  -2   0  -1    0.00    0.03
   2   0   1    0.02    0.03
  -2   0  -1    0.00    0.02
  -2   0  -1   -0.01    0.07
  -2   0  -1   -0.03    0.02
  -2   0  -1   -0.02    0.03
   2   0   1   -0.01    0.02
  -2   0  -1    0.07    0.03
   2   0   1   -0.03    0.03
   2   0   1    0.01    0.02
  -2   0  -1   -0.01    0.03
   2   0   1    0.01    0.03
   2   0   1    0.03    0.02
  -2   0  -1    0.03    0.03
  -2   0  -1    0.00    0.02
   2   0   1   -0.07    0.07
   3   0   1    0.06    0.04
   3   0   1    0.07    0.03
  -3   0  -1    0.00    0.03
   3   0   1    0.03    0.03
   3   0   1    0.02    0.03
  -3   0  -1   -0.01    0.03
   3   0   1   -0.03    0.03
   3   0   1   -0.03    0.03
   3   0   1   -0.04    0.03
   3   0   1   -0.01    0.03
  -3   0  -1    0.13    0.04
   3   0   1   -0.03    0.03
  -3   0  -1   -0.04    0.02
  -3   0  -1    0.01    0.03
  -3   0  -1   -0.03    0.03
  -3   0  -1    0.03    0.03
   3   0   1   -0.01    0.09
  -3   0  -1   -0.02    0.03
  -3   0  -1    0.02    0.03
  -4   0  -1   -0.06    0.11
   4   0   1    0.02    0.03
   4   0   1    0.01    0.04
   4   0   1   -0.05    0.03
  -4   0  -1   -0.01    0.03
  -4   0  -1   -0.03    0.03
   4   0   1    0.07    0.04
   4   0   1   -0.01    0.03
  -4   0  -1    0.03    0.03
  -4   0  -1    0.07    0.04
  -4   0  -1    0.01    0.03
  -4   0  -1    0.00    0.03
  -4   0  -1    0.00    0.03
   4   0   1   -0.01    0.11
   4   0   1   -0.02    0.03
   4   0   1   -0.01    0.03
   4   0   1    0.04    0.03
   4   0   1    0.00    0.03
  -4   0  -1   -0.03    0.02
  -4   0  -1    0.01    0.04
   5   0   1   -0.03    0.04
  -5   0  -1   -0.03    0.08
  -5   0  -1    0.01    0.04
   5   0   1    0.06    0.04
   5   0   1    0.01    0.04
   5   0   1   -0.03    0.04
  -5   0  -1    0.04    0.04
   5   0   1    0.19    0.06
  -5   0  -1   -0.06    0.04
  -5   0  -1    0.02    0.04
  -5   0  -1    0.05    0.04
  -5   0  -1   -0.07    0.03
   5   0   1   -0.06    0.04
   5   0   1    0.03    0.05
  -5   0  -1   -0.02    0.04
  -5   0  -1   -0.12    0.13
   5   0   1    0.00    0.05
   5   0   1   -0.08    0.14
  -5   0  -1    0.06    0.05
   5   0   1    0.02    0.05
  -6   0  -1   -0.03    0.05
   6   0   1   -0.06    0.04
  -6   0  -1    0.05    0.05
   6   0   1    0.07    0.06
  -6   0  -1   -0.05    0.05
   6   0   1    0.01    0.06
   6   0   1    0.06    0.05
  -6   0  -1    0.02    0.05
  -6   0  -1    0.01    0.06
  -6   0  -1    0.04    0.19
   6   0   1    0.09    0.07
  -6   0  -1   -0.02    0.05
   6   0   1    0.04    0.05
   6   0   1    0.00    0.19
  -6   0  -1    0.07    0.05
   6   0   1    0.00    0.05
  -6   0  -1    0.06    0.06
  -6   0  -1    0.01    0.05
   6   0   1    0.01    0.06
  -7   0  -1   -0.02    0.04
  -7   0  -1   -0.04    0.04
  -7   0  -1   -0.03    0.05
  -7   0  -1    0.08    0.22
   7   0   1   -0.04    0.06
   7   0   1   -0.02    0.06
   7   0   1    0.00    0.05
   7   0   1    0.10    0.06
  -7   0  -1   -0.08    0.04
   7   0   1    0.02    0.05
  -7   0  -1   -0.06    0.05
   7   0   1    0.02    0.05
   7   0   1    0.00    0.06
  -7   0  -1    0.04    0.09
  -7   0  -1   -0.02    0.04
   7   0   1   -0.01    0.22
  -7   0  -1    0.09    0.05
   7   0   1    0.02    0.05
  -7   0  -1   -0.06    0.04
   7   0   1    0.16    0.07
   8   0   1    0.06    0.06
  -8   0  -1   -0.05    0.05
  -8   0  -1   -0.01    0.04
  -8   0  -1   -0.02    0.05
   8   0   1    0.03    0.06
   8   0   1   -0.03    0.05
   8   0   1    0.05    0.26
   8   0   1    0.05    0.06
  -8   0  -1   -0.01    0.04
  -8   0  -1    0.24    0.25
  -8   0  -1   -0.03    0.05
   8   0   1    0.00    0.05
   8   0   1   -0.02    0.05
   8   0   1    0.02    0.05
  -8   0  -1   -0.01    0.05
  -8   0  -1    0.03    0.05
  -8   0  -1   -0.03    0.06
  -8   0  -1    0.08    0.06
   8   0   1   -0.01    0.06
   8   0   1    0.03    0.05
   8   0   1    0.08    0.05
  -8   0  -1    0.02    0.06
  -9   0  -1    0.02    0.06
  -9   0  -1    0.03    0.07
   9   0   1   -0.02    0.06
   9   0   1   -0.01    0.05
  -9   0  -1    0.01    0.05
   9   0   1    0.06    0.07
   9   0   1    0.19    0.35
  -9   0  -1    0.09    0.07
   9   0   1    0.00    0.06
   9   0   1    0.01    0.06
  -9   0  -1    0.04    0.06
   9   0   1    0.02    0.06
  -9   0  -1    0.00    0.06
  -9   0  -1   -0.11    0.05
   9   0   1   -0.03    0.04
  -9   0  -1    0.08    0.07
   9   0   1    0.07    0.07
   9   0   1    0.00    0.06
   9   0   1    0.00    0.06
  -9   0  -1   -0.45    0.29
  -9   0  -1   -0.06    0.05
  10   0   1   -0.09    0.07
  10   0   1    0.00    0.07
 -10   0  -1   -0.06    0.06
 -10   0  -1   -0.02    0.07
 -10   0  -1   -0.31    0.37
 -10   0  -1   -0.04    0.07
 -10   0  -1   -0.17    0.06
  10   0   1   -0.08    0.05
  10   0   1    0.05    0.08
 -10   0  -1    0.00    0.06
  10   0   1    0.50    0.43
 -10   0  -1    0.09    0.07
  10   0   1   -0.02    0.06
  10   0   1    0.06    0.08
 -10   0  -1   -0.05    0.06
  10   0   1    0.05    0.08
  10   0   1   -0.04    0.06
 -10   0  -1   -0.03    0.06
  10   0   1   -0.01    0.06
  11   0   1    0.01    0.08
  11   0   1   -0.04    0.07
  11   0   1   -0.01    0.08
  11   0   1    0.13    0.08
 -11   0  -1   -0.02    0.08
 -11   0  -1    0.08    0.09
 -11   0  -1    0.05    0.10
  11   0   1    0.07    0.07
 -11   0  -1   -0.04    0.08
  11   0   1   -0.06    0.07
  11   0   1   -0.02    0.09
 -11   0  -1   -0.09    0.07
 -11   0  -1    0.49    0.45
  11   0   1    0.05    0.08
  11   0   1   -0.30    0.45
  12   0   1    0.07    0.10
  12   0   1    0.14    0.13
 -12   0  -1   -0.15    0.49
  12   0   1   -0.11    0.06
  12   0   1   -0.05    0.08
 -12   0  -1    0.02    0.10
  12   0   1    0.01    0.09
 -12   0  -1   -0.11    0.08
  12   0   1    0.13    0.11
 -12   0  -1   -0.06    0.09
  12   0   1    0.03    0.09
  12   0   1    0.28    0.58
 -12   0  -1   -0.08    0.08
 -12   0  -1   -0.11    0.08
  12   0   1    0.18    0.10
 -13   0  -1   -0.18    0.09
 -13   0  -1   -0.50    0.62
 -13   0  -1    0.04    0.10
  13   0   1   -0.02    0.09
  13   0   1    0.23    0.69
  13   0   1    0.11    0.10
  13   0   1   -0.02    0.09
  13   0   1    0.04    0.10
 -13   0  -1   -0.09    0.08
 -13   0  -1    0.01    0.10
 -13   0  -1   -0.01    0.08
  13   0   1   -0.07    0.08
  13   0   1   -0.11    0.07
  14   0   1   -0.17    0.07
 -14   0  -1   -0.21    0.08
  14   0   1    0.00    0.09
 -14   0  -1    0.04    0.09
  14   0   1   -0.66    0.84
  14   0   1   -0.02    0.09
 -14   0  -1   -0.05    0.09
 -14   0  -1    0.04    0.10
  14   0   1   -0.05    0.08
 -14   0  -1   -0.19    0.06
 -14   0  -1    0.22    0.77
  14   0   1    0.02    0.09
  14   0   1    0.20    0.13
  15   0   1    0.07    0.13
  15   0   1   -0.02    0.11
 -15   0  -1   -0.03    0.10
  15   0   1   -0.02    0.11
  15   0   1   -0.04    0.10
 -15   0  -1    0.00    0.10
  15   0   1    0.12    0.11
 -15   0  -1    0.01    0.10
 -15   0  -1    0.01    0.10
 -15   0  -1    0.14    0.15
  15   0   1    0.00    0.13
  16  -1  -1    0.12    0.13
  16  -1  -1    0.07    0.12
 -16  -1   1    0.17    0.14
  16  -1  -1    0.30    0.13
 -16  -1   1    0.19    0.13
  16  -1  -1   -0.04    0.11
  16  -1  -1    0.20    0.14
 -16  -1   1    0.10    0.14
 -16  -1   1    0.16    0.12
  16   1  -1    0.13    0.14
 -16   1   1    0.23    0.16
 -16   1   1    0.21    0.12
 -16   1   1    0.21    0.12
 -16   1   1    0.06    0.12
  16   1  -1    0.01    0.11
  16   1  -1   -0.03    0.09
  16   1  -1    0.31    0.14
  16   1  -1    0.00    0.11
 -16   1   1    0.21    0.15
 -15  -1   1    0.03    0.11
 -15  -1   1   -0.05    0.10
 -15  -1   1    0.00    0.08
  15  -1  -1    0.09    0.12
  15  -1  -1    0.23    0.15
 -15  -1   1    0.08    0.11
  15  -1  -1   -0.02    0.09
  15  -1  -1    0.13    0.12
  15  -1  -1    0.11    0.12
  15  -1  -1   -0.02    0.11
  15  -1  -1   -0.40    0.89
  15   1  -1    0.01    0.10
  15   1  -1   -0.05    0.10
 -15   1   1    0.15    1.07
 -15   1   1    0.02    0.12
  15   1  -1    0.00    0.10
  15   1  -1   -0.06    0.08
  15   1  -1   -0.02    0.10
  15   1  -1   -0.10    0.07
 -15   1   1    0.17    0.13
 -15   1   1    0.31    0.15
 -15   1   1    0.17    0.12
 -15   1   1    0.12    0.11
  14  -1  -1    2.07    0.29
  14  -1  -1    2.15    0.29
 -14  -1   1    2.09    0.83
 -14  -1   1    2.66    0.28
 -14  -1   1    2.50    0.25
  14  -1  -1    2.61    0.30
 -14  -1   1    2.61    0.29
  14  -1  -1    3.11    0.35
  14  -1  -1    2.62    1.00
  14  -1  -1    2.62    0.27
 -14  -1   1    2.66    0.31
  14  -1  -1    2.22    0.29
 -14  -1   1    2.10    0.26
 -14   1   1    2.03    0.27
  14   1  -1    2.60    0.98
 -14   1   1    2.26    0.26
 -14   1   1    2.47    0.25
  14   1  -1    2.34    0.29
  14   1  -1    2.61    0.31
  14   1  -1    2.03    0.25
  14   1  -1    2.87    0.32
 -14   1   1    2.49    0.31
 -14   1   1    1.91    0.88
 -14   1   1    3.22    0.37
  14   1  -1    2.32    0.28
  14   1  -1    2.61    0.30
  14   1  -1    2.67    0.30
 -13  -1   1   10.04    0.51
  13  -1  -1    8.92    0.52
 -13  -1   1    9.28    0.49
 -13  -1   1    8.76    0.45
  13  -1  -1   12.03    1.52
  13  -1  -1    9.91    0.56
  13  -1  -1    9.28    0.52
  13  -1  -1    8.88    0.50
  13  -1  -1    9.31    0.48
 -13  -1   1    9.99    0.53
 -13  -1   1   10.38    0.51
  13  -1  -1   10.16    0.53
 -13   1   1    9.60    0.53
  13   1  -1   10.22    0.52
  13   1  -1    8.58    0.50
  13   1  -1    9.79    0.51
 -13   1   1    9.68    1.44
  13   1  -1    9.57    0.49
  13   1  -1    9.87    0.48
 -13   1   1    9.89    0.46
  13   1  -1    9.12    0.50
 -13   1   1   10.05    0.55
  13   1  -1    8.86    0.52
 -13   1   1    8.98    0.50
 -12  -1   1    8.85    0.46
 -12  -1   1    8.97    0.46
 -12  -1   1    9.94    0.44
 -12  -1   1    8.18    0.41
  12  -1  -1    8.00    0.49
  12  -1  -1    8.93    0.48
  12  -1  -1    8.34    0.44
 -12  -1   1    9.38    0.49
 -12  -1   1    9.17    1.11
  12  -1  -1    9.74    0.50
  12  -1  -1    8.45    0.48
 -12  -1   1    8.82    0.45
  12  -1  -1    8.36    0.46
  12  -1  -1    8.86    0.49
  12  -1  -1   10.68    1.16
 -12   1   1    9.04    0.46
  12   1  -1    9.75    0.46
 -12   1   1    8.60    0.47
 -12   1   1   11.04    1.38
 -12   1   1    9.11    0.43
  12   1  -1    8.35    0.48
  12   1  -1    9.59    0.48
 -12   1   1    8.65    0.50
  12   1  -1   10.94    1.20
 -12   1   1    9.50    0.50
  12   1  -1    9.57    0.49
  12   1  -1    9.57    0.48
  12   1  -1    8.08    0.45
  12   1  -1    9.29    0.48
  11  -1  -1   26.54    1.01
 -11  -1   1   26.26    0.99
 -11  -1   1   27.83    1.72
  11  -1  -1   27.98    1.12
 -11  -1   1   26.87    1.00
 -11  -1   1   27.33    1.02
  11  -1  -1   27.44    0.99
  11  -1  -1   27.79    1.04
  11  -1  -1   27.65    1.03
  11  -1  -1   28.10    1.03
 -11  -1   1   26.29    0.98
  11  -1  -1   29.00    1.83
 -11  -1   1   27.03    0.99
 -11  -1   1   28.19    1.00
 -11  -1   1   27.82    0.97
  11  -1  -1   27.13    1.06
 -11   1   1   28.49    1.02
  11   1  -1   30.74    1.86
 -11   1   1   26.41    0.97
 -11   1   1   27.79    0.96
  11   1  -1   27.62    0.98
 -11   1   1   27.62    1.00
 -11   1   1   26.98    0.97
  11   1  -1   26.80    1.01
  11   1  -1   27.75    1.01
  11   1  -1   27.71    1.03
 -11   1   1   27.49    1.04
 -11   1   1   27.89    1.06
  11   1  -1   27.25    1.02
  11   1  -1   26.83    1.03
 -11   1   1   30.88    1.90
  11   1  -1   26.84    0.99
  11   1  -1   27.97    1.01
  11   1  -1   26.15    0.98
  10  -1  -1   24.64    0.92
  10  -1  -1   23.66    0.95
  10  -1  -1   25.34    0.93
 -10  -1   1   24.40    0.90
 -10  -1   1   24.88    0.87
  10  -1  -1   25.45    0.94
 -10  -1   1   24.51    0.88
  10  -1  -1   24.10    1.60
 -10  -1   1   24.25    0.94
 -10  -1   1   24.58    0.95
  10  -1  -1   25.08    0.89
 -10  -1   1   25.70    0.91
  10  -1  -1   25.51    0.95
  10  -1  -1   24.27    0.94
 -10  -1   1   24.25    0.91
  10  -1  -1   23.76    0.93
  10  -1  -1   25.99    0.94
 -10  -1   1   28.28    1.61
 -10  -1   1   26.07    0.99
 -10  -1   1   24.68    0.90
 -10  -1   1   25.10    0.90
  10   1  -1   25.04    0.91
 -10   1   1   25.44    0.93
  10   1  -1   25.58    0.90
  10   1  -1   25.17    1.60
  10   1  -1   23.78    0.89
 -10   1   1   22.83    0.94
 -10   1   1   25.06    0.96
  10   1  -1   25.59    0.91
  10   1  -1   25.67    0.95
  10   1  -1   24.44    0.94
 -10   1   1   24.09    0.88
 -10   1   1   27.31    1.69
  10   1  -1   25.37    0.94
  10   1  -1   25.33    0.93
 -10   1   1   25.60    0.93
 -10   1   1   25.96    0.95
 -10   1   1   24.65    0.88
  10   1  -1   24.69    0.93
  10   1  -1   25.65    0.92
 -10   1   1   26.05    0.96
 -10   1   1   25.35    0.87
 -10   1   1   25.31    0.91
   9  -1  -1   27.36    1.59
  -9  -1   1   26.57    0.89
   9  -1  -1   25.71    0.95
  -9  -1   1   26.42    0.93
  -9  -1   1   26.57    0.92
  -9  -1   1   26.32    0.92
   9  -1  -1   26.27    0.96
  -9  -1   1   26.15    0.90
   9  -1  -1   26.50    0.95
  -9  -1   1   26.15    0.94
   9  -1  -1   29.43    1.16
   9  -1  -1   26.59    0.95
   9  -1  -1   27.43    0.97
  -9  -1   1   24.28    0.94
  -9  -1   1   25.84    0.91
  -9  -1   1   25.96    1.49
   9  -1  -1   26.20    0.97
  -9  -1   1   26.01    0.93
   9  -1  -1   26.30    0.91
   9  -1  -1   24.75    0.94
  -9  -1   1   26.72    0.92
  -9   1   1   25.39    0.90
  -9   1   1   25.16    0.92
   9   1  -1   26.00    0.94
  -9   1   1   27.16    0.90
  -9   1   1   27.48    0.96
   9   1  -1   25.85    0.91
   9   1  -1   26.60    0.93
   9   1  -1   25.61    0.95
   9   1  -1   25.93    0.92
   9   1  -1   25.17    0.94
  -9   1   1   28.45    1.65
   9   1  -1   26.40    0.92
  -9   1   1   26.37    0.94
   9   1  -1   25.77    0.91
   9   1  -1   26.11    0.93
  -9   1   1   25.18    0.92
  -9   1   1   25.47    0.96
  -9   1   1   25.37    0.93
   9   1  -1   26.60    0.94
  -9   1   1   27.57    0.97
   9   1  -1   27.26    1.57
  -9   1   1   26.07    0.90
   8  -1  -1   26.09    0.89
  -8  -1   1   24.69    0.86
   8  -1  -1   25.13    0.89
  -8  -1   1   24.42    0.86
  -8  -1   1   24.09    0.88
   8  -1  -1   22.67    1.31
   8  -1  -1   25.16    0.89
   8  -1  -1   24.68    0.87
  -8  -1   1   24.35    0.84
   8  -1  -1   24.48    0.85
  -8  -1   1   24.71    0.86
   8  -1  -1   24.78    0.88
  -8  -1   1   24.71    0.83
   8  -1  -1   24.44    0.89
   8  -1  -1   25.41    0.89
  -8  -1   1   24.67    0.85
  -8  -1   1   24.96    0.86
  -8  -1   1   22.35    1.25
  -8  -1   1   24.52    0.87
   8  -1  -1   24.55    0.91
  -8  -1   1   25.82    0.88
   8   1  -1   24.53    0.87
   8   1  -1   25.29    0.89
  -8   1   1   26.55    0.89
  -8   1   1   24.35    0.86
   8   1  -1   25.16    0.85
  -8   1   1   25.03    0.83
  -8   1   1   24.59    0.86
   8   1  -1   24.16    0.85
  -8   1   1   24.74    0.85
  -8   1   1   24.27    0.89
  -8   1   1   24.32    0.87
   8   1  -1   23.96    0.86
  -8   1   1   24.69    0.84
   8   1  -1   26.10    0.88
   8   1  -1   25.36    0.89
   8   1  -1   25.08    0.87
   8   1  -1   25.84    0.88
  -8   1   1   25.78    0.91
   8   1  -1   24.04    1.33
  -8   1   1   25.31    0.89
  -8   1   1   24.45    1.38
   8   1  -1   24.51    0.86
   7  -1  -1  133.99    4.56
  -7  -1   1  132.81    4.48
  -7   1   1  131.91    4.60
   7   1  -1  135.33    4.54
   6  -1  -1   12.69    0.52
  -6  -1   1   13.94    0.51
   6  -1  -1   12.08    0.82
  -6  -1   1   14.28    0.50
  -6  -1   1   13.99    0.52
  -6  -1   1   14.17    0.52
   6  -1  -1   14.49    0.50
   6  -1  -1   13.80    0.53
   6  -1  -1   14.35    0.52
  -6  -1   1   13.59    0.55
   6  -1  -1   14.44    0.53
  -6  -1   1   13.20    0.51
  -6  -1   1   12.21    0.77
  -6  -1   1   14.01    0.51
   6  -1  -1   13.90    0.53
   6  -1  -1   14.52    0.53
  -6  -1   1   14.33    0.51
  -6  -1   1   14.22    0.49
  -6  -1   1   13.96    0.50
   6  -1  -1   13.95    0.55
  -6   1   1   13.20    0.53
   6   1  -1   14.62    0.51
  -6   1   1   14.40    0.52
   6   1  -1   14.21    0.51
  -6   1   1   14.15    0.52
   6   1  -1   13.23    0.82
  -6   1   1   14.42    0.52
   6   1  -1   14.78    0.53
  -6   1   1   14.40    0.50
   6   1  -1   13.74    0.51
  -6   1   1   15.11    0.49
   6   1  -1   15.17    0.57
  -6   1   1   12.27    0.85
   6   1  -1   13.73    0.51
   6   1  -1   14.00    0.51
   6   1  -1   14.17    0.52
   6   1  -1   13.95    0.50
  -6   1   1   13.22    0.50
  -6   1   1   14.06    0.52
   6   1  -1   14.27    0.50
  -6   1   1   14.17    0.54
  -6   1   1   13.37    0.53
   5  -1  -1    0.09    0.15
   5  -1  -1    0.04    0.04
  -5  -1   1   -0.02    0.03
  -5  -1   1    0.02    0.04
   5  -1  -1    0.03    0.04
   5  -1  -1   -0.02    0.04
  -5  -1   1   -0.01    0.04
  -5  -1   1    0.01    0.04
   5  -1  -1    0.06    0.05
  -5  -1   1   -0.01    0.10
  -5  -1   1   -0.02    0.03
   5  -1  -1    0.02    0.04
  -5  -1   1    0.10    0.04
  -5  -1   1    0.00    0.04
   5  -1  -1    0.06    0.05
   5  -1  -1    0.05    0.05
  -5  -1   1    0.05    0.04
   5  -1  -1   -0.05    0.04
  -5  -1   1   -0.03    0.03
  -5  -1   1   -0.02    0.03
   5  -1  -1    0.06    0.04
   5   1  -1    0.02    0.03
  -5   1   1    0.22    0.06
  -5   1   1    0.00    0.03
   5   1  -1   -0.03    0.03
   5   1  -1   -0.01    0.04
  -5   1   1    0.07    0.04
   5   1  -1    0.05    0.07
  -5   1   1    0.01    0.04
   5   1  -1    0.01    0.04
   5   1  -1    0.03    0.04
  -5   1   1   -0.01    0.04
   5   1  -1    0.02    0.04
  -5   1   1   -0.05    0.03
   5   1  -1   -0.04    0.03
  -5   1   1    0.02    0.04
  -5   1   1   -0.16    0.13
  -5   1   1   -0.05    0.04
   5   1  -1   -0.01    0.03
  -5   1   1    0.08    0.04
   5   1  -1    0.02    0.03
   5   1  -1    0.04    0.12
   4  -1  -1    0.13    0.03
   4  -1  -1    0.06    0.04
  -4  -1   1    0.06    0.04
   4  -1  -1    0.12    0.13
  -4  -1   1    0.03    0.03
   4  -1  -1    0.15    0.05
   4  -1  -1    0.09    0.04
   4  -1  -1    0.08    0.04
   4  -1  -1    0.05    0.04
  -4  -1   1    0.07    0.03
  -4  -1   1    0.00    0.03
   4  -1  -1    0.03    0.03
   4  -1  -1    0.00    0.03
  -4  -1   1    0.03    0.03
   4  -1  -1    0.10    0.05
  -4  -1   1    0.05    0.03
  -4  -1   1    0.10    0.10
  -4  -1   1    0.29    0.06
  -4  -1   1    0.06    0.03
   4  -1  -1    0.09    0.04
  -4  -1   1    0.07    0.04
  -4  -1   1    0.01    0.03
   4   1  -1    0.04    0.10
   4   1  -1    0.14    0.04
   4   1  -1    0.06    0.03
   4   1  -1    0.04    0.03
   4   1  -1    0.03    0.04
  -4   1   1    0.08    0.04
   4   1  -1    0.06    0.03
   4   1  -1    0.12    0.04
  -4   1   1    0.01    0.03
  -4   1   1   -0.01    0.04
  -4   1   1    0.02    0.04
  -4   1   1    0.00    0.03
  -4   1   1   -0.06    0.12
  -4   1   1    0.11    0.04
  -4   1   1    0.07    0.04
   4   1  -1    0.03    0.03
  -4   1   1    0.03    0.04
  -4   1   1    0.10    0.04
   4   1  -1    0.05    0.04
  -4   1   1    0.04    0.04
   4   1  -1    0.03    0.03
   4   1  -1    0.08    0.04
  -3  -1   1   68.84    2.23
   3  -1  -1   67.32    2.32
  -3   1   1   67.57    2.34
   3   1  -1   67.47    2.24
   2  -1  -1  166.07    5.25
  -2  -1   1  170.63    5.15
  -2   1   1  175.35    5.29
   2   1  -1  169.26    5.16
  -1  -1   1    2.02    0.10
   1  -1  -1    2.13    0.11
  -1  -1   1    2.06    0.09
  -1  -1   1    2.06    0.09
   1  -1  -1    2.06    0.10
   1  -1  -1    2.13    0.11
   1  -1  -1    2.21    0.09
  -1  -1   1    2.35    0.11
  -1  -1   1    2.07    0.08
  -1  -1   1    2.30    0.10
   1  -1  -1    2.25    0.07
   1  -1  -1    2.12    0.11
  -1  -1   1    2.26    0.10
  -1  -1   1    2.18    0.12
  -1  -1   1    1.76    0.17
   1  -1  -1    2.29    0.11
  -1  -1   1    2.02    0.10
  -1  -1   1    2.14    0.08
   1  -1  -1    2.19    0.12
   1  -1  -1    2.13    0.10
   1  -1  -1    2.02    0.23
  -1   1   1    2.06    0.12
  -1   1   1    2.14    0.10
  -1   1   1    2.51    0.12
   1   1  -1    2.24    0.10
  -1   1   1    2.28    0.08
   1   1  -1    2.01    0.09
   1   1  -1    2.12    0.10
   1   1  -1    2.06    0.09
  -1   1   1    2.28    0.11
   1   1  -1    2.19    0.09
   1   1  -1    2.28    0.08
  -1   1   1    2.23    0.11
  -1   1   1    2.40    0.10
   1   1  -1    2.16    0.11
  -1   1   1    2.22    0.24
  -1   1   1    2.04    0.13
   1   1  -1    2.21    0.12
  -1   1   1    2.24    0.09
   1   1  -1    2.07    0.08
   1  -1   1   43.75    1.50
  -1  -1  -1   43.64    1.55
   1   1   1   41.86    1.55
  -1   1  -1   45.65    1.51
  -2  -1  -1    1.17    0.09
  -2  -1  -1    1.10    0.08
   2  -1   1    1.24    0.09
  -2  -1  -1    1.21    0.08
  -2  -1  -1    1.33    0.08
   2  -1   1    1.17    0.09
  -2  -1  -1    1.36    0.09
   2  -1   1    1.10    0.09
   2  -1   1    1.00    0.08
  -2  -1  -1    1.03    0.09
  -2  -1  -1    1.14    0.22
   2  -1   1    1.12    0.21
  -2  -1  -1    1.24    0.08
   2  -1   1    1.00    0.08
  -2  -1  -1    1.07    0.09
  -2  -1  -1    1.20    0.08
  -2  -1  -1    1.21    0.08
   2  -1   1    1.05    0.08
   2  -1   1    1.07    0.09
   2   1   1    1.04    0.08
  -2   1  -1    1.05    0.09
   2   1   1    1.13    0.09
  -2   1  -1    0.96    0.08
  -2   1  -1    1.03    0.08
   2   1   1    1.14    0.08
  -2   1  -1    1.07    0.08
   2   1   1    1.00    0.22
   2   1   1    1.15    0.08
  -2   1  -1    1.05    0.09
  -2   1  -1    0.98    0.20
   2   1   1    1.13    0.09
  -2   1  -1    1.12    0.08
  -2   1  -1    1.07    0.08
  -2   1  -1    1.23    0.08
   2   1   1    1.31    0.08
   2   1   1    1.09    0.08
   2   1   1    1.25    0.08
  -2   1  -1    1.16    0.09
   2   1   1    1.01    0.09
  -3  -1  -1    8.01    0.28
  -3  -1  -1    8.00    0.30
  -3  -1  -1    6.82    0.48
  -3  -1  -1    7.25    0.30
   3  -1   1    7.24    0.30
   3  -1   1    8.07    0.30
   3  -1   1    7.88    0.30
   3  -1   1    7.92    0.29
  -3  -1  -1    7.61    0.29
   3  -1   1    8.16    0.30
  -3  -1  -1    7.99    0.28
   3  -1   1    7.92    0.29
  -3  -1  -1    7.43    0.28
  -3  -1  -1    7.31    0.29
   3  -1   1    7.39    0.29
   3  -1   1    7.70    0.31
  -3  -1  -1    7.42    0.29
   3  -1   1    6.57    0.48
  -3  -1  -1    7.86    0.27
  -3   1  -1    7.74    0.29
   3   1   1    7.26    0.29
  -3   1  -1    7.91    0.31
  -3   1  -1    7.32    0.50
  -3   1  -1    7.46    0.29
   3   1   1    7.46    0.29
   3   1   1    7.49    0.29
  -3   1  -1    7.63    0.28
   3   1   1    7.57    0.30
   3   1   1    6.35    0.48
   3   1   1    7.17    0.28
   3   1   1    7.76    0.30
   3   1   1    7.61    0.28
   3   1   1    7.62    0.28
  -3   1  -1    7.67    0.30
  -3   1  -1    7.65    0.30
  -3   1  -1    8.06    0.30
   3   1   1    7.69    0.28
  -3   1  -1    7.69    0.29
  -3   1  -1    7.41    0.29
  -4  -1  -1  156.65    4.95
   4  -1   1  151.51    4.94
   4   1   1  150.14    4.97
  -4   1  -1  158.05    5.02
  -5  -1  -1  131.83    4.33
   5  -1   1  129.23    4.34
  -5   1  -1  130.60    4.38
   5   1   1  129.54    4.37
  -6  -1  -1   11.03    0.43
  -6  -1  -1   11.44    0.44
  -6  -1  -1   10.68    0.44
  -6  -1  -1   11.54    0.43
  -6  -1  -1   11.90    0.44
   6  -1   1   11.02    0.46
   6  -1   1   10.99    0.46
   6  -1   1   11.48    0.44
  -6  -1  -1   10.92    0.45
   6  -1   1   11.44    0.45
   6  -1   1   10.70    0.46
  -6  -1  -1   11.63    0.78
  -6  -1  -1   11.00    0.47
   6  -1   1   11.10    0.48
   6  -1   1   11.33    0.46
  -6  -1  -1   11.10    0.45
   6  -1   1    9.58    0.75
  -6  -1  -1   11.45    0.45
  -6   1  -1   11.19    0.46
   6   1   1   10.87    0.47
   6   1   1   10.58    0.80
   6   1   1   11.23    0.45
   6   1   1   10.94    0.42
  -6   1  -1   11.84    0.41
  -6   1  -1   10.92    0.80
   6   1   1   11.51    0.45
   6   1   1   11.73    0.50
   6   1   1   11.73    0.46
  -6   1  -1   11.61    0.46
  -6   1  -1   10.73    0.43
   6   1   1   11.23    0.46
   6   1   1   11.19    0.43
  -6   1  -1   11.61    0.48
   6   1   1   11.00    0.44
  -6   1  -1   11.48    0.43
   6   1   1   11.18    0.45
  -6   1  -1   11.46    0.46
  -6   1  -1   10.96    0.43
  -6   1  -1   11.40    0.47
   7  -1   1   15.67    1.03
   7  -1   1   17.00    0.65
  -7  -1  -1   14.31    0.97
  -7  -1  -1   17.99    0.67
   7  -1   1   16.89    0.65
   7  -1   1   16.41    0.64
   7  -1   1   17.35    0.63
   7  -1   1   17.73    0.65
  -7  -1  -1   17.11    0.63
   7  -1   1   17.72    0.67
   7  -1   1   16.94    0.66
   7  -1   1   16.53    0.63
  -7  -1  -1   16.82    0.63
  -7  -1  -1   16.48    0.61
  -7  -1  -1   17.12    0.63
  -7  -1  -1   17.67    0.65
   7  -1   1   16.59    0.65
  -7  -1  -1   17.05    0.64
  -7  -1  -1   17.07    0.62
  -7   1  -1   16.75    0.64
  -7   1  -1   17.15    0.65
   7   1   1   16.79    0.62
   7   1   1   16.99    0.62
   7   1   1   16.52    1.08
   7   1   1   17.13    0.65
  -7   1  -1   17.85    0.59
  -7   1  -1   16.72    0.66
  -7   1  -1   17.46    0.66
  -7   1  -1   16.45    1.07
   7   1   1   17.13    0.64
  -7   1  -1   17.33    0.62
  -7   1  -1   18.48    0.63
  -7   1  -1   17.47    0.65
   7   1   1   17.39    0.61
   7   1   1   17.05    0.64
  -7   1  -1   16.91    0.62
  -7   1  -1   17.30    0.64
   7   1   1   16.96    0.63
   7   1   1   16.63    0.62
   7   1   1   16.60    0.64
   7   1   1   17.09    0.65
  -8  -1  -1    5.76    0.30
  -8  -1  -1    5.74    0.29
   8  -1   1    4.24    0.64
  -8  -1  -1    6.58    0.67
  -8  -1  -1    5.46    0.29
   8  -1   1    5.35    0.30
   8  -1   1    5.86    0.31
  -8  -1  -1    5.42    0.29
   8  -1   1    5.92    0.31
  -8  -1  -1    5.56    0.30
   8  -1   1    6.06    0.33
  -8  -1  -1    5.87    0.30
   8  -1   1    5.95    0.32
   8  -1   1    5.76    0.32
  -8  -1  -1    5.09    0.30
   8  -1   1    5.34    0.33
  -8  -1  -1    5.48    0.28
  -8  -1  -1    5.49    0.32
   8  -1   1    5.83    0.33
   8  -1   1    6.21    0.30
   8   1   1    5.91    0.79
  -8   1  -1    5.26    0.32
  -8   1  -1    5.95    0.27
  -8   1  -1    7.05    0.35
  -8   1  -1    5.52    0.30
   8   1   1    5.58    0.30
   8   1   1    5.14    0.28
  -8   1  -1    6.22    0.32
   8   1   1    4.91    0.30
   8   1   1    5.36    0.30
  -8   1  -1    5.90    0.31
   8   1   1    5.27    0.29
   8   1   1    5.70    0.32
   8   1   1    5.63    0.29
  -8   1  -1    6.25    0.30
  -8   1  -1    5.96    0.78
  -8   1  -1    5.26    0.30
   8   1   1    5.71    0.31
  -8   1  -1    5.71    0.29
   8   1   1    4.95    0.30
   8   1   1    5.43    0.27
  -8   1  -1    5.87    0.29
  -9  -1  -1    2.48    0.25
   9  -1   1    2.45    0.21
  -9  -1  -1    2.31    0.59
  -9  -1  -1    2.50    0.21
  -9  -1  -1    2.81    0.21
   9  -1   1    2.77    0.22
  -9  -1  -1    2.73    0.21
   9  -1   1    2.35    0.25
  -9  -1  -1    2.50    0.20
   9  -1   1    2.61    0.26
  -9  -1  -1    2.62    0.20
   9  -1   1    2.10    0.23
   9  -1   1    2.92    0.23
  -9  -1  -1    2.75    0.22
   9  -1   1    2.88    0.23
  -9  -1  -1    2.99    0.21
  -9  -1  -1    2.80    0.20
   9  -1   1    2.90    0.65
  -9  -1  -1    2.30    0.19
   9  -1   1    2.96    0.21
   9  -1   1    2.41    0.21
  -9   1  -1    2.74    0.30
   9   1   1    2.45    0.22
   9   1   1    2.46    0.20
   9   1   1    2.99    0.21
   9   1   1    2.58    0.20
   9   1   1    2.33    0.21
  -9   1  -1    2.77    0.18
  -9   1  -1    2.09    0.18
  -9   1  -1    2.43    0.22
  -9   1  -1    2.69    0.20
  -9   1  -1    2.14    0.23
   9   1   1    2.45    0.21
   9   1   1    3.05    0.22
   9   1   1    2.47    0.24
  -9   1  -1    2.40    0.21
  -9   1  -1    2.65    0.21
   9   1   1    1.94    0.21
   9   1   1    3.38    0.74
   9   1   1    2.67    0.19
  -9   1  -1    2.62    0.21
  -9   1  -1    3.01    0.64
 -10  -1  -1    4.87    0.32
 -10  -1  -1    4.14    0.26
  10  -1   1    4.39    0.30
 -10  -1  -1    4.36    0.30
  10  -1   1    4.88    0.31
  10  -1   1    4.20    0.29
  10  -1   1    4.33    0.32
 -10  -1  -1    4.04    0.27
  10  -1   1    4.98    0.31
 -10  -1  -1    4.94    0.30
 -10  -1  -1    5.14    0.84
  10  -1   1    4.35    0.31
 -10  -1  -1    4.47    0.28
  10  -1   1    3.89    0.27
 -10  -1  -1    4.50    0.29
 -10  -1  -1    4.90    0.30
  10   1   1    4.11    0.29
 -10   1  -1    4.83    0.26
 -10   1  -1    5.23    0.34
  10   1   1    4.36    0.28
 -10   1  -1    4.82    0.30
  10   1   1    4.54    0.27
  10   1   1    4.82    0.31
 -10   1  -1    5.60    1.46
  10   1   1    4.66    0.30
  10   1   1    4.23    0.30
  10   1   1    4.76    0.31
 -10   1  -1    4.38    0.30
  10   1   1    3.97    0.81
 -10   1  -1    4.42    0.30
 -10   1  -1    4.49    0.28
  10   1   1    4.67    0.32
  10   1   1    4.94    0.29
 -10   1  -1    4.56    0.28
  11  -1   1    2.76    0.30
 -11  -1  -1    2.62    0.23
  11  -1   1    2.26    0.27
 -11  -1  -1    2.95    0.25
 -11  -1  -1    3.50    0.78
  11  -1   1    3.15    0.27
 -11  -1  -1    3.03    0.30
  11  -1   1    2.45    0.25
  11  -1   1    2.39    0.73
 -11  -1  -1    2.54    0.25
 -11  -1  -1    3.22    0.25
  11  -1   1    2.96    0.32
  11  -1   1    2.56    0.27
 -11  -1  -1    2.99    0.23
  11  -1   1    3.24    0.27
  11   1   1    2.69    0.21
 -11   1  -1    3.17    0.32
  11   1   1    2.97    0.24
 -11   1  -1    2.49    0.26
 -11   1  -1    3.11    0.25
  11   1   1    3.16    0.33
  11   1   1    2.88    0.30
 -11   1  -1    2.37    0.20
  11   1   1    3.01    0.77
 -11   1  -1    2.77    0.76
  11   1   1    2.12    0.23
  11   1   1    2.92    0.30
  11   1   1    2.45    0.25
 -11   1  -1    2.85    0.26
  11   1   1    2.42    0.27
  12  -1   1    7.58    0.46
 -12  -1  -1    9.02    0.68
 -12  -1  -1    8.14    0.43
 -12  -1  -1    8.18    0.42
  12  -1   1    7.28    0.44
 -12  -1  -1    8.52    0.44
  12  -1   1    7.64    0.45
  12  -1   1   11.05    1.42
 -12  -1  -1    8.30    1.19
 -12  -1  -1    7.48    0.45
  12  -1   1    7.95    0.46
  12  -1   1    7.46    0.48
  12  -1   1    7.65    0.45
 -12   1  -1    8.09    0.47
 -12   1  -1    7.60    0.39
  12   1   1    7.89    0.43
  12   1   1    6.94    0.39
 -12   1  -1    9.08    1.32
 -12   1  -1    7.65    0.47
  12   1   1   11.35    1.31
  12   1   1    7.06    0.43
  12   1   1    7.48    0.45
  12   1   1    7.87    0.43
  12   1   1    7.46    0.46
  12   1   1    7.91    0.44
 -12   1  -1    8.68    0.51
 -12   1  -1    8.03    0.45
  12   1   1    7.71    0.42
  13  -1   1    1.01    0.76
  13  -1   1    1.57    0.24
  13  -1   1    1.95    0.24
  13  -1   1    1.72    0.25
  13  -1   1    1.99    0.26
 -13  -1  -1    1.72    0.23
 -13  -1  -1    1.68    0.22
  13  -1   1    1.91    0.27
 -13  -1  -1    1.77    0.26
  13  -1   1    1.88    0.26
  13   1   1    2.47    0.27
 -13   1  -1    1.47    0.22
  13   1   1    2.35    0.30
 -13   1  -1    1.95    0.22
  13   1   1    2.39    0.28
  13   1   1    1.84    0.26
 -13   1  -1    2.13    0.81
  13   1   1    1.89    0.24
  13   1   1    1.74    0.24
 -13   1  -1    1.94    0.24
 -13   1  -1    2.48    0.31
  14  -1   1    0.31    0.14
  14  -1   1   -0.01    0.10
 -14  -1  -1    0.22    0.11
  14  -1   1    0.05    0.11
 -14  -1  -1    0.08    0.11
 -14  -1  -1    0.27    0.13
 -14  -1  -1    0.73    0.74
  14  -1   1    0.34    0.94
  14  -1   1    0.29    0.14
  14  -1   1    0.32    0.14
 -14  -1  -1    0.26    0.16
 -14  -1  -1    0.28    0.13
  14  -1   1    0.10    0.13
  14   1   1    0.22    0.11
  14   1   1    0.13    0.13
  14   1   1    0.22    0.12
  14   1   1    0.16    0.12
  14   1   1    0.18    0.12
 -14   1  -1    0.35    0.12
 -14   1  -1    0.62    0.91
 -14   1  -1    0.09    0.12
 -14   1  -1    0.16    0.11
 -14   1  -1    0.27    0.13
  14   1   1    0.34    0.89
  14   1   1    0.13    0.11
 -14   1  -1    0.27    0.17
  15  -1   1    0.97    0.20
  15  -1   1    1.55    0.25
 -15  -1  -1    1.65    0.27
  15  -1   1    1.37    0.27
  15  -1   1    1.62    0.25
 -15  -1  -1    1.26    0.23
  15  -1   1    1.73    1.08
 -15  -1  -1    1.16    0.21
 -15  -1  -1    1.60    0.24
 -15  -1  -1    1.45    0.21
 -15   1  -1    1.06    0.21
 -15   1  -1    1.26    0.26
 -15   1  -1    1.51    0.24
  15   1   1    0.92    0.26
  15   1   1    0.96    0.21
  15   1   1    1.43    0.23
  15   1   1    1.23    0.23
 -15   1  -1    0.32    1.20
  15   1   1    1.22    0.22
 -15   1  -1    1.56    0.21
 -15   1  -1    1.58    0.28
  15  -2  -1    4.07    1.21
  15  -2  -1    4.59    0.48
 -15  -2   1    4.02    0.34
 -15  -2   1    4.58    0.30
  15  -2  -1    3.88    0.36
  15  -2  -1    3.65    0.41
  15  -2  -1    4.65    0.40
 -15  -2   1    4.29    0.34
 -15  -2   1    4.28    0.36
  15  -2  -1    4.55    0.40
 -15  -2   1    4.24    0.37
  15   2  -1    4.22    0.37
 -15   2   1    4.04    0.30
  15   2  -1    4.07    0.37
  15   2  -1    4.79    0.36
 -15   2   1    4.42    0.35
 -15   2   1    4.38    0.46
  15   2  -1    4.07    0.36
 -15   2   1    4.89    1.31
 -15   2   1    4.79    0.41
  15   2  -1    4.44    0.35
  15   2  -1    4.04    0.33
 -14  -2   1    0.73    0.17
  14  -2  -1    0.87    0.22
  14  -2  -1    0.87    0.23
  14  -2  -1    0.50    0.17
 -14  -2   1    0.45    0.14
 -14  -2   1    0.46    0.13
  14  -2  -1    0.64    0.19
  14  -2  -1    0.74    0.19
  14  -2  -1    0.95    0.97
 -14  -2   1    0.54    0.16
 -14  -2   1    0.34    0.12
 -14   2   1    0.78    0.18
  14   2  -1    0.79    0.19
  14   2  -1    0.63    0.15
 -14   2   1    0.62    0.18
  14   2  -1    0.44    0.15
  14   2  -1    0.52    0.15
 -14   2   1    0.67    0.14
  14   2  -1    0.76    0.17
  14   2  -1    0.65    0.18
 -14   2   1    0.77    1.06
  14   2  -1    0.55    0.15
 -14   2   1    0.76    0.20
 -14   2   1    1.19    0.21
  13  -2  -1   11.66    1.39
 -13  -2   1   11.09    0.54
  13  -2  -1   10.67    0.56
  13  -2  -1   10.81    0.61
 -13  -2   1   11.00    0.49
  13  -2  -1   11.31    0.59
  13  -2  -1   11.12    0.60
 -13  -2   1   10.80    0.56
 -13  -2   1   11.15    0.55
 -13  -2   1   11.22    0.52
 -13  -2   1   11.36    1.29
 -13  -2   1    9.77    0.47
  13  -2  -1    9.89    0.57
 -13   2   1   10.63    0.59
 -13   2   1   10.84    0.56
  13   2  -1   11.03    0.56
 -13   2   1   11.22    0.49
 -13   2   1   11.31    0.62
  13   2  -1   10.11    0.53
  13   2  -1   10.19    0.54
  13   2  -1    9.72    0.55
 -13   2   1   13.25    1.70
  13   2  -1   10.94    0.53
  13   2  -1   11.02    0.53
 -13   2   1   11.28    0.55
  13   2  -1   11.25    0.57
  13   2  -1   10.19    1.42
 -12  -2   1   -0.03    0.08
  12  -2  -1    0.15    0.11
  12  -2  -1    0.10    0.10
 -12  -2   1    0.07    0.07
 -12  -2   1    0.04    0.09
 -12  -2   1   -0.03    0.07
 -12  -2   1    0.51    0.54
  12  -2  -1    0.00    0.10
  12  -2  -1    0.00    0.08
 -12  -2   1   -0.07    0.06
  12  -2  -1   -0.01    0.09
  12  -2  -1    0.20    0.56
 -12  -2   1    0.14    0.10
  12   2  -1    0.13    0.09
 -12   2   1    0.01    0.09
  12   2  -1    0.24    0.10
  12   2  -1    0.02    0.10
  12   2  -1    0.04    0.54
  12   2  -1    0.03    0.09
 -12   2   1   -0.01    0.09
  12   2  -1    0.02    0.09
  12   2  -1    0.14    0.11
  12   2  -1   -0.09    0.07
 -12   2   1    0.42    0.62
 -12   2   1    0.23    0.13
 -12   2   1   -0.06    0.07
 -11  -2   1    3.40    0.70
 -11  -2   1    2.33    0.19
  11  -2  -1    2.61    0.31
  11  -2  -1    2.81    0.30
  11  -2  -1    2.34    0.24
 -11  -2   1    2.69    0.22
  11  -2  -1    2.20    0.25
  11  -2  -1    3.26    0.28
  11  -2  -1    3.31    0.76
 -11  -2   1    3.15    0.26
 -11  -2   1    2.00    0.23
 -11  -2   1    2.72    0.23
  11  -2  -1    2.93    0.30
 -11  -2   1    2.85    0.21
 -11   2   1    2.20    0.24
  11   2  -1    3.33    0.25
  11   2  -1    3.12    0.26
  11   2  -1    2.64    0.28
  11   2  -1    2.65    0.23
 -11   2   1    2.59    0.20
  11   2  -1    2.77    0.24
  11   2  -1    2.58    0.26
 -11   2   1    2.67    0.26
  11   2  -1    2.75    0.23
  11   2  -1    3.07    0.24
 -11   2   1    2.62    0.21
 -11   2   1    3.19    0.84
  11   2  -1    2.61    0.75
 -11   2   1    2.61    0.29
  11   2  -1    2.46    0.25
 -11   2   1    2.08    0.25
 -10  -2   1    0.20    0.10
 -10  -2   1    0.38    0.10
 -10  -2   1    0.23    0.08
  10  -2  -1    0.41    0.13
  10  -2  -1    0.29    0.11
 -10  -2   1    0.47    0.42
 -10  -2   1    0.29    0.11
  10  -2  -1    0.19    0.10
 -10  -2   1    0.24    0.08
  10  -2  -1    0.37    0.12
  10  -2  -1    0.32    0.11
 -10  -2   1    0.10    0.08
  10  -2  -1    0.13    0.09
 -10  -2   1    0.29    0.09
  10  -2  -1    0.09    0.51
  10   2  -1    0.24    0.10
 -10   2   1    0.16    0.10
  10   2  -1    0.32    0.10
 -10   2   1    0.10    0.08
  10   2  -1    0.35    0.11
  10   2  -1    0.33    0.10
  10   2  -1    0.14    0.45
  10   2  -1    0.23    0.09
  10   2  -1    0.23    0.10
 -10   2   1    0.18    0.09
  10   2  -1    0.34    0.10
 -10   2   1    0.22    0.10
  10   2  -1    0.39    0.10
 -10   2   1    0.13    0.10
  10   2  -1    0.21    0.09
 -10   2   1    0.21    0.46
 -10   2   1    0.11    0.07
 -10   2   1    0.18    0.08
  10   2  -1    0.23    0.09
   9  -2  -1   43.31    1.49
  -9  -2   1   45.05    1.46
   9  -2  -1   42.49    1.48
   9  -2  -1   43.38    1.49
  -9  -2   1   44.45    1.44
  -9  -2   1   43.23    1.47
  -9  -2   1   44.64    1.42
  -9  -2   1   42.39    1.45
  -9  -2   1   43.95    1.41
   9  -2  -1   43.87    1.47
   9  -2  -1   43.60    1.49
   9  -2  -1   42.94    1.49
   9  -2  -1   48.94    2.29
  -9  -2   1   45.32    2.11
  -9  -2   1   43.79    1.46
  -9  -2   1   43.81    1.40
  -9  -2   1   43.68    1.48
   9  -2  -1   42.37    1.52
  -9  -2   1   43.14    1.46
   9  -2  -1   43.26    1.50
   9   2  -1   42.35    1.44
  -9   2   1   44.93    1.51
  -9   2   1   44.96    1.48
  -9   2   1   43.61    1.46
  -9   2   1   43.24    1.50
  -9   2   1   44.35    1.46
   9   2  -1   43.03    1.43
   9   2  -1   44.36    1.46
  -9   2   1   46.46    2.37
  -9   2   1   44.31    1.47
   9   2  -1   44.79    1.46
  -9   2   1   44.00    1.45
   9   2  -1   41.76    1.44
  -9   2   1   44.42    1.40
   9   2  -1   43.51    1.44
   9   2  -1   45.40    1.47
  -9   2   1   44.24    1.42
  -9   2   1   42.56    1.51
   9   2  -1   43.61    1.46
   9   2  -1   44.14    1.47
   9   2  -1   44.49    1.47
   9   2  -1   44.10    2.20
  -8  -2   1    3.86    0.21
  -8  -2   1    4.70    0.56
  -8  -2   1    4.00    0.25
  -8  -2   1    3.68    0.25
  -8  -2   1    4.69    0.26
   8  -2  -1    4.01    0.26
   8  -2  -1    3.93    0.26
   8  -2  -1    3.93    0.26
   8  -2  -1    3.96    0.27
  -8  -2   1    4.21    0.22
   8  -2  -1    4.31    0.26
  -8  -2   1    4.17    0.25
  -8  -2   1    3.67    0.23
   8  -2  -1    4.00    0.28
   8  -2  -1    3.69    0.28
  -8  -2   1    4.31    0.32
   8  -2  -1    3.97    0.65
   8  -2  -1    3.57    0.30
  -8   2   1    3.74    0.22
   8   2  -1    4.07    0.23
  -8   2   1    4.10    0.28
   8   2  -1    4.14    0.24
  -8   2   1    3.72    0.24
  -8   2   1    3.86    0.23
  -8   2   1    4.22    0.27
   8   2  -1    3.49    0.24
  -8   2   1    4.09    0.27
   8   2  -1    4.09    0.24
   8   2  -1    4.18    0.25
  -8   2   1    3.65    0.25
   8   2  -1    4.33    0.29
  -8   2   1    3.98    0.25
  -8   2   1    3.96    0.68
   8   2  -1    3.66    0.22
   8   2  -1    4.36    0.24
   8   2  -1    3.60    0.23
   8   2  -1    4.21    0.25
  -8   2   1    3.80    0.20
   8   2  -1    3.10    0.54
   7  -2  -1    5.62    0.31
  -7  -2   1    6.20    0.27
  -7  -2   1    5.84    0.26
  -7  -2   1    5.58    0.29
   7  -2  -1    6.41    0.35
  -7  -2   1    5.54    0.55
   7  -2  -1    6.05    0.31
  -7  -2   1    5.50    0.30
   7  -2  -1    6.00    0.31
   7  -2  -1    6.14    0.64
  -7  -2   1    5.61    0.28
  -7  -2   1    6.03    0.29
   7  -2  -1    5.98    0.32
  -7  -2   1    6.14    0.30
   7  -2  -1    6.54    0.32
  -7  -2   1    6.06    0.31
  -7  -2   1    6.04    0.29
  -7  -2   1    6.45    0.28
   7  -2  -1    6.24    0.32
  -7  -2   1    5.79    0.30
   7   2  -1    6.56    0.30
   7   2  -1    6.28    0.29
  -7   2   1    6.65    0.34
  -7   2   1    5.97    0.69
   7   2  -1    6.18    0.31
   7   2  -1    5.46    0.59
   7   2  -1    6.03    0.30
   7   2  -1    6.00    0.30
   7   2  -1    5.81    0.29
  -7   2   1    6.38    0.30
  -7   2   1    5.17    0.29
   7   2  -1    6.26    0.29
   7   2  -1    6.30    0.37
   7   2  -1    6.20    0.30
  -7   2   1    5.98    0.28
  -7   2   1    6.24    0.34
  -7   2   1    5.86    0.31
  -7   2   1    6.48    0.26
  -7   2   1    6.50    0.33
   7   2  -1    6.14    0.30
  -7   2   1    6.15    0.31
  -7   2   1    6.26    0.30
   6  -2  -1    9.99    0.44
  -6  -2   1    9.47    0.67
   6  -2  -1    9.98    0.42
  -6  -2   1   10.49    0.38
  -6  -2   1   10.42    0.43
  -6  -2   1   11.35    0.45
   6  -2  -1   10.02    0.44
   6  -2  -1    9.65    0.43
   6  -2  -1   10.17    0.44
  -6  -2   1   10.44    0.43
   6  -2  -1    9.57    0.76
  -6  -2   1    9.58    0.41
  -6  -2   1   10.38    0.40
  -6  -2   1   10.04    0.41
  -6  -2   1   10.94    0.39
  -6  -2   1   10.33    0.38
   6  -2  -1   10.36    0.43
   6  -2  -1   10.04    0.42
   6  -2  -1   10.43    0.46
  -6  -2   1   10.49    0.41
  -6   2   1   10.38    0.37
  -6   2   1   10.35    0.42
  -6   2   1    9.90    0.44
  -6   2   1    9.84    0.43
  -6   2   1   10.02    0.44
   6   2  -1    9.86    0.42
   6   2  -1   10.49    0.76
  -6   2   1   10.06    0.39
   6   2  -1   10.65    0.40
   6   2  -1    9.90    0.39
  -6   2   1   10.07    0.51
   6   2  -1   10.49    0.39
   6   2  -1   10.49    0.41
   6   2  -1   10.80    0.42
  -6   2   1   10.06    0.41
  -6   2   1   10.14    0.42
  -6   2   1    9.06    0.79
   6   2  -1   10.33    0.41
   6   2  -1   10.37    0.42
  -6   2   1    9.69    0.41
   6   2  -1   10.17    0.41
   5  -2  -1  103.77    3.65
  -5  -2   1  106.05    3.53
   5   2  -1  103.45    3.60
  -5   2   1  104.12    3.73
   4  -2  -1   92.43    3.25
  -4  -2   1   90.89    3.10
  -4   2   1   95.06    3.32
   4   2  -1   90.73    3.16
   3  -2  -1    1.57    0.12
  -3  -2   1    1.23    0.08
  -3  -2   1    1.59    0.12
  -3  -2   1    1.37    0.09
   3  -2  -1    1.43    0.12
   3  -2  -1    1.58    0.13
   3  -2  -1    1.39    0.12
   3  -2  -1    1.59    0.08
  -3  -2   1    1.05    0.22
   3  -2  -1    1.32    0.14
   3  -2  -1    1.72    0.33
  -3  -2   1    1.40    0.07
   3  -2  -1    1.52    0.12
  -3  -2   1    1.44    0.11
  -3  -2   1    1.38    0.11
   3  -2  -1    1.60    0.11
   3  -2  -1    1.32    0.12
  -3  -2   1    1.25    0.10
  -3   2   1    1.62    0.33
   3   2  -1    1.44    0.07
  -3   2   1    1.56    0.13
   3   2  -1    1.41    0.11
   3   2  -1    1.46    0.12
   3   2  -1    1.43    0.15
   3   2  -1    1.20    0.11
   3   2  -1    1.41    0.10
   3   2  -1    1.36    0.25
   3   2  -1    1.38    0.09
  -3   2   1    1.07    0.12
  -3   2   1    1.47    0.13
   3   2  -1    1.35    0.11
   3   2  -1    1.26    0.10
  -3   2   1    1.84    0.17
   3   2  -1    1.27    0.11
  -3   2   1    1.28    0.10
   3   2  -1    1.32    0.10
  -3   2   1    1.45    0.11
   2  -2  -1   41.12    1.66
  -2  -2   1   42.67    1.57
   2   2  -1   41.07    1.59
  -2   2   1   41.91    1.69
   1  -2  -1   39.86    1.58
  -1  -2   1   40.15    1.52
   1  -2  -1   38.50    1.78
   1   2  -1   40.04    1.52
   0  -2  -1   30.47    1.35
   0  -2   1   30.07    1.25
   0   2   1   30.34    1.59
  -1  -2  -1   16.12    0.55
  -1  -2  -1   16.95    0.58
   1  -2   1   16.19    0.57
  -1  -2  -1   16.74    0.58
   1  -2   1   17.31    0.58
   1  -2   1   17.05    0.57
  -1  -2  -1   16.34    0.56
  -1  -2  -1   16.09    0.57
   1  -2   1   15.40    0.81
   1  -2   1   16.73    0.54
   1  -2   1   17.59    0.58
  -1  -2  -1   16.59    0.59
  -1  -2  -1   14.34    0.84
   1  -2   1   16.16    0.57
   1  -2   1   16.92    0.56
   1   2   1   16.92    0.57
   1   2   1   16.37    0.57
  -1   2  -1   16.84    0.56
   1   2   1   16.57    0.57
  -1   2  -1   16.19    0.83
   1   2   1   17.03    0.56
  -1   2  -1   16.75    0.57
  -1   2  -1   17.44    0.57
  -1   2  -1   16.77    0.55
  -1   2  -1   17.39    0.57
   1   2   1   14.73    0.86
   1   2   1   16.82    0.58
  -1   2  -1   17.72    0.57
   1   2   1   16.74    0.59
   2  -2   1   13.44    0.77
   2  -2   1   16.05    0.55
  -2  -2  -1   13.54    0.81
   2  -2   1   16.22    0.55
  -2  -2  -1   15.39    0.55
  -2  -2  -1   14.94    0.56
   2  -2   1   16.79    0.56
   2  -2   1   15.36    0.54
   2  -2   1   15.72    0.55
  -2  -2  -1   15.82    0.55
  -2  -2  -1   16.15    0.54
   2  -2   1   15.80    0.52
  -2  -2  -1   15.41    0.52
  -2  -2  -1   15.71    0.54
   2  -2   1   15.13    0.54
   2  -2   1   15.80    0.53
  -2  -2  -1   15.42    0.54
   2  -2   1   15.01    0.53
  -2  -2  -1   14.76    0.54
  -2  -2  -1   14.69    0.49
  -2   2  -1   15.61    0.55
  -2   2  -1   15.78    0.53
   2   2   1   15.73    0.55
   2   2   1   15.50    0.49
  -2   2  -1   16.31    0.55
  -2   2  -1   14.81    0.54
   2   2   1   12.86    0.81
  -2   2  -1   15.88    0.52
  -2   2  -1   15.90    0.54
   2   2   1   15.10    0.54
   2   2   1   15.50    0.52
   2   2   1   16.30    0.56
  -2   2  -1   15.66    0.54
   2   2   1   15.64    0.54
  -2   2  -1   15.44    0.55
   2   2   1   15.40    0.54
   2   2   1   15.69    0.53
  -2   2  -1   14.86    0.82
  -3  -2  -1   23.06    1.17
  -3  -2  -1   27.29    0.85
   3  -2   1   25.86    0.88
  -3  -2  -1   27.12    0.89
   3  -2   1   27.66    0.87
   3  -2   1   24.24    1.17
  -3  -2  -1   27.06    0.87
   3  -2   1   26.92    0.89
  -3  -2  -1   26.58    0.88
   3  -2   1   26.87    0.88
   3   2   1   23.54    1.21
   3   2   1   26.82    0.87
  -3   2  -1   24.36    1.21
  -3   2  -1   27.24    0.89
  -3   2  -1   28.18    0.89
   3   2   1   26.89    0.88
   3   2   1   27.19    0.88
   3   2   1   25.85    0.87
  -3   2  -1   27.14    0.87
   4  -2   1    0.11    0.07
  -4  -2  -1    0.04    0.05
   4  -2   1   -0.01    0.04
  -4  -2  -1    0.06    0.06
   4  -2   1   -0.04    0.05
  -4  -2  -1   -0.01    0.05
  -4  -2  -1   -0.04    0.04
   4  -2   1    0.01    0.05
   4  -2   1    0.00    0.05
  -4  -2  -1   -0.05    0.04
  -4  -2  -1    0.08    0.08
  -4  -2  -1    0.04    0.05
  -4  -2  -1   -0.04    0.04
   4  -2   1    0.00    0.05
   4  -2   1   -0.01    0.05
   4  -2   1   -0.15    0.13
  -4  -2  -1    0.18    0.17
  -4   2  -1    0.02    0.05
   4   2   1    0.03    0.05
   4   2   1    0.08    0.06
   4   2   1    0.00    0.05
   4   2   1    0.06    0.06
  -4   2  -1   -0.05    0.04
   4   2   1    0.00    0.05
  -4   2  -1    0.03    0.06
  -4   2  -1    0.05    0.05
   4   2   1    0.00    0.05
   4   2   1   -0.01    0.05
  -4   2  -1    0.01    0.05
   4   2   1   -0.02    0.04
   4   2   1    0.10    0.21
  -4   2  -1    0.03    0.02
  -4   2  -1    0.18    0.19
   4   2   1   -0.04    0.04
  -4   2  -1   -0.03    0.05
  -4   2  -1    0.03    0.05
   4   2   1    0.13    0.06
  -4   2  -1    0.03    0.05
  -4   2  -1    0.04    0.05
  -5  -2  -1   83.53    3.01
   5  -2   1   82.52    3.03
   5   2   1   80.88    3.08
  -5   2  -1   83.22    3.09
  -6  -2  -1   33.29    1.65
  -6  -2  -1   38.10    1.26
   6  -2   1   38.24    1.27
   6  -2   1   39.22    1.28
   6  -2   1   38.47    1.27
   6  -2   1   35.53    1.71
  -6  -2  -1   38.57    1.28
  -6  -2  -1   38.73    1.23
   6  -2   1   37.02    1.27
  -6  -2  -1   40.00    1.26
   6  -2   1   37.86    1.27
   6  -2   1   39.07    1.30
  -6  -2  -1   38.87    1.25
  -6  -2  -1   38.49    1.26
  -6   2  -1   39.55    1.29
  -6   2  -1   37.28    1.26
  -6   2  -1   38.93    1.24
   6   2   1   39.31    1.34
  -6   2  -1   40.81    1.26
  -6   2  -1   39.13    1.27
   6   2   1   34.13    1.75
   6   2   1   38.72    1.23
  -6   2  -1   35.75    1.78
   6   2   1   37.34    1.23
   6   2   1   37.80    1.27
   6   2   1   38.72    1.26
   6   2   1   39.01    1.27
  -6   2  -1   38.48    1.26
   6   2   1   37.56    1.24
  -6   2  -1   38.27    1.25
  -6   2  -1   38.78    1.28
   6   2   1   37.64    1.24
  -6   2  -1   39.68    1.29
  -7  -2  -1   29.42    1.01
  -7  -2  -1   29.27    1.00
  -7  -2  -1   30.15    1.02
   7  -2   1   29.34    1.03
  -7  -2  -1   25.76    1.43
   7  -2   1   29.68    1.03
   7  -2   1   29.35    1.02
   7  -2   1   29.95    1.01
  -7  -2  -1   26.96    0.99
  -7  -2  -1   28.63    0.97
  -7  -2  -1   28.58    0.96
   7  -2   1   30.07    1.03
  -7  -2  -1   28.70    1.00
  -7  -2  -1   29.97    1.04
   7  -2   1   29.57    1.03
   7  -2   1   27.18    1.48
   7  -2   1   29.09    1.02
  -7  -2  -1   29.29    0.99
   7   2   1   28.63    0.98
  -7   2  -1   29.38    1.01
  -7   2  -1   30.76    0.92
   7   2   1   28.73    0.99
  -7   2  -1   29.75    1.01
  -7   2  -1   30.27    1.04
   7   2   1   28.81    1.01
   7   2   1   28.96    0.98
   7   2   1   28.79    1.00
  -7   2  -1   30.13    1.01
  -7   2  -1   30.69    0.98
  -7   2  -1   26.05    1.52
   7   2   1   29.58    1.02
   7   2   1   28.92    0.98
   7   2   1   29.74    1.02
  -7   2  -1   28.64    1.04
   7   2   1   27.20    1.54
   7   2   1   27.88    0.98
  -7   2  -1   29.06    0.99
  -7   2  -1   28.17    0.99
   7   2   1   29.19    1.01
  -8  -2  -1   24.30    0.87
  -8  -2  -1   22.66    0.88
  -8  -2  -1   24.12    0.82
   8  -2   1   23.73    0.88
  -8  -2  -1   21.14    0.91
  -8  -2  -1   22.97    0.86
   8  -2   1   27.26    1.58
   8  -2   1   23.38    0.87
  -8  -2  -1   25.01    1.68
   8  -2   1   22.83    0.90
   8  -2   1   22.42    0.88
  -8  -2  -1   23.32    0.85
  -8  -2  -1   23.79    0.84
   8  -2   1   23.17    0.88
  -8  -2  -1   23.61    0.82
   8  -2   1   23.76    0.88
   8  -2   1   21.98    0.87
   8  -2   1   22.85    0.85
  -8  -2  -1   24.49    0.85
  -8   2  -1   24.51    0.90
  -8   2  -1   23.45    0.86
   8   2   1   22.98    0.87
   8   2   1   22.11    0.82
   8   2   1   23.92    0.83
  -8   2  -1   24.06    0.84
  -8   2  -1   23.01    0.77
  -8   2  -1   23.23    0.84
   8   2   1   23.77    0.84
   8   2   1   23.47    0.84
  -8   2  -1   27.40    1.65
  -8   2  -1   22.86    0.85
   8   2   1   22.67    0.86
   8   2   1   23.16    0.84
  -8   2  -1   23.41    0.83
  -8   2  -1   23.49    0.96
  -8   2  -1   23.65    0.87
   8   2   1   23.02    0.86
   8   2   1   22.38    0.84
   8   2   1   24.54    0.88
  -9  -2  -1   27.83    1.66
   9  -2   1   28.42    1.02
   9  -2   1   26.59    1.02
  -9  -2  -1   27.07    1.00
  -9  -2  -1   27.66    1.00
  -9  -2  -1   27.20    0.98
  -9  -2  -1   27.62    0.95
  -9  -2  -1   28.30    0.97
   9  -2   1   26.46    1.01
   9  -2   1   26.58    1.01
  -9  -2  -1   27.62    0.99
   9  -2   1   26.28    1.04
   9  -2   1   28.28    1.03
   9  -2   1   27.07    1.00
  -9  -2  -1   27.97    0.96
  -9  -2  -1   26.36    0.98
   9  -2   1   31.30    1.81
   9  -2   1   25.43    1.02
  -9  -2  -1   29.29    1.05
   9   2   1   27.22    0.96
  -9   2  -1   26.07    0.99
  -9   2  -1   29.16    1.84
   9   2   1   27.11    1.73
   9   2   1   26.71    0.97
   9   2   1   26.94    1.01
  -9   2  -1   27.17    0.99
   9   2   1   27.25    1.00
  -9   2  -1   26.88    0.97
   9   2   1   27.83    1.01
  -9   2  -1   27.56    0.98
   9   2   1   26.64    0.98
  -9   2  -1   27.05    1.00
   9   2   1   27.25    0.97
  -9   2  -1   27.20    1.03
  -9   2  -1   27.71    1.03
  -9   2  -1   28.36    1.03
   9   2   1   27.55    0.97
   9   2   1   27.16    1.01
   9   2   1   27.44    0.99
  -9   2  -1   28.10    0.90
  -9   2  -1   27.53    0.96
  10  -2   1    1.12    0.56
  10  -2   1    0.18    0.10
  10  -2   1    0.06    0.10
 -10  -2  -1    0.15    0.08
 -10  -2  -1    0.41    0.12
 -10  -2  -1    0.17    0.08
  10  -2   1    0.18    0.11
 -10  -2  -1    0.28    0.11
  10  -2   1    0.08    0.08
  10  -2   1    0.20    0.11
 -10  -2  -1    0.25    0.10
  10  -2   1    0.15    0.10
  10  -2   1    0.08    0.09
 -10  -2  -1    0.18    0.40
 -10  -2  -1    0.17    0.10
 -10   2  -1    0.25    0.11
  10   2   1    0.15    0.09
 -10   2  -1    0.33    0.11
 -10   2  -1    0.31    0.10
 -10   2  -1    0.10    0.11
 -10   2  -1    0.47    0.47
  10   2   1    0.25    0.10
  10   2   1    0.60    0.50
  10   2   1    0.21    0.10
  10   2   1    0.12    0.10
  10   2   1    0.14    0.09
  10   2   1    0.15    0.09
  10   2   1    0.29    0.10
 -10   2  -1    0.07    0.09
 -10   2  -1    0.20    0.10
  10   2   1    0.35    0.12
 -10   2  -1    0.19    0.08
  10   2   1    0.25    0.10
 -11  -2  -1   32.09    1.16
 -11  -2  -1   31.54    1.13
  11  -2   1   32.23    1.21
 -11  -2  -1   32.31    1.96
 -11  -2  -1   31.55    1.16
  11  -2   1   32.54    1.17
 -11  -2  -1   33.30    1.15
  11  -2   1   30.69    1.20
 -11  -2  -1   30.85    1.17
  11  -2   1   31.98    1.18
  11  -2   1   31.46    1.20
 -11  -2  -1   30.21    1.11
  11  -2   1   36.06    2.17
  11   2   1   31.37    1.17
 -11   2  -1   33.15    1.19
  11   2   1   31.07    1.24
  11   2   1   33.39    1.17
 -11   2  -1   37.40    2.25
 -11   2  -1   32.30    1.23
  11   2   1   31.72    1.20
 -11   2  -1   32.50    1.08
  11   2   1   32.07    1.20
  11   2   1   31.08    1.13
  11   2   1   37.12    2.27
 -11   2  -1   32.02    1.21
  11   2   1   31.60    1.15
 -11   2  -1   33.43    1.26
 -12  -2  -1    0.02    0.09
 -12  -2  -1    0.06    0.08
 -12  -2  -1    0.01    0.09
  12  -2   1    0.72    0.68
 -12  -2  -1   -0.06    0.07
  12  -2   1    0.08    0.11
  12  -2   1    0.02    0.11
 -12  -2  -1   -0.04    0.10
  12  -2   1    0.13    0.11
  12  -2   1    0.01    0.09
  12  -2   1    0.02    0.10
 -12  -2  -1    0.45    0.50
 -12   2  -1    0.02    0.10
 -12   2  -1    0.19    0.69
  12   2   1    0.06    0.10
  12   2   1    0.07    0.09
  12   2   1   -0.06    0.08
  12   2   1    0.58    0.68
 -12   2  -1    0.11    0.08
 -12   2  -1   -0.06    0.09
 -12   2  -1    0.04    0.10
  12   2   1   -0.04    0.08
 -12   2  -1    0.11    0.13
  12   2   1    0.00    0.09
  12   2   1    0.20    0.12
  12   2   1    0.08    0.09
  13  -2   1    1.17    0.22
  13  -2   1    1.71    0.26
  13  -2   1    1.58    0.25
 -13  -2  -1    1.39    0.23
 -13  -2  -1    1.00    0.65
  13  -2   1    1.65    0.26
 -13  -2  -1    1.54    0.21
  13  -2   1    1.88    0.93
 -13  -2  -1    1.38    0.20
 -13  -2  -1    1.41    0.22
 -13  -2  -1    1.61    0.22
  13  -2   1    1.80    0.30
  13   2   1    2.08    0.28
 -13   2  -1    1.43    0.22
  13   2   1    1.47    0.21
 -13   2  -1    1.33    0.17
 -13   2  -1    1.37    0.22
  13   2   1    1.69    0.23
  13   2   1    0.71    0.85
  13   2   1    1.69    0.23
 -13   2  -1    1.90    0.28
 -13   2  -1    1.09    0.22
  13   2   1    1.57    0.22
  13   2   1    1.53    0.24
  13   2   1    1.86    0.28
 -13   2  -1    1.56    0.91
  14  -2   1   -0.16    0.09
 -14  -2  -1    0.00    0.09
  14  -2   1    0.09    0.13
 -14  -2  -1   -0.08    0.08
 -14  -2  -1   -0.11    0.09
  14  -2   1   -0.07    0.10
  14  -2   1    0.00    0.11
 -14  -2  -1    0.21    0.13
  14   2   1   -0.06    0.10
  14   2   1    0.03    0.10
 -14   2  -1    0.00    0.11
 -14   2  -1   -0.08    0.12
 -14   2  -1   -0.07    0.10
  14   2   1    0.06    0.10
  14   2   1   -0.01    0.10
  14   2   1    0.08    0.10
  14   2   1   -0.03    0.08
 -14   2  -1    0.16    0.12
 -14   2  -1   -0.04    0.08
 -15  -2  -1    0.25    0.12
  15  -2   1    0.27    0.15
  15  -2   1    0.05    1.09
 -15  -2  -1    0.20    0.12
  15  -2   1    0.34    0.17
 -15  -2  -1    0.38    0.17
 -15  -2  -1    0.37    0.13
  15  -2   1    0.27    0.17
  15  -2   1    0.38    0.18
 -15  -2  -1    0.22    0.13
  15   2   1    0.12    0.14
  15   2   1    0.20    0.13
 -15   2  -1    0.43    0.16
  15   2   1    0.39    0.15
 -15   2  -1    0.47    0.20
 -15   2  -1    0.40    0.16
 -15   2  -1    0.16    1.11
  15   2   1    0.46    0.19
 -15   2  -1    0.58    0.18
 -15   2  -1    0.22    0.12
 -15  -3   1    0.78    0.14
  15  -3  -1    0.93    0.24
  15  -3  -1    1.10    0.25
  15  -3  -1    1.24    0.26
 -15  -3   1    0.77    0.18
  15  -3  -1    1.20    1.14
 -15  -3   1    0.66    0.18
  15  -3  -1    0.72    0.22
 -15   3   1    0.92    1.19
  15   3  -1    0.24    0.14
  15   3  -1    1.00    0.20
  15   3  -1    0.62    0.18
 -15   3   1    0.55    0.17
 -15   3   1    0.92    0.24
  15   3  -1    0.73    0.21
 -15   3   1    0.86    0.17
 -15   3   1    0.96    0.25
 -15   3   1    0.48    0.28
  15   3  -1    1.00    0.20
  14  -3  -1    0.13    0.15
  14  -3  -1    0.58    0.17
 -14  -3   1    0.12    0.12
  14  -3  -1    0.26    0.14
 -14  -3   1    0.17    0.09
 -14  -3   1    0.19    0.10
 -14  -3   1    0.31    0.10
 -14  -3   1    0.27    0.13
  14  -3  -1    0.51    0.19
  14   3  -1    0.31    0.13
 -14   3   1    0.11    0.12
 -14   3   1   -0.04    1.15
  14   3  -1    0.47    0.15
  14   3  -1    0.24    0.13
 -14   3   1    0.07    0.13
  14   3  -1    0.47    0.15
  14   3  -1    0.35    0.13
 -14   3   1    0.30    0.14
  14   3  -1    0.30    0.14
 -14   3   1    0.39    0.12
 -14   3   1    0.08    0.15
  14   3  -1    0.23    0.14
  13  -3  -1    1.61    0.26
 -13  -3   1    1.63    0.21
 -13  -3   1    1.73    0.24
  13  -3  -1    2.15    0.89
 -13  -3   1    2.22    0.19
  13  -3  -1    1.62    0.25
  13  -3  -1    2.22    0.31
 -13  -3   1    2.03    0.24
 -13  -3   1    1.54    0.22
  13  -3  -1    1.68    0.29
 -13  -3   1    1.58    0.19
  13  -3  -1    1.76    0.28
  13   3  -1    1.12    0.19
 -13   3   1    1.91    0.95
 -13   3   1    1.66    0.25
  13   3  -1    1.79    0.23
 -13   3   1    1.66    0.18
  13   3  -1    1.27    0.21
  13   3  -1    1.76    0.23
  13   3  -1    1.88    0.26
  13   3  -1    2.03    0.26
 -13   3   1    2.01    0.31
 -13   3   1    1.67    0.24
  13   3  -1    1.79    0.26
 -13   3   1    1.56    0.27
 -12  -3   1    0.46    0.54
  12  -3  -1    0.20    0.13
 -12  -3   1    0.58    0.12
  12  -3  -1    0.43    0.15
  12  -3  -1    0.83    0.20
 -12  -3   1    0.37    0.10
 -12  -3   1    0.54    0.14
  12  -3  -1    0.62    0.17
 -12  -3   1    0.35    0.13
  12  -3  -1    0.36    0.13
 -12  -3   1    0.21    0.10
 -12  -3   1    0.26    0.12
  12  -3  -1    0.27    0.64
  12   3  -1    0.41    0.12
 -12   3   1    0.60    0.17
 -12   3   1    0.44    0.15
  12   3  -1    0.59    0.16
  12   3  -1    0.37    0.11
 -12   3   1    0.45    0.16
  12   3  -1   -0.50    0.64
  12   3  -1    0.44    0.13
 -12   3   1   -0.46    0.70
 -12   3   1    0.38    0.10
  12   3  -1    0.55    0.15
  12   3  -1    0.61    0.15
  12   3  -1    0.37    0.13
  12   3  -1    0.40    0.11
  11  -3  -1   17.47    0.77
 -11  -3   1   16.19    0.71
 -11  -3   1   15.71    0.63
 -11  -3   1   17.54    0.71
 -11  -3   1   16.57    0.63
 -11  -3   1   17.51    0.65
 -11  -3   1   16.36    0.68
 -11  -3   1   16.57    1.33
  11  -3  -1   15.04    0.70
  11  -3  -1   18.64    1.57
  11  -3  -1   16.72    0.77
  11  -3  -1   16.90    0.79
  11  -3  -1   16.94    0.76
 -11   3   1   16.91    0.72
  11   3  -1   17.45    0.69
 -11   3   1   17.57    1.71
  11   3  -1   15.89    0.74
  11   3  -1   16.97    0.69
 -11   3   1   16.28    0.76
  11   3  -1   16.59    0.72
  11   3  -1   16.83    0.71
  11   3  -1   15.37    0.70
 -11   3   1   16.89    0.78
  11   3  -1   17.02    1.55
 -11   3   1   15.21    0.78
 -11   3   1   17.08    0.62
  11   3  -1   17.81    0.71
 -10  -3   1    0.08    0.07
  10  -3  -1    0.03    0.10
  10  -3  -1    0.01    0.08
 -10  -3   1   -0.08    0.06
 -10  -3   1    0.00    0.06
 -10  -3   1   -0.04    0.05
  10  -3  -1    0.02    0.09
  10  -3  -1   -0.09    0.06
 -10  -3   1    0.01    0.35
  10  -3  -1   -0.12    0.08
  10  -3  -1   -0.12    0.07
 -10  -3   1    0.01    0.07
 -10  -3   1    0.02    0.09
  10   3  -1    0.02    0.07
  10   3  -1    0.03    0.08
  10   3  -1   -0.02    0.07
 -10   3   1    0.07    0.08
 -10   3   1   -0.01    0.08
  10   3  -1   -0.06    0.07
  10   3  -1    0.08    0.06
  10   3  -1   -0.01    0.07
 -10   3   1    0.16    0.11
 -10   3   1    0.10    0.08
  10   3  -1    0.13    0.08
  10   3  -1   -0.19    0.43
 -10   3   1    0.14    0.60
  10   3  -1    0.03    0.07
 -10   3   1   -0.10    0.08
 -10   3   1    0.07    0.08
 -10   3   1    0.00    0.06
  10   3  -1   -0.01    0.06
  10   3  -1   -0.08    0.06
   9  -3  -1    6.22    0.96
   9  -3  -1    6.70    0.40
  -9  -3   1    6.12    0.36
   9  -3  -1    6.35    0.41
   9  -3  -1    6.36    0.38
  -9  -3   1    6.35    0.40
  -9  -3   1    6.94    0.35
   9  -3  -1    6.33    0.39
   9  -3  -1    6.57    0.37
  -9  -3   1    7.04    0.39
   9  -3  -1    6.82    0.40
  -9  -3   1    6.85    0.31
  -9  -3   1    6.72    0.80
  -9  -3   1    6.70    0.37
  -9  -3   1    7.12    0.35
  -9  -3   1    6.43    0.34
  -9   3   1    6.02    0.37
  -9   3   1    6.31    0.36
   9   3  -1    6.98    0.37
  -9   3   1    6.74    0.40
   9   3  -1    6.41    0.33
   9   3  -1    6.95    0.37
  -9   3   1    6.80    0.40
   9   3  -1    6.55    0.33
   9   3  -1    8.67    1.00
   9   3  -1    6.52    0.35
   9   3  -1    6.58    0.36
  -9   3   1    8.10    1.15
  -9   3   1    6.76    0.29
  -9   3   1    6.33    0.36
  -9   3   1    5.81    0.35
   9   3  -1    7.28    0.37
   9   3  -1    6.19    0.36
  -9   3   1    7.09    0.41
   9   3  -1    6.68    0.34
   9   3  -1    5.97    0.35
   8  -3  -1   54.81    1.79
   8  -3  -1   53.77    1.79
  -8  -3   1   57.81    2.44
   8  -3  -1   52.00    1.81
  -8  -3   1   55.20    1.70
  -8  -3   1   52.88    1.78
   8  -3  -1   57.39    2.62
  -8  -3   1   54.07    1.77
  -8  -3   1   52.88    1.74
   8  -3  -1   52.23    1.84
   8  -3  -1   51.80    1.78
  -8  -3   1   55.40    1.80
   8  -3  -1   53.64    1.81
  -8  -3   1   55.27    1.74
   8  -3  -1   54.56    1.82
   8  -3  -1   56.18    1.83
  -8  -3   1   54.53    1.76
   8   3  -1   52.37    1.78
   8   3  -1   55.73    1.78
  -8   3   1   53.74    1.82
  -8   3   1   56.17    1.83
  -8   3   1   53.36    1.79
  -8   3   1   54.55    1.84
  -8   3   1   55.59    2.75
  -8   3   1   55.84    1.78
   8   3  -1   53.09    1.92
   8   3  -1   55.24    1.77
   8   3  -1   53.99    1.77
   8   3  -1   54.88    2.60
  -8   3   1   53.02    1.73
  -8   3   1   53.52    1.77
  -8   3   1   55.96    1.68
  -8   3   1   54.33    1.78
   8   3  -1   55.64    1.72
  -8   3   1   54.67    1.77
   7  -3  -1   16.44    0.66
   7  -3  -1   15.76    0.68
  -7  -3   1   16.55    1.10
  -7  -3   1   16.43    0.63
   7  -3  -1   17.08    0.68
   7  -3  -1   17.06    0.72
  -7  -3   1   17.61    0.68
  -7  -3   1   17.70    0.59
  -7  -3   1   17.38    0.61
   7  -3  -1   17.78    0.70
   7  -3  -1   16.61    0.67
  -7  -3   1   17.42    0.65
   7  -3  -1   19.29    1.31
   7  -3  -1   16.59    0.69
  -7  -3   1   17.24    0.65
  -7  -3   1   16.69    0.66
  -7  -3   1   17.16    0.60
   7   3  -1   17.26    0.66
  -7   3   1   16.71    0.66
   7   3  -1   16.82    0.63
   7   3  -1   17.33    0.68
  -7   3   1   16.23    0.69
   7   3  -1   17.00    0.65
   7   3  -1   18.13    0.66
   7   3  -1   17.56    0.67
  -7   3   1   18.60    1.36
   7   3  -1   17.22    0.63
  -7   3   1   17.61    0.70
   7   3  -1   17.86    1.26
  -7   3   1   17.18    0.68
   7   3  -1   16.75    0.65
   7   3  -1   17.16    0.67
   7   3  -1   17.09    0.66
  -7   3   1   18.88    0.73
  -7   3   1   17.38    0.72
  -7   3   1   16.22    0.66
  -7   3   1   17.08    0.63
  -6  -3   1   25.01    0.77
  -6  -3   1   22.16    0.89
   6  -3  -1   23.68    0.85
   6  -3  -1   24.45    0.89
   6  -3  -1   24.30    0.89
   6  -3  -1   24.31    0.75
  -6  -3   1   23.59    0.79
  -6  -3   1   23.60    0.86
  -6  -3   1   24.16    0.86
   6  -3  -1   23.34    0.90
  -6  -3   1   24.27    0.84
   6  -3  -1   24.07    0.86
   6  -3  -1   25.03    0.88
   6  -3  -1   22.49    1.09
  -6  -3   1   24.10    0.84
   6  -3  -1   23.57    1.35
  -6  -3   1   22.76    1.22
   6  -3  -1   23.66    0.85
  -6  -3   1   24.47    0.83
  -6   3   1   22.46    0.84
  -6   3   1   23.76    0.82
   6   3  -1   24.04    0.87
  -6   3   1   24.11    0.90
   6   3  -1   22.74    0.84
   6   3  -1   23.75    0.82
   6   3  -1   24.41    0.84
  -6   3   1   24.58    0.86
  -6   3   1   23.66    0.84
  -6   3   1   24.42    0.86
   6   3  -1   24.23    0.85
  -6   3   1   24.82    0.89
   6   3  -1   24.48    0.85
   6   3  -1   25.20    0.86
  -6   3   1   24.36    0.87
   6   3  -1   24.35    0.82
  -6   3   1   24.34    1.46
   6   3  -1   21.66    1.29
   6   3  -1   23.51    0.84
   6   3  -1   24.32    0.78
   5  -3  -1   44.13    1.45
  -5  -3   1   43.87    1.43
   5  -3  -1   45.29    1.45
  -5  -3   1   43.08    1.42
   5  -3  -1   43.87    1.41
   5  -3  -1   42.65    1.43
   5  -3  -1   43.48    1.40
  -5  -3   1   42.97    1.41
  -5  -3   1   39.90    1.79
   5  -3  -1   44.76    1.45
   5  -3  -1   44.01    1.54
  -5   3   1   42.21    2.04
  -5   3   1   43.67    1.43
   5   3  -1   43.09    1.44
  -5   3   1   45.13    1.47
  -5   3   1   44.85    1.42
   5   3  -1   38.99    1.87
   5   3  -1   43.28    1.41
   5   3  -1   44.57    1.45
  -5   3   1   45.14    1.43
  -5   3   1   44.06    1.43
  -5   3   1   45.20    1.46
  -4  -3   1   47.95    1.46
  -4  -3   1   43.71    1.86
   4  -3  -1   47.13    1.46
  -4  -3   1   47.57    1.48
   4  -3  -1   46.69    1.50
   4  -3  -1   47.30    1.51
   4  -3  -1   40.40    1.93
  -4   3   1   40.73    2.01
  -4   3   1   48.57    1.51
   4   3  -1   40.56    1.89
  -4   3   1   47.70    1.49
  -4   3   1   46.99    1.49
   3  -3  -1   21.38    0.76
  -3  -3   1   20.19    0.66
   3  -3  -1   19.31    0.74
  -3  -3   1   20.18    0.70
  -3  -3   1   20.14    0.75
   3  -3  -1   19.64    0.72
  -3  -3   1   19.44    1.05
  -3  -3   1   19.69    0.66
  -3  -3   1   19.26    0.70
  -3  -3   1   19.65    0.72
   3  -3  -1   20.03    0.73
   3  -3  -1   19.89    0.69
  -3  -3   1   20.25    0.72
   3  -3  -1   19.47    1.14
   3  -3  -1   21.19    0.77
   3  -3  -1   20.41    0.79
  -3  -3   1   19.99    0.72
   3  -3  -1   21.42    0.69
   3  -3  -1   20.36    0.70
   3   3  -1   20.31    0.68
   3   3  -1   21.25    0.71
  -3   3   1   21.04    0.76
   3   3  -1   19.37    0.73
  -3   3   1   19.69    0.72
   3   3  -1   20.99    0.71
   3   3  -1   21.03    0.74
  -3   3   1   21.31    0.68
  -3   3   1   20.39    0.74
   3   3  -1   19.00    1.09
  -3   3   1   17.81    1.15
  -3   3   1   20.10    0.73
  -3   3   1   20.13    0.74
  -3   3   1   20.13    0.73
   3   3  -1   20.46    0.71
   3   3  -1   20.45    0.74
   3   3  -1   20.70    0.71
   2  -3  -1    9.54    0.42
  -2  -3   1    9.48    0.40
  -2  -3   1   10.57    0.42
  -2  -3   1    9.97    0.40
   2  -3  -1   10.20    0.39
   2  -3  -1   10.65    0.37
   2  -3  -1   10.33    0.43
  -2  -3   1    9.66    0.40
   2  -3  -1   10.51    0.44
  -2  -3   1   10.32    0.43
  -2  -3   1    9.21    0.69
  -2  -3   1   10.29    0.36
   2  -3  -1   10.39    0.43
  -2  -3   1    9.62    0.41
  -2  -3   1    9.99    0.37
   2  -3  -1   10.24    0.42
  -2  -3   1   10.08    0.33
   2  -3  -1   10.46    0.40
   2  -3  -1   10.74    0.43
  -2   3   1   10.86    0.46
   2   3  -1    9.72    0.41
  -2   3   1   10.51    0.43
  -2   3   1    9.26    0.41
   2   3  -1    9.40    0.42
  -2   3   1   10.56    0.40
   2   3  -1   10.27    0.40
   2   3  -1   10.51    0.38
   2   3  -1    9.74    0.40
   2   3  -1    9.96    0.40
  -2   3   1    9.93    0.39
   2   3  -1    9.92    0.41
  -2   3   1    9.92    0.42
  -2   3   1   10.53    0.44
   2   3  -1   10.05    0.41
   2   3  -1    9.42    0.71
   1  -3  -1   48.64    2.07
   1  -3  -1   45.70    1.98
  -1  -3   1   49.14    1.97
   0  -3  -1  129.45    4.48
   0  -3   1  128.76    4.40
   0   3   1  130.07    4.48
  -1  -3  -1  312.10    9.54
   1  -3   1  298.42    9.39
   1   3   1  296.74    9.54
  -2  -3  -1   52.66    2.15
   2  -3   1   49.76    2.06
   2   3   1   49.82    2.17
  -2   3  -1   55.95    2.19
   3  -3   1    8.67    0.40
  -3  -3  -1    9.06    0.41
   3  -3   1    9.06    0.40
  -3  -3  -1    8.55    0.73
  -3  -3  -1    9.11    0.37
   3  -3   1    8.85    0.39
   3  -3   1    8.47    0.70
   3  -3   1    8.98    0.36
  -3  -3  -1    8.75    0.39
  -3  -3  -1    8.63    0.35
   3  -3   1    9.22    0.41
  -3  -3  -1    9.31    0.39
   3  -3   1    9.08    0.38
   3  -3   1    8.76    0.37
  -3  -3  -1    9.14    0.39
  -3  -3  -1    9.40    0.39
   3  -3   1    8.73    0.39
  -3  -3  -1    9.04    0.31
   3  -3   1    8.48    0.39
  -3  -3  -1    8.92    0.39
   3   3   1    9.35    0.31
   3   3   1    8.55    0.38
  -3   3  -1    8.17    0.74
  -3   3  -1    8.81    0.39
   3   3   1    9.78    0.40
   3   3   1    8.45    0.77
  -3   3  -1    9.03    0.40
  -3   3  -1    8.72    0.35
   3   3   1    9.46    0.40
  -3   3  -1    8.66    0.40
  -3   3  -1    8.40    0.39
  -3   3  -1    9.80    0.46
   3   3   1    9.15    0.37
  -3   3  -1    9.01    0.38
   3   3   1    9.60    0.40
  -3   3  -1    8.76    0.38
   3   3   1    9.49    0.41
   3   3   1    8.88    0.38
  -4  -3  -1  166.68    5.47
   4  -3   1  156.45    5.41
   4   3   1  163.96    5.56
  -4   3  -1  162.45    5.54
   5  -3   1    4.27    0.27
   5  -3   1    4.28    0.25
   5  -3   1    4.00    0.25
  -5  -3  -1    4.29    0.22
  -5  -3  -1    4.34    0.24
   5  -3   1    3.91    0.25
  -5  -3  -1    4.04    0.23
  -5  -3  -1    4.61    0.26
  -5  -3  -1    3.70    0.24
   5  -3   1    4.08    0.31
  -5  -3  -1    4.18    0.25
   5  -3   1    3.39    0.54
   5  -3   1    4.21    0.24
  -5  -3  -1    4.54    0.28
  -5  -3  -1    3.55    0.56
  -5  -3  -1    4.16    0.19
   5  -3   1    4.33    0.27
   5  -3   1    4.15    0.24
  -5   3  -1    4.31    0.24
  -5   3  -1    4.77    0.34
  -5   3  -1    4.40    0.27
   5   3   1    3.95    0.19
   5   3   1    4.01    0.24
  -5   3  -1    3.93    0.24
  -5   3  -1    4.19    0.24
  -5   3  -1    4.62    0.28
   5   3   1    4.35    0.25
  -5   3  -1    4.22    0.25
   5   3   1    4.03    0.23
   5   3   1    4.21    0.26
   5   3   1    3.79    0.24
   5   3   1    4.25    0.67
  -5   3  -1    4.07    0.63
   5   3   1    4.11    0.25
  -5   3  -1    3.85    0.24
   5   3   1    4.30    0.26
   5   3   1    3.86    0.23
   5   3   1    4.38    0.24
  -6  -3  -1    0.52    0.10
  -6  -3  -1    0.57    0.11
   6  -3   1    0.58    0.13
  -6  -3  -1    0.57    0.10
   6  -3   1    0.45    0.11
   6  -3   1    0.74    0.13
   6  -3   1    0.56    0.12
   6  -3   1    0.56    0.12
  -6  -3  -1    0.85    0.34
  -6  -3  -1    0.59    0.11
  -6  -3  -1    0.70    0.11
  -6  -3  -1    0.60    0.11
   6  -3   1    0.18    0.28
   6  -3   1    0.38    0.09
  -6  -3  -1    0.55    0.12
   6  -3   1    0.66    0.12
   6  -3   1    0.47    0.11
  -6  -3  -1    0.57    0.08
  -6  -3  -1    0.66    0.12
  -6   3  -1    0.88    0.16
   6   3   1    0.52    0.10
  -6   3  -1    0.54    0.11
  -6   3  -1    0.39    0.11
   6   3   1    0.49    0.11
   6   3   1    0.58    0.09
   6   3   1    0.42    0.30
   6   3   1    0.44    0.10
   6   3   1    0.76    0.14
  -6   3  -1    0.49    0.11
  -6   3  -1    0.72    0.12
  -6   3  -1    0.67    0.11
   6   3   1    0.35    0.09
  -6   3  -1    0.62    0.12
   6   3   1    0.90    0.15
  -6   3  -1    0.60    0.35
  -6   3  -1    0.54    0.11
   6   3   1    0.55    0.10
  -6   3  -1    0.48    0.10
   6   3   1    0.69    0.12
   6   3   1    0.60    0.12
   7  -3   1   -0.03    0.08
   7  -3   1    0.03    0.09
  -7  -3  -1    0.14    0.08
  -7  -3  -1    0.08    0.06
   7  -3   1    0.04    0.08
  -7  -3  -1    0.02    0.06
   7  -3   1   -0.06    0.06
   7  -3   1    0.11    0.08
  -7  -3  -1    0.06    0.06
   7  -3   1    0.01    0.31
  -7  -3  -1   -0.16    0.28
  -7  -3  -1    0.21    0.06
   7  -3   1    0.11    0.07
  -7  -3  -1    0.04    0.06
  -7  -3  -1    0.08    0.07
   7  -3   1    0.02    0.08
   7  -3   1    0.10    0.12
  -7  -3  -1    0.07    0.06
  -7  -3  -1    0.12    0.09
  -7   3  -1    0.00    0.34
  -7   3  -1    0.16    0.09
   7   3   1    0.03    0.07
  -7   3  -1    0.18    0.08
  -7   3  -1    0.21    0.08
   7   3   1    0.21    0.08
   7   3   1    0.12    0.07
   7   3   1    0.07    0.05
   7   3   1    0.09    0.07
   7   3   1    0.03    0.06
  -7   3  -1    0.09    0.07
   7   3   1    0.12    0.08
   7   3   1    0.33    0.41
  -7   3  -1    0.16    0.08
  -7   3  -1    0.06    0.03
   7   3   1    0.02    0.05
   7   3   1    0.14    0.08
  -7   3  -1    0.13    0.08
  -7   3  -1    0.15    0.10
  -7   3  -1    0.27    0.10
   7   3   1    0.05    0.07
  -7   3  -1    0.07    0.06
  -8  -3  -1   10.10    0.45
   8  -3   1   10.28    0.49
   8  -3   1    9.80    0.48
  -8  -3  -1    9.45    0.42
  -8  -3  -1    9.80    0.96
   8  -3   1    9.22    0.46
   8  -3   1   10.25    0.50
  -8  -3  -1    9.54    0.48
   8  -3   1    9.12    0.45
  -8  -3  -1    9.91    0.44
   8  -3   1    9.36    0.47
   8  -3   1    9.47    0.51
  -8  -3  -1   10.08    0.47
  -8  -3  -1    9.65    0.42
   8  -3   1   10.23    0.49
  -8  -3  -1    9.05    0.45
   8  -3   1   10.32    1.03
  -8  -3  -1    8.85    0.45
  -8  -3  -1   10.53    0.45
   8   3   1    9.15    0.41
  -8   3  -1   10.33    0.36
   8   3   1    9.42    0.43
  -8   3  -1    9.93    0.49
   8   3   1    9.72    0.45
  -8   3  -1    9.84    0.44
   8   3   1    9.85    0.47
  -8   3  -1    9.86    0.46
  -8   3  -1    9.57    0.46
  -8   3  -1    9.02    0.44
   8   3   1    9.72    0.46
  -8   3  -1    9.57    0.45
  -8   3  -1    9.54    0.50
   8   3   1   10.16    1.11
  -8   3  -1   11.57    1.21
   8   3   1    9.33    0.44
   8   3   1    9.94    0.48
   8   3   1    9.74    0.47
  -8   3  -1    9.20    0.46
  -8   3  -1   10.97    0.51
   8   3   1    9.90    0.45
   8   3   1    9.59    0.47
  -9  -3  -1    1.23    0.16
   9  -3   1    0.91    0.19
  -9  -3  -1    1.04    0.14
   9  -3   1    1.03    0.19
   9  -3   1    1.14    0.19
  -9  -3  -1    1.01    0.17
   9  -3   1    1.07    0.55
  -9  -3  -1    1.14    0.15
   9  -3   1    1.03    0.18
  -9  -3  -1    1.45    0.51
  -9  -3  -1    1.11    0.16
   9  -3   1    1.19    0.19
  -9  -3  -1    1.06    0.15
   9  -3   1    1.19    0.19
   9   3   1    1.21    0.18
  -9   3  -1    1.00    0.17
  -9   3  -1    1.10    0.11
   9   3   1    0.84    0.14
   9   3   1    1.07    0.15
  -9   3  -1    0.94    0.16
   9   3   1    0.88    0.15
  -9   3  -1    1.25    0.23
  -9   3  -1    0.77    0.17
   9   3   1    1.09    0.17
  -9   3  -1    1.17    0.16
  -9   3  -1    1.24    0.18
  -9   3  -1    2.15    0.65
   9   3   1    0.96    0.15
   9   3   1    0.91    0.14
  -9   3  -1    1.30    0.20
   9   3   1    1.60    0.64
   9   3   1    1.11    0.19
   9   3   1    1.10    0.18
   9   3   1    1.41    0.20
 -10  -3  -1    0.45    0.12
  10  -3   1    0.51    0.17
 -10  -3  -1    0.25    0.10
 -10  -3  -1    0.41    0.11
  10  -3   1    0.40    0.14
  10  -3   1    0.19    0.09
 -10  -3  -1    0.33    0.10
 -10  -3  -1    0.38    0.48
  10  -3   1    0.24    0.15
  10  -3   1    0.47    0.52
 -10  -3  -1    0.36    0.11
 -10   3  -1    0.60    0.59
 -10   3  -1    0.42    0.11
 -10   3  -1    0.06    0.10
  10   3   1    0.38    0.11
 -10   3  -1    0.25    0.14
  10   3   1    0.34    0.12
  10   3   1    0.40    0.13
  10   3   1    0.42    0.13
  10   3   1    0.39    0.12
  10   3   1    0.59    0.57
 -10   3  -1    0.49    0.09
  10   3   1    0.28    0.10
  10   3   1    0.45    0.12
 -10   3  -1    0.46    0.15
  10   3   1    0.45    0.13
 -11  -3  -1    3.79    0.30
  11  -3   1    3.86    0.40
  11  -3   1    3.23    0.29
 -11  -3  -1    3.62    0.28
  11  -3   1    4.68    1.00
  11  -3   1    3.10    0.33
  11  -3   1    3.16    0.34
  11  -3   1    3.63    0.32
 -11  -3  -1    3.16    0.25
 -11  -3  -1    3.90    0.30
 -11  -3  -1    3.78    0.27
 -11  -3  -1    3.49    0.25
 -11  -3  -1    3.43    0.80
 -11   3  -1    4.25    0.31
  11   3   1    4.10    0.29
  11   3   1    3.66    0.31
  11   3   1    3.20    0.27
 -11   3  -1    4.05    0.61
  11   3   1    3.57    0.29
 -11   3  -1    4.02    0.34
  11   3   1    3.29    1.02
 -11   3  -1    3.65    0.30
  11   3   1    4.06    0.32
  11   3   1    3.87    0.29
  11   3   1    3.58    0.28
  11   3   1    3.94    0.32
  11   3   1    3.63    0.28
 -11   3  -1    4.02    0.22
 -11   3  -1    4.78    1.13
  12  -3   1    9.48    0.55
 -12  -3  -1    9.89    0.50
  12  -3   1    9.20    0.54
  12  -3   1    9.90    1.39
 -12  -3  -1    9.82    0.51
 -12  -3  -1    8.50    0.49
  12  -3   1    8.03    0.55
 -12  -3  -1    9.29    0.45
 -12  -3  -1   10.34    1.23
 -12  -3  -1   10.33    0.47
  12  -3   1    8.65    0.53
  12   3   1    8.87    0.48
 -12   3  -1    7.66    0.48
 -12   3  -1    9.65    0.53
 -12   3  -1    8.31    0.49
 -12   3  -1    9.23    0.56
  12   3   1    8.47    0.47
 -12   3  -1   12.39    1.68
  12   3   1    8.93    0.49
 -12   3  -1    8.54    0.53
  12   3   1    9.98    1.49
  12   3   1    8.86    0.50
  12   3   1   10.13    0.49
  12   3   1    8.52    0.52
 -13  -3  -1    0.14    0.10
 -13  -3  -1    0.46    0.13
  13  -3   1    0.02    0.84
  13  -3   1   -0.05    0.12
  13  -3   1    0.35    0.16
  13  -3   1    0.26    0.14
 -13  -3  -1    0.36    0.14
 -13  -3  -1    0.07    0.11
  13  -3   1    0.29    0.15
 -13  -3  -1    0.45    0.14
 -13   3  -1    0.39    0.17
  13   3   1    0.46    0.14
  13   3   1    0.23    0.12
 -13   3  -1    0.32    0.16
  13   3   1    0.39    0.15
 -13   3  -1    0.48    0.16
  13   3   1    0.50    0.15
  13   3   1    0.37    0.16
 -13   3  -1    0.32    0.10
 -13   3  -1    0.45    0.15
 -13   3  -1    0.85    0.91
  13   3   1    0.29    0.12
  13   3   1    0.17    0.12
 -14  -3  -1    0.04    0.12
  14  -3   1    0.01    0.12
 -14  -3  -1   -0.16    0.08
  14  -3   1   -0.11    0.11
 -14  -3  -1   -0.01    0.09
  14  -3   1   -0.06    0.10
  14  -3   1   -0.05    0.14
 -14  -3  -1   -0.09    0.11
 -14  -3  -1   -0.07    0.07
  14  -3   1    0.89    1.12
  14   3   1    0.08    0.11
  14   3   1    0.10    0.11
 -14   3  -1    0.14    0.09
 -14   3  -1   -0.04    0.13
 -14   3  -1   -0.03    0.11
  14   3   1    0.13    0.11
 -14   3  -1   -0.09    0.09
 -14   3  -1    1.16    1.57
  14   3   1    0.03    0.10
  14   3   1    0.16    0.13
 -14   3  -1    0.09    0.13
  14   3   1    0.20    0.12
  14  -4  -1    3.48    0.47
 -14  -4   1    3.68    0.31
 -14  -4   1    3.67    0.30
  14  -4  -1    3.31    0.39
  14  -4  -1    4.12    0.47
  14  -4  -1    5.84    1.41
  14  -4  -1    3.90    0.52
 -14  -4   1    3.65    0.32
 -14  -4   1    3.76    0.59
 -14  -4   1    4.05    0.25
 -14  -4   1    3.33    0.34
  14   4  -1    3.92    0.32
  14   4  -1    3.22    0.33
 -14   4   1    3.44    1.44
  14   4  -1    3.18    0.46
 -14   4   1    3.59    0.50
 -14   4   1    3.83    0.34
 -14   4   1    4.26    0.49
 -14   4   1    3.38    0.29
  14   4  -1    2.62    0.39
  14   4  -1    3.86    0.34
  14   4  -1    3.54    0.51
 -13  -4   1    7.74    0.45
  13  -4  -1    9.23    0.58
 -13  -4   1    7.94    0.47
  13  -4  -1    8.06    1.46
  13  -4  -1    8.17    0.55
  13  -4  -1    7.62    0.53
 -13  -4   1    7.75    0.68
 -13  -4   1    8.34    0.39
 -13  -4   1    8.49    0.44
  13  -4  -1    8.86    0.59
 -13  -4   1    7.94    0.49
 -13  -4   1    8.12    0.40
  13   4  -1    8.02    0.46
  13   4  -1    8.75    0.49
  13   4  -1    9.08    0.50
 -13   4   1    8.95    0.58
 -13   4   1    8.69    0.50
  13   4  -1    8.87    0.47
 -13   4   1    7.98    0.63
 -13   4   1    9.93    0.61
 -13   4   1    6.20    1.55
  13   4  -1    8.59    0.48
  13   4  -1    7.61    0.48
  13   4  -1    7.50    0.49
 -12  -4   1    8.02    0.45
 -12  -4   1    7.96    0.43
  12  -4  -1    7.91    1.34
 -12  -4   1    7.52    0.46
  12  -4  -1    8.37    0.52
 -12  -4   1    7.61    0.37
  12  -4  -1    7.82    0.54
  12  -4  -1    7.81    0.52
  12  -4  -1    8.01    0.53
 -12  -4   1    7.50    0.37
  12   4  -1    7.90    0.47
 -12   4   1    7.86    0.53
 -12   4   1    8.12    0.47
  12   4  -1    8.48    0.44
  12   4  -1    8.39    0.49
 -12   4   1    9.45    1.56
  12   4  -1    7.62    0.45
  12   4  -1    7.86    0.46
 -12   4   1    8.27    0.55
  12   4  -1    7.92    0.41
  12   4  -1    8.50    0.45
  12   4  -1    7.57    0.45
 -11  -4   1    0.15    0.10
 -11  -4   1    0.14    0.08
  11  -4  -1    0.35    0.14
  11  -4  -1    0.14    0.13
 -11  -4   1    0.20    0.10
 -11  -4   1    0.29    0.13
  11  -4  -1    0.19    0.10
  11  -4  -1    0.38    0.65
 -11  -4   1    0.20    0.11
  11  -4  -1    0.29    0.15
  11  -4  -1    0.30    0.15
 -11  -4   1    0.33    0.47
 -11  -4   1    0.16    0.08
 -11   4   1    0.20    0.14
  11   4  -1    0.21    0.10
  11   4  -1    0.50    0.14
 -11   4   1    0.22    0.13
  11   4  -1    0.49    0.14
 -11   4   1    0.57    0.80
  11   4  -1    0.13    0.11
 -11   4   1    0.23    0.12
  11   4  -1    0.29    0.12
 -11   4   1    0.23    0.14
  11   4  -1    0.25    0.09
  11   4  -1   -0.36    0.63
  11   4  -1    0.28    0.12
 -10  -4   1    0.78    0.12
 -10  -4   1    0.66    0.11
 -10  -4   1    0.75    0.16
 -10  -4   1    0.82    0.50
 -10  -4   1    0.69    0.14
  10  -4  -1    0.55    0.14
 -10  -4   1    0.68    0.16
  10  -4  -1    1.58    0.79
  10  -4  -1    0.58    0.17
  10  -4  -1    0.60    0.16
  10  -4  -1    0.68    0.18
 -10   4   1    0.70    0.18
  10   4  -1    0.81    0.16
  10   4  -1    0.76    0.62
 -10   4   1    1.05    0.79
  10   4  -1    0.60    0.14
  10   4  -1    1.01    0.18
 -10   4   1    0.69    0.17
  10   4  -1    0.87    0.13
  10   4  -1    0.44    0.13
  10   4  -1    1.07    0.17
  10   4  -1    0.89    0.15
  10   4  -1    0.67    0.13
 -10   4   1    0.88    0.17
 -10   4   1    0.84    0.18
 -10   4   1    0.65    0.15
   9  -4  -1    6.41    0.41
   9  -4  -1    7.09    1.09
  -9  -4   1    6.44    0.38
  -9  -4   1    6.23    0.30
  -9  -4   1    6.11    0.35
   9  -4  -1    5.86    0.42
   9  -4  -1    6.69    0.42
   9  -4  -1    5.58    0.40
  -9  -4   1    6.29    0.35
  -9  -4   1    5.74    0.33
  -9  -4   1    7.31    0.96
   9   4  -1    5.25    0.92
  -9   4   1    5.45    0.36
  -9   4   1    7.17    1.18
   9   4  -1    6.74    0.37
  -9   4   1    5.53    0.32
   9   4  -1    6.30    0.37
  -9   4   1    6.07    0.38
   9   4  -1    5.88    0.33
   9   4  -1    5.88    0.35
  -9   4   1    7.09    0.44
   9   4  -1    6.05    0.44
   9   4  -1    5.58    0.35
  -9   4   1    5.96    0.41
  -9   4   1    5.84    0.36
   9   4  -1    6.12    0.30
   9   4  -1    6.76    0.39
   9   4  -1    6.91    0.38
   9   4  -1    6.05    0.33
   8  -4  -1   14.65    0.66
   8  -4  -1   15.05    0.66
   8  -4  -1   15.33    0.69
   8  -4  -1   16.30    0.73
   8  -4  -1   15.00    0.69
  -8  -4   1   14.86    0.62
  -8  -4   1   14.62    0.64
   8  -4  -1   15.98    1.39
   8  -4  -1   16.44    0.71
  -8  -4   1   16.69    0.64
  -8  -4   1   15.07    0.56
   8  -4  -1   15.46    0.66
  -8  -4   1   15.22    0.61
  -8  -4   1   16.16    1.18
  -8   4   1   14.96    0.64
  -8   4   1   15.19    0.65
   8   4  -1   16.19    0.62
  -8   4   1   14.38    0.70
   8   4  -1   17.60    1.41
  -8   4   1   15.19    0.70
   8   4  -1   15.92    0.64
   8   4  -1   15.41    0.64
   8   4  -1   15.06    0.61
   8   4  -1   14.75    0.67
  -8   4   1   14.87    0.61
   8   4  -1   15.67    0.64
  -8   4   1   15.31    0.69
   8   4  -1   15.62    0.65
   8   4  -1   14.95    0.64
   8   4  -1   14.90    0.64
  -8   4   1   15.09    0.66
  -8   4   1   17.11    1.53
   7  -4  -1    0.06    0.07
   7  -4  -1    0.20    0.08
   7  -4  -1    0.16    0.10
  -7  -4   1    0.28    0.09
  -7  -4   1   -0.21    0.31
  -7  -4   1    0.16    0.09
   7  -4  -1    0.14    0.09
  -7  -4   1    0.27    0.09
   7  -4  -1    0.11    0.08
  -7  -4   1    0.15    0.06
  -7  -4   1    0.16    0.09
   7  -4  -1    0.16    0.11
   7  -4  -1    0.22    0.42
   7  -4  -1    0.26    0.09
  -7  -4   1    0.17    0.07
  -7  -4   1    0.18    0.08
  -7  -4   1    0.13    0.09
   7  -4  -1    0.14    0.10
   7  -4  -1    0.36    0.14
  -7   4   1    0.14    0.08
   7   4  -1    0.19    0.09
   7   4  -1    0.13    0.09
   7   4  -1    0.22    0.09
  -7   4   1    0.07    0.08
   7   4  -1    0.06    0.08
  -7   4   1    0.12    0.09
  -7   4   1    0.11    0.07
   7   4  -1    0.21    0.08
  -7   4   1    0.09    0.09
   7   4  -1    0.07    0.06
   7   4  -1    0.21    0.42
   7   4  -1    0.13    0.09
  -7   4   1    0.21    0.09
  -7   4   1    0.21    0.08
   7   4  -1    0.19    0.09
   7   4  -1    0.19    0.09
  -7   4   1   -0.05    0.48
   7   4  -1    0.30    0.06
   7   4  -1    0.44    0.13
  -7   4   1    0.16    0.11
  -7   4   1    0.09    0.08
  -6  -4   1    7.56    0.32
  -6  -4   1    9.51    0.87
   6  -4  -1    7.83    0.37
  -6  -4   1    7.66    0.41
   6  -4  -1    7.93    0.40
  -6  -4   1    7.89    0.39
   6  -4  -1    6.98    0.41
   6  -4  -1    8.03    0.26
  -6  -4   1    8.58    0.48
  -6  -4   1    7.60    0.40
  -6  -4   1    8.55    0.39
   6  -4  -1   10.19    1.01
   6  -4  -1    7.39    0.41
   6  -4  -1    7.06    0.37
   6  -4  -1    7.67    0.42
   6  -4  -1    8.26    0.45
  -6  -4   1    7.93    0.37
  -6  -4   1    7.60    0.33
   6  -4  -1    7.28    0.40
   6  -4  -1    7.31    0.37
  -6   4   1    8.18    0.42
   6   4  -1    7.51    0.38
  -6   4   1    7.40    0.36
   6   4  -1    7.67    0.38
   6   4  -1    7.85    0.39
  -6   4   1    7.83    0.39
  -6   4   1    7.90    0.43
   6   4  -1    8.26    0.39
   6   4  -1    7.07    0.41
   6   4  -1    7.79    1.02
   6   4  -1    7.57    0.38
  -6   4   1    6.89    0.38
   6   4  -1    8.06    0.36
  -6   4   1    7.44    0.40
   6   4  -1    7.97    0.37
  -6   4   1    8.38    0.44
  -6   4   1    6.84    1.02
  -6   4   1    8.07    0.40
   6   4  -1    7.19    0.38
   6   4  -1    8.25    0.28
   6   4  -1    7.93    0.42
   5  -4  -1    4.24    0.27
  -5  -4   1    3.38    0.56
  -5  -4   1    3.91    0.27
   5  -4  -1    4.22    0.25
   5  -4  -1    4.23    0.28
  -5  -4   1    3.77    0.28
  -5  -4   1    4.08    0.25
  -5  -4   1    4.29    0.32
   5  -4  -1    3.87    0.16
   5  -4  -1    4.30    0.29
  -5  -4   1    4.12    0.20
   5  -4  -1    4.05    0.24
   5  -4  -1    4.38    0.29
  -5  -4   1    4.43    0.28
  -5  -4   1    4.18    0.27
   5  -4  -1    3.75    0.65
   5  -4  -1    3.99    0.28
   5  -4  -1    4.05    0.25
  -5  -4   1    4.29    0.27
  -5  -4   1    3.94    0.21
   5  -4  -1    3.92    0.29
  -5   4   1    4.04    0.27
   5   4  -1    4.08    0.24
   5   4  -1    3.91    0.25
  -5   4   1    4.22    0.26
  -5   4   1    4.37    0.25
   5   4  -1    4.42    0.26
  -5   4   1    4.32    0.30
   5   4  -1    4.44    0.27
  -5   4   1    4.62    0.31
   5   4  -1    4.11    0.28
   5   4  -1    4.43    0.26
  -5   4   1    3.79    0.74
   5   4  -1    3.60    0.62
  -5   4   1    4.30    0.18
  -5   4   1    3.98    0.28
   5   4  -1    4.10    0.23
   5   4  -1    4.01    0.26
  -5   4   1    3.89    0.29
  -5   4   1    3.96    0.29
   5   4  -1    4.48    0.26
   4  -4  -1   16.66    0.71
   4  -4  -1   17.02    0.69
  -4  -4   1   17.38    0.60
  -4  -4   1   17.88    0.65
  -4  -4   1   17.35    0.65
  -4  -4   1   17.11    0.59
  -4  -4   1   15.00    1.03
   4  -4  -1   16.91    0.69
   4  -4  -1   17.86    1.18
   4  -4  -1   16.81    0.62
  -4  -4   1   17.39    0.67
  -4  -4   1   16.66    0.56
  -4  -4   1   17.35    0.70
  -4  -4   1   16.42    0.67
   4  -4  -1   17.70    0.70
  -4  -4   1   18.58    0.69
   4  -4  -1   16.74    0.68
   4  -4  -1   17.59    0.55
   4  -4  -1   17.21    0.67
   4  -4  -1   17.73    0.64
   4  -4  -1   16.64    0.64
   4   4  -1   17.71    0.66
   4   4  -1   17.46    0.66
   4   4  -1   16.88    0.65
   4   4  -1   17.04    0.63
   4   4  -1   16.57    0.64
   4   4  -1   17.17    0.66
  -4   4   1   17.53    0.53
   4   4  -1   15.68    1.12
  -4   4   1   16.77    0.69
  -4   4   1   17.46    0.68
  -4   4   1   16.53    0.65
  -4   4   1   17.00    0.60
   4   4  -1   16.89    0.69
  -4   4   1   16.67    0.69
  -4   4   1   16.59    0.67
  -4   4   1   16.35    0.67
   4   4  -1   17.78    0.67
  -4   4   1   18.05    1.25
   3  -4  -1    2.53    0.18
   3  -4  -1    2.47    0.21
   3  -4  -1    2.79    0.17
  -3  -4   1    2.78    0.13
  -3  -4   1    2.93    0.21
  -3  -4   1    2.88    0.20
   3  -4  -1    2.84    0.19
  -3  -4   1    2.37    0.20
  -3  -4   1    2.72    0.16
   3  -4  -1    2.79    0.22
  -3  -4   1    2.61    0.48
  -3  -4   1    2.63    0.21
   3  -4  -1    3.44    0.23
  -3  -4   1    2.54    0.21
   3  -4  -1    2.61    0.56
   3  -4  -1    2.63    0.22
  -3  -4   1    2.80    0.16
   3  -4  -1    2.87    0.24
  -3  -4   1    2.78    0.20
   3   4  -1    2.14    0.46
  -3   4   1    2.54    0.21
   3   4  -1    2.73    0.21
  -3   4   1    2.84    0.21
  -3   4   1    2.67    0.24
  -3   4   1    2.58    0.21
  -3   4   1    2.84    0.20
   3   4  -1    2.64    0.22
   3   4  -1    2.67    0.20
   3   4  -1    2.70    0.20
   3   4  -1    2.88    0.22
   3   4  -1    2.96    0.21
   3   4  -1    2.82    0.20
   3   4  -1    2.73    0.19
  -3   4   1    3.09    0.23
  -2  -4   1   14.67    0.53
  -2  -4   1   14.76    0.55
   2  -4  -1   14.70    0.55
  -2  -4   1   14.62    0.60
   2  -4  -1   14.70    0.59
   2  -4  -1   15.64    0.60
  -2  -4   1   13.70    0.58
   2  -4  -1   14.28    1.04
  -2  -4   1   14.51    0.58
   2  -4  -1   14.26    0.51
  -2  -4   1   14.76    0.46
   2  -4  -1   14.32    0.59
  -2  -4   1   14.38    0.57
  -2  -4   1   13.55    0.56
   2  -4  -1   15.37    0.59
   2  -4  -1   14.61    0.55
  -2  -4   1   12.15    0.94
   2  -4  -1   14.71    0.61
   2  -4  -1   14.29    1.10
  -2  -4   1   14.38    0.57
  -2  -4   1   14.88    0.54
  -2   4   1   13.92    0.58
   2   4  -1   14.02    0.58
  -2   4   1   14.82    0.57
  -2   4   1   14.03    0.55
  -2   4   1   14.43    0.62
  -2   4   1   14.23    0.59
   2   4  -1   12.46    0.97
   2   4  -1   15.57    0.58
   2   4  -1   15.06    0.57
  -2   4   1   14.01    0.58
   2   4  -1   13.78    0.64
   2   4  -1   13.49    0.56
  -2   4   1   13.94    0.59
   2   4  -1   14.50    0.60
  -2   4   1   14.95    0.56
   2   4  -1   15.11    0.57
  -2   4   1   14.17    0.60
   2   4  -1   13.62    0.57
   1  -4  -1   48.99    1.60
   1  -4  -1   48.82    1.55
   1  -4  -1   49.01    1.61
   1  -4  -1   50.92    1.61
  -1  -4   1   48.94    1.59
  -1  -4   1   42.90    2.09
   1  -4  -1   44.49    2.14
  -1  -4   1   51.55    1.61
   1  -4  -1   44.48    2.23
   1   4  -1   49.13    1.60
  -1   4   1   49.59    1.58
  -1   4   1   49.57    1.64
  -1   4   1   49.84    1.61
   1   4  -1   48.94    1.61
  -1   4   1   51.26    1.57
  -1   4   1   48.65    1.61
  -1   4   1   50.28    1.61
   0  -4  -1   28.28    0.88
   0  -4  -1   29.07    1.02
   0  -4  -1   27.51    0.94
   0  -4   1   27.95    0.97
   0  -4   1   28.67    0.92
   0  -4   1   28.77    0.96
   0  -4  -1   27.65    1.56
   0  -4  -1   28.68    0.99
   0  -4  -1   28.84    1.01
   0  -4  -1   27.75    0.99
   0  -4   1   28.25    1.03
   0  -4  -1   24.61    1.46
   0  -4   1   27.69    0.99
   0  -4   1   27.33    0.97
   0  -4  -1   27.76    0.99
   0  -4   1   23.55    1.45
   0   4   1   29.27    1.01
   0   4  -1   27.53    0.98
   0   4  -1   28.19    0.98
   0   4  -1   28.71    0.98
   0   4   1   28.64    0.97
   0   4   1   27.97    1.00
   0   4  -1   29.09    0.98
   0   4  -1   27.79    0.94
   0   4   1   27.87    0.99
   0   4   1   28.32    1.00
   0   4   1   28.61    0.96
   0   4  -1   28.61    0.99
   0   4   1   29.05    0.98
   0   4   1   28.28    1.00
   0   4   1   29.63    1.03
   0   4  -1   29.43    1.01
   0   4  -1   28.55    1.01
   0   4  -1   27.99    0.98
   1  -4   1   33.24    1.10
   1  -4   1   32.16    1.07
  -1  -4  -1   33.92    1.10
   1  -4   1   31.78    1.03
  -1  -4  -1   31.01    1.08
   1  -4   1   27.30    1.51
   1  -4   1   32.16    1.08
   1  -4   1   27.25    1.58
  -1  -4  -1   30.88    1.03
   1  -4   1   31.74    1.08
  -1  -4  -1   31.37    1.10
   1  -4   1   31.02    1.10
  -1  -4  -1   32.54    1.09
   1  -4   1   32.23    1.08
  -1  -4  -1   32.04    1.12
  -1  -4  -1   28.45    1.63
  -1  -4  -1   31.61    0.97
  -1   4  -1   32.31    1.09
   1   4   1   31.98    1.09
  -1   4  -1   31.93    1.08
   1   4   1   31.18    1.06
   1   4   1   31.64    1.11
   1   4   1   31.61    1.08
  -1   4  -1   32.52    1.09
  -1   4  -1   32.48    1.09
  -1   4  -1   31.56    1.09
   1   4   1   32.20    1.10
  -1   4  -1   32.57    1.12
  -1   4  -1   31.31    1.07
   1   4   1   30.67    1.07
  -1   4  -1   31.82    1.10
   1   4   1   31.23    1.09
   1   4   1   31.30    1.68
   2  -4   1   56.37    1.78
   2  -4   1   57.53    1.80
   2  -4   1   47.93    2.25
  -2  -4  -1   56.10    1.78
   2  -4   1   54.40    1.76
   2  -4   1   55.19    1.78
   2  -4   1   57.10    1.77
  -2  -4  -1   56.20    1.81
  -2  -4  -1   48.84    2.33
  -2  -4  -1   56.07    1.77
  -2   4  -1   56.94    1.77
  -2   4  -1   56.61    1.77
   2   4   1   55.39    1.78
  -2   4  -1   56.65    1.78
  -2   4  -1   55.59    1.77
   2   4   1   48.36    2.38
  -2   4  -1   54.72    1.79
  -3  -4  -1    7.59    0.38
   3  -4   1    8.51    0.41
  -3  -4  -1    6.77    0.74
  -3  -4  -1    7.68    0.33
  -3  -4  -1    7.74    0.38
   3  -4   1    7.24    0.73
   3  -4   1    7.50    0.37
   3  -4   1    7.81    0.39
  -3  -4  -1    7.58    0.39
   3  -4   1    7.87    0.34
   3  -4   1    7.29    0.41
  -3  -4  -1    8.46    0.39
  -3  -4  -1    7.80    0.38
  -3  -4  -1    8.03    0.38
   3  -4   1    7.86    0.38
   3  -4   1    8.21    0.39
  -3  -4  -1    8.14    0.41
   3  -4   1    7.65    0.35
   3  -4   1    8.22    0.41
   3   4   1    7.63    0.37
   3   4   1    7.68    0.38
  -3   4  -1    8.20    0.40
   3   4   1    8.81    0.87
   3   4   1    7.46    0.38
  -3   4  -1    7.22    0.80
  -3   4  -1    8.23    0.39
   3   4   1    7.84    0.35
   3   4   1    7.57    0.38
  -3   4  -1    7.15    0.37
  -3   4  -1    6.94    0.35
   3   4   1    7.88    0.38
  -3   4  -1    7.71    0.39
  -3   4  -1    8.28    0.40
   3   4   1    7.41    0.39
  -3   4  -1    7.90    0.33
  -3   4  -1    8.01    0.38
   4  -4   1    0.60    0.12
  -4  -4  -1    0.61    0.12
   4  -4   1    0.60    0.11
  -4  -4  -1    0.68    0.33
  -4  -4  -1    0.48    0.11
  -4  -4  -1    0.53    0.11
  -4  -4  -1    0.59    0.10
  -4  -4  -1    0.57    0.06
   4  -4   1    0.54    0.13
  -4  -4  -1    0.40    0.11
  -4  -4  -1    0.44    0.10
   4  -4   1    0.58    0.13
   4  -4   1    0.37    0.10
   4  -4   1    0.45    0.11
   4  -4   1    0.03    0.27
  -4  -4  -1    0.51    0.10
  -4  -4  -1    0.54    0.11
   4  -4   1    0.42    0.09
   4  -4   1    0.37    0.11
  -4   4  -1    0.50    0.12
   4   4   1    0.54    0.12
   4   4   1    0.22    0.32
  -4   4  -1    0.72    0.12
   4   4   1    0.32    0.09
  -4   4  -1    0.65    0.37
   4   4   1    0.46    0.10
  -4   4  -1    0.37    0.10
   4   4   1    0.39    0.11
  -4   4  -1    0.52    0.11
  -4   4  -1    0.60    0.10
  -4   4  -1    0.35    0.11
   4   4   1    0.51    0.11
   4   4   1    0.49    0.10
   4   4   1    0.44    0.10
  -4   4  -1    0.44    0.11
   4   4   1    0.44    0.11
  -4   4  -1    0.61    0.12
   4   4   1    0.46    0.11
   5  -4   1   56.21    1.82
   5  -4   1   56.18    1.84
   5  -4   1   55.99    1.85
   5  -4   1   54.20    1.79
  -5  -4  -1   55.55    1.78
   5  -4   1   57.57    2.58
   5  -4   1   54.90    1.82
  -5  -4  -1   56.68    2.57
   5  -4   1   54.62    1.80
  -5  -4  -1   54.21    1.80
   5  -4   1   55.50    1.78
   5  -4   1   54.21    1.78
   5  -4   1   55.84    1.83
  -5  -4  -1   55.05    1.78
  -5  -4  -1   54.04    1.73
  -5  -4  -1   53.88    1.90
  -5  -4  -1   54.28    1.89
  -5   4  -1   56.28    1.83
   5   4   1   52.77    1.77
  -5   4  -1   54.07    1.85
  -5   4  -1   55.87    1.80
   5   4   1   54.72    1.80
  -5   4  -1   56.09    1.76
   5   4   1   60.21    2.76
   5   4   1   53.85    1.78
  -5   4  -1   59.37    2.77
   5   4   1   53.35    1.80
   5   4   1   56.06    1.82
   5   4   1   53.62    1.80
  -5   4  -1   53.74    1.78
  -5   4  -1   53.68    1.83
  -5   4  -1   57.08    1.82
  -5   4  -1   53.95    1.83
   6  -4   1   38.09    1.31
   6  -4   1   37.53    1.30
  -6  -4  -1   39.87    1.19
   6  -4   1   38.05    2.06
  -6  -4  -1   38.09    1.25
  -6  -4  -1   38.37    1.28
  -6  -4  -1   37.87    1.29
  -6  -4  -1   36.42    1.31
   6  -4   1   37.11    1.32
   6  -4   1   36.79    1.36
  -6  -4  -1   37.98    1.30
  -6  -4  -1   38.19    1.27
   6  -4   1   38.29    1.30
  -6  -4  -1   41.13    2.06
  -6  -4  -1   39.10    1.33
   6  -4   1   36.50    1.30
   6  -4   1   39.95    1.36
   6  -4   1   39.01    1.36
   6  -4   1   39.39    1.35
  -6  -4  -1   39.16    1.36
  -6   4  -1   36.97    1.35
   6   4   1   37.97    1.30
   6   4   1   37.90    1.27
   6   4   1   36.87    1.33
  -6   4  -1   40.15    2.25
  -6   4  -1   37.89    1.28
   6   4   1   37.91    1.33
  -6   4  -1   36.67    1.31
  -6   4  -1   38.26    1.32
   6   4   1   37.71    1.29
   6   4   1   40.02    2.20
   6   4   1   36.01    1.31
  -6   4  -1   37.87    1.31
  -6   4  -1   36.98    1.30
  -6   4  -1   38.96    1.34
   6   4   1   38.96    1.33
  -6   4  -1   38.32    1.36
   6   4   1   38.58    1.20
   6   4   1   38.49    1.30
  -7  -4  -1    2.33    0.15
  -7  -4  -1    2.03    0.17
   7  -4   1    2.38    0.25
  -7  -4  -1    2.47    0.20
  -7  -4  -1    2.77    0.66
   7  -4   1    1.99    0.22
   7  -4   1    2.12    0.25
  -7  -4  -1    2.31    0.20
   7  -4   1    2.60    0.25
   7  -4   1    2.43    0.21
   7  -4   1    1.93    0.24
  -7  -4  -1    2.13    0.22
  -7  -4  -1    2.32    0.20
   7  -4   1    2.07    0.24
   7  -4   1    2.28    0.66
  -7  -4  -1    2.19    0.29
   7  -4   1    2.39    0.28
   7   4   1    2.63    0.27
  -7   4  -1    2.28    0.22
  -7   4  -1    3.53    0.81
   7   4   1    1.82    0.69
   7   4   1    1.86    0.23
   7   4   1    2.07    0.19
   7   4   1    2.20    0.23
  -7   4  -1    2.37    0.27
  -7   4  -1    2.12    0.21
  -7   4  -1    2.53    0.28
   7   4   1    2.91    0.26
   7   4   1    2.23    0.23
  -7   4  -1    2.52    0.27
   7   4   1    2.21    0.25
   7   4   1    2.17    0.20
  -7   4  -1    2.76    0.26
   7   4   1    1.93    0.23
  -7   4  -1    1.94    0.22
   7   4   1    2.21    0.16
  -8  -4  -1   81.61    2.55
  -8  -4  -1   81.60    2.59
  -8  -4  -1   81.03    2.53
  -8  -4  -1   80.91    2.57
   8  -4   1   83.86    2.66
  -8  -4  -1   80.95    2.55
   8  -4   1   81.28    3.58
   8  -4   1   80.00    2.68
   8  -4   1   79.45    2.64
  -8  -4  -1   85.87    3.52
   8  -4   1   79.96    2.65
   8   4   1   88.98    3.83
  -8   4  -1   81.35    2.61
  -8   4  -1   82.89    2.66
   8   4   1   81.16    2.50
  -8   4  -1   79.90    2.64
  -8   4  -1   80.32    2.56
   8   4   1   81.82    2.63
   8   4   1   78.60    2.61
  -8   4  -1   80.51    2.58
  -8   4  -1   77.94    2.66
  -8   4  -1   80.53    2.60
   8   4   1   76.33    2.65
   8   4   1   82.35    2.62
  -8   4  -1   88.62    3.90
   9  -4   1    6.51    1.08
  -9  -4  -1    5.60    0.32
   9  -4   1    5.55    0.39
  -9  -4  -1    5.65    0.31
  -9  -4  -1    5.71    0.32
   9  -4   1    6.96    0.68
  -9  -4  -1    5.68    0.28
   9  -4   1    5.62    0.44
  -9  -4  -1    6.16    0.90
   9  -4   1    5.35    0.36
   9  -4   1    5.49    0.41
  -9  -4  -1    6.16    0.37
  -9  -4  -1    5.64    0.34
   9   4   1    5.82    0.40
   9   4   1    3.90    0.97
   9   4   1    5.74    0.38
   9   4   1    6.21    0.38
  -9   4  -1    5.68    0.41
   9   4   1    5.21    0.32
  -9   4  -1    5.80    1.14
  -9   4  -1    5.26    0.37
  -9   4  -1    5.38    0.36
   9   4   1    5.76    0.30
  -9   4  -1    6.14    0.41
  -9   4  -1    6.36    0.37
   9   4   1    5.50    0.36
 -10  -4  -1    0.21    0.09
 -10  -4  -1   -0.28    0.46
 -10  -4  -1    0.07    0.08
  10  -4   1    0.02    0.11
  10  -4   1   -0.01    0.09
  10  -4   1   -0.07    0.12
  10  -4   1    0.17    0.62
 -10  -4  -1   -0.06    0.06
 -10  -4  -1    0.01    0.07
  10  -4   1   -0.03    0.09
 -10  -4  -1    0.08    0.09
 -10  -4  -1   -0.05    0.07
 -10   4  -1   -0.01    0.09
 -10   4  -1    0.22    0.70
  10   4   1   -0.37    0.62
 -10   4  -1   -0.01    0.08
  10   4   1    0.03    0.09
 -10   4  -1   -0.05    0.09
 -10   4  -1   -0.11    0.09
  10   4   1    0.00    0.08
  10   4   1   -0.08    0.08
 -10   4  -1   -0.02    0.08
  10   4   1   -0.04    0.08
  10   4   1    0.02    0.07
  10   4   1   -0.01    0.09
  10   4   1   -0.10    0.07
  11  -4   1   12.83    0.67
 -11  -4  -1   13.02    0.62
  11  -4   1   13.66    1.57
 -11  -4  -1   12.14    0.55
  11  -4   1   12.23    0.66
 -11  -4  -1   12.19    0.58
  11  -4   1   11.89    0.68
 -11  -4  -1   13.12    1.37
 -11  -4  -1   12.63    0.52
  11  -4   1   11.82    0.65
 -11  -4  -1   12.11    0.54
 -11  -4  -1   13.76    0.63
  11   4   1   13.21    0.61
 -11   4  -1   13.12    0.69
  11   4   1   12.22    0.59
 -11   4  -1   15.40    1.82
 -11   4  -1   12.61    0.62
  11   4   1   11.25    1.54
 -11   4  -1   13.28    0.68
  11   4   1   12.86    0.58
  11   4   1   11.87    0.58
  11   4   1   13.92    0.60
  11   4   1   12.99    0.63
  11   4   1   11.64    0.63
  11   4   1   11.94    0.62
 -11   4  -1   12.77    0.62
 -12  -4  -1    1.20    0.21
  12  -4   1    1.27    0.24
 -12  -4  -1    1.14    0.21
  12  -4   1    1.46    0.26
  12  -4   1    1.11    0.24
 -12  -4  -1    1.60    0.19
  12  -4   1    1.88    0.89
 -12  -4  -1    1.09    0.18
 -12  -4  -1    1.01    0.16
  12   4   1    0.73    0.17
 -12   4  -1    0.88    0.20
 -12   4  -1    0.89    0.22
  12   4   1    1.11    0.18
 -12   4  -1    1.05    0.20
 -12   4  -1    2.44    1.11
  12   4   1    1.50    0.24
  12   4   1    1.23    0.22
 -12   4  -1    0.88    0.19
  12   4   1    1.58    0.24
  12   4   1    0.96    0.21
  12   4   1    1.33    0.21
  12   4   1    0.98    0.18
 -13  -4  -1    0.23    0.14
 -13  -4  -1    0.37    0.12
  13  -4   1    0.17    0.13
 -13  -4  -1    0.25    0.11
 -13  -4  -1    0.39    0.14
  13  -4   1    0.48    0.18
  13  -4   1    0.44    0.20
  13  -4   1    1.39    1.01
 -13  -4  -1    0.41    0.14
  13  -4   1    0.43    0.18
  13   4   1    0.46    0.15
  13   4   1    0.58    0.16
  13   4   1    0.27    0.12
 -13   4  -1    0.21    0.12
 -13   4  -1    0.02    1.07
  13   4   1    0.32    0.14
 -13   4  -1    0.36    0.18
 -13   4  -1    0.38    0.16
  13   4   1    0.42    0.15
 -13   4  -1    0.29    0.15
  13   4   1    0.08    0.11
 -14  -4  -1   -0.03    0.09
 -14  -4  -1    0.37    0.16
 -14  -4  -1    0.16    0.13
 -14  -4  -1    0.12    0.11
  14  -4   1    0.10    0.14
  14  -4   1    0.21    0.16
  14  -4   1    0.18    0.16
  14  -4   1   -0.02    0.15
  14   4   1    0.25    0.13
  14   4   1    0.18    0.12
  14   4   1    0.05    0.12
 -14   4  -1    0.08    0.14
 -14   4  -1    0.19    0.17
  14   4   1    0.26    0.14
  14   4   1    0.02    0.18
 -14   4  -1   -0.06    0.10
 -14   4  -1    0.24    0.16
  13  -5  -1    1.60    0.39
 -13  -5   1    2.14    0.27
 -13  -5   1    2.05    0.28
 -13  -5   1    2.38    0.18
 -13  -5   1    1.85    0.23
 -13  -5   1    1.90    0.25
  13  -5  -1    2.09    0.33
  13  -5  -1    0.71    1.09
 -13  -5   1    1.59    0.37
  13  -5  -1    1.70    0.31
  13  -5  -1    1.85    0.34
 -13   5   1    1.61    0.30
  13   5  -1    2.43    0.33
 -13   5   1    0.96    1.37
 -13   5   1    1.93    0.33
  13   5  -1    2.70    0.30
  13   5  -1    2.16    0.26
 -13   5   1    2.08    0.37
  13   5  -1    1.87    0.26
  13   5  -1    2.08    0.26
 -13   5   1    1.79    0.31
 -13   5   1    2.13    0.21
 -12  -5   1    0.75    0.28
 -12  -5   1    0.92    0.18
 -12  -5   1    0.82    0.19
  12  -5  -1    0.26    0.96
  12  -5  -1    0.69    0.20
 -12  -5   1    0.88    0.12
  12  -5  -1    1.35    0.28
  12  -5  -1    0.91    0.22
 -12  -5   1    0.80    0.17
  12  -5  -1    0.87    0.24
 -12  -5   1    0.86    0.17
 -12  -5   1    1.01    0.13
  12  -5  -1    0.87    0.20
  12   5  -1    1.02    0.15
  12   5  -1    1.00    0.20
  12   5  -1    0.96    0.20
  12   5  -1    0.87    0.19
 -12   5   1    0.95    0.24
 -12   5   1    0.84    0.22
 -12   5   1    1.41    0.29
  12   5  -1    0.56    0.16
  12   5  -1    0.94    0.19
  12   5  -1    1.21    0.19
 -12   5   1    1.05    0.22
 -12   5   1    1.47    1.12
  12   5  -1    0.95    0.17
 -12   5   1    1.00    0.14
 -11  -5   1   11.12    0.49
  11  -5  -1   13.10    1.68
 -11  -5   1   10.77    0.44
  11  -5  -1   11.07    0.64
  11  -5  -1   11.06    0.64
  11  -5  -1   10.53    0.66
 -11  -5   1   10.57    0.57
 -11  -5   1   10.88    0.53
 -11  -5   1   10.64    0.54
 -11  -5   1   10.66    0.75
  11  -5  -1   11.34    0.65
 -11  -5   1   10.42    0.54
 -11  -5   1   11.04    0.45
  11  -5  -1   10.69    0.56
 -11   5   1   13.55    1.85
  11   5  -1   11.44    0.58
 -11   5   1   11.03    0.65
 -11   5   1   10.33    0.57
 -11   5   1   10.70    0.45
  11   5  -1   11.07    0.56
  11   5  -1   10.31    0.55
  11   5  -1   10.92    0.53
  11   5  -1   11.76    0.54
  11   5  -1   11.11    0.46
 -11   5   1   12.08    0.67
  11   5  -1   10.43    0.57
  11   5  -1   11.33    0.57
  10  -5  -1    1.13    0.24
 -10  -5   1    1.35    0.21
 -10  -5   1    1.43    0.15
  10  -5  -1    1.21    0.85
  10  -5  -1    1.53    0.22
 -10  -5   1    1.72    0.15
 -10  -5   1    1.32    0.30
  10  -5  -1    2.08    0.30
 -10  -5   1    1.14    0.19
 -10  -5   1    1.40    0.17
 -10  -5   1    2.09    0.70
 -10  -5   1    1.59    0.21
  10  -5  -1    1.07    0.21
 -10  -5   1    1.33    0.19
  10  -5  -1    1.61    0.26
  10   5  -1    1.48    0.14
  10   5  -1    1.26    0.20
  10   5  -1    1.73    0.25
 -10   5   1    1.36    0.25
 -10   5   1    1.47    0.26
 -10   5   1    1.74    1.05
  10   5  -1    1.77    0.23
  10   5  -1    1.44    0.20
 -10   5   1    1.37    0.27
  10   5  -1    1.01    0.74
 -10   5   1    1.57    0.23
  10   5  -1    1.73    0.24
 -10   5   1    1.46    0.15
  10   5  -1    1.42    0.23
   9  -5  -1    2.13    0.79
  -9  -5   1    2.75    0.39
  -9  -5   1    2.50    0.27
  -9  -5   1    2.75    0.27
   9  -5  -1    3.44    0.27
   9  -5  -1    2.89    0.34
  -9  -5   1    2.45    0.22
  -9  -5   1    3.23    0.72
   9  -5  -1    2.60    0.33
  -9  -5   1    2.90    0.19
  -9  -5   1    2.61    0.21
   9  -5  -1    3.08    0.33
  -9  -5   1    2.92    0.25
  -9   5   1    2.50    0.31
   9   5  -1    2.94    0.26
  -9   5   1    3.17    0.18
   9   5  -1    1.88    0.79
   9   5  -1    2.58    0.28
  -9   5   1    2.44    0.29
  -9   5   1    3.31    1.03
  -9   5   1    2.83    0.31
   9   5  -1    2.57    0.29
  -9   5   1    3.12    0.37
   9   5  -1    3.07    0.24
  -9   5   1    2.89    0.31
   9   5  -1    2.60    0.29
   9   5  -1    3.32    0.27
   9   5  -1    3.14    0.25
   9   5  -1    2.71    0.16
  -8  -5   1   24.44    0.82
  -8  -5   1   24.16    1.06
   8  -5  -1   23.23    0.97
   8  -5  -1   22.41    0.98
   8  -5  -1   21.86    0.95
  -8  -5   1   23.39    0.88
  -8  -5   1   22.34    0.85
   8  -5  -1   22.93    1.74
  -8  -5   1   23.58    1.59
   8  -5  -1   22.18    0.91
  -8  -5   1   22.48    0.78
  -8  -5   1   22.54    0.87
   8  -5  -1   23.82    0.88
  -8  -5   1   23.41    0.79
  -8   5   1   22.07    0.98
   8   5  -1   22.63    0.90
  -8   5   1   23.26    0.75
  -8   5   1   20.28    0.90
   8   5  -1   22.85    0.89
   8   5  -1   23.46    1.82
  -8   5   1   21.31    0.91
   8   5  -1   23.09    0.91
   8   5  -1   22.89    0.86
   8   5  -1   22.29    0.88
  -8   5   1   22.10    0.90
  -8   5   1   24.05    1.97
   8   5  -1   23.04    0.86
   8   5  -1   22.12    0.90
  -8   5   1   21.28    0.95
  -7  -5   1   14.08    0.62
  -7  -5   1   14.75    0.61
   7  -5  -1   14.39    0.68
   7  -5  -1   15.80    1.43
   7  -5  -1   14.27    0.64
  -7  -5   1   14.01    0.61
  -7  -5   1   14.79    0.53
  -7  -5   1   16.47    1.26
   7  -5  -1   13.99    0.70
   7  -5  -1   14.32    0.61
   7  -5  -1   14.55    0.62
   7  -5  -1   15.08    0.69
   7  -5  -1   14.83    0.68
  -7  -5   1   13.97    0.52
  -7  -5   1   14.12    0.73
   7   5  -1   15.14    0.60
  -7   5   1   14.38    0.69
  -7   5   1   13.58    1.52
   7   5  -1   14.71    0.62
  -7   5   1   14.95    0.64
  -7   5   1   13.38    0.61
   7   5  -1   13.25    0.62
   7   5  -1   14.17    0.63
   7   5  -1   13.57    0.63
  -7   5   1   13.70    0.66
  -7   5   1   14.39    0.48
   7   5  -1   13.23    1.36
   7   5  -1   14.26    0.62
   7   5  -1   14.52    0.60
  -7   5   1   13.23    0.59
  -7   5   1   13.26    0.63
  -7   5   1   14.32    0.70
   7   5  -1   13.47    0.62
  -6  -5   1   91.49    3.75
   6  -5  -1   97.49    4.03
   6  -5  -1   90.13    2.89
   6  -5  -1   89.14    2.93
   6  -5  -1   94.99    3.00
   6  -5  -1   91.33    3.01
  -6   5   1   97.88    4.25
   6   5  -1   93.88    4.02
   6   5  -1   92.06    2.93
  -6   5   1   93.23    2.95
  -6   5   1   89.36    2.97
   5  -5  -1    8.40    0.49
   5  -5  -1    9.25    0.49
  -5  -5   1    9.98    0.50
  -5  -5   1    9.20    0.34
  -5  -5   1    8.31    0.35
  -5  -5   1    8.64    0.96
   5  -5  -1    9.00    0.48
  -5  -5   1    8.59    0.44
   5  -5  -1    9.23    0.50
   5  -5  -1   10.09    1.10
   5  -5  -1    9.31    0.43
   5  -5  -1    9.27    0.30
   5  -5  -1    8.72    0.43
   5  -5  -1    8.55    0.46
   5  -5  -1    8.90    0.46
  -5  -5   1    9.51    0.44
  -5  -5   1    8.73    0.46
   5  -5  -1    8.65    0.41
   5   5  -1    8.21    0.44
   5   5  -1    8.70    0.44
  -5   5   1   11.15    1.44
  -5   5   1    8.60    0.47
  -5   5   1    8.70    0.37
  -5   5   1    9.28    0.45
   5   5  -1    8.97    0.44
  -5   5   1    9.30    0.50
   5   5  -1    8.83    0.42
   5   5  -1    9.04    0.41
   5   5  -1    8.74    0.44
  -5   5   1   10.04    0.63
   5   5  -1    9.00    1.20
   5   5  -1    8.31    0.48
  -5   5   1    8.66    0.46
   5   5  -1    8.61    0.45
  -5   5   1    9.01    0.52
   5   5  -1    8.68    0.45
   4  -5  -1   77.66    2.51
   4  -5  -1   76.76    2.38
  -4  -5   1   76.08    2.43
   4  -5  -1   73.36    2.46
   4  -5  -1   77.53    3.41
  -4  -5   1   75.55    2.46
   4  -5  -1   71.73    2.40
  -4  -5   1   76.93    2.47
  -4  -5   1   79.41    2.44
  -4  -5   1   73.40    3.23
   4  -5  -1   73.41    2.48
   4   5  -1   75.29    2.44
  -4   5   1   76.33    2.47
  -4   5   1   77.69    2.47
  -4   5   1   77.74    2.49
  -4   5   1   78.34    2.46
   4   5  -1   82.73    3.46
  -4   5   1   77.61    2.53
   4   5  -1   78.58    2.45
   4   5  -1   75.56    2.49
  -3  -5   1    0.08    0.07
   3  -5  -1    0.01    0.07
  -3  -5   1    0.19    0.09
   3  -5  -1    0.27    0.09
   3  -5  -1    0.14    0.10
   3  -5  -1    0.27    0.10
   3  -5  -1    0.07    0.10
  -3  -5   1    0.31    0.37
  -3  -5   1    0.22    0.05
   3  -5  -1    0.13    0.06
   3  -5  -1    0.50    0.46
  -3  -5   1    0.11    0.08
  -3  -5   1    0.18    0.08
  -3  -5   1    0.20    0.06
  -3  -5   1    0.10    0.06
  -3  -5   1    0.17    0.10
   3  -5  -1    0.23    0.10
  -3  -5   1    0.21    0.10
  -3  -5   1    0.15    0.09
   3  -5  -1    0.20    0.10
  -3   5   1    0.16    0.10
   3   5  -1    0.24    0.09
   3   5  -1    0.18    0.08
  -3   5   1    0.11    0.08
   3   5  -1    0.11    0.08
  -3   5   1    0.17    0.08
  -3   5   1    0.14    0.09
   3   5  -1    0.23    0.09
  -3   5   1    0.36    0.13
   3   5  -1    0.16    0.10
  -3   5   1    0.08    0.08
  -3   5   1    0.18    0.10
   3   5  -1    0.14    0.08
   3   5  -1    0.23    0.09
   3   5  -1    0.15    0.09
   3   5  -1    0.31    0.40
  -3   5   1    0.16    0.08
  -2  -5   1    8.33    0.93
   2  -5  -1    7.69    0.41
   2  -5  -1    7.81    1.11
   2  -5  -1    7.46    0.32
  -2  -5   1    7.40    0.26
   2  -5  -1    7.47    0.40
  -2  -5   1    7.11    0.38
   2  -5  -1    7.10    0.36
   2  -5  -1    6.78    0.39
  -2  -5   1    7.56    0.34
  -2  -5   1    7.37    0.32
  -2  -5   1    7.75    0.42
  -2  -5   1    7.00    0.37
   2  -5  -1    7.06    0.39
  -2  -5   1    7.52    0.41
   2  -5  -1    7.62    0.43
  -2  -5   1    7.23    0.35
   2  -5  -1    8.57    0.99
   2  -5  -1    6.86    0.34
   2   5  -1    6.93    0.37
  -2   5   1    7.59    0.40
  -2   5   1    8.14    0.38
   2   5  -1    7.85    0.40
  -2   5   1    6.56    0.41
  -2   5   1    8.08    0.42
  -2   5   1    7.93    0.42
   2   5  -1    7.45    0.39
  -2   5   1    7.61    0.39
   2   5  -1    7.60    0.39
  -2   5   1    7.51    0.37
   2   5  -1    7.25    0.38
   2   5  -1    7.56    0.36
  -2   5   1    7.43    0.40
   2   5  -1    7.51    0.41
  -2   5   1    8.37    0.45
   2   5  -1    7.86    0.41
   1  -5  -1    0.83    0.54
  -1  -5   1    1.40    0.15
   1  -5  -1    1.44    0.16
  -1  -5   1    1.25    0.19
   1  -5  -1    1.11    0.16
   1  -5  -1    1.00    0.13
  -1  -5   1    1.16    0.17
   1  -5  -1    0.86    0.15
   1  -5  -1    0.99    0.16
  -1  -5   1    0.92    0.16
  -1  -5   1    1.22    0.17
  -1  -5   1    1.16    0.13
   1  -5  -1    1.19    0.17
   1  -5  -1    1.21    0.11
   1  -5  -1    1.50    0.53
  -1  -5   1    1.52    0.51
   1   5  -1    1.08    0.15
   1   5  -1    1.41    0.18
  -1   5   1    1.51    0.19
   1   5  -1    1.23    0.15
  -1   5   1    1.46    0.20
   1   5  -1    0.98    0.16
  -1   5   1    1.13    0.17
  -1   5   1    1.47    0.20
  -1   5   1    1.19    0.19
   1   5  -1    1.07    0.15
  -1   5   1    1.15    0.16
  -1   5   1    1.10    0.17
   1   5  -1    1.46    0.21
  -1   5   1    1.08    0.15
   1   5  -1    1.29    0.18
  -1   5   1    1.35    0.20
   1   5  -1    0.78    0.15
   0  -5  -1   18.59    1.37
   0  -5  -1   15.98    0.65
   0  -5  -1   15.97    0.61
   0  -5   1   16.51    0.60
   0  -5  -1   16.47    0.54
   0  -5  -1   16.61    0.69
   0  -5   1   16.77    0.54
   0  -5   1   16.10    0.68
   0  -5  -1   16.07    0.68
   0  -5  -1   18.20    1.44
   0  -5   1   16.56    0.68
   0  -5   1   16.65    0.66
   0  -5   1   17.29    0.67
   0  -5   1   14.40    0.68
   0  -5  -1   17.01    0.69
   0  -5   1   17.42    1.38
   0   5   1   15.86    0.64
   0   5   1   16.27    0.66
   0   5  -1   15.98    0.63
   0   5  -1   15.78    0.68
   0   5  -1   15.96    0.66
   0   5   1   16.63    0.68
   0   5  -1   16.45    0.66
   0   5   1   16.39    0.68
   0   5   1   16.19    0.68
   0   5  -1   16.52    0.68
   0   5  -1   16.73    0.67
   0   5   1   15.82    0.68
   0   5   1   16.23    0.66
   0   5   1   16.01    0.70
   0   5  -1   15.99    0.69
   0   5  -1   16.84    0.67
   0   5  -1   15.94    0.67
   0   5   1   15.94    0.69
   1  -5   1    4.52    0.86
   1  -5   1    3.10    0.24
   1  -5   1    2.65    0.22
   1  -5   1    2.76    0.22
  -1  -5  -1    2.87    0.13
   1  -5   1    2.65    0.22
  -1  -5  -1    2.90    0.85
  -1  -5  -1    2.58    0.21
   1  -5   1    2.52    0.60
   1  -5   1    2.67    0.22
  -1  -5  -1    2.80    0.25
  -1  -5  -1    2.76    0.19
   1  -5   1    2.94    0.24
   1  -5   1    2.73    0.16
  -1  -5  -1    2.74    0.13
   1  -5   1    2.54    0.18
  -1  -5  -1    2.84    0.23
  -1   5  -1    3.00    0.26
  -1   5  -1    2.46    0.21
   1   5   1    2.84    0.25
  -1   5  -1    2.78    0.22
   1   5   1    2.94    0.24
  -1   5  -1    2.61    0.27
   1   5   1    2.72    0.23
  -1   5  -1    2.71    0.23
  -1   5  -1    2.74    0.22
  -1   5  -1    2.47    0.22
   1   5   1    3.03    0.24
   1   5   1    2.82    0.22
  -1   5  -1    3.20    0.22
   1   5   1    2.44    0.22
   1   5   1    2.94    0.24
   1   5   1    2.45    0.22
  -1   5  -1    2.60    0.23
  -2  -5  -1    0.31    0.11
   2  -5   1    0.30    0.10
  -2  -5  -1    0.36    0.10
   2  -5   1    0.19    0.08
   2  -5   1    0.28    0.07
   2  -5   1    0.26    0.09
  -2  -5  -1   -0.25    0.39
   2  -5   1    0.32    0.11
   2  -5   1    0.37    0.11
  -2  -5  -1    0.22    0.09
  -2  -5  -1    0.36    0.12
   2  -5   1    0.29    0.08
  -2  -5  -1    0.46    0.11
  -2  -5  -1    0.36    0.09
   2  -5   1    0.22    0.10
   2  -5   1    0.31    0.42
  -2  -5  -1    0.28    0.04
  -2  -5  -1    0.22    0.07
  -2  -5  -1    0.09    0.09
   2  -5   1    0.45    0.36
  -2  -5  -1    0.29    0.10
   2   5   1    0.24    0.09
   2   5   1    0.19    0.09
   2   5   1    0.17    0.10
  -2   5  -1    0.36    0.12
   2   5   1   -0.10    0.43
  -2   5  -1    0.37    0.11
  -2   5  -1    0.28    0.10
  -2   5  -1    0.28    0.09
   2   5   1    0.25    0.09
  -2   5  -1    0.67    0.15
  -2   5  -1    0.26    0.09
  -2   5  -1    0.38    0.11
  -2   5  -1    0.23    0.10
  -2   5  -1    0.32    0.10
   2   5   1    0.26    0.10
   2   5   1    0.15    0.09
   2   5   1    0.37    0.11
   2   5   1    0.31    0.11
   3  -5   1   26.53    0.92
  -3  -5  -1   24.77    0.96
  -3  -5  -1   26.15    0.90
  -3  -5  -1   26.61    0.93
   3  -5   1   25.43    0.90
   3  -5   1   25.34    0.97
   3  -5   1   26.15    0.96
  -3  -5  -1   26.61    0.95
   3  -5   1   26.04    0.99
   3  -5   1   27.35    0.98
  -3  -5  -1   26.32    0.98
   3  -5   1   26.72    0.96
   3  -5   1   26.24    1.01
  -3  -5  -1   24.47    0.97
  -3  -5  -1   26.98    0.97
   3  -5   1   28.22    1.75
  -3  -5  -1   27.53    1.76
  -3  -5  -1   26.00    0.98
  -3  -5  -1   26.14    0.82
  -3  -5  -1   26.59    1.01
   3  -5   1   26.85    0.80
   3   5   1   26.95    1.00
   3   5   1   25.00    1.05
   3   5   1   26.14    0.98
   3   5   1   26.25    1.81
   3   5   1   26.24    0.93
   3   5   1   26.29    0.99
   3   5   1   23.93    0.95
  -3   5  -1   26.05    0.94
   3   5   1   26.29    0.98
  -3   5  -1   26.05    0.99
  -3   5  -1   27.29    0.99
  -3   5  -1   25.39    1.02
   3   5   1   25.67    0.95
  -3   5  -1   26.36    0.96
  -3   5  -1   25.89    0.98
  -4  -5  -1    0.19    0.43
   4  -5   1    0.15    0.09
   4  -5   1    0.10    0.07
  -4  -5  -1    0.18    0.10
   4  -5   1   -0.25    0.35
  -4  -5  -1    0.03    0.09
  -4  -5  -1    0.22    0.10
   4  -5   1    0.03    0.07
   4  -5   1    0.00    0.08
  -4  -5  -1    0.04    0.08
  -4  -5  -1    0.05    0.08
  -4  -5  -1    0.07    0.06
  -4  -5  -1    0.14    0.08
   4  -5   1    0.07    0.09
   4  -5   1    0.05    0.07
   4  -5   1   -0.03    0.06
   4  -5   1    0.22    0.11
   4   5   1    0.09    0.09
   4   5   1    0.18    0.09
  -4   5  -1    0.08    0.07
  -4   5  -1    0.27    0.47
   4   5   1    0.14    0.10
   4   5   1    0.13    0.09
  -4   5  -1    0.12    0.09
  -4   5  -1    0.31    0.11
  -4   5  -1    0.22    0.10
  -4   5  -1   -0.01    0.07
   4   5   1    0.34    0.10
   4   5   1   -0.01    0.08
   4   5   1    0.11    0.08
  -4   5  -1    0.09    0.08
   4   5   1    0.28    0.51
   4   5   1    0.15    0.09
  -4   5  -1    0.13    0.11
  -5  -5  -1   38.32    1.31
  -5  -5  -1   37.41    2.14
   5  -5   1   37.30    1.31
  -5  -5  -1   37.95    1.24
   5  -5   1   39.35    1.38
   5  -5   1   40.49    2.19
  -5  -5  -1   37.94    1.32
   5  -5   1   37.36    1.38
   5  -5   1   37.52    1.34
   5  -5   1   34.00    1.27
  -5  -5  -1   37.32    1.25
  -5  -5  -1   38.19    1.31
   5  -5   1   37.62    1.36
   5  -5   1   38.85    1.32
   5  -5   1   37.86    1.28
   5   5   1   37.69    1.31
   5   5   1   38.73    1.31
   5   5   1   36.44    1.34
   5   5   1   38.31    2.33
  -5   5  -1   37.22    1.26
  -5   5  -1   39.05    2.35
   5   5   1   35.95    1.33
  -5   5  -1   37.36    1.32
   5   5   1   38.98    1.34
   5   5   1   36.29    1.32
  -5   5  -1   37.42    1.36
  -5   5  -1   36.36    1.33
  -5   5  -1   37.99    1.30
  -5   5  -1   37.10    1.37
   5   5   1   37.65    1.28
   5   5   1   36.77    1.30
   5   5   1   37.03    1.34
   6  -5   1   42.23    1.49
   6  -5   1   42.12    1.49
  -6  -5  -1   41.63    1.41
   6  -5   1   45.27    2.41
   6  -5   1   42.25    1.47
   6  -5   1   45.45    1.54
   6  -5   1   44.29    1.57
  -6  -5  -1   42.95    1.47
   6  -5   1   45.05    1.56
  -6  -5  -1   42.17    1.47
   6  -5   1   43.90    1.55
  -6  -5  -1   44.70    2.37
   6  -5   1   44.02    1.56
   6   5   1   43.94    1.46
  -6   5  -1   42.34    1.54
  -6   5  -1   46.58    2.67
   6   5   1   42.46    1.52
   6   5   1   40.47    1.51
  -6   5  -1   45.73    1.57
  -6   5  -1   42.85    1.44
   6   5   1   43.43    1.48
   6   5   1   46.46    2.61
   6   5   1   42.83    1.48
   6   5   1   44.13    1.52
   6   5   1   42.07    1.48
  -6   5  -1   43.30    1.50
  -6   5  -1   40.46    1.52
  -6   5  -1   43.40    1.49
   6   5   1   44.02    1.51
   7  -5   1   32.68    1.27
   7  -5   1   32.85    1.26
  -7  -5  -1   33.60    2.02
   7  -5   1   32.91    1.24
   7  -5   1   32.69    1.28
   7  -5   1   33.06    1.20
  -7  -5  -1   32.27    1.17
  -7  -5  -1   32.14    1.19
  -7  -5  -1   33.09    1.17
  -7  -5  -1   33.29    1.14
  -7  -5  -1   34.04    1.03
  -7  -5  -1   33.62    1.12
   7  -5   1   35.22    2.13
   7   5   1   34.63    1.20
  -7   5  -1   30.94    1.26
  -7   5  -1   33.07    1.16
   7   5   1   31.91    1.23
   7   5   1   31.98    1.04
   7   5   1   33.76    1.18
  -7   5  -1   33.75    1.22
  -7   5  -1   32.08    1.24
  -7   5  -1   36.95    2.37
   7   5   1   30.22    2.18
  -7   5  -1   32.86    1.26
   7   5   1   33.34    1.17
   7   5   1   31.32    1.21
  -7   5  -1   33.90    1.22
   7   5   1   33.24    1.22
   7   5   1   32.96    1.22
  -8  -5  -1   47.65    2.47
  -8  -5  -1   43.74    1.46
   8  -5   1   44.93    2.54
  -8  -5  -1   43.76    1.50
  -8  -5  -1   40.69    1.43
   8  -5   1   43.79    1.60
   8  -5   1   45.73    1.61
   8  -5   1   44.00    1.54
  -8  -5  -1   44.18    1.49
   8  -5   1   43.35    1.62
  -8  -5  -1   43.82    1.36
  -8  -5  -1   43.66    1.52
  -8   5  -1   43.10    1.55
  -8   5  -1   45.35    1.62
   8   5   1   41.58    1.56
  -8   5  -1   45.32    1.63
   8   5   1   43.93    1.54
   8   5   1   39.33    2.64
   8   5   1   44.28    1.51
  -8   5  -1   46.40    2.82
   8   5   1   43.24    1.50
  -8   5  -1   43.82    1.54
   8   5   1   44.07    1.52
   8   5   1   42.95    1.55
  -8   5  -1   43.52    1.50
   8   5   1   44.50    1.53
   9  -5   1   35.44    1.31
  -9  -5  -1   33.88    1.07
   9  -5   1   32.46    1.24
  -9  -5  -1   32.54    1.15
  -9  -5  -1   32.53    1.22
   9  -5   1   33.86    1.31
   9  -5   1   33.26    1.30
   9  -5   1   33.29    2.26
  -9  -5  -1   32.23    1.18
  -9  -5  -1   37.14    2.18
  -9  -5  -1   32.99    1.20
  -9   5  -1   36.18    2.54
   9   5   1   37.46    2.49
  -9   5  -1   33.80    1.25
  -9   5  -1   33.34    1.31
  -9   5  -1   33.25    1.33
   9   5   1   33.99    1.24
  -9   5  -1   33.11    1.25
   9   5   1   33.96    1.20
   9   5   1   33.26    1.26
   9   5   1   32.67    1.22
  -9   5  -1   32.28    1.21
   9   5   1   32.94    1.21
   9   5   1   29.95    1.25
   9   5   1   31.24    1.09
   9   5   1   33.52    1.22
 -10  -5  -1    1.35    0.17
  10  -5   1    1.11    0.22
 -10  -5  -1    1.27    0.69
  10  -5   1    2.01    0.84
 -10  -5  -1    1.36    0.15
 -10  -5  -1    1.85    0.20
  10  -5   1    1.45    0.24
 -10  -5  -1    1.27    0.21
  10  -5   1    1.63    0.26
 -10  -5  -1    1.47    0.26
  10  -5   1    0.81    0.22
 -10  -5  -1    1.25    0.19
  10  -5   1    1.07    0.22
  10   5   1    1.32    0.15
 -10   5  -1    1.49    0.23
  10   5   1    1.35    0.19
 -10   5  -1    1.33    0.21
  10   5   1    1.27    0.21
  10   5   1    1.63    0.26
 -10   5  -1    1.55    0.25
  10   5   1    1.35    0.21
  10   5   1    1.66    0.26
  10   5   1    1.32    0.22
  10   5   1    2.58    1.00
 -10   5  -1    2.02    1.00
 -10   5  -1    1.08    0.24
  10   5   1    1.69    0.24
  11  -5   1    1.91    0.30
  11  -5   1    2.45    0.35
  11  -5   1    1.88    0.31
  11  -5   1    1.39    0.24
 -11  -5  -1    1.83    0.20
 -11  -5  -1    2.22    0.23
 -11  -5  -1    1.82    0.25
 -11  -5  -1    1.31    0.23
 -11  -5  -1    1.93    0.26
 -11  -5  -1    2.01    0.24
  11  -5   1    1.55    0.29
 -11  -5  -1    1.96    0.19
  11  -5   1    1.72    0.92
 -11   5  -1    2.23    1.11
  11   5   1    1.80    0.33
  11   5   1    2.18    0.27
 -11   5  -1    1.31    0.26
  11   5   1    1.53    0.23
  11   5   1    1.60    0.24
  11   5   1    1.52    0.18
  11   5   1    2.09    0.26
  11   5   1    1.38    0.24
  11   5   1    1.71    0.23
 -11   5  -1    1.98    0.32
 -11   5  -1    1.79    0.26
 -11   5  -1    1.40    0.23
 -12  -5  -1   -0.09    0.11
 -12  -5  -1   -0.03    0.09
 -12  -5  -1    0.03    0.07
  12  -5   1   -1.08    0.94
  12  -5   1   -0.06    0.12
  12  -5   1   -0.06    0.10
  12  -5   1    0.00    0.13
  12  -5   1    0.05    0.14
 -12  -5  -1   -0.07    0.07
 -12  -5  -1    0.03    0.08
  12  -5   1   -0.12    0.10
 -12   5  -1    0.08    0.15
 -12   5  -1    0.14    0.15
 -12   5  -1    0.10    0.12
  12   5   1   -0.05    0.09
  12   5   1    0.04    0.11
  12   5   1    0.04    0.10
  12   5   1   -0.05    0.08
  12   5   1   -0.03    0.07
  12   5   1   -0.06    0.08
 -12   5  -1    0.66    1.13
 -12   5  -1   -0.12    0.10
  12   5   1    0.01    0.09
  12   5   1   -0.04    0.09
 -13  -5  -1    0.37    0.13
 -13  -5  -1    0.47    0.12
  13  -5   1    0.28    0.18
 -13  -5  -1    0.38    0.16
  13  -5   1    0.44    0.18
  13  -5   1   -0.43    1.17
  13  -5   1    0.52    0.19
  13  -5   1    0.40    0.21
 -13  -5  -1    0.44    0.16
  13   5   1    0.53    0.16
 -13   5  -1    0.03    0.14
 -13   5  -1    0.46    1.42
  13   5   1    0.38    0.15
 -13   5  -1    0.46    0.17
 -13   5  -1    0.44    0.17
  13   5   1    0.67    0.17
  13   5   1    0.39    0.14
  13   5   1    0.31    0.14
 -12  -6   1   -0.13    0.17
  12  -6  -1    0.74    1.17
 -12  -6   1    0.08    0.10
 -12  -6   1   -0.05    0.11
  12  -6  -1   -0.02    0.11
  12  -6  -1    0.09    0.17
 -12  -6   1   -0.03    0.09
  12  -6  -1   -0.11    0.11
  12  -6  -1    0.03    0.13
  12  -6  -1    0.00    0.14
 -12  -6   1    0.03    0.11
  12   6  -1   -0.03    0.09
  12   6  -1    0.14    0.12
  12   6  -1    0.02    0.10
  12   6  -1    0.12    0.10
 -12   6   1    0.04    0.08
 -12   6   1   -0.01    0.14
 -12   6   1   -0.07    0.09
  12   6  -1    0.24    0.14
 -12   6   1    0.14    0.23
 -12   6   1    0.06    0.14
 -12   6   1   -0.06    1.45
 -11  -6   1    0.27    0.12
  11  -6  -1    0.77    0.18
 -11  -6   1    0.46    0.16
  11  -6  -1    1.53    1.02
 -11  -6   1    0.52    0.14
 -11  -6   1    0.34    0.23
 -11  -6   1    0.60    0.16
 -11  -6   1    0.36    0.14
  11  -6  -1    0.68    0.21
  11  -6  -1    0.35    0.17
  11  -6  -1    0.72    0.22
  11  -6  -1    0.45    0.20
 -11  -6   1    0.38    0.08
 -11   6   1    0.31    0.18
 -11   6   1    0.43    0.10
  11   6  -1    0.53    0.16
  11   6  -1    0.48    0.16
  11   6  -1    0.38    0.16
  11   6  -1    0.33    0.13
 -11   6   1    0.58    0.21
 -11   6   1    0.59    0.19
  11   6  -1    0.43    0.14
  11   6  -1    0.56    0.14
 -11   6   1    0.66    0.18
 -11   6   1   -0.22    1.26
  11   6  -1    0.54    0.17
  10  -6  -1    0.26    0.18
  10  -6  -1    0.78    0.23
  10  -6  -1    0.19    0.14
  10  -6  -1    1.37    0.99
 -10  -6   1    0.48    0.15
 -10  -6   1    0.37    0.22
 -10  -6   1    0.51    0.09
 -10  -6   1    0.23    0.11
 -10  -6   1    0.12    0.10
  10  -6  -1    0.64    0.20
 -10  -6   1    0.41    0.15
 -10  -6   1    0.35    0.12
  10  -6  -1    0.37    0.14
  10   6  -1    0.41    0.12
  10   6  -1    0.11    0.10
 -10   6   1    0.40    0.09
 -10   6   1    0.68    0.18
 -10   6   1    2.34    1.13
 -10   6   1    0.36    0.16
 -10   6   1    0.07    0.15
  10   6  -1    0.11    0.11
  10   6  -1    0.31    0.13
  10   6  -1    0.24    0.13
  10   6  -1    0.41    0.13
  10   6  -1    0.19    0.12
 -10   6   1    0.47    0.18
  -9  -6   1    8.85    0.40
  -9  -6   1    9.07    0.49
   9  -6  -1   11.02    1.59
  -9  -6   1    8.30    0.49
  -9  -6   1    8.70    0.48
   9  -6  -1    8.65    0.56
  -9  -6   1    8.57    0.47
  -9  -6   1    7.74    0.60
  -9  -6   1    8.78    0.36
   9  -6  -1    8.40    0.47
   9  -6  -1    8.81    0.59
   9  -6  -1    9.18    0.57
   9  -6  -1    9.10    0.57
   9   6  -1    8.65    0.49
   9   6  -1    8.58    0.48
   9   6  -1    8.27    0.49
   9   6  -1    8.85    0.46
   9   6  -1    8.90    0.50
  -9   6   1    8.44    0.34
  -9   6   1    8.83    0.56
  -9   6   1    7.64    0.48
   9   6  -1    7.85    0.44
   9   6  -1    8.40    0.50
  -9   6   1    8.46    0.56
  -9   6   1    8.24    0.48
  -9   6   1   11.30    1.83
   8  -6  -1    4.60    0.39
  -8  -6   1    4.92    0.24
   8  -6  -1    4.71    0.33
  -8  -6   1    4.81    0.35
  -8  -6   1    4.53    0.26
  -8  -6   1    5.86    0.35
   8  -6  -1    4.98    0.43
  -8  -6   1    4.57    0.40
  -8  -6   1    5.10    0.35
  -8  -6   1    4.97    0.45
   8  -6  -1    5.07    0.41
   8  -6  -1    4.80    0.40
   8  -6  -1    5.02    1.12
  -8  -6   1    5.32    0.95
  -8   6   1    6.55    1.48
   8   6  -1    4.26    0.35
  -8   6   1    4.74    0.32
   8   6  -1    4.70    0.32
  -8   6   1    5.24    0.37
   8   6  -1    4.85    0.36
  -8   6   1    5.17    0.45
  -8   6   1    5.14    0.64
  -8   6   1    4.89    0.22
   8   6  -1    5.20    0.35
   8   6  -1    3.88    1.05
   8   6  -1    4.64    0.36
   8   6  -1    4.82    0.34
   8   6  -1    5.09    0.36
  -8   6   1    4.49    0.35
  -7  -6   1    0.21    0.08
  -7  -6   1    0.48    0.09
   7  -6  -1    0.24    0.14
   7  -6  -1    0.31    0.14
   7  -6  -1    0.52    0.14
  -7  -6   1    0.08    0.14
  -7  -6   1    0.23    0.11
  -7  -6   1    0.26    0.10
  -7  -6   1    0.83    0.53
  -7  -6   1    0.24    0.08
   7  -6  -1    0.18    0.13
   7  -6  -1    0.39    0.62
   7  -6  -1    0.23    0.14
  -7  -6   1    0.19    0.12
  -7  -6   1    0.26    0.12
  -7   6   1    0.09    0.15
  -7   6   1    0.31    0.10
   7   6  -1    0.31    0.12
  -7   6   1    0.62    0.82
  -7   6   1    0.13    0.11
   7   6  -1    0.40    0.14
  -7   6   1    0.23    0.05
   7   6  -1   -0.05    0.62
   7   6  -1    0.58    0.15
   7   6  -1    0.22    0.10
  -7   6   1    0.27    0.12
  -7   6   1    0.44    0.15
   7   6  -1    0.25    0.12
   7   6  -1    0.36    0.13
   7   6  -1    0.42    0.14
   6  -6  -1   12.55    1.37
  -6  -6   1   11.77    0.54
  -6  -6   1   11.49    0.44
   6  -6  -1   10.48    0.51
   6  -6  -1   10.82    0.60
   6  -6  -1   11.24    0.60
  -6  -6   1   11.77    0.45
  -6  -6   1   11.37    0.47
   6  -6  -1   10.76    0.52
   6  -6  -1   12.37    0.65
  -6  -6   1   10.96    1.23
  -6  -6   1   11.65    0.58
  -6  -6   1   11.39    0.53
  -6  -6   1   11.74    0.61
   6   6  -1   11.70    0.56
   6   6  -1   12.16    1.54
  -6   6   1   10.68    0.55
  -6   6   1   11.32    0.65
   6   6  -1   11.38    0.53
   6   6  -1   11.08    0.57
   6   6  -1   11.51    0.57
   6   6  -1   11.51    0.56
   6   6  -1   11.03    0.53
   5  -6  -1    3.25    1.02
  -5  -6   1    2.41    0.27
  -5  -6   1    2.42    0.28
   5  -6  -1    2.02    0.27
  -5  -6   1    2.13    0.16
  -5  -6   1    2.62    0.75
   5  -6  -1    1.83    0.27
  -5  -6   1    2.27    0.15
   5  -6  -1    2.16    0.27
  -5  -6   1    2.47    0.26
  -5  -6   1    2.17    0.24
   5  -6  -1    3.25    0.85
   5  -6  -1    2.26    0.24
   5   6  -1    2.75    0.28
   5   6  -1    2.40    0.24
   5   6  -1    2.43    0.31
  -5   6   1    2.17    0.28
   5   6  -1    2.47    0.33
   5   6  -1    3.19    0.82
  -5   6   1    2.01    0.26
   5   6  -1    2.23    0.31
  -5   6   1    1.96    0.25
   5   6  -1    2.59    0.27
   5   6  -1    2.49    0.28
   5   6  -1    2.02    0.34
  -5   6   1    2.30    0.27
   4  -6  -1    8.14    0.51
   4  -6  -1    9.32    0.44
  -4  -6   1    8.72    0.48
   4  -6  -1   10.38    1.55
  -4  -6   1    8.53    0.45
   4  -6  -1    9.01    1.27
   4  -6  -1    8.58    0.40
  -4  -6   1    8.44    0.44
  -4  -6   1    8.49    0.45
   4  -6  -1    8.10    0.48
  -4  -6   1    8.36    0.36
   4  -6  -1    9.35    0.60
  -4  -6   1    8.70    0.32
  -4  -6   1   12.33    1.24
   4   6  -1    8.25    0.46
   4   6  -1    8.79    0.47
   4   6  -1    9.17    1.22
   4   6  -1    8.49    0.47
  -4   6   1    8.05    0.45
  -4   6   1    8.12    0.50
   4   6  -1    8.51    0.43
   4   6  -1    8.80    0.45
  -4   6   1    8.56    0.45
   4   6  -1    8.14    0.45
   4   6  -1    8.54    0.47
  -4   6   1    7.78    0.47
  -4   6   1    8.96    0.54
  -3  -6   1    3.74    0.29
  -3  -6   1    5.32    0.95
   3  -6  -1    3.72    0.24
   3  -6  -1    4.19    0.27
   3  -6  -1    3.98    0.31
  -3  -6   1    4.36    0.26
   3  -6  -1    3.63    0.32
   3  -6  -1    3.66    0.33
   3  -6  -1    2.99    0.85
  -3  -6   1    4.08    0.22
  -3  -6   1    3.91    0.17
  -3  -6   1    3.84    0.28
   3  -6  -1    3.73    0.27
  -3  -6   1    3.83    0.25
  -3  -6   1    3.64    0.30
   3  -6  -1    3.53    0.99
  -3   6   1    3.84    0.38
   3   6  -1    4.13    0.31
   3   6  -1    3.80    0.32
  -3   6   1    4.10    0.33
   3   6  -1    3.78    0.30
  -3   6   1    3.32    0.28
   3   6  -1    4.17    0.29
   3   6  -1    4.17    0.28
  -3   6   1    3.74    0.30
  -3   6   1    3.75    0.32
   3   6  -1    3.44    0.33
  -3   6   1    4.10    0.31
   3   6  -1    3.62    0.29
   3   6  -1    3.99    0.30
   2  -6  -1    1.90    0.82
  -2  -6   1    1.47    0.17
  -2  -6   1    1.69    0.21
  -2  -6   1    1.24    0.14
   2  -6  -1    1.81    0.17
  -2  -6   1    1.06    0.61
   2  -6  -1    1.78    0.68
   2  -6  -1    1.35    0.23
  -2  -6   1    1.48    0.24
   2  -6  -1    1.38    0.21
  -2  -6   1    1.32    0.21
   2  -6  -1    1.18    0.17
   2  -6  -1    1.32    0.17
  -2  -6   1    0.53    0.52
   2  -6  -1    1.42    0.23
  -2   6   1    1.31    0.24
  -2   6   1    1.28    0.21
   2   6  -1    1.55    0.22
  -2   6   1    1.46    0.20
  -2   6   1    1.51    0.20
   2   6  -1    1.08    0.19
   2   6  -1    1.58    0.21
  -2   6   1    1.23    0.20
   2   6  -1    1.48    0.19
  -2   6   1    1.09    0.18
   2   6  -1    1.19    0.18
   2   6  -1    1.60    0.22
   2   6  -1    1.18    0.19
  -2   6   1    1.27    0.19
   2   6  -1    1.33    0.21
  -1  -6   1    3.04    0.26
   1  -6  -1    2.91    0.25
  -1  -6   1    2.86    0.22
   1  -6  -1    2.41    0.83
  -1  -6   1    3.22    0.85
  -1  -6   1    2.71    0.19
   1  -6  -1    2.60    0.21
   1  -6  -1    2.97    0.31
  -1  -6   1    2.87    0.32
   1  -6  -1    2.98    0.32
  -1  -6   1    2.71    0.29
   1   6  -1    2.49    0.26
   1   6  -1    2.38    0.26
  -1   6   1    3.14    0.26
   1   6  -1    2.45    0.26
  -1   6   1    2.09    0.27
   1   6  -1    2.55    0.28
  -1   6   1    2.42    0.30
  -1   6   1    3.09    0.26
  -1   6   1    2.43    0.27
  -1   6   1    2.82    0.24
  -1   6   1    2.87    0.28
   1   6  -1    3.29    0.32
   1   6  -1    2.99    0.26
   1   6  -1    2.34    0.26
   1   6  -1    3.08    0.24
   0  -6   1    2.02    0.23
   0  -6  -1    2.77    0.83
   0  -6   1    2.12    0.22
   0  -6  -1    2.03    0.24
   0  -6   1    1.98    0.17
   0  -6   1    2.49    0.74
   0  -6  -1    2.12    0.73
   0  -6   1    1.98    0.23
   0  -6  -1    2.10    0.21
   0  -6  -1    1.79    0.12
   0  -6  -1    2.04    0.26
   0  -6  -1    2.54    0.25
   0  -6   1    1.80    0.12
   0   6   1    1.77    0.23
   0   6  -1    1.89    0.26
   0   6  -1    2.10    0.26
   0   6  -1    2.21    0.25
   0   6   1    2.49    0.29
   0   6  -1    1.89    0.24
   0   6  -1    1.89    0.24
   0   6   1    1.99    0.25
   0   6   1    2.37    0.28
   0   6  -1    1.95    0.22
   0   6   1    2.23    0.25
   0   6  -1    1.99    0.24
   0   6   1    1.89    0.25
   0   6   1    2.09    0.23
   0   6  -1    1.60    0.26
   1  -6   1   38.76    1.32
   1  -6   1   37.42    1.36
  -1  -6  -1   35.63    1.26
  -1  -6  -1   37.18    1.39
  -1  -6  -1   39.59    2.36
   1  -6   1   36.12    1.26
   1  -6   1   38.38    2.39
   1  -6   1   39.10    1.34
   1  -6   1   40.29    1.21
  -1  -6  -1   36.20    1.35
  -1  -6  -1   38.52    1.38
   1  -6   1   38.88    1.39
   1  -6   1   40.08    2.24
  -1  -6  -1   38.16    2.29
  -1  -6  -1   37.92    1.31
   1   6   1   39.30    1.40
  -1   6  -1   38.25    1.40
  -1   6  -1   36.22    1.36
  -1   6  -1   37.38    1.31
   1   6   1   36.74    1.33
   1   6   1   37.73    1.32
  -1   6  -1   37.77    1.36
   1   6   1   38.73    1.37
  -1   6  -1   38.68    1.34
   1   6   1   36.65    1.37
  -1   6  -1   37.99    1.35
   1   6   1   38.39    1.37
  -1   6  -1   39.46    1.37
  -1   6  -1   37.70    1.36
   1   6   1   37.70    1.37
   1   6   1   36.34    1.46
   2  -6   1   74.07    2.33
  -2  -6  -1   72.61    2.35
   2  -6   1   72.54    2.28
   2  -6   1   69.22    3.29
  -2  -6  -1   71.86    2.29
   2  -6   1   70.97    2.38
  -2  -6  -1   71.91    2.36
   2  -6   1   72.47    2.22
   2  -6   1   70.86    2.36
  -2  -6  -1   72.52    2.38
  -2  -6  -1   72.07    3.48
  -2  -6  -1   70.62    2.25
   2  -6   1   75.67    3.62
   2  -6   1   73.66    2.33
   2   6   1   70.69    2.33
  -2   6  -1   71.64    2.37
   2   6   1   70.59    2.36
  -2   6  -1   70.66    2.30
  -2   6  -1   70.81    2.35
  -2   6  -1   70.28    2.33
  -2   6  -1   68.91    2.34
   2   6   1   70.38    2.34
  -2   6  -1   72.44    2.34
   2   6   1   73.69    2.32
   2   6   1   72.54    2.39
   2   6   1   70.32    2.37
  -2   6  -1   71.95    2.41
   2   6   1   72.82    2.36
   3  -6   1    0.68    0.17
  -3  -6  -1    0.57    0.11
   3  -6   1    1.58    0.69
   3  -6   1    0.55    0.06
   3  -6   1    0.50    0.12
   3  -6   1    0.44    0.16
  -3  -6  -1    0.15    0.55
   3  -6   1    0.65    0.15
  -3  -6  -1    0.46    0.12
  -3  -6  -1    0.51    0.15
  -3  -6  -1    0.49    0.07
  -3  -6  -1    0.71    0.16
   3  -6   1    0.23    0.12
  -3  -6  -1    0.59    0.14
   3  -6   1    0.50    0.11
   3   6   1    0.44    0.14
  -3   6  -1    0.51    0.13
   3   6   1    0.67    0.16
   3   6   1    0.74    0.16
  -3   6  -1    0.35    0.11
  -3   6  -1    0.28    0.13
  -3   6  -1    0.37    0.13
   3   6   1    0.52    0.15
  -3   6  -1    0.40    0.16
   3   6   1    0.54    0.14
   3   6   1    0.39    0.12
   3   6   1    0.08    0.56
   3   6   1    0.51    0.13
  -3   6  -1    0.55    0.15
  -4  -6  -1   17.37    1.55
  -4  -6  -1   16.12    0.72
  -4  -6  -1   16.19    0.69
   4  -6   1   17.28    0.78
   4  -6   1   15.76    0.74
  -4  -6  -1   15.95    0.71
   4  -6   1   16.19    0.70
  -4  -6  -1   16.65    0.54
  -4  -6  -1   16.83    0.71
   4  -6   1   16.34    0.72
  -4  -6  -1   16.57    0.65
   4  -6   1   17.54    1.48
   4  -6   1   18.23    1.77
   4  -6   1   14.54    0.65
   4  -6   1   15.70    0.64
  -4  -6  -1   15.88    0.62
   4   6   1   15.96    0.73
  -4   6  -1   16.18    0.72
   4   6   1   16.85    1.64
  -4   6  -1   16.71    0.74
   4   6   1   16.05    0.70
   4   6   1   15.58    0.70
   4   6   1   16.64    0.73
   4   6   1   16.16    0.73
  -4   6  -1   16.19    0.75
   4   6   1   16.21    0.68
  -4   6  -1   16.23    0.69
  -4   6  -1   16.67    0.80
  -4   6  -1   16.50    0.71
  -5  -6  -1   39.30    1.40
  -5  -6  -1   39.48    1.32
   5  -6   1   40.13    2.38
  -5  -6  -1   40.04    1.44
  -5  -6  -1   39.50    1.24
   5  -6   1   39.16    1.41
  -5  -6  -1   41.38    2.43
  -5  -6  -1   39.35    1.34
   5  -6   1   38.21    1.43
  -5  -6  -1   41.23    1.43
  -5  -6  -1   40.66    1.43
   5  -6   1   36.65    1.35
   5  -6   1   40.84    1.50
   5   6   1   40.06    1.46
   5   6   1   39.50    1.43
   5   6   1   39.00    1.38
  -5   6  -1   40.23    1.43
   5   6   1   39.14    1.55
   5   6   1   40.50    1.41
  -5   6  -1   38.67    1.65
   5   6   1   45.33    2.68
  -5   6  -1   37.45    1.43
  -5   6  -1   42.33    1.53
   5   6   1   40.82    1.41
   5   6   1   39.70    1.44
   6  -6   1   14.82    0.72
   6  -6   1   13.83    0.63
  -6  -6  -1   15.54    0.66
  -6  -6  -1   14.63    0.53
   6  -6   1   16.36    1.56
  -6  -6  -1   13.71    0.57
  -6  -6  -1   14.97    0.66
  -6  -6  -1   14.43    0.72
  -6  -6  -1   15.61    1.48
   6  -6   1   16.17    0.72
  -6  -6  -1   14.57    0.67
   6  -6   1   13.92    0.66
   6  -6   1   14.51    0.74
  -6   6  -1   18.99    1.82
  -6   6  -1   14.07    0.75
   6   6   1   13.98    0.68
  -6   6  -1   13.29    0.65
  -6   6  -1   14.90    0.66
  -6   6  -1   13.73    0.68
  -6   6  -1   13.99    0.73
   6   6   1   14.98    0.66
   6   6   1   14.10    0.66
   6   6   1   14.45    0.68
   6   6   1   13.35    0.68
   6   6   1   14.21    0.63
   6   6   1   14.62    0.66
  -6   6  -1   14.67    0.57
   6   6   1   16.94    1.69
   7  -6   1   14.03    1.53
  -7  -6  -1   10.43    0.42
  -7  -6  -1   10.38    0.59
  -7  -6  -1   10.22    0.62
   7  -6   1   11.12    0.64
   7  -6   1   10.15    0.54
  -7  -6  -1   11.47    1.34
   7  -6   1   10.92    0.61
  -7  -6  -1    9.72    0.45
  -7  -6  -1    9.98    0.53
  -7  -6  -1   10.75    0.53
  -7  -6  -1   10.51    0.48
   7  -6   1    9.79    0.59
   7  -6   1   10.22    0.57
   7   6   1   10.40    0.52
   7   6   1   13.13    1.77
   7   6   1   10.91    0.54
  -7   6  -1   10.42    0.37
  -7   6  -1   10.13    0.55
   7   6   1    9.54    0.56
  -7   6  -1    9.63    0.58
  -7   6  -1   10.34    0.50
  -7   6  -1   12.83    1.74
   7   6   1   11.46    0.56
   7   6   1    9.93    0.55
  -7   6  -1   11.18    0.56
   7   6   1   10.87    0.56
   7   6   1   10.95    0.55
  -8  -6  -1    5.41    1.00
   8  -6   1    5.24    0.43
   8  -6   1    6.01    0.41
  -8  -6  -1    6.11    0.34
  -8  -6  -1    6.42    0.51
   8  -6   1    5.57    1.16
   8  -6   1    7.02    0.55
  -8  -6  -1    6.60    0.40
  -8  -6  -1    6.68    0.41
   8  -6   1    6.77    0.47
  -8  -6  -1    6.09    0.31
   8  -6   1    6.41    0.45
  -8  -6  -1    5.82    0.38
   8   6   1    5.29    0.38
  -8   6  -1    6.79    0.41
   8   6   1    6.44    0.42
   8   6   1    6.42    0.39
  -8   6  -1    6.33    0.26
  -8   6  -1    5.93    0.45
   8   6   1    6.51    0.45
   8   6   1    6.35    0.39
  -8   6  -1    5.92    0.42
  -8   6  -1    4.68    1.30
  -8   6  -1    5.62    0.39
   8   6   1    6.17    0.42
  -8   6  -1    6.24    0.47
   8   6   1    5.65    0.39
   8   6   1    9.75    1.61
  -9  -6  -1    6.99    0.36
  -9  -6  -1    7.17    0.37
   9  -6   1    7.17    0.53
  -9  -6  -1    6.47    0.34
  -9  -6  -1    6.61    0.41
   9  -6   1    7.24    0.51
   9  -6   1    7.10    0.51
   9  -6   1    7.83    0.47
  -9  -6  -1    6.48    0.42
   9  -6   1    7.52    0.50
   9  -6   1    6.47    1.27
  -9  -6  -1    7.79    0.43
  -9  -6  -1    6.62    0.55
   9   6   1    7.34    0.45
  -9   6  -1    6.75    0.50
  -9   6  -1    6.88    0.32
   9   6   1    6.47    0.43
   9   6   1    6.93    0.42
  -9   6  -1    6.25    0.44
   9   6   1    7.58    0.49
  -9   6  -1    5.72    0.47
  -9   6  -1    6.83    0.45
   9   6   1    7.00    0.42
   9   6   1    6.88    0.44
  -9   6  -1    6.69    0.45
   9   6   1    6.68    0.45
  -9   6  -1    8.07    1.64
 -10  -6  -1    5.62    0.33
 -10  -6  -1    5.40    0.37
 -10  -6  -1    5.52    0.41
 -10  -6  -1    5.49    0.32
  10  -6   1    5.32    1.43
  10  -6   1    5.46    0.46
  10  -6   1    6.66    0.52
  10  -6   1    5.90    0.48
  10  -6   1    6.16    0.48
 -10  -6  -1    5.74    0.33
  10  -6   1    4.65    0.39
 -10  -6  -1    6.06    0.41
 -10  -6  -1    5.83    0.38
 -10  -6  -1    5.35    0.58
  10   6   1    6.09    0.39
 -10   6  -1    5.71    0.47
  10   6   1    7.26    0.44
 -10   6  -1    5.13    0.40
 -10   6  -1    6.23    0.49
  10   6   1    5.83    0.41
  10   6   1    6.07    0.44
 -10   6  -1    5.37    0.28
 -10   6  -1    6.03    0.45
  10   6   1    6.30    0.40
  10   6   1    5.25    0.40
  10   6   1    6.11    0.53
  11  -6   1    2.59    0.39
 -11  -6  -1    3.32    0.28
 -11  -6  -1    3.20    0.29
  11  -6   1    3.17    0.58
  11  -6   1    2.91    1.23
 -11  -6  -1    3.26    0.35
 -11  -6  -1    2.24    0.41
 -11  -6  -1    3.13    0.23
  11  -6   1    3.18    0.35
  11  -6   1    2.55    0.37
 -11  -6  -1    3.01    0.26
 -11  -6  -1    3.15    0.24
 -11   6  -1    2.36    0.20
  11   6   1    2.31    0.44
  11   6   1    3.09    0.32
  11   6   1    3.21    0.42
 -11   6  -1    4.74    1.59
  11   6   1    2.62    0.34
 -11   6  -1    2.47    0.36
 -11   6  -1    2.88    0.39
 -11   6  -1    2.79    0.40
 -11   6  -1    2.16    0.45
  11   6   1    2.70    0.32
  10  -7  -1    0.00    0.14
 -10  -7   1   -0.02    0.18
 -10  -7   1    0.09    0.12
 -10  -7   1    0.10    0.10
 -10  -7   1    0.10    0.04
  10  -7  -1   -0.14    0.10
  10  -7  -1    0.04    0.16
 -10  -7   1    0.04    0.10
  10  -7  -1   -0.05    0.10
  10  -7  -1    0.17    0.12
  10  -7  -1    0.10    1.15
 -10   7   1   -0.03    0.05
 -10   7   1    0.39    1.41
  10   7  -1   -0.05    0.07
 -10   7   1    0.04    0.14
  10   7  -1    0.06    0.10
  10   7  -1    0.04    0.10
 -10   7   1    0.14    0.13
 -10   7   1    0.26    0.21
  10   7  -1    0.24    0.13
  10   7  -1    0.10    0.12
 -10   7   1    0.20    0.12
  -9  -7   1   18.33    0.83
  -9  -7   1   18.85    0.64
  -9  -7   1   18.00    0.82
   9  -7  -1   18.89    0.96
  -9  -7   1   19.66    0.82
  -9  -7   1   18.69    0.69
   9  -7  -1   16.14    0.87
   9  -7  -1   18.35    0.79
  -9  -7   1   18.87    0.98
   9  -7  -1   21.49    0.97
   9  -7  -1   18.46    0.93
  -9   7   1   19.97    1.01
   9   7  -1   18.82    0.85
   9   7  -1   18.14    0.86
   9   7  -1   18.37    0.83
  -9   7   1   17.53    0.84
   9   7  -1   17.68    0.81
   9   7  -1   17.83    0.84
   9   7  -1   18.23    0.79
  -9   7   1   18.02    0.60
   9   7  -1   18.32    0.79
  -8  -7   1    0.07    0.10
  -8  -7   1    0.19    0.13
   8  -7  -1    0.10    0.13
   8  -7  -1    0.99    0.95
  -8  -7   1    0.07    0.17
   8  -7  -1    0.15    0.14
   8  -7  -1    0.10    0.11
  -8  -7   1    0.03    0.08
  -8  -7   1    0.23    0.14
  -8  -7   1    0.17    0.06
   8  -7  -1    0.44    0.19
   8   7  -1    0.27    0.13
   8   7  -1    0.31    0.13
  -8   7   1    0.10    0.12
   8   7  -1    0.19    0.10
  -8   7   1    0.13    0.16
  -8   7   1    0.05    0.12
   8   7  -1    0.23    0.13
  -8   7   1    0.09    0.15
   8   7  -1    0.22    0.12
   8   7  -1    0.22    0.13
  -8   7   1    0.45    0.16
   8   7  -1    0.17    0.12
   7  -7  -1    0.30    0.12
  -7  -7   1    0.47    0.08
   7  -7  -1    0.33    0.16
   7  -7  -1    0.45    0.19
   7  -7  -1    0.95    1.12
  -7  -7   1    0.48    0.15
  -7  -7   1    0.42    0.13
  -7  -7   1    0.38    0.10
   7  -7  -1    0.53    0.18
  -7  -7   1    0.43    0.14
  -7  -7   1    0.55    0.18
   7  -7  -1    0.30    0.86
  -7  -7   1    0.54    0.16
   7   7  -1    0.67    0.17
   7   7  -1    0.51    0.15
  -7   7   1    0.51    0.16
   7   7  -1    0.42    0.13
  -7   7   1    0.54    0.19
  -7   7   1    0.22    0.14
   7   7  -1    0.21    0.14
  -7   7   1    0.32    0.15
   7   7  -1    0.63    0.16
   7   7  -1    0.42    0.14
  -7   7   1    0.36    0.18
   7   7  -1    0.50    0.15
   6  -7  -1    5.27    1.42
   6  -7  -1    4.45    1.09
  -6  -7   1    3.48    0.36
   6  -7  -1    3.03    0.29
  -6  -7   1    2.31    0.27
  -6  -7   1    2.79    0.18
  -6  -7   1    3.69    0.33
  -6  -7   1    3.12    0.32
   6  -7  -1    2.50    0.52
   6  -7  -1    2.42    0.31
  -6  -7   1    2.74    0.29
   6  -7  -1    2.54    0.33
  -6  -7   1    3.19    0.19
  -6   7   1    3.21    0.34
   6   7  -1    2.64    0.30
  -6   7   1    4.05    0.47
   6   7  -1    2.57    0.31
   6   7  -1    2.79    0.31
   6   7  -1    3.04    0.32
   6   7  -1    2.65    0.31
  -6   7   1    2.63    0.31
  -6   7   1    2.58    0.33
   6   7  -1    3.37    0.32
   6   7  -1    3.07    0.27
  -6   7   1    2.43    0.29
   5  -7  -1    0.33    0.92
  -5  -7   1    0.05    0.06
  -5  -7   1    0.03    0.08
   5  -7  -1    0.04    0.11
   5  -7  -1    0.19    0.12
  -5  -7   1    0.17    0.17
   5  -7  -1   -0.57    0.69
  -5  -7   1   -0.06    0.09
   5  -7  -1    0.13    0.10
  -5  -7   1   -0.36    0.60
  -5  -7   1    0.07    0.06
   5  -7  -1    0.17    0.14
   5  -7  -1    0.09    0.09
  -5  -7   1    0.13    0.11
  -5  -7   1   -0.07    0.08
   5   7  -1    0.05    0.11
   5   7  -1   -0.01    0.09
  -5   7   1   -0.03    0.08
  -5   7   1    0.01    0.13
   5   7  -1    0.16    0.11
   5   7  -1    0.26    0.12
  -5   7   1    0.00    0.10
  -5   7   1    0.13    0.13
   5   7  -1    0.01    0.09
  -5   7   1    0.19    0.12
   5   7  -1   -0.20    0.09
   5   7  -1   -0.06    0.08
  -4  -7   1    0.12    0.11
  -4  -7   1   -0.36    0.61
  -4  -7   1    0.07    0.10
   4  -7  -1    0.19    0.13
  -4  -7   1    0.17    0.13
  -4  -7   1    0.10    0.11
   4  -7  -1    0.28    0.68
   4  -7  -1    0.07    0.09
   4  -7  -1    0.00    0.07
  -4  -7   1   -0.10    0.62
   4  -7  -1    0.30    0.89
   4  -7  -1    0.26    0.16
  -4  -7   1    0.17    0.05
  -4  -7   1    0.18    0.07
  -4  -7   1    0.03    0.06
   4  -7  -1    0.09    0.11
  -4   7   1    0.16    0.11
   4   7  -1    0.18    0.12
   4   7  -1    0.11    0.12
   4   7  -1    0.14    0.10
  -4   7   1    0.31    0.14
   4   7  -1    0.27    0.12
   4   7  -1    0.14    0.11
   4   7  -1    0.07    0.10
  -4   7   1    0.46    0.19
  -4   7   1    0.09    0.09
  -4   7   1    0.02    0.12
  -3  -7   1    1.08    0.76
   3  -7  -1    1.19    0.23
   3  -7  -1    1.01    0.22
  -3  -7   1    0.99    0.21
  -3  -7   1    1.31    0.21
  -3  -7   1    1.13    0.18
   3  -7  -1    1.18    0.21
  -3  -7   1    1.09    0.76
   3  -7  -1    1.14    0.15
  -3  -7   1    1.44    0.16
   3  -7  -1    1.27    0.19
  -3  -7   1    1.30    0.16
   3  -7  -1    1.18    0.78
   3  -7  -1    1.19    0.81
  -3  -7   1    0.87    0.19
   3   7  -1    0.91    0.19
  -3   7   1    1.15    0.24
   3   7  -1    1.17    0.21
  -3   7   1    0.96    0.20
   3   7  -1    1.02    0.18
   3   7  -1    1.20    0.21
  -3   7   1    0.89    0.19
   3   7  -1    1.16    0.19
  -3   7   1    1.06    0.21
  -3   7   1    1.09    0.20
   3   7  -1    1.01    0.20
  -3   7   1    1.20    0.21
   2  -7  -1    5.83    0.43
   2  -7  -1    5.29    0.28
   2  -7  -1    7.52    1.27
  -2  -7   1    4.99    0.40
   2  -7  -1    5.56    0.38
  -2  -7   1    5.78    0.32
  -2  -7   1    6.40    0.41
  -2  -7   1    5.17    0.36
   2  -7  -1    5.26    0.40
   2  -7  -1    3.10    1.02
  -2  -7   1    5.70    0.29
  -2  -7   1    5.93    1.14
  -2  -7   1    6.22    0.33
   2   7  -1    5.96    0.39
   2   7  -1    5.00    0.39
   2   7  -1    5.40    0.39
  -2   7   1    5.26    0.37
  -2   7   1    4.97    0.35
  -2   7   1    5.15    0.40
  -2   7   1    5.68    0.45
   2   7  -1    6.03    0.37
  -2   7   1    5.26    0.41
   2   7  -1    5.60    0.38
  -2   7   1    5.32    0.39
   2   7  -1    5.65    0.39
  -2   7   1    5.71    0.39
   1  -7  -1   13.80    0.69
  -1  -7   1   12.27    0.55
  -1  -7   1   13.35    0.63
   1  -7  -1   12.65    0.48
  -1  -7   1   12.81    0.52
   1  -7  -1   11.29    1.60
  -1  -7   1   12.63    0.52
  -1  -7   1   12.48    0.67
   1  -7  -1   15.81    1.62
   1  -7  -1   12.90    0.61
   1  -7  -1   13.57    0.66
  -1  -7   1   13.78    1.58
  -1  -7   1   13.20    0.65
   1   7  -1   12.55    0.62
  -1   7   1   12.67    0.62
   1   7  -1   11.03    0.60
  -1   7   1   12.04    0.60
   1   7  -1   12.85    0.66
  -1   7   1   13.24    0.69
   1   7  -1   12.43    0.59
  -1   7   1   12.45    0.74
  -1   7   1   13.33    0.64
  -1   7   1   12.55    0.65
  -1   7   1   13.74    0.62
   1   7  -1   13.34    0.64
   1   7  -1   12.02    0.60
   0  -7  -1    3.50    1.02
   0  -7   1    3.95    0.32
   0  -7  -1    4.06    0.31
   0  -7   1    3.88    0.34
   0  -7  -1    3.99    0.19
   0  -7   1    4.14    0.24
   0  -7  -1    3.83    0.26
   0  -7  -1    3.58    0.18
   0  -7   1    3.92    0.28
   0  -7   1    3.79    1.06
   0  -7  -1    3.73    0.33
   0  -7   1    3.75    0.40
   0  -7  -1    5.55    1.19
   0  -7  -1    3.57    0.37
   0   7   1    3.64    0.30
   0   7   1    3.36    0.31
   0   7   1    3.54    0.32
   0   7   1    3.52    0.33
   0   7  -1    3.13    0.34
   0   7  -1    4.04    0.33
   0   7   1    3.96    0.33
   0   7   1    3.52    0.38
   0   7   1    3.88    0.32
   0   7  -1    3.69    0.32
   0   7  -1    3.84    0.31
   0   7  -1    3.92    0.35
   0   7  -1    4.22    0.31
   1  -7   1    3.47    1.04
  -1  -7  -1    4.43    0.29
  -1  -7  -1    5.16    0.41
  -1  -7  -1    4.96    0.37
   1  -7   1    4.64    0.29
  -1  -7  -1    5.04    1.16
   1  -7   1    5.43    0.28
   1  -7   1    5.20    0.34
  -1  -7  -1    6.80    1.24
   1  -7   1    4.92    0.35
  -1  -7  -1    5.22    0.39
   1  -7   1    6.02    0.42
   1  -7   1    5.85    0.39
  -1  -7  -1    4.83    0.33
   1  -7   1    7.46    1.23
  -1   7  -1    5.47    0.42
  -1   7  -1    5.30    0.38
   1   7   1    5.58    0.38
   1   7   1    5.03    0.39
   1   7   1    4.85    0.37
  -1   7  -1    5.30    0.36
  -1   7  -1    5.12    0.38
   1   7   1    5.55    0.36
  -1   7  -1    5.73    0.40
   1   7   1    5.09    0.43
  -1   7  -1    5.10    0.43
   1   7   1    4.75    0.37
   1   7   1    5.56    0.42
   2  -7   1   16.74    0.64
   2  -7   1   18.60    0.76
  -2  -7  -1   17.41    0.72
   2  -7   1   16.73    0.75
  -2  -7  -1   16.84    0.81
   2  -7   1   16.28    0.80
  -2  -7  -1   18.09    0.81
   2  -7   1   21.91    2.00
   2  -7   1   19.75    1.67
  -2  -7  -1   18.14    1.74
   2  -7   1   16.97    0.79
   2  -7   1   17.14    0.69
  -2  -7  -1   19.28    1.81
  -2  -7  -1   16.46    0.67
  -2  -7  -1   17.17    0.77
   2  -7   1   17.92    0.60
   2   7   1   17.33    0.77
   2   7   1   18.91    0.77
   2   7   1   18.29    0.79
  -2   7  -1   17.16    0.84
  -2   7  -1   18.43    0.78
  -2   7  -1   17.06    0.80
  -2   7  -1   18.02    0.76
   2   7   1   16.29    0.77
   2   7   1   16.55    0.80
   2   7   1   17.64    0.82
  -2   7  -1   17.30    0.78
  -2   7  -1   17.65    0.79
   3  -7   1    0.82    0.18
  -3  -7  -1    0.48    0.16
   3  -7   1    0.65    0.07
  -3  -7  -1    0.79    0.15
   3  -7   1    0.87    0.20
   3  -7   1    0.41    0.14
  -3  -7  -1    0.64    0.16
   3  -7   1    0.87    0.72
  -3  -7  -1    0.69    0.18
  -3  -7  -1    0.73    0.11
   3  -7   1    0.72    0.13
  -3  -7  -1    0.62    0.98
   3  -7   1   -0.36    0.73
  -3  -7  -1    0.79    0.14
   3  -7   1    0.66    0.16
   3   7   1    0.72    0.18
   3   7   1    0.53    0.15
  -3   7  -1    0.80    0.18
  -3   7  -1    0.73    0.17
  -3   7  -1    0.63    0.18
  -3   7  -1    0.86    0.20
   3   7   1    0.61    0.17
   3   7   1    0.66    0.17
  -3   7  -1    0.73    0.17
   3   7   1    0.45    0.15
   3   7   1    0.58    0.15
  -3   7  -1    0.56    0.16
   4  -7   1    8.77    1.58
   4  -7   1    7.79    0.52
   4  -7   1    7.01    0.40
  -4  -7  -1    7.56    0.47
   4  -7   1    7.60    0.46
  -4  -7  -1    8.34    1.30
  -4  -7  -1    7.71    0.48
  -4  -7  -1    7.57    0.42
   4  -7   1    7.78    0.50
  -4  -7  -1    8.07    0.29
   4  -7   1    9.96    1.66
   4  -7   1    7.23    0.44
  -4  -7  -1    7.72    0.46
  -4  -7  -1    8.12    0.41
  -4  -7  -1    7.36    0.38
   4   7   1    7.86    0.46
  -4   7  -1    7.47    0.50
  -4   7  -1    6.44    0.43
  -4   7  -1    8.19    0.46
   4   7   1    7.74    0.49
   4   7   1    7.74    0.45
  -4   7  -1    7.90    0.54
   4   7   1    7.56    0.46
   4   7   1    8.63    1.47
   4   7   1    7.40    0.48
   4   7   1    7.31    0.47
  -4   7  -1    7.11    0.46
  -4   7  -1    8.14    0.49
   5  -7   1    1.97    0.25
  -5  -7  -1    1.63    0.23
   5  -7   1    1.37    0.80
  -5  -7  -1    2.25    0.20
  -5  -7  -1    2.13    0.22
   5  -7   1    2.31    0.25
  -5  -7  -1    2.05    0.14
  -5  -7  -1    2.30    0.77
  -5  -7  -1    1.58    0.23
  -5  -7  -1    2.08    0.28
   5  -7   1    1.53    0.27
   5  -7   1    2.20    0.39
  -5  -7  -1    2.26    0.29
   5  -7   1    2.14    0.39
   5  -7   1    2.63    1.30
   5   7   1    1.83    0.27
   5   7   1    1.73    0.25
  -5   7  -1    1.96    0.28
   5   7   1    2.12    0.27
   5   7   1    1.57    0.92
  -5   7  -1    1.81    0.29
   5   7   1    1.68    0.25
  -5   7  -1    2.09    0.27
   5   7   1    2.09    0.27
   5   7   1    1.87    0.26
  -5   7  -1    2.10    0.31
  -5   7  -1    2.28    0.30
   5   7   1    1.51    0.25
   6  -7   1    6.97    0.50
   6  -7   1    5.14    1.16
  -6  -7  -1    6.07    0.42
  -6  -7  -1    5.84    0.43
  -6  -7  -1    6.15    0.33
  -6  -7  -1    6.08    0.40
  -6  -7  -1    8.71    2.07
   6  -7   1    5.60    1.57
  -6  -7  -1    5.81    0.28
   6  -7   1    5.54    0.40
   6  -7   1    5.96    0.43
   6  -7   1    6.64    0.47
  -6  -7  -1    5.93    0.41
  -6   7  -1    6.08    0.42
   6   7   1    5.56    0.42
   6   7   1    6.85    0.41
   6   7   1    5.79    0.42
   6   7   1    6.48    0.42
  -6   7  -1    6.26    0.50
   6   7   1    8.55    2.21
   6   7   1    5.57    0.39
  -6   7  -1    5.38    0.40
  -6   7  -1    6.34    0.47
   6   7   1    6.69    0.43
  -6   7  -1    6.00    0.43
   6   7   1    6.13    0.44
   7  -7   1    0.62    0.19
  -7  -7  -1    0.77    0.18
  -7  -7  -1    1.01    0.20
   7  -7   1    0.65    0.18
   7  -7   1   -0.03    0.80
  -7  -7  -1    0.77    0.12
   7  -7   1    0.82    0.21
  -7  -7  -1    1.05    0.16
   7  -7   1    0.75    0.21
  -7  -7  -1    0.32    0.17
  -7  -7  -1    0.59    0.12
  -7  -7  -1    0.87    0.19
   7   7   1    0.51    0.16
   7   7   1    1.17    0.24
   7   7   1    0.65    0.16
   7   7   1    0.77    0.19
   7   7   1    0.57    0.17
   7   7   1    0.49    0.16
   7   7   1    1.06    0.20
  -7   7  -1    0.57    0.17
  -7   7  -1    0.65    0.21
  -7   7  -1    0.57    0.16
  -8  -7  -1    0.38    0.14
   8  -7   1   -0.12    0.91
  -8  -7  -1    0.29    0.10
   8  -7   1    0.42    0.15
  -8  -7  -1    0.43    0.15
   8  -7   1    0.45    0.18
   8  -7   1    0.48    0.19
  -8  -7  -1    0.11    0.16
  -8  -7  -1    0.41    0.11
  -8  -7  -1    0.44    0.15
  -8  -7  -1    0.49    0.10
   8  -7   1    0.27    0.17
  -8   7  -1    1.26    1.19
   8   7   1    0.30    0.13
   8   7   1    0.58    0.18
   8   7   1    0.34    0.13
  -8   7  -1    0.46    0.17
   8   7   1    0.25    0.12
   8   7   1    0.41    0.15
   8   7   1    0.03    0.10
  -8   7  -1    0.46    0.16
  -8   7  -1    0.30    0.15
  -8   7  -1    0.43    0.21
  -9  -7  -1    0.59    0.13
   9  -7   1    0.23    0.15
  -9  -7  -1    0.36    0.14
  -9  -7  -1    0.38    0.20
  -9  -7  -1    0.29    0.12
   9  -7   1    0.87    1.07
  -9  -7  -1    0.26    0.11
   9  -7   1    0.23    0.18
   9  -7   1    0.23    0.16
  -9  -7  -1    0.41    0.11
  -9  -7  -1    0.40    0.16
  -9  -7  -1    0.21    0.12
  -9   7  -1    0.56    0.22
   9   7   1    0.34    0.16
  -9   7  -1    0.21    0.12
  -9   7  -1    0.45    0.33
  -9   7  -1    0.23    0.07
   9   7   1    0.56    0.17
   9   7   1    0.33    0.16
  -9   7  -1    0.35    1.26
   9   7   1    0.23    0.12
  10  -7   1    5.69    0.59
  10  -7   1    7.65    1.67
 -10  -7  -1    7.35    0.36
 -10  -7  -1    6.54    0.36
 -10  -7  -1    6.64    0.59
 -10  -7  -1    5.80    0.45
 -10  -7  -1    6.76    0.44
  10  -7   1    6.20    0.50
 -10  -7  -1    6.09    0.44
  10  -7   1    6.82    0.54
  10  -7   1    6.95    0.47
  10  -7   1    6.27    0.52
 -10   7  -1    6.80    0.48
 -10   7  -1    7.87    1.96
  10   7   1    5.69    0.43
  10   7   1    5.99    0.44
  10   7   1    6.20    0.45
 -10   7  -1    6.53    0.38
 -10   7  -1    5.67    0.41
  10   7   1    6.76    0.44
 -10   7  -1    6.66    0.53
  10   7   1    6.62    0.43
   8  -8  -1   10.76    0.54
  -8  -8   1   10.16    0.56
  -8  -8   1    9.87    0.42
   8  -8  -1   10.76    0.68
   8  -8  -1   10.40    0.70
  -8  -8   1    9.70    0.68
  -8  -8   1   10.69    0.58
   8  -8  -1    8.91    0.61
  -8   8   1   10.19    0.68
   8   8  -1    9.47    0.54
   8   8  -1   10.25    0.55
  -8   8   1   10.02    0.72
  -8   8   1   10.42    0.61
   8   8  -1    8.68    0.76
  -8   8   1    9.83    0.60
   8   8  -1    9.46    0.58
   7  -8  -1    1.49    0.30
   7  -8  -1    1.17    0.20
  -7  -8   1    0.96    0.21
  -7  -8   1    0.50    0.15
   7  -8  -1    3.21    1.34
  -7  -8   1    1.01    0.13
  -7  -8   1    0.99    0.21
  -7  -8   1    1.35    0.22
   7  -8  -1    1.15    0.25
  -7  -8   1    1.07    0.14
   7  -8  -1    1.42    0.30
  -7  -8   1    1.14    0.24
   7   8  -1    1.11    0.23
  -7   8   1    0.39    0.19
  -7   8   1    0.80    0.21
  -7   8   1    1.40    0.42
  -7   8   1    1.06    0.28
   7   8  -1    1.24    0.22
   7   8  -1    1.74    0.27
  -7   8   1    0.97    0.22
   7   8  -1    1.18    0.21
   7   8  -1    1.14    0.24
  -6  -8   1    5.24    0.24
  -6  -8   1    5.44    0.40
   6  -8  -1    3.26    1.24
   6  -8  -1    5.79    0.47
   6  -8  -1    7.30    3.04
  -6  -8   1    4.91    0.25
  -6  -8   1    5.15    0.42
  -6  -8   1    4.52    0.37
  -6  -8   1    5.07    0.37
   6  -8  -1    4.71    0.41
   6  -8  -1    5.43    0.48
  -6  -8   1    5.36    0.38
   6  -8  -1    5.30    0.36
   6   8  -1    5.95    0.40
  -6   8   1    5.19    0.57
  -6   8   1    5.32    0.41
  -6   8   1    4.91    0.45
   6   8  -1    5.24    0.42
  -6   8   1    5.51    0.42
  -6   8   1    5.02    0.41
   6   8  -1    5.97    0.42
   6   8  -1    4.83    0.37
   6   8  -1    5.16    0.41
   6   8  -1    5.23    0.41
   6   8  -1    5.36    0.42
   5  -8  -1    2.16    0.31
  -5  -8   1    1.87    0.24
   5  -8  -1    3.14    1.46
  -5  -8   1    2.35    0.32
   5  -8  -1    2.23    0.26
  -5  -8   1    1.75    1.07
   5  -8  -1    1.68    0.31
   5  -8  -1    2.22    1.14
  -5  -8   1    1.96    0.16
   5  -8  -1    1.74    0.31
  -5  -8   1    2.38    0.30
  -5  -8   1    2.27    0.27
  -5  -8   1    1.95    0.13
  -5  -8   1    2.31    0.29
  -5   8   1    2.17    0.29
   5   8  -1    1.79    0.28
   5   8  -1    1.90    0.25
  -5   8   1    2.62    0.34
  -5   8   1    2.35    0.30
   5   8  -1    2.04    0.28
  -5   8   1    2.36    0.36
   5   8  -1    1.57    0.26
   5   8  -1    2.66    0.30
   5   8  -1    2.27    0.31
   5   8  -1    2.23    0.31
  -5   8   1    1.83    0.33
  -4  -8   1    1.94    0.30
   4  -8  -1    2.33    1.26
  -4  -8   1    2.25    0.17
   4  -8  -1    2.46    0.33
   4  -8  -1    2.03    0.13
  -4  -8   1    2.95    0.32
   4  -8  -1    1.75    0.27
  -4  -8   1    2.24    0.30
  -4  -8   1    2.35    0.26
   4  -8  -1    2.11    0.25
   4  -8  -1    3.28    1.12
   4  -8  -1    2.22    0.23
   4  -8  -1    1.72    0.31
  -4  -8   1    2.16    0.18
  -4  -8   1    2.10    1.05
  -4   8   1    1.95    0.30
   4   8  -1    1.94    0.27
  -4   8   1    1.71    0.26
  -4   8   1    2.09    0.31
   4   8  -1    1.95    0.29
   4   8  -1    2.28    0.31
   4   8  -1    2.54    0.32
  -4   8   1    1.66    0.26
   4   8  -1    2.14    0.30
  -4   8   1    2.20    0.35
   4   8  -1    2.08    0.26
  -3  -8   1    0.04    0.07
   3  -8  -1   -0.05    0.09
  -3  -8   1    0.07    0.06
  -3  -8   1    0.18    0.11
  -3  -8   1    0.04    0.09
  -3  -8   1   -0.02    0.09
   3  -8  -1   -0.09    0.12
   3  -8  -1    0.08    0.07
   3  -8  -1    0.04    0.06
   3  -8  -1    0.02    0.10
   3  -8  -1    0.19    0.90
  -3  -8   1    0.03    0.79
  -3  -8   1   -0.06    0.11
   3   8  -1    0.05    0.12
   3   8  -1    0.06    0.10
   3   8  -1    0.03    0.10
  -3   8   1    0.06    0.10
  -3   8   1    0.17    0.13
   3   8  -1    0.21    0.12
  -3   8   1    0.08    0.12
  -3   8   1    0.14    0.11
  -3   8   1    0.05    0.12
   3   8  -1    0.14    0.13
   3   8  -1    0.05    0.12
  -2  -8   1    1.95    0.28
  -2  -8   1    2.10    0.31
   2  -8  -1    2.21    0.33
   2  -8  -1    2.04    1.14
  -2  -8   1    2.68    0.22
   2  -8  -1    2.33    0.31
  -2  -8   1    2.31    0.23
  -2  -8   1    1.95    0.26
   2  -8  -1    2.01    0.17
  -2  -8   1    2.10    0.94
   2  -8  -1    2.45    0.29
  -2   8   1    2.38    0.28
  -2   8   1    2.57    0.32
  -2   8   1    1.64    0.26
   2   8  -1    2.26    0.31
   2   8  -1    3.02    0.34
  -2   8   1    2.29    0.31
   2   8  -1    2.64    0.33
   2   8  -1    2.79    0.33
   2   8  -1    2.29    0.31
  -2   8   1    2.73    0.39
   2   8  -1    2.21    0.27
  -1  -8   1    4.32    0.38
  -1  -8   1    4.81    0.29
   1  -8  -1    4.88    0.24
  -1  -8   1    5.39    0.33
  -1  -8   1    5.29    0.30
   1  -8  -1    5.21    0.43
   1  -8  -1    5.35    0.42
   1  -8  -1    5.65    1.45
  -1  -8   1    5.39    0.44
   1  -8  -1    4.78    0.36
   1  -8  -1    6.30    1.39
  -1  -8   1    4.87    0.38
  -1   8   1    4.75    0.41
  -1   8   1    5.24    0.39
   1   8  -1    4.84    0.37
   1   8  -1    5.01    0.37
   1   8  -1    4.59    0.38
   1   8  -1    6.13    0.42
  -1   8   1    5.04    0.38
   1   8  -1    5.08    0.40
  -1   8   1    4.97    0.44
   1   8  -1    5.81    0.44
  -1   8   1    4.36    0.37
   0  -8   1    0.01    0.09
   0  -8  -1   -0.93    0.85
   0  -8   1   -0.07    0.11
   0  -8   1   -0.15    0.06
   0  -8  -1   -0.07    0.12
   0  -8   1   -0.07    0.12
   0  -8   1    0.06    0.07
   0  -8  -1    0.18    0.91
   0  -8  -1   -0.03    0.09
   0  -8  -1    0.24    0.14
   0  -8  -1   -0.08    0.09
   0  -8   1    0.05    0.07
   0   8   1   -0.06    0.09
   0   8   1   -0.02    0.10
   0   8  -1   -0.01    0.10
   0   8   1    0.04    0.11
   0   8   1    0.20    0.15
   0   8  -1    0.09    0.14
   0   8  -1    0.01    0.11
   0   8   1   -0.05    0.09
   0   8   1    0.08    0.11
   0   8  -1    0.01    0.13
   0   8  -1    0.01    0.09
   0   8  -1   -0.01    0.11
   1  -8   1    0.63    0.17
  -1  -8  -1    1.10    0.22
  -1  -8  -1    0.76    0.16
   1  -8   1    0.23    0.80
  -1  -8  -1    0.72    0.20
  -1  -8  -1    0.79    0.20
   1  -8   1    1.15    0.25
   1  -8   1    0.97    0.17
  -1  -8  -1    0.86    0.86
   1  -8   1    0.66    0.10
  -1  -8  -1    1.99    1.55
   1  -8   1    0.64    0.11
   1  -8   1    0.66    0.21
  -1   8  -1    0.93    0.22
   1   8   1    0.89    0.23
  -1   8  -1    0.93    0.21
   1   8   1    1.32    0.25
   1   8   1    0.91    0.20
  -1   8  -1    1.01    0.21
  -1   8  -1    0.79    0.22
   1   8   1    0.85    0.21
  -1   8  -1    1.05    0.20
  -1   8  -1    0.74    0.20
   1   8   1    0.67    0.18
   1   8   1    1.02    0.22
   2  -8   1    3.62    0.25
  -2  -8  -1    3.57    0.39
   2  -8   1    3.94    0.23
  -2  -8  -1    4.28    0.36
   2  -8   1    4.90    0.35
  -2  -8  -1    3.27    1.09
  -2  -8  -1    3.81    0.30
   2  -8   1    5.94    1.23
   2  -8   1    4.01    0.43
   2  -8   1    4.03    0.36
  -2  -8  -1    4.06    0.43
   2  -8   1    3.53    0.36
  -2   8  -1    3.41    0.41
   2   8   1    4.64    0.37
  -2   8  -1    4.05    0.34
  -2   8  -1    4.28    0.36
   2   8   1    4.47    0.35
  -2   8  -1    3.95    0.34
   2   8   1    3.75    0.35
  -2   8  -1    4.43    0.37
  -2   8  -1    4.18    0.38
   2   8   1    3.97    0.42
   2   8   1    4.21    0.36
   2   8   1    3.48    0.39
   3  -8   1    5.88    0.33
  -3  -8  -1    6.55    0.38
  -3  -8  -1    7.25    0.46
   3  -8   1    6.45    0.49
   3  -8   1    6.48    0.43
  -3  -8  -1    6.90    0.47
   3  -8   1   10.43    1.70
  -3  -8  -1    7.18    0.49
   3  -8   1    7.71    0.50
   3   8   1    5.85    0.46
  -3   8  -1    6.78    0.52
  -3   8  -1    6.36    0.48
   3   8   1    6.68    0.44
   3   8   1    6.96    0.46
  -3   8  -1    6.84    0.47
   3   8   1    7.26    0.47
   3   8   1    6.19    0.45
   3   8   1    6.71    0.48
  -3   8  -1    6.52    0.44
  -3   8  -1    6.31    0.44
  -4  -8  -1   13.37    0.69
  -4  -8  -1   13.85    0.60
  -4  -8  -1   13.71    0.58
   4  -8   1   14.14    0.68
  -4  -8  -1   14.63    0.74
  -4  -8  -1   13.76    0.72
   4  -8   1   13.79    0.60
   4  -8   1   14.64    0.78
   4  -8   1   15.46    0.72
  -4   8  -1   14.16    0.80
  -4   8  -1   14.90    0.74
   4   8   1   13.64    0.68
   4   8   1   14.13    0.70
  -4   8  -1   13.71    0.70
  -4   8  -1   13.93    0.75
   4   8   1   13.90    0.72
   4   8   1   14.28    0.70
   4   8   1   13.65    0.73
   4   8   1   12.83    0.72
  -4   8  -1   13.69    0.69
  -5  -8  -1   21.69    0.95
  -5  -8  -1   20.42    0.78
  -5  -8  -1   21.10    0.68
   5  -8   1   20.66    0.98
  -5  -8  -1   20.40    0.91
   5  -8   1   24.91    2.19
   5  -8   1   21.81    0.94
  -5  -8  -1   20.57    0.83
   5  -8   1   20.82    1.01
  -5  -8  -1   20.61    0.80
  -5  -8  -1   21.56    0.95
   5  -8   1   22.66    0.94
   5   8   1   21.05    0.92
   5   8   1   21.58    0.95
  -5   8  -1   22.25    0.94
   5   8   1   19.44    0.93
  -5   8  -1   21.30    1.00
   5   8   1   20.38    0.96
  -5   8  -1   21.80    1.05
   5   8   1   19.63    0.93
  -5   8  -1   20.04    0.92
   5   8   1   21.21    0.91
   5   8   1   19.68    0.90
  -5   8  -1   20.89    0.95
   6  -8   1    0.67    0.19
   6  -8   1    1.54    1.11
   6  -8   1    0.57    0.22
  -6  -8  -1    0.79    0.13
  -6  -8  -1    0.76    0.20
   6  -8   1    0.93    0.25
  -6  -8  -1    0.66    0.18
  -6  -8  -1    0.70    0.10
  -6  -8  -1    0.63    0.17
  -6  -8  -1    1.02    0.22
   6   8   1    0.68    0.19
   6   8   1    0.68    0.25
  -6   8  -1    0.66    0.19
  -6   8  -1    0.77    0.20
  -6   8  -1    1.26    0.47
  -6   8  -1    0.58    0.20
   6   8   1    0.35    0.14
  -6   8  -1    0.36    0.16
   6   8   1    0.63    0.20
   7  -8   1    8.13    1.66
  -7  -8  -1    7.71    0.50
  -7  -8  -1    8.59    0.53
  -7  -8  -1    8.19    0.35
  -7  -8  -1    7.99    0.53
  -7  -8  -1    8.13    0.50
  -7  -8  -1    8.11    0.41
   7  -8   1    8.77    0.56
   7  -8   1    7.59    0.57
   7  -8   1    7.26    0.58
  -7  -8  -1    7.77    0.49
   7  -8   1    7.83    0.50
   7   8   1    7.57    0.49
   7   8   1    7.68    0.49
   7   8   1    8.15    0.54
  -7   8  -1    9.80    0.62
  -7   8  -1    8.26    0.63
   7   8   1    8.39    0.52
  -7   8  -1    7.18    0.51
   7   8   1    7.50    0.50
  -7   8  -1    8.92    0.56
  -3  -9   1    0.74    0.22
   3  -9  -1    0.92    0.24
   3  -9  -1    1.01    0.24
  -3  -9   1    0.85    0.21
  -3  -9   1    0.64    0.16
   3  -9  -1    0.87    0.20
  -3  -9   1    0.61    0.12
   3   9  -1    0.66    0.18
  -3   9   1    0.77    0.26
  -3   9   1    0.61    0.21
   3   9  -1    1.00    0.21
   3   9  -1    1.10    0.23
  -3   9   1    0.56    0.19
   3   9  -1    0.62    0.20
  -2  -9   1   11.12    0.58
   2  -9  -1   10.92    0.59
   2  -9  -1   10.42    0.44
  -2  -9   1   11.13    0.65
  -2  -9   1   10.75    0.67
  -2  -9   1    8.98    0.64
  -2  -9   1   11.41    0.50
   2  -9  -1   10.98    0.69
   2  -9  -1   10.79    0.66
   2   9  -1   10.54    0.59
  -2   9   1   10.81    0.67
  -2   9   1   10.13    0.69
   2   9  -1   10.32    0.61
  -2   9   1   10.25    0.61
   2   9  -1   11.98    0.65
   2   9  -1    9.56    0.63
   1  -9  -1    0.46    0.20
  -1  -9   1    0.34    0.19
  -1  -9   1    1.22    1.65
  -1  -9   1    0.38    0.11
   1  -9  -1    0.19    0.10
   1  -9  -1    0.73    1.57
  -1  -9   1    0.16    0.10
   1  -9  -1    0.10    0.11
  -1  -9   1    0.29    0.16
  -1  -9   1    0.39    0.18
   1  -9  -1    0.07    0.15
   1   9  -1    0.16    0.15
   1   9  -1    0.17    0.13
   1   9  -1    0.47    0.16
  -1   9   1    0.27    0.17
  -1   9   1    0.18    0.17
   1   9  -1   -0.04    0.11
   0  -9  -1    0.21    0.19
   0  -9  -1    0.27    0.13
   0  -9   1    0.23    0.10
   0  -9   1    0.07    0.11
   0  -9  -1    0.34    0.18
   0  -9  -1   -1.60    1.55
   0  -9   1    0.24    0.11
   0  -9  -1    0.30    0.11
   0  -9   1    0.25    0.17
   0  -9   1    0.44    0.18
   0   9  -1    0.08    0.13
   0   9  -1    0.31    0.18
   0   9  -1   -0.03    0.12
   0   9  -1    0.36    0.15
   0   9   1    0.22    0.15
   0   9   1    0.33    0.18
   1  -9   1    0.69    0.20
  -1  -9  -1    0.61    0.21
   1  -9   1    0.28    0.09
   1  -9   1    0.15    0.18
  -1  -9  -1    0.66    0.16
  -1  -9  -1    0.62    0.20
   1  -9   1    0.30    0.15
  -1  -9  -1    0.56    0.22
   1  -9   1    0.56    0.15
  -1   9  -1    0.27    0.16
  -1   9  -1    0.44    0.17
   1   9   1    0.65    0.21
   1   9   1    0.60    0.18
   1   9   1    0.31    0.16
   1   9   1    0.61    0.22
  -1   9  -1    0.49    0.19
  -1   9  -1    0.40    0.17
   2  -9   1    1.93    0.40
   2  -9   1    2.15    0.27
   2  -9   1    1.55    0.28
  -2  -9  -1    2.03    0.32
  -2  -9  -1    1.66    0.28
  -2  -9  -1    2.03    0.24
  -2  -9  -1    2.52    0.35
  -2  -9  -1    2.21    0.27
   2  -9   1    1.87    0.33
   2   9   1    1.38    0.28
  -2   9  -1    1.73    0.30
   2   9   1    1.37    0.39
   2   9   1    1.75    0.28
   2   9   1    1.56    0.27
  -2   9  -1    1.87    0.30
  -2   9  -1    1.73    0.31
  -3   9  -1    9.22    0.59
  -3   9  -1    9.98    0.68
  16   0  -2   18.83    0.90
 -16   0   2   20.00    0.86
  16   0  -2   20.35    0.95
 -16   0   2   18.93    0.90
  16   0  -2   22.40    1.08
 -16   0   2   20.60    0.94
 -16   0   2   20.61    0.83
  16   0  -2   18.99    0.85
  16   0  -2   24.55    1.22
  15   0  -2    4.28    0.35
 -15   0   2    4.47    0.38
  15   0  -2    5.20    0.41
  15   0  -2    4.38    0.36
 -15   0   2    4.56    0.37
  15   0  -2    5.12    0.38
 -15   0   2    4.56    0.33
  15   0  -2    3.99    0.32
 -15   0   2    4.88    0.33
  15   0  -2    4.67    0.38
  14   0  -2    0.12    0.10
 -14   0   2   -0.34    0.60
 -14   0   2    0.18    0.10
  14   0  -2    0.12    0.10
 -14   0   2    0.19    0.12
 -14   0   2    0.28    0.13
  14   0  -2    0.24    0.12
  14   0  -2    0.25    0.13
 -14   0   2    0.11    0.12
  14   0  -2    0.22    0.72
  14   0  -2    0.16    0.11
 -14   0   2    0.13    0.11
  14   0  -2    0.11    0.11
  14   0  -2    0.19    0.12
 -13   0   2   44.69    1.54
  13   0  -2   42.42    1.51
  13   0  -2   45.93    2.52
 -13   0   2   42.64    1.45
 -13   0   2   42.85    1.51
  13   0  -2   40.77    1.49
 -13   0   2   42.10    1.49
  13   0  -2   42.62    1.50
 -13   0   2   41.41    1.46
  13   0  -2   41.60    1.53
  13   0  -2   41.96    1.51
 -13   0   2   45.32    2.53
  13   0  -2   42.77    1.46
  12   0  -2    1.00    0.18
  12   0  -2    1.21    0.24
 -12   0   2    1.28    0.18
  12   0  -2    1.07    0.18
 -12   0   2    1.57    0.19
 -12   0   2    1.11    0.18
  12   0  -2    1.17    0.17
 -12   0   2    1.12    0.16
 -12   0   2    0.97    0.17
  12   0  -2    1.31    0.20
  12   0  -2    1.07    0.18
  12   0  -2    0.97    0.54
 -12   0   2    0.89    0.18
 -12   0   2    1.12    0.53
 -12   0   2    1.15    0.16
  12   0  -2    1.15    0.18
 -11   0   2   48.41    1.60
 -11   0   2   44.94    1.57
 -11   0   2   48.94    1.62
 -11   0   2   46.59    1.54
  11   0  -2   47.98    1.55
  11   0  -2   48.07    1.60
  11   0  -2   47.55    1.58
 -11   0   2   52.83    2.48
 -11   0   2   46.41    1.56
 -11   0   2   45.22    1.54
  11   0  -2   47.88    1.63
 -11   0   2   48.43    1.55
  11   0  -2   44.58    2.36
  11   0  -2   47.21    1.56
  11   0  -2   45.25    1.59
  11   0  -2   49.46    1.59
  11   0  -2   45.84    1.59
  10   0  -2    4.48    0.28
  10   0  -2    3.83    0.27
  10   0  -2    4.19    0.27
  10   0  -2    3.80    0.27
  10   0  -2    5.94    0.87
  10   0  -2    4.18    0.26
 -10   0   2    3.88    0.73
  10   0  -2    4.39    0.30
 -10   0   2    3.89    0.26
 -10   0   2    3.84    0.24
  10   0  -2    4.15    0.26
 -10   0   2    3.69    0.25
  10   0  -2    4.02    0.24
 -10   0   2    3.91    0.31
 -10   0   2    3.66    0.24
 -10   0   2    4.11    0.25
  10   0  -2    3.83    0.26
 -10   0   2    4.04    0.28
 -10   0   2    4.13    0.24
 -10   0   2    4.09    0.26
 -10   0   2    3.87    0.25
  10   0  -2    4.05    0.27
  -9   0   2    1.04    0.12
  -9   0   2    1.01    0.13
   9   0  -2    1.02    0.14
  -9   0   2    1.17    0.20
  -9   0   2    1.51    0.44
  -9   0   2    1.26    0.16
   9   0  -2    0.97    0.13
   9   0  -2    1.08    0.16
   9   0  -2    0.99    0.14
   9   0  -2    1.22    0.16
  -9   0   2    1.08    0.15
   9   0  -2    0.93    0.14
   9   0  -2    0.99    0.13
   9   0  -2    0.87    0.12
  -9   0   2    0.92    0.14
  -9   0   2    1.22    0.16
  -9   0   2    0.83    0.12
  -9   0   2    1.11    0.13
   9   0  -2    2.09    0.53
   9   0  -2    1.09    0.13
   9   0  -2    0.87    0.13
   8   0  -2   30.97    1.04
  -8   0   2   25.66    1.41
  -8   0   2   31.10    1.03
  -8   0   2   31.19    1.03
   8   0  -2   27.46    1.43
   8   0  -2   30.98    1.03
  -8   0   2   30.90    1.02
   8   0  -2   31.15    1.03
   8   0  -2   30.07    1.02
  -8   0   2   29.80    1.00
  -8   0   2   29.35    1.03
   8   0  -2   29.19    1.01
  -8   0   2   30.92    1.00
  -8   0   2   29.78    1.04
   8   0  -2   28.66    1.04
  -8   0   2   30.32    1.01
   8   0  -2   29.52    0.99
  -8   0   2   30.86    0.99
   8   0  -2   32.06    1.02
   8   0  -2   29.57    1.01
  -8   0   2   32.31    1.03
   8   0  -2   32.19    1.04
   7   0  -2   13.57    0.50
  -7   0   2   12.48    0.82
  -7   0   2   12.40    0.46
   7   0  -2   12.82    0.47
  -7   0   2   12.66    0.50
  -7   0   2   13.60    0.48
   7   0  -2   13.31    0.50
   7   0  -2   12.96    0.50
  -7   0   2   13.66    0.50
  -7   0   2   12.75    0.49
  -7   0   2   12.22    0.50
  -7   0   2   12.98    0.49
   7   0  -2   13.04    0.50
   7   0  -2   12.24    0.80
  -7   0   2   13.67    0.47
   7   0  -2   12.58    0.50
   7   0  -2   12.81    0.49
  -7   0   2   12.70    0.49
   7   0  -2   13.08    0.51
  -7   0   2   13.07    0.49
   6   0  -2   50.28    1.96
  -6   0   2   53.97    2.01
  -5   0   2   12.48    0.42
   5   0  -2   11.78    0.42
  -5   0   2   11.10    0.42
   5   0  -2   12.34    0.43
  -5   0   2   12.18    0.41
   5   0  -2   12.14    0.43
   5   0  -2   11.75    0.41
  -5   0   2   12.40    0.44
   5   0  -2   11.81    0.42
  -5   0   2   11.58    0.40
   5   0  -2   10.67    0.63
   5   0  -2   11.41    0.43
   5   0  -2   12.28    0.41
   5   0  -2   11.75    0.43
  -5   0   2   11.60    0.41
   5   0  -2   12.14    0.42
  -5   0   2   11.35    0.42
  -5   0   2   11.99    0.43
  -5   0   2   11.84    0.42
  -5   0   2   10.86    0.64
   5   0  -2   11.24    0.42
   4   0  -2   91.28    2.97
  -4   0   2   92.28    2.98
   3   0  -2  137.21    4.29
   2   0  -2  118.29    3.76
  -2   0   2  127.10    3.72
   1   0  -2   26.01    0.89
  -1   0   2   27.44    0.89
   0   0  -2   50.12    1.59
   2   0   2   71.71    2.45
  -2   0  -2   76.76    2.46
   3   0   2    8.92    0.32
  -3   0  -2    8.27    0.32
   3   0   2    8.41    0.32
  -3   0  -2    8.16    0.31
  -3   0  -2    8.49    0.32
  -3   0  -2    8.57    0.32
  -3   0  -2    8.18    0.31
   3   0   2    8.59    0.30
  -3   0  -2    8.69    0.30
  -3   0  -2    8.62    0.33
   3   0   2    8.38    0.33
  -3   0  -2    8.12    0.31
   3   0   2    7.29    0.51
   3   0   2    8.52    0.31
   3   0   2    8.48    0.33
   3   0   2    8.14    0.32
  -3   0  -2    8.09    0.53
  -4   0  -2   96.34    3.24
   4   0   2   94.13    3.26
  -5   0  -2    2.64    0.18
   5   0   2    2.65    0.18
   5   0   2    2.52    0.17
  -5   0  -2    2.48    0.15
  -5   0  -2    2.84    0.20
   5   0   2    2.63    0.43
  -5   0  -2    2.76    0.19
   5   0   2    2.46    0.17
  -5   0  -2    2.52    0.16
   5   0   2    2.48    0.16
   5   0   2    2.52    0.16
  -5   0  -2    3.07    0.18
   5   0   2    2.80    0.18
   5   0   2    2.22    0.17
  -5   0  -2    2.52    0.17
  -5   0  -2    2.51    0.16
   5   0   2    2.78    0.17
  -5   0  -2    3.08    0.45
   5   0   2    2.82    0.19
   6   0   2   53.90    2.22
  -6   0  -2   55.17    2.20
  -7   0  -2   21.68    0.75
   7   0   2   21.32    0.80
  -7   0  -2   21.72    0.78
   7   0   2   21.64    0.76
   7   0   2   22.48    0.80
   7   0   2   20.86    0.78
   7   0   2   21.53    0.79
   7   0   2   22.03    0.80
  -7   0  -2   19.36    1.18
   7   0   2   20.14    1.22
  -7   0  -2   21.69    0.78
  -7   0  -2   22.81    0.81
  -7   0  -2   21.14    0.75
  -7   0  -2   20.80    0.97
   7   0   2   21.66    0.76
  -7   0  -2   21.18    0.77
  -7   0  -2   21.34    0.77
   7   0   2   22.16    0.76
  -7   0  -2   21.97    0.76
  -8   0  -2    5.27    0.27
   8   0   2    4.98    0.25
   8   0   2    4.86    0.28
  -8   0  -2    5.86    0.31
  -8   0  -2    4.77    0.30
  -8   0  -2    5.11    0.30
   8   0   2    5.13    0.30
   8   0   2    5.07    0.31
  -8   0  -2    4.71    0.28
  -8   0  -2    5.33    0.71
   8   0   2    5.72    0.29
   8   0   2    5.41    0.29
  -8   0  -2    4.84    0.27
  -8   0  -2    5.15    0.29
  -8   0  -2    5.41    0.30
  -8   0  -2    5.24    0.28
   8   0   2    5.47    0.31
   8   0   2    5.78    0.44
   8   0   2    4.78    0.29
   9   0   2   28.33    1.74
  -9   0  -2   27.41    1.00
   9   0   2   27.88    0.97
   9   0   2   27.47    0.99
   9   0   2   26.93    0.99
   9   0   2   27.47    1.02
   9   0   2   26.41    1.01
  -9   0  -2   28.63    1.68
   9   0   2   28.46    0.98
  -9   0  -2   26.58    0.95
  -9   0  -2   28.10    1.01
  -9   0  -2   27.37    0.98
  -9   0  -2   27.06    0.96
   9   0   2   26.46    0.97
  -9   0  -2   27.27    0.98
  -9   0  -2   27.52    1.02
  -9   0  -2   27.27    0.94
   9   0   2   26.51    1.01
  -9   0  -2   27.61    0.99
   9   0   2   27.50    0.93
   9   0   2   27.70    1.00
  -9   0  -2   25.63    0.95
 -10   0  -2    3.27    0.23
  10   0   2    3.15    0.24
 -10   0  -2    2.70    0.24
 -10   0  -2    2.65    0.23
 -10   0  -2    3.45    0.26
 -10   0  -2    2.81    0.24
  10   0   2    3.44    0.81
  10   0   2    3.07    0.24
  10   0   2    2.87    0.24
  10   0   2    2.89    0.24
  10   0   2    2.41    0.19
  10   0   2    2.60    0.23
 -10   0  -2    2.60    0.21
 -10   0  -2    2.31    0.62
  10   0   2    2.97    0.26
  10   0   2    2.35    0.25
 -10   0  -2    3.20    0.26
 -11   0  -2    8.38    1.18
 -11   0  -2    6.90    0.41
  11   0   2    6.58    0.35
  11   0   2    6.67    0.39
  11   0   2    7.40    0.42
 -11   0  -2    7.82    0.44
 -11   0  -2    7.12    0.37
  11   0   2    7.33    1.13
  11   0   2    6.95    0.39
  11   0   2    6.54    0.40
 -11   0  -2    7.45    0.40
 -11   0  -2    6.86    0.40
  11   0   2    7.10    0.42
  12   0   2    6.34    0.35
  12   0   2    6.17    0.39
 -12   0  -2    6.93    0.41
 -12   0  -2    6.65    0.41
  12   0   2    6.62    0.44
  12   0   2    7.05    0.41
 -12   0  -2    7.03    0.38
 -12   0  -2    7.23    0.41
  12   0   2    7.02    0.42
  12   0   2    5.92    0.40
  12   0   2    8.05    1.28
 -12   0  -2    6.54    0.43
 -12   0  -2    6.35    1.11
  13   0   2   12.56    0.62
 -13   0  -2   12.26    0.60
 -13   0  -2   14.16    1.58
  13   0   2   12.13    0.61
 -13   0  -2   12.59    0.61
  13   0   2   13.33    0.61
  13   0   2   10.64    1.51
  13   0   2   12.38    0.63
  13   0   2   12.86    0.64
  13   0   2   11.25    0.64
 -13   0  -2   12.85    0.57
 -13   0  -2   12.49    0.63
  14   0   2    0.29    0.14
  14   0   2    0.13    0.13
 -14   0  -2   -0.37    0.79
 -14   0  -2    0.27    0.14
  14   0   2    0.25    0.12
 -14   0  -2    0.13    0.12
 -14   0  -2    0.29    0.13
  14   0   2    0.29    0.13
  14   0   2    0.23    0.14
 -14   0  -2    0.13    0.12
  14   0   2   -1.74    0.83
  14   0   2    0.20    0.12
 -14   0  -2    0.20    0.12
  15   0   2    3.48    0.38
  15   0   2    4.31    0.38
  15   0   2    3.57    0.56
 -15   0  -2    4.45    0.39
 -15   0  -2    4.35    0.36
 -15   0  -2    5.09    0.43
  15   0   2    4.60    0.47
 -15   0  -2    4.51    0.34
 -15   0  -2    4.31    0.35
  15   0   2    4.55    0.59
  15   0   2    4.38    0.36
  16  -1  -2    1.34    0.25
 -16  -1   2    1.32    0.24
  16  -1  -2    1.24    0.21
  16  -1  -2    1.46    0.27
  16  -1  -2    1.43    0.26
 -16  -1   2    1.41    0.20
 -16  -1   2    0.94    0.20
 -16  -1   2    0.86    0.18
  16  -1  -2    1.24    0.24
 -16  -1   2    1.26    0.27
 -16   1   2    0.97    0.19
 -16   1   2    1.24    0.23
 -16   1   2    1.05    0.19
 -16   1   2    1.65    0.28
  16   1  -2    1.11    0.22
  16   1  -2    1.09    0.23
 -16   1   2    1.12    0.19
  16   1  -2    1.45    0.22
  16   1  -2    1.15    0.23
  16   1  -2    1.17    0.22
 -15  -1   2   15.79    0.72
  15  -1  -2   16.49    0.75
 -15  -1   2   15.51    0.66
  15  -1  -2   14.97    0.70
  15  -1  -2   15.28    0.76
  15  -1  -2   15.17    2.69
  15  -1  -2   16.44    0.78
 -15  -1   2   16.56    0.77
  15  -1  -2   16.56    0.81
  15  -1  -2   15.31    0.76
 -15  -1   2   15.66    0.73
  15   1  -2   14.10    0.74
 -15   1   2   14.61    0.75
  15   1  -2   16.86    0.71
  15   1  -2   15.07    0.73
 -15   1   2   15.82    0.70
 -15   1   2   15.66    0.79
  15   1  -2   16.27    0.74
  15   1  -2   16.32    0.74
  15   1  -2   15.22    0.74
 -15   1   2   16.16    0.69
  15   1  -2   14.45    0.82
  14  -1  -2    3.38    0.37
 -14  -1   2    4.26    0.33
  14  -1  -2    4.06    0.34
  14  -1  -2    3.84    0.30
 -14  -1   2    3.77    0.31
 -14  -1   2    3.67    0.31
  14  -1  -2    3.96    0.33
  14  -1  -2    3.97    0.33
  14  -1  -2    3.71    0.39
 -14  -1   2    4.11    0.32
 -14  -1   2    3.21    0.89
  14  -1  -2    3.11    0.93
 -14  -1   2    4.13    0.28
 -14   1   2    3.82    0.32
  14   1  -2    4.16    0.31
  14   1  -2    3.75    0.31
  14   1  -2    5.33    1.12
  14   1  -2    4.22    0.33
 -14   1   2    3.22    0.36
  14   1  -2    3.74    0.31
  14   1  -2    3.90    0.31
  14   1  -2    3.78    0.33
 -14   1   2    3.84    0.29
 -14   1   2    4.02    0.30
 -14   1   2    4.10    0.34
  14   1  -2    4.20    0.33
 -14   1   2    3.56    1.04
 -13  -1   2    2.21    0.20
 -13  -1   2    2.34    0.31
  13  -1  -2    1.81    0.25
 -13  -1   2    2.38    0.27
  13  -1  -2    2.38    0.27
 -13  -1   2    2.11    0.25
  13  -1  -2    2.73    0.31
  13  -1  -2    2.03    0.26
  13  -1  -2    1.95    0.25
  13  -1  -2    2.16    0.24
  13  -1  -2    2.71    0.85
 -13  -1   2    2.45    0.27
 -13  -1   2    2.24    0.22
  13  -1  -2    1.75    0.26
 -13   1   2    2.71    0.27
  13   1  -2    2.20    0.26
  13   1  -2    2.15    0.26
 -13   1   2    1.92    0.69
  13   1  -2    2.41    0.28
  13   1  -2    2.42    0.25
  13   1  -2    2.29    0.27
  13   1  -2    2.33    0.26
 -13   1   2    2.50    0.24
 -13   1   2    1.75    0.24
  13   1  -2    2.10    0.25
 -13   1   2    2.24    0.27
 -13   1   2    1.67    0.25
  12  -1  -2  167.80    6.26
 -12  -1   2  170.94    6.17
  12   1  -2  169.08    6.25
 -12   1   2  163.83    6.32
 -11  -1   2   23.63    0.89
  11  -1  -2   23.87    0.94
  11  -1  -2   23.59    0.93
 -11  -1   2   24.28    0.91
 -11  -1   2   25.13    0.87
  11  -1  -2   24.75    0.98
  11  -1  -2   25.02    0.94
 -11  -1   2   25.11    0.92
  11  -1  -2   25.61    0.90
  11  -1  -2   25.42    1.68
 -11  -1   2   26.23    1.62
  11  -1  -2   24.59    0.92
  11  -1  -2   24.64    0.94
 -11  -1   2   24.66    0.93
 -11  -1   2   24.11    0.86
 -11  -1   2   24.27    0.90
  11   1  -2   26.37    0.94
 -11   1   2   25.22    0.91
 -11   1   2   25.27    0.95
 -11   1   2   22.89    0.92
  11   1  -2   25.46    1.65
 -11   1   2   25.45    1.74
  11   1  -2   23.45    0.91
 -11   1   2   24.15    0.88
  11   1  -2   24.26    0.95
 -11   1   2   25.47    0.97
  11   1  -2   24.64    0.89
 -11   1   2   23.93    0.88
  11   1  -2   24.31    0.92
  11   1  -2   25.30    0.94
  11   1  -2   26.42    0.91
  11   1  -2   25.52    0.92
  11   1  -2   23.92    0.91
 -11   1   2   24.80    0.88
  11   1  -2   25.57    0.95
  10  -1  -2   10.68    0.45
 -10  -1   2   10.28    0.97
  10  -1  -2   12.35    1.07
  10  -1  -2   10.67    0.50
 -10  -1   2    9.43    0.45
 -10  -1   2   10.49    0.46
  10  -1  -2   10.76    0.49
  10  -1  -2   10.64    0.50
 -10  -1   2   10.28    0.46
 -10  -1   2   10.24    0.47
 -10  -1   2   10.34    0.43
 -10  -1   2   10.98    0.44
  10  -1  -2   10.93    0.52
 -10  -1   2    9.84    0.46
 -10  -1   2   10.38    0.49
  10  -1  -2   11.07    0.48
 -10  -1   2    9.91    0.48
  10  -1  -2   11.34    0.50
  10  -1  -2   10.87    0.49
  10  -1  -2    9.62    0.49
 -10   1   2   10.24    0.50
  10   1  -2   10.97    0.48
 -10   1   2   11.01    0.50
  10   1  -2   10.53    0.51
  10   1  -2    9.78    0.46
  10   1  -2   11.34    1.02
 -10   1   2    9.56    0.49
  10   1  -2   10.69    0.45
 -10   1   2   11.06    0.49
 -10   1   2   10.74    0.46
 -10   1   2   10.59    0.45
  10   1  -2   10.44    0.45
  10   1  -2   10.59    0.47
  10   1  -2   10.82    0.48
  10   1  -2   10.67    0.49
 -10   1   2   11.11    1.07
  10   1  -2   10.93    0.49
 -10   1   2   10.50    0.46
  10   1  -2   10.44    0.47
 -10   1   2   10.51    0.48
 -10   1   2   10.20    0.44
 -10   1   2   10.48    0.47
   9  -1  -2   62.81    2.04
  -9  -1   2   63.52    1.97
   9  -1  -2   68.09    2.77
   9  -1  -2   62.37    2.00
   9  -1  -2   66.05    2.03
  -9  -1   2   60.94    2.05
  -9  -1   2   61.39    1.98
  -9  -1   2   61.61    1.99
   9  -1  -2   64.09    2.06
  -9  -1   2   62.07    2.60
  -9   1   2   62.60    1.99
  -9   1   2   63.34    2.79
  -9   1   2   61.91    2.02
   9   1  -2   58.52    2.62
   9   1  -2   62.90    1.99
   9   1  -2   61.41    1.98
   9   1  -2   61.91    2.00
  -9   1   2   60.84    2.02
  -9   1   2   61.24    1.98
   8  -1  -2   40.02    1.32
  -8  -1   2   39.39    1.31
  -8  -1   2   40.90    1.28
   8  -1  -2   40.94    1.33
   8  -1  -2   39.86    1.33
  -8  -1   2   40.78    1.33
   8  -1  -2   40.17    1.33
  -8  -1   2   40.24    1.32
  -8  -1   2   40.72    1.27
   8  -1  -2   40.17    1.33
  -8  -1   2   40.76    1.30
  -8  -1   2   38.17    1.72
   8  -1  -2   37.82    1.32
   8  -1  -2   41.45    1.36
   8  -1  -2   37.68    1.32
  -8  -1   2   40.45    1.30
  -8  -1   2   42.73    1.32
   8  -1  -2   35.40    1.76
   8   1  -2   41.80    1.33
  -8   1   2   40.29    1.28
   8   1  -2   40.18    1.31
   8   1  -2   42.00    1.32
   8   1  -2   39.80    1.30
  -8   1   2   41.00    1.34
  -8   1   2   39.97    1.31
  -8   1   2   36.37    1.82
   8   1  -2   34.82    1.72
   8   1  -2   41.96    1.32
   8   1  -2   39.41    1.32
  -8   1   2   39.53    1.32
  -8   1   2   42.30    1.35
  -8   1   2   40.99    1.31
  -8   1   2   40.78    1.32
  -8   1   2   40.16    1.29
  -8   1   2   40.68    1.39
   7  -1  -2    2.34    0.17
  -7  -1   2    2.05    0.16
   7  -1  -2    1.98    0.16
  -7  -1   2    2.11    0.16
   7  -1  -2    2.23    0.19
   7  -1  -2    2.23    0.17
  -7  -1   2    1.96    0.14
   7  -1  -2    2.36    0.15
  -7  -1   2    2.09    0.15
   7  -1  -2    1.89    0.40
  -7  -1   2    2.49    0.17
   7  -1  -2    2.17    0.16
  -7  -1   2    1.89    0.15
  -7  -1   2    1.96    0.15
  -7  -1   2    2.04    0.14
  -7  -1   2    1.93    0.15
   7  -1  -2    2.29    0.17
  -7  -1   2    2.19    0.17
   7  -1  -2    2.06    0.17
  -7  -1   2    1.74    0.34
   7  -1  -2    2.04    0.22
   7   1  -2    1.64    0.15
   7   1  -2    2.15    0.16
   7   1  -2    2.09    0.37
   7   1  -2    2.06    0.16
  -7   1   2    2.47    0.16
   7   1  -2    2.03    0.14
  -7   1   2    2.08    0.18
   7   1  -2    1.96    0.15
   7   1  -2    2.28    0.17
  -7   1   2    2.27    0.18
  -7   1   2    1.91    0.14
  -7   1   2    1.85    0.16
   7   1  -2    2.03    0.15
  -7   1   2    2.50    0.18
  -7   1   2    2.28    0.15
   7   1  -2    2.07    0.16
  -7   1   2    2.05    0.17
   7   1  -2    2.06    0.15
  -7   1   2    2.21    0.15
  -7   1   2    2.42    0.43
  -7   1   2    2.14    0.16
  -6  -1   2    4.07    0.20
  -6  -1   2    4.21    0.21
   6  -1  -2    3.96    0.21
  -6  -1   2    3.69    0.21
   6  -1  -2    3.91    0.25
   6  -1  -2    3.99    0.21
  -6  -1   2    3.37    0.37
  -6  -1   2    3.93    0.18
   6  -1  -2    4.11    0.23
  -6  -1   2    3.16    0.20
  -6  -1   2    4.18    0.20
   6  -1  -2    3.94    0.51
  -6  -1   2    4.08    0.19
  -6  -1   2    3.88    0.24
   6  -1  -2    3.69    0.22
   6  -1  -2    3.57    0.21
   6  -1  -2    4.18    0.19
  -6  -1   2    3.95    0.20
   6  -1  -2    4.06    0.19
   6  -1  -2    3.69    0.21
  -6   1   2    4.07    0.21
  -6   1   2    3.87    0.20
   6   1  -2    4.18    0.23
  -6   1   2    4.16    0.19
   6   1  -2    3.78    0.21
  -6   1   2    3.90    0.22
   6   1  -2    4.01    0.20
  -6   1   2    4.09    0.23
   6   1  -2    3.72    0.20
   6   1  -2    4.04    0.20
   6   1  -2    4.16    0.19
   6   1  -2    3.73    0.21
  -6   1   2    4.36    0.22
  -6   1   2    3.87    0.23
  -6   1   2    3.97    0.47
   6   1  -2    3.71    0.20
  -6   1   2    4.30    0.23
   6   1  -2    4.13    0.24
   6   1  -2    3.21    0.43
   6   1  -2    4.37    0.21
  -6   1   2    4.31    0.20
  -6   1   2    3.96    0.21
  -5  -1   2   17.62    0.58
   5  -1  -2   17.28    0.56
  -5  -1   2   17.81    0.59
  -5  -1   2   17.23    0.59
   5  -1  -2   16.95    0.59
  -5  -1   2   16.09    0.57
   5  -1  -2   16.54    0.60
  -5  -1   2   17.96    0.59
  -5  -1   2   16.72    0.58
   5  -1  -2   17.00    0.60
   5  -1  -2   15.94    0.56
   5  -1  -2   17.46    0.59
   5  -1  -2   17.21    0.60
   5  -1  -2   14.54    0.85
   5  -1  -2   16.91    0.59
   5  -1  -2   16.62    0.60
  -5  -1   2   17.09    0.57
  -5  -1   2   17.54    0.55
  -5  -1   2   17.16    0.57
   5  -1  -2   16.77    0.61
  -5  -1   2   15.28    0.78
  -5   1   2   17.80    0.61
  -5   1   2   17.22    0.59
   5   1  -2   18.15    0.58
   5   1  -2   14.76    0.79
   5   1  -2   17.11    0.58
  -5   1   2   15.96    0.90
   5   1  -2   17.66    0.57
  -5   1   2   16.68    0.61
  -5   1   2   17.44    0.58
  -5   1   2   17.49    0.56
   5   1  -2   17.91    0.58
   5   1  -2   17.74    0.57
   5   1  -2   17.69    0.57
   5   1  -2   17.32    0.58
   5   1  -2   16.73    0.56
  -5   1   2   16.30    0.60
  -5   1   2   17.09    0.59
  -5   1   2   16.90    0.57
  -5   1   2   17.22    0.59
  -5   1   2   16.17    0.60
   5   1  -2   18.02    0.59
  -4  -1   2   48.27    1.63
   4  -1  -2   44.68    1.73
   4   1  -2   44.80    1.63
  -4   1   2   48.20    1.79
   3  -1  -2   25.78    1.08
  -3  -1   2   24.86    0.91
  -3   1   2   25.67    1.21
   3   1  -2   25.21    0.93
  -2  -1   2   26.09    0.85
   2  -1  -2   25.55    1.04
  -2   1   2   24.53    1.04
   2   1  -2   24.25    0.86
  -1   1   2  304.76    9.21
   0  -1  -2  289.58    8.42
   0   1   2  264.63    8.39
  -1  -1  -2   32.25    1.24
   1   1   2   28.87    1.21
  -1   1  -2   31.84    1.13
  -2  -1  -2   56.84    2.17
   2  -1   2   56.61    1.96
  -2   1  -2   58.12    1.98
   2   1   2   56.07    2.05
   3  -1   2   26.84    1.15
  -3  -1  -2   27.21    1.18
   3   1   2   26.14    1.20
  -3   1  -2   29.05    1.19
  -4  -1  -2   11.74    0.43
   4  -1   2   11.88    0.42
   4  -1   2   11.24    0.42
   4  -1   2   10.48    0.42
  -4  -1  -2   10.97    0.42
   4  -1   2    9.32    0.66
  -4  -1  -2   11.22    0.43
  -4  -1  -2   10.73    0.44
   4  -1   2   11.20    0.42
   4  -1   2   11.15    0.43
   4  -1   2   10.85    0.42
   4  -1   2   11.18    0.43
   4  -1   2   11.93    0.45
  -4  -1  -2   11.75    0.41
  -4  -1  -2   11.10    0.38
  -4  -1  -2   11.94    0.43
  -4  -1  -2    9.57    0.67
   4  -1   2   10.90    0.42
  -4  -1  -2   10.94    0.41
  -4  -1  -2   11.25    0.41
  -4   1  -2   11.30    0.42
   4   1   2   11.95    0.39
  -4   1  -2   10.55    0.42
  -4   1  -2   10.67    0.70
   4   1   2   11.31    0.40
  -4   1  -2   10.85    0.43
   4   1   2   10.95    0.42
  -4   1  -2   11.06    0.43
  -4   1  -2   11.60    0.44
   4   1   2   10.81    0.42
   4   1   2   11.58    0.43
  -4   1  -2   11.04    0.42
   4   1   2   11.32    0.43
   4   1   2   11.07    0.42
  -4   1  -2   11.45    0.43
   4   1   2   11.31    0.41
  -4   1  -2   10.94    0.41
   4   1   2    9.71    0.69
  -4   1  -2   11.17    0.41
   5  -1   2   11.27    0.47
   5  -1   2   11.83    0.46
   5  -1   2   11.23    0.44
  -5  -1  -2   10.09    0.74
  -5  -1  -2   11.06    0.44
  -5  -1  -2   11.46    0.43
   5  -1   2   11.37    0.46
  -5  -1  -2   11.19    0.47
  -5  -1  -2   11.39    0.45
  -5  -1  -2   11.85    0.44
  -5  -1  -2   11.08    0.44
  -5  -1  -2   11.53    0.43
   5  -1   2   10.47    0.75
  -5  -1  -2   12.03    0.46
   5  -1   2   11.51    0.46
  -5  -1  -2   12.00    0.46
   5  -1   2   11.48    0.45
   5  -1   2   11.84    0.45
   5  -1   2   11.71    0.46
   5   1   2   11.81    0.41
   5   1   2   11.60    0.44
  -5   1  -2   11.32    0.43
  -5   1  -2   11.33    0.43
   5   1   2   11.17    0.50
   5   1   2   11.98    0.46
  -5   1  -2   11.94    0.50
  -5   1  -2   11.47    0.45
   5   1   2   11.63    0.43
  -5   1  -2   10.35    0.76
  -5   1  -2   11.82    0.43
   5   1   2   11.12    0.44
  -5   1  -2   11.72    0.47
  -5   1  -2   11.10    0.49
   5   1   2    9.63    0.75
   5   1   2   11.59    0.45
  -5   1  -2   11.75    0.46
   5   1   2   11.44    0.45
  -5   1  -2   11.42    0.45
   6  -1   2   33.87    1.15
  -6  -1  -2   35.13    1.13
   6  -1   2   34.31    1.14
  -6  -1  -2   34.39    1.13
  -6  -1  -2   30.53    1.54
  -6  -1  -2   33.70    1.17
  -6  -1  -2   34.48    1.12
  -6  -1  -2   33.93    1.15
   6  -1   2   40.04    1.41
   6  -1   2   34.19    1.17
  -6  -1  -2   35.66    1.16
   6  -1   2   35.97    1.17
   6  -1   2   31.91    1.58
   6   1   2   31.91    1.62
  -6   1  -2   35.70    1.15
  -6   1  -2   34.31    1.12
  -6   1  -2   36.50    1.16
   6   1   2   35.72    1.16
  -6   1  -2   31.47    1.58
   6   1   2   34.21    1.16
   6   1   2   33.58    1.16
   6   1   2   35.41    1.15
   6   1   2   34.77    1.15
   6   1   2   34.28    1.14
  -6   1  -2   34.79    1.13
  -6   1  -2   35.10    1.15
  -6   1  -2   35.67    1.13
  -6   1  -2   36.44    1.18
  -6   1  -2   33.96    1.15
   7  -1   2   36.91    1.25
  -7  -1  -2   39.29    1.27
  -7  -1  -2   38.08    1.24
   7  -1   2   39.67    1.26
   7  -1   2   38.27    1.27
   7  -1   2   36.87    1.24
   7  -1   2   38.50    1.26
  -7  -1  -2   37.69    1.23
  -7  -1  -2   37.95    1.24
  -7  -1  -2   38.09    1.27
   7  -1   2   33.56    1.73
   7  -1   2   37.88    1.27
   7  -1   2   37.48    1.28
   7  -1   2   38.51    1.30
  -7  -1  -2   36.47    1.75
  -7  -1  -2   39.74    1.25
  -7  -1  -2   39.50    1.27
  -7  -1  -2   38.46    1.25
   7  -1   2   36.81    1.27
  -7  -1  -2   38.54    1.29
   7   1   2   34.91    1.78
  -7   1  -2   37.36    1.26
   7   1   2   37.32    1.24
   7   1   2   37.47    1.24
  -7   1  -2   38.44    1.26
   7   1   2   38.32    1.27
   7   1   2   38.71    1.24
  -7   1  -2   36.12    1.23
  -7   1  -2   38.13    1.26
  -7   1  -2   37.04    1.28
  -7   1  -2   37.62    1.26
  -7   1  -2   37.99    1.24
   7   1   2   36.69    1.20
   7   1   2   36.36    1.26
   7   1   2   38.19    1.27
  -7   1  -2   37.22    1.28
  -7   1  -2   35.19    1.76
   7   1   2   39.18    1.28
  -7   1  -2   37.52    1.24
   7   1   2   38.83    1.27
   8  -1   2    7.30    0.40
   8  -1   2    7.85    0.38
  -8  -1  -2    7.67    0.37
   8  -1   2    7.76    0.40
  -8  -1  -2    7.12    0.81
  -8  -1  -2    7.33    0.40
   8  -1   2    7.76    0.38
  -8  -1  -2    7.95    0.38
   8  -1   2    9.28    0.92
  -8  -1  -2    7.91    0.37
   8  -1   2    8.26    0.40
  -8  -1  -2    7.51    0.38
   8  -1   2    8.58    0.40
   8  -1   2    8.02    0.42
  -8  -1  -2    8.61    0.42
  -8  -1  -2    7.93    0.36
  -8  -1  -2    8.15    0.38
   8  -1   2    7.37    0.38
  -8  -1  -2    8.06    0.39
   8  -1   2    8.40    0.38
  -8   1  -2    7.88    0.45
  -8   1  -2    8.51    0.88
  -8   1  -2    7.83    0.38
   8   1   2    8.21    0.40
  -8   1  -2    8.05    0.41
   8   1   2    8.11    0.40
   8   1   2    7.47    0.36
  -8   1  -2    8.18    0.37
  -8   1  -2    8.14    0.39
  -8   1  -2    7.49    0.40
   8   1   2    7.95    0.37
   8   1   2    7.76    0.40
  -8   1  -2    7.59    0.36
   8   1   2    8.33    0.40
   8   1   2    7.15    0.37
  -8   1  -2    7.25    0.38
   8   1   2    7.69    0.37
   8   1   2    7.70    0.91
   8   1   2    8.24    0.34
   9  -1   2    5.26    0.33
   9  -1   2    5.16    0.31
  -9  -1  -2    5.22    0.32
  -9  -1  -2    5.33    0.29
  -9  -1  -2    5.55    0.31
   9  -1   2    4.88    0.30
  -9  -1  -2    5.13    0.30
  -9  -1  -2    5.03    0.33
   9  -1   2    5.15    0.33
  -9  -1  -2    5.66    0.32
   9  -1   2    5.35    0.32
   9  -1   2    7.18    1.01
  -9  -1  -2    5.19    0.32
  -9  -1  -2    5.32    0.30
   9  -1   2    5.67    0.45
   9  -1   2    5.75    0.33
  -9  -1  -2    8.64    1.17
   9  -1   2    5.52    0.35
   9  -1   2    6.08    0.34
  -9  -1  -2    5.59    0.32
  -9   1  -2    5.51    0.34
   9   1   2    5.10    0.33
   9   1   2    5.75    0.31
   9   1   2    5.61    0.31
   9   1   2    5.23    0.32
   9   1   2    5.45    0.33
   9   1   2    5.57    0.28
  -9   1  -2    5.67    0.33
  -9   1  -2    5.03    0.31
   9   1   2    7.20    1.41
  -9   1  -2    5.40    0.30
  -9   1  -2    4.82    0.29
   9   1   2    5.66    0.31
  -9   1  -2    6.00    0.92
   9   1   2    5.59    0.33
  -9   1  -2    5.58    0.34
  -9   1  -2    5.95    0.39
  -9   1  -2    5.70    0.28
  -9   1  -2    5.33    0.32
  -9   1  -2    5.77    0.31
   9   1   2    5.55    0.33
   9   1   2    6.54    0.34
  10  -1   2    1.40    0.19
 -10  -1  -2    1.26    0.17
 -10  -1  -2    1.25    0.17
  10  -1   2    1.25    0.17
 -10  -1  -2    1.21    0.19
  10  -1   2    1.04    0.18
  10  -1   2    2.11    0.80
  10  -1   2    1.42    0.20
 -10  -1  -2    2.98    0.71
  10  -1   2    1.52    0.20
 -10  -1  -2    1.14    0.19
  10  -1   2    1.05    0.17
 -10  -1  -2    1.32    0.18
  10  -1   2    1.39    0.20
 -10  -1  -2    1.25    0.16
  10   1   2    1.23    0.15
 -10   1  -2    1.61    0.22
  10   1   2    1.30    0.20
  10   1   2    1.30    0.18
  10   1   2    1.25    0.18
 -10   1  -2    1.58    0.16
  10   1   2    1.44    0.20
  10   1   2    1.48    0.21
  10   1   2    0.80    0.55
 -10   1  -2    1.30    0.19
  10   1   2    1.68    0.20
 -10   1  -2    1.23    0.19
 -10   1  -2    1.74    0.21
 -10   1  -2    1.66    0.21
  10   1   2    1.41    0.19
  10   1   2    1.00    0.18
  11  -1   2    6.19    0.39
  11  -1   2    6.39    0.44
 -11  -1  -2    5.77    0.38
  11  -1   2    6.23    0.38
 -11  -1  -2    5.41    0.35
  11  -1   2    8.00    1.22
 -11  -1  -2    5.87    0.36
 -11  -1  -2    7.47    1.06
 -11  -1  -2    6.01    0.36
  11  -1   2    5.59    0.37
  11  -1   2    6.14    0.37
 -11  -1  -2    6.33    0.38
  11   1   2    6.25    0.37
  11   1   2    6.24    0.39
  11   1   2    6.34    0.37
 -11   1  -2    6.32    0.38
  11   1   2    5.86    0.37
 -11   1  -2    6.44    0.48
 -11   1  -2    8.71    1.25
  11   1   2    7.52    1.21
 -11   1  -2    6.24    0.33
 -11   1  -2    6.06    0.40
  11   1   2    6.29    0.38
  11   1   2    5.85    0.38
 -11   1  -2    6.71    0.40
  11   1   2    7.48    0.43
  12  -1   2   15.22    0.71
 -12  -1  -2   15.17    0.71
  12  -1   2   15.89    0.76
 -12  -1  -2   16.29    0.74
  12  -1   2   17.02    0.74
 -12  -1  -2   16.18    0.69
  12  -1   2   18.07    1.68
 -12  -1  -2   16.18    0.72
 -12  -1  -2   18.65    1.58
 -12  -1  -2   15.04    0.68
  12  -1   2   15.79    0.73
  12  -1   2   15.61    0.69
  12  -1   2   16.33    0.72
  12   1   2   15.88    1.66
  12   1   2   17.26    0.76
 -12   1  -2   18.36    1.64
  12   1   2   14.95    0.69
  12   1   2   16.60    0.72
 -12   1  -2   16.55    0.71
 -12   1  -2   16.54    0.76
  12   1   2   15.24    0.65
  12   1   2   17.16    0.71
  12   1   2   16.28    0.73
 -12   1  -2   16.21    0.74
 -12   1  -2   16.13    0.64
 -12   1  -2   15.55    0.71
  12   1   2   15.33    0.68
  13  -1   2    0.07    0.11
  13  -1   2    0.13    0.14
  13  -1   2    0.08    0.10
  13  -1   2    0.13    0.11
 -13  -1  -2    0.19    0.10
  13  -1   2    0.07    0.10
 -13  -1  -2    0.00    0.09
 -13  -1  -2   -0.02    0.08
 -13  -1  -2    0.01    0.10
  13  -1   2    0.36    0.79
 -13  -1  -2    0.33    0.13
  13  -1   2    0.01    0.10
  13   1   2    0.01    0.09
 -13   1  -2    0.38    0.67
  13   1   2   -0.03    0.10
 -13   1  -2    0.16    0.09
  13   1   2   -0.05    0.09
 -13   1  -2    0.23    0.13
 -13   1  -2    0.23    0.12
  13   1   2    0.01    0.09
  13   1   2   -0.05    0.09
  13   1   2    0.19    0.13
 -13   1  -2    0.10    0.12
 -13   1  -2   -0.06    0.10
  14  -1   2    1.71    0.26
  14  -1   2    1.73    0.27
 -14  -1  -2    1.66    0.23
 -14  -1  -2    1.78    0.25
  14  -1   2    1.93    0.29
 -14  -1  -2    1.94    0.29
  14  -1   2    2.36    0.33
 -14  -1  -2    2.27    0.26
  14  -1   2    4.38    1.39
 -14  -1  -2    1.67    0.24
  14  -1   2    1.94    0.27
 -14  -1  -2    2.94    1.02
  14  -1   2    1.78    0.27
 -14   1  -2    1.73    0.24
  14   1   2    1.83    0.27
 -14   1  -2    1.81    0.28
  14   1   2    1.94    0.28
 -14   1  -2    2.06    0.27
  14   1   2    2.75    1.14
 -14   1  -2    2.56    0.99
  14   1   2    2.18    0.30
 -14   1  -2    1.82    0.22
 -14   1  -2    1.69    0.25
  14   1   2    1.38    0.24
  14   1   2    1.62    0.25
  14   1   2    1.85    0.25
  15  -1   2    5.82    0.46
 -15  -1  -2    6.35    0.47
  15  -1   2    6.21    0.45
 -15  -1  -2    4.91    0.38
 -15  -1  -2    5.97    0.42
 -15  -1  -2    6.20    0.40
  15  -1   2    5.72    0.47
  15  -1   2    6.02    0.42
  15  -1   2    5.59    0.66
 -15  -1  -2    7.02    0.46
  15  -1   2    6.25    1.73
 -15   1  -2    6.01    0.46
 -15   1  -2    5.45    0.46
 -15   1  -2    6.04    0.42
 -15   1  -2    7.86    1.70
  15   1   2    6.41    0.44
 -15   1  -2    5.87    0.37
  15   1   2    5.58    0.43
  15   1   2    6.64    0.46
 -16  -2   2   17.23    1.04
  16  -2  -2   17.74    0.93
 -16  -2   2   15.84    0.77
 -16  -2   2   15.80    0.79
 -16  -2   2   16.52    0.73
  16  -2  -2   17.12    0.85
 -16  -2   2   17.86    0.69
  16  -2  -2   17.10    0.89
 -16   2   2   16.17    0.72
  16   2  -2   16.01    0.78
  16   2  -2   16.36    0.81
 -16   2   2   18.23    0.90
 -16   2   2   17.81    0.72
  16   2  -2   16.01    0.79
  16   2  -2   15.39    0.74
  16   2  -2   17.57    0.94
 -16   2   2   17.77    0.78
 -16   2   2   16.82    0.86
 -15  -2   2   23.22    0.96
  15  -2  -2   23.21    1.06
 -15  -2   2   23.35    0.87
 -15  -2   2   25.03    1.00
  15  -2  -2   26.55    1.14
  15  -2  -2   21.25    1.00
  15  -2  -2   21.15    1.00
  15  -2  -2   20.62    2.09
 -15  -2   2   23.14    0.95
 -15  -2   2   22.77    0.90
  15  -2  -2   24.36    1.04
 -15   2   2   23.76    0.88
 -15   2   2   23.68    1.26
  15   2  -2   24.03    0.99
 -15   2   2   22.80    0.94
  15   2  -2   21.78    0.97
  15   2  -2   22.83    0.96
 -15   2   2   26.48    2.67
  15   2  -2   23.98    0.98
 -15   2   2   21.97    1.04
  15   2  -2   23.45    0.94
  15   2  -2   23.09    0.95
  15   2  -2   21.93    0.97
 -15   2   2   22.41    0.89
 -15   2   2   22.55    1.02
 -14  -2   2   15.04    0.69
 -14  -2   2   16.64    0.73
  14  -2  -2   15.28    0.75
  14  -2  -2   14.08    0.70
  14  -2  -2   16.09    0.77
 -14  -2   2   15.28    0.71
 -14  -2   2   13.52    0.61
  14  -2  -2   15.38    0.79
  14  -2  -2   18.37    1.79
  14  -2  -2   15.40    0.75
 -14  -2   2   15.44    0.62
 -14   2   2   16.21    0.79
  14   2  -2   16.82    0.69
  14   2  -2   15.14    0.69
 -14   2   2   16.09    0.70
  14   2  -2   15.99    0.70
 -14   2   2   15.32    0.76
  14   2  -2   14.91    0.72
 -14   2   2   15.48    0.65
  14   2  -2   13.92    0.78
  14   2  -2   15.90    0.72
 -14   2   2   19.26    1.88
  14   2  -2   15.59    0.71
  13  -2  -2    6.54    0.44
  13  -2  -2    6.97    1.18
 -13  -2   2    6.65    0.39
 -13  -2   2    7.29    0.35
 -13  -2   2    8.72    1.16
  13  -2  -2    6.28    0.46
  13  -2  -2    6.29    0.43
 -13  -2   2    6.56    0.40
  13  -2  -2    6.65    0.41
 -13  -2   2    6.50    0.40
  13  -2  -2    6.51    0.44
  13   2  -2    5.96    1.12
  13   2  -2    6.65    0.42
 -13   2   2    7.02    0.41
  13   2  -2    6.46    0.39
  13   2  -2    6.38    0.40
 -13   2   2    6.44    0.42
 -13   2   2    6.50    0.36
 -13   2   2    6.93    0.45
  13   2  -2    6.93    0.39
 -13   2   2    7.96    1.35
  13   2  -2    6.64    0.41
  13   2  -2    6.25    0.38
  13   2  -2    6.49    0.41
 -13   2   2    6.62    0.45
 -12  -2   2    9.56    0.45
  12  -2  -2    8.87    0.47
 -12  -2   2    9.16    0.41
 -12  -2   2    9.25    0.47
  12  -2  -2    8.59    0.50
 -12  -2   2    9.44    0.46
  12  -2  -2    9.02    0.51
 -12  -2   2    8.63    0.40
 -12  -2   2    9.49    0.48
  12  -2  -2    9.49    0.50
  12  -2  -2    9.36    0.54
 -12  -2   2   11.14    1.11
  12  -2  -2    8.50    1.24
  12  -2  -2    9.21    0.51
 -12   2   2    9.04    0.42
 -12   2   2    8.82    0.47
 -12   2   2    9.20    0.51
  12   2  -2    8.07    0.45
 -12   2   2    8.72    1.29
  12   2  -2   10.23    0.46
  12   2  -2    8.50    0.47
 -12   2   2    9.66    0.48
  12   2  -2    8.10    0.49
  12   2  -2    9.61    0.46
  12   2  -2    8.52    0.46
 -12   2   2    8.59    0.48
  12   2  -2    9.33    0.48
  12   2  -2    9.23    0.46
  12   2  -2    9.71    1.15
 -12   2   2    8.83    0.52
  11  -2  -2   34.55    1.24
  11  -2  -2   33.86    1.21
 -11  -2   2   34.71    1.90
  11  -2  -2   32.37    1.23
 -11  -2   2   31.77    1.18
  11  -2  -2   33.94    1.27
 -11  -2   2   33.53    1.17
 -11  -2   2   33.35    1.12
  11  -2  -2   34.53    1.23
 -11  -2   2   34.92    1.16
 -11  -2   2   33.65    1.12
 -11  -2   2   33.71    1.20
  11  -2  -2   35.60    2.09
  11  -2  -2   34.01    1.24
 -11   2   2   35.02    1.22
  11   2  -2   31.39    1.21
 -11   2   2   33.89    1.19
 -11   2   2   33.25    1.26
  11   2  -2   32.06    1.19
  11   2  -2   32.16    1.99
 -11   2   2   33.80    2.15
  11   2  -2   34.24    1.20
  11   2  -2   34.02    1.19
  11   2  -2   32.95    1.18
 -11   2   2   34.51    1.25
 -11   2   2   33.69    1.15
  11   2  -2   33.41    1.18
  11   2  -2   33.54    1.34
  11   2  -2   33.47    1.16
 -11   2   2   35.11    1.14
  11   2  -2   33.33    1.20
  11   2  -2   33.06    1.16
 -10  -2   2    0.57    0.12
 -10  -2   2    0.79    0.38
  10  -2  -2    0.63    0.15
  10  -2  -2    0.11    0.41
 -10  -2   2    0.40    0.12
  10  -2  -2    0.39    0.12
 -10  -2   2    0.30    0.10
 -10  -2   2    0.57    0.11
  10  -2  -2    0.45    0.13
 -10  -2   2    0.44    0.09
  10  -2  -2    0.57    0.13
  10  -2  -2    0.49    0.14
 -10  -2   2    0.39    0.10
  10  -2  -2    0.51    0.13
 -10   2   2    0.42    0.14
  10   2  -2    0.45    0.11
  10   2  -2    0.62    0.41
 -10   2   2    0.49    0.10
  10   2  -2    0.40    0.11
 -10   2   2    0.66    0.49
  10   2  -2    0.69    0.12
  10   2  -2    0.41    0.11
  10   2  -2    0.55    0.11
 -10   2   2    0.38    0.11
  10   2  -2    0.36    0.11
 -10   2   2    0.58    0.12
 -10   2   2    0.50    0.12
 -10   2   2    0.58    0.14
 -10   2   2    0.43    0.12
  10   2  -2    0.45    0.11
  10   2  -2    0.52    0.11
  10   2  -2    0.46    0.11
 -10   2   2    0.64    0.11
   9  -2  -2   22.96    0.84
  -9  -2   2   20.57    0.78
   9  -2  -2   21.64    0.82
  -9  -2   2   21.34    0.77
  -9  -2   2   21.92    0.79
  -9  -2   2   22.69    0.76
   9  -2  -2   20.51    0.83
   9  -2  -2   22.10    0.86
   9  -2  -2   19.49    0.81
   9  -2  -2   21.63    0.83
  -9  -2   2   22.59    0.79
   9  -2  -2   21.76    0.82
  -9  -2   2   20.64    0.73
   9  -2  -2   22.14    0.81
   9  -2  -2   21.96    1.44
  -9  -2   2   23.91    1.34
  -9  -2   2   21.67    0.80
  -9  -2   2   20.54    0.79
  -9  -2   2   21.69    0.81
   9   2  -2   20.00    0.78
   9   2  -2   21.65    0.78
   9   2  -2   20.81    0.80
  -9   2   2   20.62    0.79
  -9   2   2   21.37    0.81
   9   2  -2   20.94    0.79
   9   2  -2   21.04    0.79
  -9   2   2   21.02    0.83
  -9   2   2   23.81    1.57
  -9   2   2   21.22    0.83
  -9   2   2   22.43    0.80
  -9   2   2   21.83    0.81
  -9   2   2   21.56    0.80
  -9   2   2   22.11    0.85
   9   2  -2   19.01    1.35
   9   2  -2   21.56    0.78
   9   2  -2   22.26    0.81
   9   2  -2   21.28    0.78
  -9   2   2   21.58    0.76
   9   2  -2   22.09    0.77
   8  -2  -2   34.69    1.16
  -8  -2   2   34.06    1.08
  -8  -2   2   32.75    1.15
  -8  -2   2   33.92    1.08
   8  -2  -2   34.55    1.18
   8  -2  -2   34.02    1.15
   8  -2  -2   33.33    1.20
   8  -2  -2   34.37    1.17
   8  -2  -2   34.86    1.17
   8  -2  -2   34.24    1.17
  -8  -2   2   34.29    1.15
   8  -2  -2   36.21    1.17
   8  -2  -2   31.86    1.66
  -8  -2   2   32.39    1.14
  -8  -2   2   33.73    1.14
  -8  -2   2   33.11    1.12
  -8  -2   2   31.23    1.52
  -8  -2   2   36.25    1.16
  -8  -2   2   33.18    1.12
  -8   2   2   34.62    1.18
   8   2  -2   34.17    1.14
  -8   2   2   35.33    1.16
  -8   2   2   27.95    1.68
   8   2  -2   34.29    1.12
   8   2  -2   33.82    1.10
   8   2  -2   33.07    1.14
   8   2  -2   33.93    1.13
  -8   2   2   33.25    1.15
  -8   2   2   34.01    1.19
  -8   2   2   33.12    1.14
   8   2  -2   33.99    1.12
  -8   2   2   33.80    1.18
   8   2  -2   29.37    1.57
  -8   2   2   35.28    1.10
   8   2  -2   32.96    1.13
  -8   2   2   34.01    1.14
   8   2  -2   33.43    1.14
  -8   2   2   34.50    1.09
   8   2  -2   33.84    1.12
  -8   2   2   33.41    1.13
   7  -2  -2    0.05    0.06
  -7  -2   2    0.07    0.05
  -7  -2   2    0.13    0.05
   7  -2  -2    0.03    0.06
  -7  -2   2    0.02    0.05
  -7  -2   2    0.10    0.06
  -7  -2   2    0.09    0.05
   7  -2  -2    0.02    0.07
   7  -2  -2   -0.01    0.04
   7  -2  -2    0.02    0.05
  -7  -2   2    0.00    0.06
   7  -2  -2    0.10    0.05
  -7  -2   2    0.06    0.04
   7  -2  -2    0.05    0.07
  -7  -2   2    0.06    0.05
  -7  -2   2    0.01    0.18
   7  -2  -2    0.04    0.07
  -7  -2   2    0.08    0.05
  -7  -2   2   -0.06    0.05
   7  -2  -2    0.14    0.23
   7  -2  -2    0.00    0.06
   7   2  -2    0.00    0.05
  -7   2   2    0.01    0.06
  -7   2   2    0.04    0.05
  -7   2   2    0.11    0.06
   7   2  -2    0.10    0.06
  -7   2   2   -0.19    0.21
  -7   2   2    0.11    0.05
   7   2  -2    0.16    0.06
  -7   2   2    0.01    0.06
  -7   2   2    0.24    0.08
  -7   2   2    0.01    0.06
   7   2  -2    0.06    0.05
  -7   2   2    0.03    0.05
   7   2  -2    0.06    0.05
  -7   2   2    0.10    0.07
  -7   2   2    0.12    0.06
   7   2  -2    0.20    0.07
   7   2  -2    0.22    0.21
   7   2  -2    0.09    0.06
   7   2  -2    0.16    0.06
   7   2  -2    0.09    0.06
   6  -2  -2    5.21    0.29
  -6  -2   2    5.35    0.26
   6  -2  -2    5.57    0.29
  -6  -2   2    4.30    0.43
   6  -2  -2    4.86    0.28
   6  -2  -2    4.80    0.27
   6  -2  -2    5.29    0.30
  -6  -2   2    5.32    0.27
   6  -2  -2    4.94    0.27
   6  -2  -2    5.18    0.21
  -6  -2   2    4.91    0.21
   6  -2  -2    4.87    0.26
   6  -2  -2    4.62    0.62
   6  -2  -2    5.31    0.27
  -6  -2   2    5.09    0.21
  -6  -2   2    4.99    0.26
  -6  -2   2    4.79    0.25
  -6  -2   2    5.65    0.27
  -6  -2   2    4.76    0.24
  -6  -2   2    5.61    0.23
  -6  -2   2    5.14    0.24
  -6   2   2    4.77    0.26
  -6   2   2    4.72    0.28
  -6   2   2    5.35    0.23
  -6   2   2    5.17    0.27
   6   2  -2    5.23    0.23
   6   2  -2    5.36    0.23
   6   2  -2    5.01    0.51
  -6   2   2    5.07    0.26
   6   2  -2    5.39    0.27
   6   2  -2    5.08    0.24
   6   2  -2    4.85    0.26
   6   2  -2    5.11    0.25
   6   2  -2    5.27    0.25
  -6   2   2    5.72    0.74
  -6   2   2    5.21    0.29
  -6   2   2    4.91    0.26
   6   2  -2    5.37    0.25
  -6   2   2    5.11    0.23
   6   2  -2    4.99    0.25
  -6   2   2    4.77    0.28
  -5  -2   2   75.38    2.59
   5  -2  -2   75.49    2.80
  -5   2   2   75.56    2.87
   5   2  -2   73.62    2.66
  -4  -2   2   25.83    1.16
   4  -2  -2   28.77    1.36
   4  -2  -2   30.74    1.01
  -4  -2   2   31.70    0.97
   4  -2  -2   29.34    0.96
   4  -2  -2   30.40    0.96
   4  -2  -2   31.29    1.00
   4   2  -2   31.20    0.99
   4   2  -2   26.22    1.21
  -4   2   2   30.50    1.00
  -4   2   2   30.66    1.00
  -4   2   2   30.36    0.97
  -4   2   2   26.49    1.37
   3  -2  -2    6.84    0.26
  -3  -2   2    6.90    0.26
  -3  -2   2    7.25    0.28
   3  -2  -2    7.14    0.31
  -3  -2   2    7.37    0.34
  -3  -2   2    7.19    0.30
   3  -2  -2    6.85    0.26
   3  -2  -2    7.02    0.31
  -3  -2   2    6.11    0.43
  -3  -2   2    6.89    0.29
  -3  -2   2    6.64    0.23
  -3  -2   2    6.76    0.25
   3  -2  -2    7.77    0.28
   3  -2  -2    7.16    0.30
   3  -2  -2    7.43    0.32
   3  -2  -2    6.60    0.30
  -3  -2   2    6.99    0.23
  -3  -2   2    6.59    0.26
   3  -2  -2    6.95    0.30
  -3  -2   2    7.26    0.27
  -3  -2   2    7.05    0.28
  -3   2   2    7.06    0.29
   3   2  -2    7.28    0.29
  -3   2   2    6.87    0.30
   3   2  -2    6.94    0.33
   3   2  -2    6.63    0.29
  -3   2   2    6.93    0.30
   3   2  -2    7.45    0.28
   3   2  -2    7.06    0.26
   3   2  -2    7.20    0.23
   3   2  -2    5.86    0.45
   3   2  -2    6.91    0.27
   3   2  -2    6.93    0.27
  -3   2   2    7.39    0.32
   3   2  -2    7.49    0.26
  -3   2   2    7.04    0.31
   3   2  -2    6.83    0.25
  -3   2   2    7.34    0.24
  -3   2   2    6.72    0.31
   2  -2  -2   64.16    2.39
  -2  -2   2   65.11    2.20
   2   2  -2   65.24    2.22
  -1  -2   2    0.16    0.05
  -1  -2   2    0.05    0.02
  -1  -2   2    0.13    0.04
   1  -2  -2    0.06    0.04
   1  -2  -2    0.06    0.05
   1  -2  -2    0.04    0.03
  -1  -2   2    0.04    0.03
   1  -2  -2    0.10    0.02
   1  -2  -2    0.10    0.06
   1  -2  -2   -0.07    0.16
  -1  -2   2    0.06    0.10
   1  -2  -2    0.03    0.05
   1  -2  -2    0.11    0.04
  -1  -2   2    0.10    0.10
  -1  -2   2    0.11    0.03
  -1  -2   2    0.09    0.04
  -1  -2   2    0.05    0.05
  -1  -2   2    0.11    0.03
  -1  -2   2    0.09    0.05
   1  -2  -2    0.11    0.04
  -1  -2   2    0.02    0.02
  -1  -2   2    0.06    0.05
   1   2  -2    0.10    0.05
   1   2  -2    0.08    0.03
  -1   2   2    0.05    0.05
   1   2  -2    0.13    0.05
   1   2  -2    0.08    0.02
   1   2  -2    0.05    0.04
  -1   2   2    0.10    0.05
  -1   2   2    0.10    0.04
   1   2  -2    0.11    0.03
   1   2  -2    0.09    0.03
  -1   2   2    0.03    0.03
  -1   2   2    0.08    0.06
   1   2  -2    0.06    0.02
  -1   2   2    0.04    0.04
   1   2  -2    0.07    0.04
  -1   2   2    0.16    0.04
  -1   2   2    0.04    0.04
   1   2  -2    0.13    0.05
  -1   2   2    0.07    0.05
   1   2  -2    0.14    0.04
   0  -2  -2   55.26    2.27
   0  -2   2   49.17    1.85
   0   2  -2   54.96    1.91
   0   2   2   55.65    2.10
  -1  -2  -2   24.84    0.85
  -1  -2  -2   21.88    1.14
   1  -2   2   25.22    0.84
  -1  -2  -2   25.78    0.84
  -1  -2  -2   25.26    0.83
   1   2   2   26.10    0.85
  -1   2  -2   26.27    0.83
  -1   2  -2   23.67    1.08
  -1   2  -2   25.90    0.83
   1   2   2   22.92    1.18
   1   2   2   27.18    0.85
   2  -2   2   39.89    1.59
  -2  -2  -2   42.74    1.73
  -2   2  -2   42.49    1.65
   2   2   2   41.26    1.75
   3  -2   2  126.34    4.24
  -3  -2  -2  128.35    4.32
   3   2   2  126.88    4.37
  -3   2  -2  132.59    4.31
   4  -2   2    0.62    0.10
  -4  -2  -2    0.65    0.10
  -4  -2  -2    0.75    0.11
  -4  -2  -2    0.59    0.09
   4  -2   2    0.34    0.22
   4  -2   2    0.76    0.12
   4  -2   2    0.50    0.10
  -4  -2  -2    0.82    0.10
  -4  -2  -2    0.53    0.27
   4  -2   2    0.38    0.09
   4  -2   2    0.68    0.11
  -4  -2  -2    0.85    0.12
  -4  -2  -2    0.67    0.11
  -4  -2  -2    0.61    0.09
   4  -2   2    0.73    0.11
   4  -2   2    0.62    0.10
  -4  -2  -2    0.84    0.09
   4  -2   2    0.42    0.09
  -4  -2  -2    0.49    0.09
   4   2   2    0.51    0.09
   4   2   2    0.74    0.11
  -4   2  -2    0.72    0.11
  -4   2  -2    0.62    0.12
  -4   2  -2    0.65    0.05
  -4   2  -2    0.49    0.09
   4   2   2    0.75    0.10
   4   2   2    0.58    0.09
  -4   2  -2    0.39    0.08
   4   2   2    0.37    0.27
  -4   2  -2    0.72    0.12
   4   2   2    0.58    0.11
  -4   2  -2    0.98    0.36
  -4   2  -2    0.61    0.10
   4   2   2    0.61    0.09
  -4   2  -2    0.54    0.09
   4   2   2    0.70    0.11
  -4   2  -2    0.55    0.09
   4   2   2    0.80    0.10
  -4   2  -2    0.41    0.09
  -5  -2  -2   20.71    0.77
   5  -2   2   21.31    0.75
  -5  -2  -2   20.06    1.13
  -5  -2  -2   20.44    0.71
  -5  -2  -2   20.83    0.75
   5  -2   2   19.51    0.74
   5  -2   2   19.98    0.74
  -5  -2  -2   21.41    0.74
   5  -2   2   21.87    0.81
   5  -2   2   18.77    1.10
  -5  -2  -2   20.53    0.73
  -5  -2  -2   20.37    0.73
   5  -2   2   20.58    0.73
  -5  -2  -2   21.24    0.71
  -5  -2  -2   21.10    0.73
   5  -2   2   20.66    0.75
   5  -2   2   20.88    0.77
  -5  -2  -2   21.37    0.70
   5   2   2   21.79    0.76
   5   2   2   20.70    0.72
   5   2   2   21.73    0.76
  -5   2  -2   20.12    0.72
  -5   2  -2   21.51    0.64
  -5   2  -2   21.05    0.73
   5   2   2   18.36    1.17
  -5   2  -2   17.96    1.13
  -5   2  -2   20.18    0.73
   5   2   2   21.28    0.75
   5   2   2   20.31    0.73
  -5   2  -2   21.09    0.78
   5   2   2   20.97    0.76
   5   2   2   20.91    0.75
  -5   2  -2   20.81    0.82
  -5   2  -2   21.89    0.75
  -5   2  -2   20.37    0.74
  -5   2  -2   21.12    0.76
  -5   2  -2   20.62    0.72
   6  -2   2    3.60    0.22
  -6  -2  -2    3.66    0.21
   6  -2   2    3.80    0.24
   6  -2   2    3.91    0.24
  -6  -2  -2    3.48    0.22
  -6  -2  -2    3.69    0.23
  -6  -2  -2    3.76    0.23
  -6  -2  -2    4.19    0.24
  -6  -2  -2    3.52    0.21
  -6  -2  -2    3.73    0.23
  -6  -2  -2    3.79    0.55
   6  -2   2    3.31    0.24
  -6  -2  -2    3.97    0.20
  -6  -2  -2    3.94    0.25
  -6  -2  -2    4.03    0.24
   6  -2   2    3.61    0.24
   6  -2   2    3.42    0.23
   6  -2   2    3.73    0.56
   6  -2   2    3.60    0.23
   6  -2   2    3.70    0.24
   6   2   2    3.54    0.24
  -6   2  -2    3.45    0.22
  -6   2  -2    3.62    0.16
   6   2   2    3.56    0.21
  -6   2  -2    3.50    0.24
   6   2   2    3.73    0.24
   6   2   2    3.76    0.21
  -6   2  -2    3.52    0.24
  -6   2  -2    3.87    0.23
   6   2   2    3.50    0.23
   6   2   2    3.40    0.21
   6   2   2    3.51    0.22
  -6   2  -2    3.86    0.22
  -6   2  -2    3.64    0.22
   6   2   2    3.69    0.23
  -6   2  -2    3.60    0.22
  -6   2  -2    3.74    0.23
   6   2   2    3.98    0.24
  -6   2  -2    3.70    0.25
   6   2   2    3.90    0.63
   6   2   2    3.71    0.22
  -6   2  -2    4.48    0.65
  -7  -2  -2   64.51    2.71
   7  -2   2   69.92    2.17
   7  -2   2   72.35    2.19
   7  -2   2   61.36    2.70
  -7  -2  -2   72.70    2.20
  -7   2  -2   65.11    2.80
   7   2   2   65.99    2.84
  -8  -2  -2   21.41    1.94
   8  -2   2   17.37    0.74
   8  -2   2   18.12    0.72
  -8  -2  -2   17.30    0.73
   8  -2   2   16.98    1.29
  -8  -2  -2   18.45    0.70
  -8  -2  -2   18.38    0.67
  -8  -2  -2   18.73    0.72
   8  -2   2   19.50    0.74
   8  -2   2   17.26    0.72
  -8  -2  -2   17.82    0.67
   8  -2   2   17.78    0.72
   8  -2   2   17.66    0.70
  -8  -2  -2   19.16    0.71
  -8  -2  -2   18.35    0.70
   8  -2   2   18.94    0.73
  -8  -2  -2   18.06    0.71
  -8  -2  -2   18.18    0.70
  -8   2  -2   17.77    0.72
   8   2   2   17.37    0.68
   8   2   2   17.88    0.67
   8   2   2   18.00    0.69
  -8   2  -2   18.45    0.87
  -8   2  -2   18.14    0.74
   8   2   2   17.65    0.72
  -8   2  -2   18.49    0.71
   8   2   2   17.50    0.72
   8   2   2   18.66    0.69
  -8   2  -2   17.35    0.68
  -8   2  -2   17.57    0.68
   8   2   2   18.90    0.72
  -8   2  -2   17.27    0.70
  -8   2  -2   18.29    0.97
  -8   2  -2   16.36    1.31
   8   2   2   17.14    0.68
  -8   2  -2   17.35    0.71
   8   2   2   18.32    0.70
  -8   2  -2   18.50    0.61
   8   2   2   17.30    0.71
  -9  -2  -2   19.42    0.78
   9  -2   2   19.91    0.79
   9  -2   2   20.07    0.77
  -9  -2  -2   19.77    0.74
  -9  -2  -2   19.91    1.42
  -9  -2  -2   19.41    0.78
   9  -2   2   21.06    1.50
  -9  -2  -2   19.89    0.76
  -9  -2  -2   20.78    0.77
   9  -2   2   20.50    0.81
   9  -2   2   18.87    0.78
   9  -2   2   20.91    0.80
  -9  -2  -2   19.05    0.74
   9  -2   2   18.92    0.81
  -9  -2  -2   23.22    1.03
  -9  -2  -2   19.12    0.76
  -9   2  -2   19.45    0.78
  -9   2  -2   18.83    0.81
  -9   2  -2   19.26    0.81
  -9   2  -2   19.43    1.51
   9   2   2   21.43    0.83
   9   2   2   19.74    1.54
   9   2   2   19.36    0.79
  -9   2  -2   18.84    0.77
  -9   2  -2   19.25    0.77
   9   2   2   19.59    0.75
   9   2   2   20.39    0.77
  -9   2  -2   18.44    0.79
  -9   2  -2   19.46    0.74
  -9   2  -2   19.80    0.68
   9   2   2   20.24    0.80
  -9   2  -2   19.00    0.79
   9   2   2   18.61    0.78
   9   2   2   19.04    0.73
   9   2   2   19.59    0.75
   9   2   2   20.11    0.75
   9   2   2   20.16    0.77
  10  -2   2   54.84    1.90
 -10  -2  -2   55.50    1.85
  10  -2   2   58.38    2.85
  10  -2   2   55.57    1.87
 -10  -2  -2   54.63    1.82
  10  -2   2   54.04    1.84
 -10  -2  -2   55.39    2.71
 -10  -2  -2   54.47    1.82
  10  -2   2   54.66    1.83
  10  -2   2   54.37    1.86
 -10  -2  -2   55.69    1.80
  10  -2   2   56.33    1.87
 -10  -2  -2   53.79    1.79
  10   2   2   54.07    1.86
 -10   2  -2   57.58    2.91
 -10   2  -2   57.66    1.91
  10   2   2   52.59    1.82
 -10   2  -2   55.58    1.78
  10   2   2   54.22    2.88
  10   2   2   54.57    1.83
  10   2   2   56.06    1.82
  10   2   2   54.58    1.87
 -10   2  -2   54.82    1.85
 -10   2  -2   56.02    1.84
  10   2   2   53.04    1.85
 -10   2  -2   55.93    1.84
  10   2   2   55.15    1.82
 -10   2  -2   57.06    1.88
  10   2   2   54.54    1.79
  10   2   2   55.28    1.81
 -11  -2  -2   14.86    0.68
  11  -2   2   14.25    0.66
 -11  -2  -2   14.92    0.64
  11  -2   2   16.42    0.73
 -11  -2  -2   15.47    1.41
  11  -2   2   15.35    0.70
  11  -2   2   15.66    0.72
 -11  -2  -2   15.25    0.66
  11  -2   2   15.56    0.71
  11  -2   2   15.95    0.75
  11  -2   2   15.62    1.48
 -11  -2  -2   15.19    0.67
 -11   2  -2   15.84    1.57
  11   2   2   15.58    0.71
  11   2   2   15.75    0.71
 -11   2  -2   16.11    0.59
 -11   2  -2   15.22    0.68
  11   2   2   14.48    0.65
 -11   2  -2   15.99    0.69
  11   2   2   17.29    1.63
  11   2   2   15.82    0.67
  11   2   2   15.24    0.70
 -11   2  -2   15.53    0.71
  11   2   2   14.47    0.63
  11   2   2   15.62    0.67
 -11   2  -2   16.55    0.74
 -12  -2  -2   13.09    1.40
  12  -2   2   14.41    0.70
 -12  -2  -2   13.94    0.68
  12  -2   2   14.04    0.73
 -12  -2  -2   15.26    0.64
  12  -2   2   14.97    0.70
  12  -2   2   15.19    0.72
 -12  -2  -2   14.47    0.66
  12  -2   2   15.22    1.61
 -12  -2  -2   15.58    0.68
 -12  -2  -2   15.37    0.65
  12  -2   2   14.71    0.69
 -12   2  -2   15.74    0.69
 -12   2  -2   14.66    0.58
  12   2   2   13.50    0.68
  12   2   2   15.31    0.68
  12   2   2   13.46    0.68
 -12   2  -2   14.69    0.71
  12   2   2   14.39    0.63
 -12   2  -2   14.70    0.68
 -12   2  -2   14.05    1.62
  12   2   2   15.54    1.66
  12   2   2   14.24    0.65
  12   2   2   15.13    0.66
  12   2   2   15.06    0.71
 -12   2  -2   14.64    0.72
  12   2   2   14.34    0.65
 -13  -2  -2    5.62    0.38
 -13  -2  -2    5.50    0.40
 -13  -2  -2    5.59    0.38
 -13  -2  -2    5.81    0.37
  13  -2   2    5.15    0.43
  13  -2   2    5.84    0.42
 -13  -2  -2    7.34    1.25
  13  -2   2    6.34    0.44
  13  -2   2    6.06    1.31
  13  -2   2    5.64    0.41
 -13  -2  -2    5.81    0.37
  13   2   2    5.18    0.39
 -13   2  -2    5.49    0.38
  13   2   2    5.86    0.40
 -13   2  -2    5.26    0.42
 -13   2  -2    4.68    0.37
 -13   2  -2    5.73    0.43
 -13   2  -2    5.75    1.16
  13   2   2    4.89    0.39
  13   2   2    5.35    0.37
 -13   2  -2    5.27    0.31
  13   2   2    6.54    0.41
  13   2   2    4.87    0.36
  13   2   2    6.73    1.39
  14  -2   2    1.01    1.11
 -14  -2  -2    0.07    0.10
 -14  -2  -2    0.11    0.11
  14  -2   2    0.13    0.13
  14  -2   2    0.22    0.13
 -14  -2  -2    0.10    0.12
  14  -2   2    0.03    0.12
  14  -2   2    0.11    0.15
 -14  -2  -2    0.07    0.11
 -14  -2  -2    0.16    0.12
 -14   2  -2    0.23    0.13
 -14   2  -2    0.07    0.11
  14   2   2    0.12    0.14
  14   2   2    0.07    0.10
 -14   2  -2    0.02    0.13
  14   2   2    0.16    0.11
  14   2   2    0.14    0.11
  14   2   2    0.21    0.12
  14   2   2    0.08    0.11
 -14   2  -2   -0.03    0.10
 -14   2  -2    0.02    0.08
 -15  -2  -2    8.90    0.49
  15  -2   2    9.56    0.62
 -15  -2  -2    8.96    0.51
  15  -2   2    7.72    1.69
 -15  -2  -2    8.34    0.52
 -15  -2  -2    9.22    0.56
 -15  -2  -2    7.89    0.50
  15  -2   2    8.38    0.57
  15  -2   2    8.40    0.57
 -15   2  -2    7.27    1.67
  15   2   2    8.53    0.52
  15   2   2    8.65    0.57
  15   2   2    8.67    0.53
 -15   2  -2    9.50    0.60
 -15   2  -2    8.36    0.58
  15   2   2    9.22    0.63
  15   2   2    8.66    0.57
 -15   2  -2    7.91    0.43
 -15   2  -2    8.26    0.53
 -15   2  -2    9.20    0.76
 -15  -3   2   52.99    1.66
 -15  -3   2   49.67    1.83
  15  -3  -2   53.33    1.92
 -15  -3   2   48.29    1.77
  15  -3  -2   47.37    3.56
  15  -3  -2   44.98    2.02
 -15  -3   2   50.75    1.81
  15  -3  -2   51.56    1.91
  15  -3  -2   52.73    1.93
  15   3  -2   50.76    1.78
 -15   3   2   54.56    1.96
 -15   3   2   45.24    3.91
 -15   3   2   49.87    1.70
 -15   3   2   51.01    2.13
  15   3  -2   51.52    1.83
 -15   3   2   52.43    1.92
  15   3  -2   52.41    1.85
 -15   3   2   52.15    1.70
  15   3  -2   53.20    1.79
 -15   3   2   49.24    1.79
  15   3  -2   51.89    1.81
  14  -3  -2    0.49    0.18
  14  -3  -2    0.15    0.12
 -14  -3   2    0.36    0.15
 -14  -3   2   -0.23    0.17
 -14  -3   2    0.18    0.12
  14  -3  -2    0.26    0.85
  14  -3  -2    0.21    0.15
 -14  -3   2    0.22    0.13
 -14  -3   2    0.44    0.11
  14  -3  -2    0.34    0.15
 -14  -3   2    0.37    0.13
  14  -3  -2    0.50    0.18
 -14  -3   2    0.33    0.11
  14   3  -2    0.39    0.14
 -14   3   2   -1.70    0.90
 -14   3   2    0.52    0.12
  14   3  -2    0.37    0.14
 -14   3   2    0.33    0.16
 -14   3   2    0.19    0.12
  14   3  -2    0.34    0.14
 -14   3   2    0.18    0.14
 -14   3   2    0.21    0.20
  14   3  -2    0.57    0.15
  14   3  -2    0.22    0.12
  14   3  -2    0.11    0.12
  14   3  -2    0.37    0.13
  13  -3  -2    1.13    0.23
 -13  -3   2    0.79    0.13
  13  -3  -2    0.11    0.77
 -13  -3   2    2.24    1.10
 -13  -3   2    0.82    0.16
  13  -3  -2    0.79    0.19
 -13  -3   2    0.90    0.13
 -13  -3   2    1.10    0.31
 -13  -3   2    0.56    0.16
  13  -3  -2    0.77    0.21
 -13  -3   2    0.89    0.18
  13  -3  -2    0.71    0.18
 -13  -3   2    0.59    0.15
  13   3  -2    1.03    0.19
 -13   3   2    1.02    0.15
 -13   3   2    0.92    0.22
  13   3  -2    0.48    0.15
  13   3  -2    0.92    0.18
  13   3  -2    1.01    0.17
 -13   3   2    0.74    0.20
 -13   3   2    1.27    0.89
 -13   3   2    0.89    0.28
  13   3  -2    0.99    0.18
  13   3  -2    0.62    1.05
  13   3  -2    0.80    0.17
 -13   3   2    0.67    0.14
  13   3  -2    1.09    0.19
 -13   3   2    0.95    0.19
  12  -3  -2    7.93    1.24
  12  -3  -2    7.55    0.48
 -12  -3   2    9.46    1.20
 -12  -3   2    7.51    0.36
  12  -3  -2    8.06    0.49
  12  -3  -2    8.60    0.53
  12  -3  -2    8.73    0.59
 -12  -3   2    7.34    0.42
 -12  -3   2    8.22    0.36
 -12  -3   2    7.57    0.42
 -12  -3   2    8.83    0.46
  12  -3  -2    7.69    0.45
 -12   3   2    8.81    0.51
  12   3  -2    7.52    0.44
 -12   3   2    7.17    1.33
  12   3  -2    8.02    0.44
  12   3  -2    7.60    1.18
  12   3  -2    7.76    0.45
 -12   3   2    8.48    0.52
 -12   3   2    8.17    0.38
  12   3  -2    8.26    0.44
  12   3  -2    7.73    0.42
 -12   3   2    8.23    0.45
  12   3  -2    7.84    0.42
  12   3  -2    7.72    0.44
  12   3  -2    8.61    0.43
  11  -3  -2   13.94    0.63
 -11  -3   2   13.93    0.63
  11  -3  -2   15.32    0.69
  11  -3  -2   13.22    0.69
  11  -3  -2   15.56    1.39
  11  -3  -2   14.11    0.68
 -11  -3   2   13.80    0.60
 -11  -3   2   14.13    1.20
  11  -3  -2   14.05    0.67
 -11  -3   2   14.20    0.53
 -11  -3   2   13.82    0.59
 -11  -3   2   13.41    0.53
 -11   3   2   16.18    1.61
  11   3  -2   14.43    0.61
  11   3  -2   13.80    0.59
  11   3  -2   14.39    0.62
  11   3  -2   13.91    0.68
  11   3  -2   13.41    0.62
 -11   3   2   13.30    0.57
  11   3  -2   14.03    0.59
 -11   3   2   14.16    0.69
 -11   3   2   14.48    0.68
  11   3  -2   13.28    1.36
  11   3  -2   14.27    0.59
 -11   3   2   13.21    0.63
 -11   3   2   13.98    0.62
  11   3  -2   14.04    0.62
 -10  -3   2    1.61    0.19
  10  -3  -2    1.28    0.20
 -10  -3   2    1.54    0.15
  10  -3  -2    1.74    0.22
 -10  -3   2    1.69    0.50
 -10  -3   2    1.21    0.18
 -10  -3   2    1.44    0.15
  10  -3  -2    1.81    0.26
  10  -3  -2    2.18    0.65
  10  -3  -2    1.90    0.25
 -10  -3   2    1.75    0.19
  10  -3  -2    1.57    0.22
  10  -3  -2    1.49    0.23
  10   3  -2    1.88    0.21
 -10   3   2    2.13    0.74
 -10   3   2    1.05    0.19
  10   3  -2    1.66    0.18
  10   3  -2    1.96    0.22
 -10   3   2    2.27    0.25
  10   3  -2    1.68    0.21
 -10   3   2    1.89    0.23
  10   3  -2    1.47    0.19
 -10   3   2    1.90    0.15
 -10   3   2    1.16    0.21
 -10   3   2    1.58    0.18
 -10   3   2    1.89    0.22
  10   3  -2    1.55    0.18
  10   3  -2    1.38    0.55
  10   3  -2    1.49    0.19
  10   3  -2    1.69    0.18
  10   3  -2    1.50    0.19
  10   3  -2    1.56    0.19
  -9  -3   2    0.42    0.11
   9  -3  -2    0.42    0.11
   9  -3  -2    0.71    0.44
  -9  -3   2    0.33    0.08
  -9  -3   2    0.24    0.09
   9  -3  -2    0.38    0.12
  -9  -3   2    0.63    0.34
  -9  -3   2    0.31    0.07
  -9  -3   2    0.40    0.10
  -9  -3   2    0.50    0.11
   9  -3  -2    0.28    0.12
   9  -3  -2    0.29    0.11
   9  -3  -2    0.39    0.12
   9  -3  -2    0.56    0.14
  -9  -3   2    0.29    0.10
  -9   3   2    0.32    0.09
   9   3  -2    0.34    0.10
  -9   3   2    0.17    0.10
  -9   3   2   -0.48    0.38
   9   3  -2    0.26    0.08
   9   3  -2    0.26    0.09
  -9   3   2    0.52    0.13
   9   3  -2    0.68    0.14
  -9   3   2    0.33    0.11
   9   3  -2    0.31    0.09
  -9   3   2    0.30    0.09
   9   3  -2    0.35    0.10
   9   3  -2    0.40    0.09
  -9   3   2    0.47    0.13
   9   3  -2    0.21    0.09
   9   3  -2    0.23    0.09
  -9   3   2    0.36    0.09
  -9   3   2    0.25    0.16
   9   3  -2    0.37    0.10
  -9   3   2    0.79    0.17
   9   3  -2    0.16    0.37
  -8  -3   2    1.21    0.36
  -8  -3   2    1.68    0.18
   8  -3  -2    1.08    0.18
   8  -3  -2    1.04    0.15
  -8  -3   2    1.08    0.16
  -8  -3   2    1.29    0.16
  -8  -3   2    1.42    0.17
   8  -3  -2    1.39    0.19
   8  -3  -2    0.89    0.14
  -8  -3   2    1.19    0.15
  -8  -3   2    1.25    0.16
   8  -3  -2    1.60    0.19
   8  -3  -2    1.13    0.46
   8  -3  -2    1.32    0.18
   8  -3  -2    0.98    0.17
  -8  -3   2    1.39    0.11
   8  -3  -2    1.60    0.21
   8   3  -2    1.65    0.18
  -8   3   2    1.37    0.15
  -8   3   2    1.11    0.15
  -8   3   2    1.53    0.19
  -8   3   2    1.35    0.20
   8   3  -2    1.41    0.18
  -8   3   2    1.29    0.17
   8   3  -2    1.22    0.15
  -8   3   2    1.53    0.59
   8   3  -2    1.60    0.18
  -8   3   2    1.27    0.16
   8   3  -2    1.36    0.17
  -8   3   2    1.30    0.18
   8   3  -2    1.29    0.14
   8   3  -2    1.55    0.18
  -8   3   2    1.41    0.19
   8   3  -2    1.00    0.41
   8   3  -2    1.45    0.15
  -8   3   2    1.46    0.20
   8   3  -2    1.34    0.15
   8   3  -2    1.34    0.16
  -7  -3   2    6.50    0.33
  -7  -3   2    5.89    0.32
   7  -3  -2    6.04    0.35
   7  -3  -2    5.60    0.34
  -7  -3   2    6.17    0.25
  -7  -3   2    6.43    0.32
  -7  -3   2    5.96    0.32
   7  -3  -2    5.53    0.35
   7  -3  -2    6.14    0.33
   7  -3  -2    6.06    0.35
   7  -3  -2    6.29    0.70
   7  -3  -2    6.28    0.32
   7  -3  -2    5.99    0.33
  -7  -3   2    6.25    0.25
   7  -3  -2    6.06    0.24
  -7  -3   2    5.47    0.29
   7  -3  -2    5.94    0.34
  -7  -3   2    5.26    0.56
  -7  -3   2    5.91    0.31
  -7   3   2    6.31    0.33
   7   3  -2    6.83    0.31
  -7   3   2    6.09    0.36
   7   3  -2    5.90    0.30
   7   3  -2    5.76    0.31
  -7   3   2    5.15    0.30
  -7   3   2    6.10    0.40
   7   3  -2    5.95    0.30
  -7   3   2    5.71    0.34
   7   3  -2    6.30    0.31
  -7   3   2    6.09    0.32
   7   3  -2    4.96    0.31
  -7   3   2    6.78    0.93
  -7   3   2    6.23    0.29
   7   3  -2    5.82    0.28
   7   3  -2    6.10    0.26
   7   3  -2    5.32    0.71
  -7   3   2    6.43    0.32
   7   3  -2    6.34    0.32
   6  -3  -2    0.23    0.08
  -6  -3   2    0.23    0.07
   6  -3  -2    0.23    0.09
  -6  -3   2    0.23    0.05
  -6  -3   2    0.50    0.15
   6  -3  -2    0.26    0.26
  -6  -3   2    0.31    0.08
   6  -3  -2    0.30    0.05
   6  -3  -2    0.12    0.08
  -6  -3   2    0.26    0.07
   6  -3  -2    0.25    0.09
  -6  -3   2    0.22    0.05
  -6  -3   2    0.31    0.08
  -6  -3   2    0.38    0.10
   6  -3  -2    0.23    0.10
  -6  -3   2    0.48    0.23
   6  -3  -2    0.22    0.08
  -6  -3   2    0.41    0.10
   6  -3  -2    0.33    0.09
   6  -3  -2    0.22    0.07
  -6  -3   2    0.31    0.07
   6   3  -2    0.18    0.07
   6   3  -2    0.23    0.08
  -6   3   2    0.15    0.08
   6   3  -2    0.49    0.12
   6   3  -2    0.38    0.07
   6   3  -2    0.28    0.08
  -6   3   2    0.17    0.09
  -6   3   2    0.35    0.10
   6   3  -2    0.30    0.09
  -6   3   2    0.36    0.08
  -6   3   2    0.24    0.08
  -6   3   2    0.24    0.06
  -6   3   2    0.15    0.08
   6   3  -2    0.02    0.23
   6   3  -2    0.24    0.08
  -6   3   2    0.27    0.08
  -6   3   2    0.37    0.30
   6   3  -2    0.31    0.07
   6   3  -2    0.22    0.08
   6   3  -2    0.38    0.08
  -6   3   2    0.19    0.07
  -6   3   2    0.26    0.10
   6   3  -2    0.33    0.06
  -5  -3   2    2.30    0.16
  -5  -3   2    2.39    0.18
   5  -3  -2    2.18    0.15
   5  -3  -2    2.29    0.19
   5  -3  -2    2.52    0.22
  -5  -3   2    2.21    0.24
  -5  -3   2    2.20    0.12
   5  -3  -2    2.15    0.18
   5  -3  -2    1.64    0.18
   5  -3  -2    2.63    0.49
  -5  -3   2    2.57    0.18
  -5  -3   2    2.47    0.39
  -5  -3   2    2.31    0.13
  -5  -3   2    2.84    0.19
   5  -3  -2    2.34    0.12
  -5  -3   2    2.42    0.14
   5  -3  -2    2.32    0.17
   5  -3  -2    2.23    0.19
   5  -3  -2    2.42    0.18
  -5  -3   2    2.38    0.16
   5  -3  -2    2.25    0.20
  -5  -3   2    2.57    0.17
  -5  -3   2    2.28    0.18
  -5   3   2    1.98    0.21
   5   3  -2    2.20    0.41
   5   3  -2    2.42    0.15
   5   3  -2    2.31    0.19
   5   3  -2    2.27    0.18
  -5   3   2    2.11    0.17
  -5   3   2    2.76    0.19
  -5   3   2    2.46    0.20
   5   3  -2    2.56    0.16
   5   3  -2    2.25    0.11
  -5   3   2    2.65    0.54
   5   3  -2    2.32    0.20
   5   3  -2    2.41    0.15
  -5   3   2    2.20    0.19
   5   3  -2    2.62    0.18
  -5   3   2    2.65    0.21
  -5   3   2    2.54    0.19
  -5   3   2    2.34    0.12
   5   3  -2    2.28    0.16
   5   3  -2    2.11    0.17
  -5   3   2    2.50    0.18
   4  -3  -2   44.28    1.44
  -4  -3   2   41.27    1.73
   4  -3  -2   40.37    1.91
  -4  -3   2   44.21    1.38
   4  -3  -2   43.04    1.42
   4  -3  -2   44.94    1.54
  -4  -3   2   44.05    1.39
  -4   3   2   44.86    1.40
   4   3  -2   43.96    1.43
  -4   3   2   45.15    1.41
  -4   3   2   45.29    1.44
   4   3  -2   37.76    1.76
  -4   3   2   43.58    1.43
   4   3  -2   45.11    1.44
  -4   3   2   39.42    1.95
  -3  -3   2   84.42    2.88
   3  -3  -2   77.69    3.05
   3   3  -2   80.69    2.92
  -2  -3   2    1.69    0.13
   2  -3  -2    1.65    0.12
   2  -3  -2    1.51    0.15
  -2  -3   2    1.67    0.09
  -2  -3   2    1.71    0.34
   2  -3  -2    1.52    0.16
   2  -3  -2    1.52    0.16
  -2  -3   2    1.74    0.10
  -2  -3   2    1.80    0.13
   2  -3  -2    1.94    0.17
  -2  -3   2    1.87    0.16
  -2  -3   2    1.38    0.15
   2  -3  -2    1.75    0.41
   2  -3  -2    1.84    0.44
  -2  -3   2    1.76    0.11
   2  -3  -2    1.86    0.13
   2  -3  -2    1.69    0.14
   2  -3  -2    1.61    0.18
  -2  -3   2    1.59    0.16
  -2  -3   2    1.75    0.15
  -2  -3   2    1.80    0.15
  -2  -3   2    1.73    0.14
  -2   3   2    1.37    0.15
  -2   3   2    1.79    0.19
   2   3  -2    1.91    0.15
  -2   3   2    2.03    0.15
   2   3  -2    1.95    0.15
   2   3  -2    1.93    0.36
   2   3  -2    1.81    0.12
  -2   3   2    1.48    0.14
   2   3  -2    1.84    0.14
   2   3  -2    2.06    0.14
   2   3  -2    1.60    0.13
   2   3  -2    1.61    0.17
  -2   3   2    1.78    0.18
  -2   3   2    1.80    0.18
  -2   3   2    1.47    0.16
  -2   3   2    2.02    0.19
  -2   3   2    1.77    0.13
   2   3  -2    1.65    0.13
  -1  -3   2   57.62    2.24
   1  -3  -2   61.41    2.46
  -1  -3   2   58.21    2.19
   1  -3  -2   57.46    2.60
   0  -3  -2    1.35    0.13
   0  -3  -2    1.31    0.12
   0  -3  -2    1.52    0.16
   0  -3   2    1.26    0.14
   0  -3  -2    1.46    0.16
   0  -3   2    1.61    0.12
   0  -3   2    1.29    0.12
   0  -3   2    1.50    0.35
   0  -3   2    1.41    0.09
   0  -3  -2    1.34    0.16
   0  -3   2    1.24    0.14
   0  -3  -2    1.40    0.16
   0  -3   2    1.30    0.10
   0  -3  -2    1.06    0.32
   0  -3   2    1.59    0.10
   0  -3  -2    1.23    0.15
   0  -3   2    1.09    0.12
   0   3  -2    1.29    0.08
   0   3  -2    1.36    0.07
   0   3   2    1.35    0.16
   0   3   2    1.26    0.14
   0   3   2    1.12    0.15
   0   3   2    1.58    0.14
   0   3  -2    1.25    0.15
   0   3  -2    1.32    0.13
   0   3  -2    1.20    0.14
   0   3  -2    1.45    0.11
   0   3  -2    1.24    0.14
   0   3  -2    1.33    0.13
   0   3  -2    1.81    0.17
   0   3   2    1.15    0.35
   0   3   2    1.37    0.15
   0   3  -2    1.47    0.12
   0   3  -2    1.38    0.11
   0   3  -2    1.44    0.13
   0   3   2    1.59    0.13
   0   3   2    1.36    0.15
   0   3   2    1.30    0.14
  -1  -3  -2    6.58    0.31
  -1  -3  -2    6.76    0.29
  -1  -3  -2    6.57    0.25
   1  -3   2    6.43    0.29
  -1  -3  -2    6.76    0.32
   1  -3   2    6.46    0.29
  -1  -3  -2    6.66    0.32
   1  -3   2    6.56    0.27
   1  -3   2    6.67    0.26
   1  -3   2    6.02    0.30
   1  -3   2    6.39    0.29
  -1  -3  -2    6.71    0.32
   1  -3   2    6.31    0.23
   1  -3   2    6.32    0.31
  -1  -3  -2    6.86    0.31
   1  -3   2    6.22    0.32
  -1  -3  -2    4.65    0.65
  -1  -3  -2    7.09    0.34
   1   3   2    6.79    0.30
   1   3   2    6.62    0.32
   1   3   2    6.96    0.34
   1   3   2    6.89    0.32
  -1   3  -2    6.16    0.31
   1   3   2    6.93    0.32
  -1   3  -2    6.88    0.30
  -1   3  -2    5.58    0.57
  -1   3  -2    6.85    0.30
  -1   3  -2    6.61    0.26
  -1   3  -2    6.55    0.22
   1   3   2    6.44    0.29
  -1   3  -2    6.61    0.29
  -1   3  -2    6.65    0.28
   1   3   2    6.58    0.69
   1   3   2    7.00    0.30
  -1   3  -2    6.61    0.32
   1   3   2    6.51    0.33
  -1   3  -2    6.55    0.30
  -2  -3  -2    8.43    0.37
   2  -3   2    8.50    0.35
   2  -3   2    7.98    0.35
   2  -3   2    7.77    0.35
   2  -3   2    7.97    0.36
  -2  -3  -2    8.04    0.37
  -2  -3  -2    7.78    0.36
   2  -3   2    7.89    0.32
  -2  -3  -2    7.86    0.33
  -2  -3  -2    6.84    0.67
  -2  -3  -2    7.93    0.35
   2  -3   2    7.99    0.32
   2  -3   2    7.73    0.36
  -2  -3  -2    8.20    0.35
   2  -3   2    6.19    0.59
  -2  -3  -2    7.86    0.38
  -2  -3  -2    8.59    0.36
  -2  -3  -2    7.68    0.29
   2  -3   2    7.45    0.34
  -2   3  -2    7.96    0.34
  -2   3  -2    6.98    0.64
   2   3   2    8.46    0.37
   2   3   2    8.29    0.34
  -2   3  -2    7.37    0.39
  -2   3  -2    8.25    0.35
   2   3   2    7.76    0.37
  -2   3  -2    8.57    0.36
   2   3   2    8.31    0.37
   2   3   2    8.03    0.38
  -2   3  -2    6.79    0.38
   2   3   2    7.11    0.73
  -2   3  -2    7.63    0.33
  -2   3  -2    7.66    0.31
  -2   3  -2    7.80    0.36
   2   3   2    8.46    0.37
  -3  -3  -2   29.84    1.00
  -3  -3  -2   27.13    1.46
  -3  -3  -2   29.62    0.93
   3  -3   2   29.80    1.03
  -3  -3  -2   29.51    1.02
   3  -3   2   29.37    1.02
   3  -3   2   30.54    1.00
  -3  -3  -2   29.40    1.00
   3  -3   2   30.57    1.01
   3  -3   2   30.87    0.99
  -3  -3  -2   29.73    0.98
  -3  -3  -2   30.03    1.00
   3  -3   2   29.71    1.01
   3  -3   2   30.91    0.99
   3  -3   2   26.60    1.37
  -3  -3  -2   30.66    1.01
   3  -3   2   30.39    1.04
  -3  -3  -2   29.56    1.02
  -3  -3  -2   30.39    1.05
   3  -3   2   29.22    1.01
   3   3   2   25.74    1.49
  -3   3  -2   30.30    0.97
  -3   3  -2   29.21    1.01
  -3   3  -2   28.31    0.98
  -3   3  -2   29.94    1.02
   3   3   2   29.59    1.09
  -3   3  -2   29.05    1.08
   3   3   2   31.31    1.04
  -3   3  -2   29.61    1.06
   3   3   2   30.38    1.03
  -3   3  -2   31.23    1.01
   3   3   2   30.85    1.00
  -3   3  -2   29.62    1.00
   3   3   2   29.82    0.99
   3   3   2   30.31    1.02
   3   3   2   30.75    0.94
  -3   3  -2   28.95    1.47
  -4  -3  -2    3.13    0.20
   4  -3   2    2.47    0.21
  -4  -3  -2    2.73    0.50
   4  -3   2    3.05    0.36
   4  -3   2    2.86    0.19
  -4  -3  -2    3.49    0.20
   4  -3   2    3.16    0.20
   4  -3   2    2.69    0.21
  -4  -3  -2    2.83    0.20
   4  -3   2    2.59    0.20
  -4  -3  -2    2.81    0.21
  -4  -3  -2    3.08    0.21
  -4  -3  -2    2.98    0.19
   4  -3   2    2.73    0.19
   4  -3   2    2.60    0.20
  -4  -3  -2    2.97    0.16
  -4  -3  -2    2.91    0.19
   4  -3   2    2.78    0.22
   4  -3   2    2.21    0.42
  -4  -3  -2    3.14    0.23
  -4   3  -2    2.56    0.21
   4   3   2    2.99    0.22
  -4   3  -2    2.93    0.20
   4   3   2    2.73    0.20
   4   3   2    2.83    0.19
  -4   3  -2    2.88    0.19
   4   3   2    3.24    0.22
   4   3   2    2.82    0.19
   4   3   2    3.20    0.16
   4   3   2    2.75    0.57
   4   3   2    2.76    0.20
  -4   3  -2    2.85    0.20
   4   3   2    2.89    0.19
  -4   3  -2    3.15    0.57
  -4   3  -2    2.89    0.21
  -4   3  -2    2.75    0.19
   4   3   2    3.19    0.22
  -4   3  -2    2.90    0.20
   5  -3   2    6.27    0.32
  -5  -3  -2    6.95    0.31
  -5  -3  -2    6.81    0.28
   5  -3   2    6.57    0.33
   5  -3   2    6.37    0.33
  -5  -3  -2    5.79    0.32
   5  -3   2    6.20    0.39
  -5  -3  -2    7.08    0.36
   5  -3   2    5.64    0.31
  -5  -3  -2    6.15    0.66
  -5  -3  -2    6.25    0.33
   5  -3   2    6.43    0.35
   5  -3   2    6.43    0.34
  -5  -3  -2    7.24    0.34
  -5  -3  -2    5.97    0.33
   5  -3   2    6.51    0.34
  -5  -3  -2    6.30    0.35
   5   3   2    6.21    0.34
  -5   3  -2    6.81    0.33
  -5   3  -2    6.37    0.34
   5   3   2    6.79    0.33
   5   3   2    7.18    0.89
  -5   3  -2    6.06    0.32
  -5   3  -2    6.67    0.85
   5   3   2    6.83    0.33
  -5   3  -2    6.64    0.32
   5   3   2    6.85    0.28
   5   3   2    6.76    0.34
  -5   3  -2    6.34    0.34
   5   3   2    6.16    0.31
  -5   3  -2    6.22    0.34
   5   3   2    6.56    0.31
  -5   3  -2    7.26    0.33
  -5   3  -2    6.46    0.32
   5   3   2    6.44    0.34
   5   3   2    6.49    0.32
   5   3   2    5.84    0.33
  -5   3  -2    7.05    0.33
  -6  -3  -2   29.12    1.63
  -6  -3  -2   35.02    1.21
  -6  -3  -2   32.25    1.20
   6  -3   2   33.74    1.16
  -6  -3  -2   34.40    1.16
   6  -3   2   33.59    1.15
   6  -3   2   34.07    1.15
   6  -3   2   34.42    1.17
  -6  -3  -2   34.03    1.12
   6  -3   2   34.31    1.18
  -6  -3  -2   34.30    1.15
   6  -3   2   33.74    1.18
  -6  -3  -2   34.66    1.09
   6  -3   2   33.84    1.17
  -6  -3  -2   33.68    1.16
   6  -3   2   32.90    1.19
  -6  -3  -2   34.65    1.14
   6   3   2   34.02    1.13
  -6   3  -2   31.42    1.16
   6   3   2   32.96    1.17
   6   3   2   28.27    1.72
  -6   3  -2   32.44    1.14
  -6   3  -2   33.66    1.14
  -6   3  -2   34.01    1.19
  -6   3  -2   33.99    1.14
   6   3   2   35.06    1.18
   6   3   2   33.89    1.09
  -6   3  -2   31.00    1.74
   6   3   2   31.29    1.13
   6   3   2   32.44    1.14
  -6   3  -2   35.06    1.18
   6   3   2   33.62    1.17
   6   3   2   32.88    1.17
   6   3   2   33.70    1.13
  -6   3  -2   35.08    1.16
   6   3   2   34.20    1.13
  -6   3  -2   34.36    1.13
  -6   3  -2   32.75    1.14
  -7  -3  -2    7.95    0.40
   7  -3   2    7.23    0.39
  -7  -3  -2    7.58    0.36
  -7  -3  -2    7.73    0.35
  -7  -3  -2    6.70    0.40
   7  -3   2    7.71    0.41
   7  -3   2    7.52    0.40
   7  -3   2    7.77    0.43
  -7  -3  -2    8.17    0.38
   7  -3   2    8.07    0.41
  -7  -3  -2    7.92    0.39
  -7  -3  -2    7.95    0.88
  -7  -3  -2    8.02    0.38
   7  -3   2    8.58    0.90
  -7  -3  -2    7.60    0.38
   7  -3   2    7.17    0.39
   7  -3   2    7.04    0.38
   7  -3   2    7.55    0.40
  -7   3  -2    6.89    0.37
  -7   3  -2    7.54    0.38
  -7   3  -2    8.13    0.27
  -7   3  -2    7.68    0.38
  -7   3  -2    7.73    0.39
   7   3   2    7.45    0.40
  -7   3  -2    8.44    0.97
   7   3   2    7.39    0.37
  -7   3  -2    8.35    0.42
   7   3   2    7.07    0.36
   7   3   2    7.44    0.38
   7   3   2    7.41    0.35
   7   3   2    7.77    0.37
   7   3   2    8.33    0.41
   7   3   2    7.85    0.40
   7   3   2    7.34    0.40
   7   3   2    7.25    0.37
  -7   3  -2    8.10    0.43
  -7   3  -2    7.84    0.38
   7   3   2    9.39    1.08
  -7   3  -2    7.74    0.41
  -8  -3  -2    2.92    0.22
  -8  -3  -2    2.28    0.24
   8  -3   2    2.25    0.21
  -8  -3  -2    2.38    0.19
   8  -3   2    2.07    0.25
   8  -3   2    2.10    0.25
   8  -3   2    2.58    0.27
  -8  -3  -2    2.22    0.24
  -8  -3  -2    2.49    0.18
  -8  -3  -2    2.57    0.21
  -8  -3  -2    3.33    0.68
   8  -3   2    2.44    0.25
   8  -3   2    1.94    0.23
  -8  -3  -2    2.54    0.18
   8  -3   2    2.52    0.26
   8  -3   2    2.88    0.68
   8  -3   2    2.30    0.25
   8   3   2    2.64    0.20
   8   3   2    2.05    0.22
   8   3   2    2.18    0.25
   8   3   2    2.60    0.21
   8   3   2    2.55    0.74
  -8   3  -2    2.39    0.22
  -8   3  -2    2.30    0.25
   8   3   2    1.77    0.19
  -8   3  -2    2.67    0.22
  -8   3  -2    2.11    0.25
  -8   3  -2    2.95    0.30
   8   3   2    2.23    0.24
   8   3   2    2.43    0.21
   8   3   2    2.28    0.25
  -8   3  -2    2.65    0.22
   8   3   2    2.65    0.24
  -8   3  -2    2.84    0.23
   8   3   2    2.29    0.23
  -8   3  -2    3.03    0.75
  -8   3  -2    2.38    0.26
  -8   3  -2    2.34    0.13
  -9  -3  -2    3.57    0.26
   9  -3   2    3.43    0.31
   9  -3   2    4.04    0.31
   9  -3   2    3.59    0.29
  -9  -3  -2    3.69    0.23
  -9  -3  -2    3.60    0.28
  -9  -3  -2    3.24    0.26
   9  -3   2    3.78    0.30
  -9  -3  -2    3.04    0.23
   9  -3   2    4.45    0.82
  -9  -3  -2    5.27    0.88
   9  -3   2    3.57    0.28
   9   3   2    3.69    0.28
   9   3   2    3.29    0.25
  -9   3  -2    3.55    0.18
   9   3   2    3.39    0.26
   9   3   2    3.57    0.29
   9   3   2    3.88    0.26
  -9   3  -2    4.18    0.32
  -9   3  -2    3.86    0.28
   9   3   2    3.30    0.24
   9   3   2    3.95    0.92
  -9   3  -2    3.65    0.30
   9   3   2    3.46    0.26
  -9   3  -2    3.52    0.28
   9   3   2    3.28    0.25
  -9   3  -2    5.59    1.04
   9   3   2    3.51    0.29
  -9   3  -2    3.79    0.28
  10  -3   2   34.38    2.14
  10  -3   2   32.02    1.20
  10  -3   2   32.07    1.23
 -10  -3  -2   32.08    1.09
  10  -3   2   32.16    1.21
 -10  -3  -2   30.56    1.12
 -10  -3  -2   30.59    1.10
  10  -3   2   28.76    1.14
  10  -3   2   30.65    1.23
 -10  -3  -2   32.05    1.16
 -10  -3  -2   31.89    1.14
 -10  -3  -2   32.51    1.98
  10   3   2   31.20    1.24
 -10   3  -2   30.83    1.16
 -10   3  -2   31.95    1.16
 -10   3  -2   32.82    2.22
  10   3   2   30.26    1.18
 -10   3  -2   29.93    1.15
  10   3   2   31.38    1.13
 -10   3  -2   31.58    1.22
 -10   3  -2   31.96    1.01
 -10   3  -2   32.25    1.21
  10   3   2   28.94    1.12
  10   3   2   31.27    1.14
  10   3   2   31.37    1.12
  10   3   2   34.00    2.28
  10   3   2   32.11    1.18
  11  -3   2    1.75    0.26
  11  -3   2    2.13    0.28
  11  -3   2    2.59    0.33
 -11  -3  -2    2.52    0.28
 -11  -3  -2    1.98    0.24
  11  -3   2    2.33    0.29
 -11  -3  -2    2.54    0.22
 -11  -3  -2    2.44    0.27
 -11  -3  -2    2.82    0.78
  11  -3   2    1.95    0.29
  11  -3   2    2.36    0.88
  11   3   2    2.20    0.25
  11   3   2    2.02    0.28
 -11   3  -2    1.99    0.25
  11   3   2    2.49    0.31
  11   3   2    1.66    0.21
  11   3   2    0.99    0.75
  11   3   2    1.78    0.23
 -11   3  -2    2.49    0.29
  11   3   2    2.30    0.27
 -11   3  -2    2.25    0.16
 -11   3  -2    2.21    0.30
  11   3   2    1.75    0.22
 -11   3  -2    2.97    0.96
  11   3   2    2.12    0.25
  11   3   2    1.85    0.23
 -11   3  -2    2.55    0.32
 -12  -3  -2    3.71    0.35
 -12  -3  -2    4.20    0.30
 -12  -3  -2    4.33    0.90
  12  -3   2    3.68    0.38
 -12  -3  -2    3.35    0.35
 -12  -3  -2    3.85    0.28
  12  -3   2    3.39    0.37
  12  -3   2    4.03    1.04
  12  -3   2    3.89    0.41
 -12  -3  -2    3.85    0.31
  12  -3   2    4.00    0.36
  12   3   2    2.81    0.30
 -12   3  -2    3.88    0.32
  12   3   2    3.57    0.29
  12   3   2    3.54    0.30
 -12   3  -2    4.05    0.33
  12   3   2    3.75    0.38
 -12   3  -2    3.98    0.41
  12   3   2    3.35    1.18
 -12   3  -2    3.23    1.06
  12   3   2    3.85    0.33
  12   3   2    3.32    0.33
  12   3   2    3.82    0.34
 -12   3  -2    3.60    0.40
 -13  -3  -2    0.74    0.18
  13  -3   2    0.67    0.20
 -13  -3  -2    0.33    0.13
  13  -3   2    0.29    0.15
 -13  -3  -2    0.45    0.14
  13  -3   2   -0.77    0.82
  13  -3   2    0.23    0.16
 -13  -3  -2    0.52    0.16
 -13  -3  -2    0.56    0.15
  13  -3   2    0.52    0.18
  13   3   2    0.57    0.17
  13   3   2    0.44    0.15
  13   3   2    0.29    0.13
 -13   3  -2    0.50    0.19
 -13   3  -2    0.65    0.92
 -13   3  -2    0.70    0.19
  13   3   2    0.48    0.15
  13   3   2    0.12    0.12
  13   3   2    0.23    0.13
 -13   3  -2    0.36    0.14
 -13   3  -2    0.40    0.17
 -13   3  -2    0.50    0.11
 -14  -3  -2    0.11    0.11
  14  -3   2    0.12    0.14
 -14  -3  -2   -0.01    0.08
  14  -3   2   -0.04    0.13
  14  -3   2    0.16    0.16
 -14  -3  -2   -0.09    0.08
  14  -3   2    0.04    0.13
 -14  -3  -2    0.00    0.12
  14  -3   2    0.48    1.04
 -14  -3  -2    0.10    0.10
  14   3   2   -0.12    0.09
 -14   3  -2   -0.04    0.10
 -14   3  -2   -0.29    1.10
 -14   3  -2    0.22    0.15
  14   3   2   -0.09    0.09
 -14   3  -2   -0.14    0.11
  14   3   2   -0.02    0.08
 -14   3  -2    0.00    0.11
 -14   3  -2   -0.04    0.07
  14   3   2   -0.02    0.10
  14   3   2   -0.10    0.11
 -14  -4   2    8.24    0.48
 -14  -4   2    8.53    0.57
 -14  -4   2    8.53    0.75
 -14  -4   2    8.74    0.50
  14  -4  -2    9.53    0.64
 -14  -4   2    8.75    0.47
 -14  -4   2    8.92    0.38
  14  -4  -2   10.67    0.63
  14  -4  -2    9.32    1.56
  14   4  -2    9.06    0.49
 -14   4   2    8.45    0.61
 -14   4   2    9.43    0.49
  14   4  -2    7.82    0.51
  14   4  -2    9.65    0.52
 -14   4   2    9.44    0.71
 -14   4   2   11.32    2.00
  14   4  -2    8.89    0.51
  14   4  -2    7.85    0.53
 -14   4   2    8.70    0.52
 -14   4   2   10.83    0.65
 -13  -4   2    1.87    0.23
  13  -4  -2    2.10    0.31
  13  -4  -2    2.04    0.34
  13  -4  -2    2.72    1.03
 -13  -4   2    1.28    0.41
  13  -4  -2    1.85    0.28
 -13  -4   2    2.26    0.17
 -13  -4   2    2.09    0.26
 -13  -4   2    2.12    0.17
 -13  -4   2    1.71    0.25
 -13  -4   2    2.33    0.24
  13  -4  -2    2.27    0.32
  13   4  -2    2.15    0.28
  13   4  -2    2.03    0.25
 -13   4   2    2.20    0.32
 -13   4   2    1.80    1.10
  13   4  -2    1.71    0.23
  13   4  -2    1.87    0.25
 -13   4   2    1.83    0.20
  13   4  -2    1.81    0.22
 -13   4   2    1.76    0.34
 -13   4   2    1.82    0.31
  13   4  -2    2.17    0.25
 -13   4   2    1.68    0.25
  13   4  -2    2.09    0.26
  13   4  -2    2.45    0.31
 -12  -4   2    6.79    0.32
 -12  -4   2    7.33    0.41
 -12  -4   2    7.33    0.39
  12  -4  -2    8.03    1.36
 -12  -4   2    7.38    0.39
  12  -4  -2    7.55    0.52
  12  -4  -2    6.38    0.46
  12  -4  -2    7.73    0.49
 -12  -4   2    6.39    0.60
  12  -4  -2    6.70    0.44
  12  -4  -2    6.80    0.48
 -12  -4   2    7.07    0.44
  12   4  -2    7.06    0.40
 -12   4   2    6.97    0.49
  12   4  -2    6.89    0.42
  12   4  -2    6.54    0.42
 -12   4   2    7.58    0.58
  12   4  -2    5.98    0.40
  12   4  -2    7.17    0.40
  12   4  -2    5.96    0.57
 -12   4   2    7.29    0.51
 -12   4   2    6.82    1.34
  12   4  -2    7.23    0.42
 -12   4   2    6.83    0.34
  12   4  -2    6.75    0.41
 -12   4   2    7.12    0.44
  11  -4  -2    2.05    0.25
 -11  -4   2    2.35    0.39
  11  -4  -2    1.99    0.27
  11  -4  -2    2.96    0.88
 -11  -4   2    2.37    0.20
 -11  -4   2    3.91    0.76
  11  -4  -2    2.68    0.32
  11  -4  -2    2.98    0.37
 -11  -4   2    2.36    0.28
 -11  -4   2    2.59    0.22
 -11  -4   2    2.24    0.17
 -11  -4   2    2.61    0.26
  11  -4  -2    2.19    0.30
  11   4  -2    2.21    0.27
 -11   4   2    2.54    0.32
  11   4  -2    2.43    0.22
 -11   4   2    2.89    0.30
  11   4  -2    2.36    0.20
  11   4  -2    2.18    0.23
  11   4  -2    2.63    0.27
  11   4  -2    2.46    0.27
  11   4  -2    2.18    0.25
 -11   4   2    2.41    0.19
  11   4  -2    1.27    0.64
  11   4  -2    2.48    0.27
 -11   4   2    2.11    0.31
 -11   4   2    2.44    0.97
 -10  -4   2   16.56    0.57
  10  -4  -2   16.31    0.75
 -10  -4   2   15.73    0.61
 -10  -4   2   15.92    0.88
 -10  -4   2   15.71    0.57
 -10  -4   2   15.57    0.65
 -10  -4   2   15.57    0.66
  10  -4  -2   15.85    1.44
 -10  -4   2   15.74    0.69
 -10  -4   2   16.94    1.28
  10  -4  -2   15.63    0.84
  10  -4  -2   15.72    0.74
  10  -4  -2   15.96    0.74
  10   4  -2   15.60    0.60
 -10   4   2   14.06    0.77
 -10   4   2   15.80    0.72
 -10   4   2   15.92    0.58
  10   4  -2   15.58    0.68
  10   4  -2   19.58    0.97
  10   4  -2   15.86    0.64
  10   4  -2   16.08    0.64
 -10   4   2   16.77    0.77
  10   4  -2   16.82    0.67
  10   4  -2   14.50    1.41
 -10   4   2   14.89    0.75
 -10   4   2   15.85    0.63
 -10   4   2   17.40    1.71
 -10   4   2   15.19    0.69
  10   4  -2   15.45    0.68
  10   4  -2   14.67    0.66
  -9  -4   2    4.23    0.22
   9  -4  -2    4.26    0.31
   9  -4  -2    4.67    0.35
  -9  -4   2    5.66    0.79
   9  -4  -2    4.64    0.35
  -9  -4   2    4.39    0.26
   9  -4  -2    4.95    0.90
  -9  -4   2    3.87    0.30
   9  -4  -2    4.00    0.35
  -9  -4   2    4.41    0.28
  -9  -4   2    4.59    0.22
   9  -4  -2    4.73    0.35
  -9  -4   2    5.17    0.63
  -9  -4   2    4.57    0.30
   9   4  -2    4.44    0.27
  -9   4   2    4.48    0.38
   9   4  -2    4.83    0.96
   9   4  -2    4.00    0.29
  -9   4   2    4.90    0.37
  -9   4   2    5.16    0.99
  -9   4   2    4.80    0.28
   9   4  -2    4.82    0.28
   9   4  -2    4.35    0.29
   9   4  -2    4.19    0.33
   9   4  -2    4.58    0.29
  -9   4   2    4.68    0.32
   9   4  -2    4.60    0.24
  -9   4   2    4.20    0.31
   9   4  -2    4.43    0.30
  -9   4   2    4.36    0.35
   9   4  -2    4.42    0.30
  -8  -4   2    3.53    0.24
   8  -4  -2    3.03    0.26
  -8  -4   2    2.85    0.25
  -8  -4   2    2.98    0.25
  -8  -4   2    3.32    0.25
   8  -4  -2    3.05    0.26
  -8  -4   2    3.51    0.18
  -8  -4   2    3.27    0.21
   8  -4  -2    3.21    0.34
   8  -4  -2    5.59    0.96
  -8  -4   2    3.21    0.23
   8  -4  -2    3.55    0.24
   8  -4  -2    3.42    0.29
   8  -4  -2    3.22    0.29
   8  -4  -2    2.78    0.24
   8  -4  -2    3.15    0.29
  -8  -4   2    3.19    0.39
  -8  -4   2    3.17    0.58
   8   4  -2    3.39    0.22
   8   4  -2    5.14    0.87
   8   4  -2    3.20    0.24
  -8   4   2    3.25    0.26
   8   4  -2    3.81    0.25
   8   4  -2    3.21    0.22
   8   4  -2    3.40    0.25
  -8   4   2    3.42    0.28
   8   4  -2    3.24    0.27
  -8   4   2    3.56    0.19
  -8   4   2    3.78    0.32
  -8   4   2    3.31    0.22
   8   4  -2    3.29    0.24
  -8   4   2    3.23    0.84
  -8   4   2    3.17    0.26
  -8   4   2    3.30    0.34
   8   4  -2    3.62    0.19
   8   4  -2    3.38    0.25
  -8   4   2    3.66    0.30
   8   4  -2    3.47    0.25
   7  -4  -2    4.23    0.31
   7  -4  -2    4.01    0.25
   7  -4  -2    3.89    0.26
  -7  -4   2    3.39    0.26
   7  -4  -2    4.70    0.32
   7  -4  -2    4.74    0.32
   7  -4  -2    4.22    0.27
  -7  -4   2    3.95    0.27
   7  -4  -2    5.37    0.94
  -7  -4   2    4.15    0.25
   7  -4  -2    3.91    0.32
  -7  -4   2    3.99    0.19
  -7  -4   2    3.49    0.25
  -7  -4   2    3.93    0.19
  -7  -4   2    4.13    0.27
   7  -4  -2    3.69    0.17
  -7  -4   2    4.91    0.38
  -7  -4   2    3.65    0.25
  -7  -4   2    3.83    0.21
  -7  -4   2    4.48    0.69
   7  -4  -2    3.70    0.27
   7  -4  -2    4.07    0.29
  -7   4   2    3.96    0.27
   7   4  -2    4.29    0.27
   7   4  -2    4.00    0.25
  -7   4   2    3.49    0.27
   7   4  -2    4.26    0.77
  -7   4   2    4.05    0.87
  -7   4   2    3.93    0.27
  -7   4   2    4.27    0.28
   7   4  -2    3.70    0.23
  -7   4   2    4.31    0.30
   7   4  -2    4.21    0.26
   7   4  -2    4.41    0.28
   7   4  -2    3.73    0.25
  -7   4   2    4.13    0.32
  -7   4   2    3.73    0.24
  -7   4   2    4.14    0.31
   7   4  -2    4.10    0.24
   7   4  -2    3.67    0.29
   7   4  -2    3.72    0.29
   7   4  -2    3.81    0.18
   7   4  -2    3.96    0.27
  -7   4   2    4.01    0.19
  -7   4   2    3.94    0.30
  -6  -4   2    1.24    0.22
  -6  -4   2    1.39    0.17
  -6  -4   2    0.97    0.15
  -6  -4   2    1.03    0.14
  -6  -4   2    1.06    0.14
   6  -4  -2    0.96    0.13
   6  -4  -2    1.16    0.17
   6  -4  -2    1.20    0.16
   6  -4  -2    1.26    0.19
   6  -4  -2    0.94    0.13
  -6  -4   2    1.10    0.11
   6  -4  -2    1.87    0.58
  -6  -4   2    1.10    0.15
   6  -4  -2    1.07    0.20
  -6  -4   2    1.10    0.11
   6  -4  -2    1.19    0.09
   6  -4  -2    1.18    0.19
  -6  -4   2    1.00    0.09
   6  -4  -2    1.14    0.19
  -6  -4   2    1.17    0.16
   6  -4  -2    1.03    0.17
  -6  -4   2    1.26    0.43
  -6   4   2    1.21    0.18
  -6   4   2    1.22    0.16
  -6   4   2    1.23    0.20
   6   4  -2    1.15    0.13
   6   4  -2    1.25    0.47
   6   4  -2    1.04    0.15
  -6   4   2    1.25    0.61
  -6   4   2    1.25    0.17
  -6   4   2    1.41    0.19
   6   4  -2    0.84    0.15
   6   4  -2    1.42    0.17
   6   4  -2    0.99    0.13
   6   4  -2    1.47    0.16
  -6   4   2    0.91    0.14
   6   4  -2    1.23    0.16
  -6   4   2    0.97    0.17
  -6   4   2    1.13    0.16
   6   4  -2    1.17    0.16
  -6   4   2    1.23    0.09
   6   4  -2    1.21    0.15
   6   4  -2    0.84    0.18
  -5  -4   2    1.10    0.35
  -5  -4   2    1.22    0.20
   5  -4  -2    1.15    0.17
   5  -4  -2    1.17    0.09
   5  -4  -2    1.13    0.14
   5  -4  -2    0.72    0.13
   5  -4  -2    0.79    0.16
  -5  -4   2    0.85    0.14
  -5  -4   2    0.87    0.14
   5  -4  -2    1.20    0.17
  -5  -4   2    1.36    0.17
   5  -4  -2    0.96    0.17
   5  -4  -2    1.37    0.15
  -5  -4   2    1.12    0.09
  -5  -4   2    1.22    0.11
   5  -4  -2    1.14    0.43
  -5  -4   2    1.22    0.09
   5  -4  -2    1.12    0.25
  -5  -4   2    1.24    0.15
  -5  -4   2    1.32    0.16
  -5  -4   2    1.19    0.14
   5  -4  -2    1.38    0.16
   5   4  -2    1.16    0.15
  -5   4   2    0.95    0.15
   5   4  -2    1.03    0.13
   5   4  -2    1.09    0.35
   5   4  -2    1.28    0.15
   5   4  -2    1.18    0.15
   5   4  -2    0.70    0.14
   5   4  -2    1.03    0.17
  -5   4   2    1.08    0.11
   5   4  -2    1.25    0.15
  -5   4   2    0.73    0.13
  -5   4   2    1.10    0.14
  -5   4   2    0.92    0.14
   5   4  -2    1.38    0.17
  -5   4   2    0.80    0.13
  -5   4   2    0.87    0.15
   5   4  -2    1.12    0.15
   5   4  -2    1.28    0.14
  -5   4   2    1.26    0.48
  -5   4   2    0.81    0.15
  -4  -4   2   63.95    2.67
   4  -4  -2   69.93    2.21
   4  -4  -2   68.82    2.23
   4  -4  -2   64.31    2.84
   4  -4  -2   68.29    2.19
   4  -4  -2   71.40    2.21
   4  -4  -2   70.62    2.16
  -4   4   2   70.74    2.19
   4   4  -2   72.36    2.23
  -4   4   2   70.01    2.25
   4   4  -2   61.08    2.72
   3  -4  -2    3.27    0.66
   3  -4  -2    3.54    0.61
   3  -4  -2    3.78    0.26
  -3  -4   2    3.96    0.57
  -3  -4   2    3.37    0.23
  -3  -4   2    3.46    0.22
   3  -4  -2    3.37    0.25
  -3  -4   2    3.28    0.17
   3  -4  -2    3.58    0.22
   3  -4  -2    3.50    0.25
  -3  -4   2    3.56    0.16
  -3  -4   2    3.35    0.22
  -3  -4   2    3.59    0.26
   3  -4  -2    3.73    0.25
   3  -4  -2    3.97    0.21
  -3  -4   2    4.21    0.25
   3  -4  -2    3.71    0.20
  -3  -4   2    3.23    0.24
  -3  -4   2    3.65    0.17
  -3  -4   2    3.22    0.23
   3   4  -2    3.37    0.22
  -3   4   2    4.34    0.28
   3   4  -2    2.93    0.52
   3   4  -2    3.57    0.20
   3   4  -2    3.52    0.21
   3   4  -2    3.25    0.23
  -3   4   2    3.66    0.27
   3   4  -2    3.72    0.22
  -3   4   2    3.92    0.25
   3   4  -2    3.46    0.25
  -3   4   2    4.11    0.29
  -3   4   2    3.93    0.25
  -3   4   2    3.53    0.23
  -3   4   2    3.64    0.29
   3   4  -2    3.73    0.23
   3   4  -2    3.76    0.22
   2  -4  -2  116.97    4.43
  -2  -4   2  117.02    4.15
   2  -4  -2  117.80    4.32
  -1  -4   2   31.19    1.04
  -1  -4   2   28.81    1.11
  -1  -4   2   31.01    1.03
  -1  -4   2   27.38    1.44
  -1  -4   2   31.18    0.99
  -1  -4   2   29.96    1.07
   1  -4  -2   30.56    1.08
   1  -4  -2   25.32    1.55
   1  -4  -2   30.57    1.01
   1  -4  -2   31.71    1.07
  -1  -4   2   31.40    1.03
   1  -4  -2   30.68    1.06
  -1  -4   2   26.73    1.49
   1  -4  -2   30.81    0.96
   1  -4  -2   29.64    1.07
   1   4  -2   29.60    1.03
  -1   4   2   29.65    1.09
   1   4  -2   31.43    1.04
   1   4  -2   31.88    1.03
  -1   4   2   29.90    1.08
   1   4  -2   32.27    1.08
  -1   4   2   32.20    1.09
   1   4  -2   30.95    1.05
  -1   4   2   30.34    1.07
  -1   4   2   30.32    1.06
   1   4  -2   31.62    1.04
   1   4  -2   29.95    1.05
  -1   4   2   29.00    1.02
  -1   4   2   29.60    1.06
  -1   4   2   31.58    1.09
   1   4  -2   30.50    1.00
   0  -4   2    0.83    0.09
   0  -4  -2    0.68    0.12
   0  -4   2    0.63    0.12
   0  -4   2    0.69    0.11
   0  -4   2    0.64    0.11
   0  -4   2    0.71    0.33
   0  -4  -2    0.71    0.14
   0  -4  -2    0.66    0.10
   0  -4   2    0.80    0.11
   0  -4   2    0.76    0.13
   0  -4   2    0.54    0.10
   0  -4   2    0.79    0.12
   0  -4   2    0.73    0.08
   0  -4  -2    0.85    0.14
   0  -4  -2    0.60    0.34
   0  -4  -2    0.89    0.15
   0  -4  -2    0.75    0.14
   0   4   2    0.61    0.11
   0   4   2    0.65    0.14
   0   4  -2    0.84    0.09
   0   4   2    0.58    0.12
   0   4  -2    0.68    0.13
   0   4   2    0.68    0.12
   0   4  -2    0.81    0.14
   0   4  -2    0.75    0.13
   0   4  -2    0.75    0.13
   0   4  -2    0.68    0.12
   0   4   2    0.61    0.12
   0   4   2    0.96    0.15
   0   4   2    0.52    0.37
   0   4   2    0.63    0.11
   0   4  -2    0.68    0.11
   0   4  -2    0.69    0.12
   0   4   2    0.72    0.12
   0   4  -2    0.59    0.07
   0   4  -2    0.80    0.13
  -1  -4  -2   30.29    1.04
  -1  -4  -2   29.92    1.07
  -1  -4  -2   28.11    1.60
   1  -4   2   29.85    0.96
   1  -4   2   28.39    1.02
   1  -4   2   30.87    0.95
  -1  -4  -2   29.65    1.04
   1  -4   2   28.97    0.99
   1  -4   2   29.28    1.03
   1  -4   2   29.22    1.00
  -1  -4  -2   28.85    0.92
  -1  -4  -2   29.77    1.02
  -1  -4  -2   29.74    0.98
  -1  -4  -2   28.31    1.04
   1  -4   2   29.55    1.01
  -1   4  -2   28.62    1.02
  -1   4  -2   29.67    1.02
   1   4   2   30.42    1.05
  -1   4  -2   28.72    1.02
   1   4   2   29.83    1.04
   1   4   2   28.55    1.64
   1   4   2   30.43    1.01
   1   4   2   29.23    1.06
  -1   4  -2   26.07    1.02
  -1   4  -2   28.05    0.98
   1   4   2   28.98    1.00
  -1   4  -2   30.01    0.93
  -1   4  -2   29.11    1.01
  -1   4  -2   27.95    1.02
   1   4   2   29.02    1.04
  -1   4  -2   30.49    1.04
   1   4   2   30.07    1.04
  -1   4  -2   30.06    0.88
   1   4   2   29.46    1.01
  -1   4  -2   29.56    0.93
  -1   4  -2   30.70    1.01
   2  -4   2    7.82    0.74
   2  -4   2    8.80    0.43
   2  -4   2    8.97    0.42
   2  -4   2    9.47    0.38
  -2  -4  -2    8.55    0.85
  -2  -4  -2    9.18    0.39
  -2  -4  -2    9.58    0.44
  -2  -4  -2   10.15    0.43
  -2  -4  -2    9.18    0.44
   2  -4   2    9.80    0.44
   2  -4   2   10.26    0.31
  -2  -4  -2    9.71    0.43
   2  -4   2    9.95    0.45
  -2  -4  -2    8.81    0.33
   2  -4   2    9.05    0.41
   2  -4   2    9.66    0.43
   2  -4   2    9.46    0.38
  -2  -4  -2    8.95    0.43
  -2  -4  -2    9.16    0.46
   2   4   2    9.20    0.43
  -2   4  -2    9.13    0.36
   2   4   2    9.32    0.42
   2   4   2    8.29    0.88
   2   4   2    9.40    0.44
   2   4   2    9.35    0.41
  -2   4  -2    8.98    0.47
   2   4   2    8.82    0.43
   2   4   2    9.55    0.45
  -2   4  -2    9.73    0.44
   2   4   2    8.77    0.44
  -2   4  -2    9.05    0.39
  -2   4  -2    8.48    0.82
   2   4   2    9.20    0.41
  -2   4  -2    9.39    0.30
  -2   4  -2    9.80    0.42
  -2   4  -2    9.74    0.43
  -2   4  -2    9.28    0.42
   3  -4   2    0.67    0.10
  -3  -4  -2    0.34    0.10
   3  -4   2    0.50    0.10
  -3  -4  -2    0.58    0.10
  -3  -4  -2    0.57    0.13
  -3  -4  -2    0.55    0.06
  -3  -4  -2    0.43    0.11
  -3  -4  -2    0.35    0.10
  -3  -4  -2    0.54    0.12
   3  -4   2    0.36    0.11
   3  -4   2    0.46    0.11
   3  -4   2    0.44    0.11
  -3  -4  -2    0.38    0.10
   3  -4   2    0.25    0.09
   3  -4   2   -0.14    0.22
   3  -4   2    0.55    0.09
   3  -4   2    0.32    0.09
  -3  -4  -2    1.21    0.39
  -3  -4  -2    0.49    0.10
[truncated: 2,271,408 more chars]
