# Supplementary material for: Enantioselective Photochemical Generation of a Short‐Lived, Twisted Cycloheptenone Isomer: Catalytic Formation, Detection, and Consecutive Chemistry
Source: Angew Chem Int Ed Engl. 2025 Apr 21;64(23):e202501433. doi: 10.1002/anie.202501433 (PMC12124355; doi:10.1002/anie.202501433)
Supplement: Supplementary file 4 — Supporting Information [file ANIE-64-e202501433-s004.cif]

####################################################################### 
# 
# This file contains crystal structure data downloaded from the 
# Cambridge Structural Database (CSD) hosted by the Cambridge 
# Crystallographic Data Centre (CCDC).
# 
# Full information about CCDC data access policies and citation 
# guidelines are available at http://www.ccdc.cam.ac.uk/access/V1 
# 
# Audit and citation data items may have been added by the CCDC. 
# Please retain this information to preserve the provenance of 
# this file and to allow appropriate attribution of the data. 
# 
#######################################################################

data_mo_StiMa9
_database_code_depnum_ccdc_archive 'CCDC 2409857'
loop_
_audit_author_name
_audit_author_address
'Thomas Pickl'
;Technical University of Munich
Germany
;
_audit_update_record             
;
2024-12-12 deposited with the CCDC.	2025-01-17 downloaded from the CCDC.
;
_audit_contact_author_address    
;Catalysis Research Center
Technische Universit\"at M\"unchen
Ernst-Otto-Fischer-Str. 1
85747 Garching bei M\"unchen
Germany
;
_audit_contact_author_email      thomas.pickl@tum.de
_audit_contact_author_name       'Thomas Pickl'
_audit_contact_author_phone      '+49(0)89 289 54134'
_audit_creation_method           
;FinalCif V125 by Daniel Kratzert, Freiburg 2024, 
https://dkratzert.de/finalcif.html
;

loop_
_publ_author_name
_publ_author_address
_publ_author_email
_publ_author_phone
_publ_author_id_orcid
_publ_author_id_iucr
_publ_author_footnote
'Max Stierle'
;School of Natural Sciences, 
Department Chemie & Catalysis Research Center (CRC),
Technische Universit\"at M\"unchen,
Lichtenbergstrasse 4, 
85747 Garching,
Germany.
;
'' '' '' '' ''
'Constantin Jaschke'
;Department Chemie of Chemistry,
Ludwig-Maximilians-Universit\"at M\"unchen,
81377 M\"unchen,
Germany.
;
'' '' '' '' ''
'Daniel Grenda'
;Institut f\"ur Physikalische und Theoretische Chemie,
Universit\"at Regensburg,
93053 Regensburg,
Germany.
;
'' '' '' '' ''
'Martin Peschel'
;Department Chemie of Chemistry,
Ludwig-Maximilians-Universit\"at M\"unchen,
81377 M\"unchen,
Germany.
;
'' '' '' '' ''
'Thomas Pickl'
;School of Natural Sciences, 
Department Chemie & Catalysis Research Center (CRC),
Technische Universit\"at M\"unchen,
Lichtenbergstrasse 4, 
85747 Garching,
Germany.
;
thomas.pickl@tum.de '' '' '' ''
'Nikolas Gessner'
;Institut f\"ur Physikalische und Theoretische Chemie,
Universit\"at Regensburg,
93053 Regensburg,
Germany.
;
'' '' '' '' ''
'Patrick Nuernberger'
;Institut f\"ur Physikalische und Theoretische Chemie,
Universit\"at Regensburg,
93053 Regensburg,
Germany.
;
'' '' '' '' ''
'Benjamin P. Fingerhut'
;Department Chemie of Chemistry,
Ludwig-Maximilians-Universit\"at M\"unchen,
81377 M\"unchen,
Germany.
;
'' '' '' '' ''
'Christian Ochsenfeld'
;Department Chemie of Chemistry,
Ludwig-Maximilians-Universit\"at M\"unchen,
81377 M\"unchen,
Germany.
;
'' '' '' '' ''
'Regina de Vivie-Riedle'
;Department Chemie of Chemistry,
Ludwig-Maximilians-Universit\"at M\"unchen,
81377 M\"unchen,
Germany.
;
'' '' '' '' ''
'Thorsten Bach'
;School of Natural Sciences, 
Department Chemie & Catalysis Research Center (CRC),
Technische Universit\"at M\"unchen,
Lichtenbergstrasse 4, 
85747 Garching, .
Germany
;
thorsten.bach@ch.tum.de '' '' '' ''

loop_
_publ_contact_author_name
_publ_contact_author_address
_publ_contact_author_email
_publ_contact_author_phone
_publ_contact_author_id_orcid
_publ_contact_author_id_iucr
'Thorsten Bach'
;School of Natural Sciences, 
Department Chemie & Catalysis Research Center (CRC),
Technische Universit\"at M\"unchen,
Lichtenbergstrasse 4, 
85747 Garching, .
Germany
;
thorsten.bach@ch.tum.de '+49 (0)89 289 13330' '' ''

_publ_section_title              
;Enantioselective Photochemical Generation of a Short-Lived, Twisted 
Cycloheptenone Isomer: Catalytic Formation, Detection, and Consecutive Chemistry
;
_publ_section_abstract           '[filler]'
_publ_section_references         
;Allen, F. H. (2004). ENCIFER. J. Appl. Cryst. 37, 335-338. 

Bruker (2022). APEX suite of crystallographic software. APEX 4 Version 
2022.10-0. Bruker AXS Inc., Madison, Wisconsin, USA.

Bruker (2016). SADABS, Version 2016/2. Bruker AXS Inc., Madison, Wisconsin, USA.

Bruker (2019). SAINT, Version 8.40A. Bruker AXS Inc., Madison, Wisconsin, USA.

Flack, H.D. (1983). Acta Cryst. A39, 876-881.
 
Huebschle, C. B.; Sheldrick, G. M.; Dittrich, B. (2011). SHELXLE. J. Appl. 
Cryst., 44, (2011) 1281 - 1284.   

Sheldrick, G. M. (2015). Acta Cryst. A71, 3-8.
 
Sheldrick, G. M. (2015). Acta Cryst. C71, 3-8.

Spek, A. L. (2011). PLATON, A Multipurpose Crystallographic Tool, Utrecht 
University, Utrecht, The Netherlands.
  
Spek, A.L. (2003). J. Appl. Cryst. 36, 7-13.

Wilson, A.J.C. (1992). Ed. International Tables for Crystallography, Volume C, 
Kluwer Academic Publishers, Dordrecht, The Netherlands.
;
_publ_section_figure_captions    
;View of the title compound with the atom numbering scheme.
Displacement ellipsoids for non-H atoms are drawn at the 50% probability level.
;
_publ_section_exptl_prep         
;The crystal was fixed on top of a Kapton micro sampler with perfluorinated ether
 and transferred to the diffractometer.
;
_publ_section_exptl_refinement   
;Solution and refinement were performed with the program APEX (Bruker, 2022) and 
SHELXL (Sheldrick, 2015) in conjunction with SHELXLE (Huebschle, 2011).
Hydrogen atoms could be located in the difference Fourier map, but for the 
refinement were calculated in ideal positions (riding model).
;
_publ_contact_letter             'Date of submission: [Month] [Year].'
_publ_requested_journal          '[filler]'
_shelx_SHELXL_version_number     2019/1
_chemical_name_systematic        ?
_chemical_name_common            ?
_chemical_formula_sum            'C21 H23 Br O4'
_chemical_formula_moiety         ?
_chemical_formula_weight         419.30
_chemical_melting_point          ?
_chemical_absolute_configuration ad
_space_group_crystal_system      monoclinic
_space_group_IT_number           4
_space_group_name_H-M_alt        'P 21'
_space_group_name_Hall           'P 2yb'
_shelx_space_group_comment       
;
The symmetry employed for this shelxl refinement is uniquely defined
by the following loop, which should always be used as a source of
symmetry information in preference to the above space-group names.
They are only intended as comments.
;

loop_
_space_group_symop_operation_xyz
'x, y, z'
'-x, y+1/2, -z'

_cell_length_a                   8.1668(7)
_cell_length_b                   10.1528(7)
_cell_length_c                   11.8358(10)
_cell_angle_alpha                90
_cell_angle_beta                 105.845(3)
_cell_angle_gamma                90
_cell_volume                     944.09(13)
_cell_formula_units_Z            2
_cell_measurement_temperature    100(2)
_cell_measurement_reflns_used    9905
_cell_measurement_theta_min      2.5925
_cell_measurement_theta_max      28.362
_exptl_crystal_description       block
_exptl_crystal_colour            colourless
_exptl_crystal_recrystallization_method ?
_exptl_crystal_density_meas      ?
_exptl_crystal_density_method    ?
_exptl_crystal_density_diffrn    1.475
_exptl_crystal_F_000             432
_exptl_crystal_size_max          0.846
_exptl_crystal_size_mid          0.461
_exptl_crystal_size_min          0.210
_exptl_absorpt_coefficient_mu    2.200
_exptl_absorpt_correction_type   multi-scan
_exptl_absorpt_correction_T_min  0.569
_exptl_absorpt_correction_T_max  0.7457
_exptl_absorpt_process_details   'SADABS 2016/2 (Bruker, 2016)'
_exptl_absorpt_special_details   ?
_shelx_estimated_absorpt_T_min   ?
_shelx_estimated_absorpt_T_max   ?
_exptl_transmission_factor_min   ?
_exptl_transmission_factor_max   ?
_exptl_special_details           
;Diffractometer operator             T. Pickl
scanspeed                           1-10 s per frame
dx                                  38 mm
2031 frames measured in 20 data sets
phi-scans with delta_phi         = 0.5
omega-scans with delta_omega     = 0.5
shutterless mode
;
_diffrn_ambient_temperature      100(2)
_diffrn_ambient_environment      N~2~
_diffrn_radiation_type           MoK\a
_diffrn_radiation_wavelength     0.71073
_diffrn_radiation_source         'IMS microsource'
_diffrn_radiation_monochromator  'Helios optic'
_diffrn_measurement_ambient_temperature_device_make 'Oxford Cryostream'
_diffrn_radiation_probe          x-ray
_diffrn_source                   'IMS microsource'
_diffrn_source_type              ?
_diffrn_source_voltage           50.0
_diffrn_source_current           1.0
_diffrn_detector                 CPAD
_diffrn_detector_type            'Bruker PHOTON II'
_diffrn_detector_area_resol_mean 7.5
_diffrn_measurement_device       'three-angle diffractometer'
_diffrn_measurement_device_type  'Bruker D8 VENTURE Duo'
_diffrn_measurement_method       '\w and \f scans'
_diffrn_measurement_specimen_support 'MiTeGen micromount'
_diffrn_reflns_number            72707
_diffrn_reflns_av_unetI/netI     0.0242
_diffrn_reflns_av_R_equivalents  0.0452
_diffrn_reflns_theta_min         2.592
_diffrn_reflns_theta_max         27.879
_diffrn_reflns_theta_full        25.242
_diffrn_reflns_limit_h_min       -10
_diffrn_reflns_limit_h_max       10
_diffrn_reflns_limit_k_min       -13
_diffrn_reflns_limit_k_max       13
_diffrn_reflns_limit_l_min       -15
_diffrn_reflns_limit_l_max       15
_diffrn_measured_fraction_theta_max 1.000
_diffrn_measured_fraction_theta_full 0.999
_diffrn_reflns_Laue_measured_fraction_max 1.000
_diffrn_reflns_Laue_measured_fraction_full 0.999
_diffrn_reflns_point_group_measured_fraction_max 0.997
_diffrn_reflns_point_group_measured_fraction_full 0.996
_reflns_number_total             4497
_reflns_number_gt                4182
_reflns_threshold_expression     'I > 2\s(I)'
_reflns_Friedel_coverage         0.889
_reflns_Friedel_fraction_max     0.994
_reflns_Friedel_fraction_full    0.993
_reflns_special_details          
;
 Reflections were merged by SHELXL according to the crystal
 class for the calculation of statistics and refinement.
 
 _reflns_Friedel_fraction is defined as the number of unique
 Friedel pairs measured divided by the number that would be
 possible theoretically, ignoring centric projections and
 systematic absences.
;
_computing_data_collection       
'Bruker BIS V6.2.16/2021-10-23 and APEX4 2022.10-0'
_computing_cell_refinement       'SAINT V8.40B'
_computing_data_reduction        'SAINT V8.40B'
_computing_structure_solution    'SHELXT (Sheldrick, 2015)'
_computing_structure_refinement  
'SHELXL (Sheldrick, 2015), SHELXLE (Huebschle, 2011)'
_computing_molecular_graphics    'PLATON (Spek, 2011)'
_computing_publication_material  'PLATON (Spek, 2011), enCIFer (Allen, 2004)'
_refine_special_details          ?
_refine_ls_structure_factor_coef Fsqd
_refine_ls_matrix_type           full
_refine_ls_weighting_scheme      calc
_refine_ls_weighting_details     
'w=1/[\s^2^(Fo^2^)+(0.0134P)^2^+0.6281P] where P=(Fo^2^+2Fc^2^)/3'
_atom_sites_solution_primary     direct
_atom_sites_solution_secondary   difmap
_atom_sites_solution_hydrogens   geom
_refine_ls_hydrogen_treatment    constr
_refine_ls_number_reflns         4497
_refine_ls_number_parameters     237
_refine_ls_number_restraints     1
_refine_ls_R_factor_all          0.0326
_refine_ls_R_factor_gt           0.0266
_refine_ls_wR_factor_ref         0.0596
_refine_ls_wR_factor_gt          0.0557
_refine_ls_goodness_of_fit_ref   1.072
_refine_ls_restrained_S_all      1.072
_refine_ls_shift/su_max          0.000
_refine_ls_shift/su_mean         0.000
_refine_diff_density_max         0.406
_refine_diff_density_min         -0.578
_refine_diff_density_rms         0.053
_refine_ls_extinction_method     none
_refine_ls_extinction_coef       .
_refine_ls_abs_structure_Flack   0.034(3)
_refine_ls_abs_structure_details 
;
 Flack x determined using 1875 quotients [(I+)-(I-)]/[(I+)+(I-)]
 (Parsons, Flack and Wagner, Acta Cryst. B69 (2013) 249-259).
;

loop_
_atom_type_symbol
_atom_type_description
_atom_type_scat_dispersion_real
_atom_type_scat_dispersion_imag
_atom_type_scat_source
C C 0.0033 0.0016 'International Tables Vol C Tables 4.2.6.8 and 6.1.1.4'
H H 0.0000 0.0000 'International Tables Vol C Tables 4.2.6.8 and 6.1.1.4'
O O 0.0106 0.0060 'International Tables Vol C Tables 4.2.6.8 and 6.1.1.4'
Br Br -0.2901 2.4595 'International Tables Vol C Tables 4.2.6.8 and 6.1.1.4'

_geom_special_details            
;
 All esds (except the esd in the dihedral angle between two l.s. planes)
 are estimated using the full covariance matrix.  The cell esds are taken
 into account individually in the estimation of esds in distances, angles
 and torsion angles; correlations between esds in cell parameters are only
 used when they are defined by crystal symmetry.  An approximate (isotropic)
 treatment of cell esds is used for estimating esds involving l.s. planes.
;

loop_
_atom_site_label
_atom_site_type_symbol
_atom_site_fract_x
_atom_site_fract_y
_atom_site_fract_z
_atom_site_U_iso_or_equiv
_atom_site_adp_type
_atom_site_occupancy
_atom_site_site_symmetry_order
_atom_site_calc_flag
_atom_site_refinement_flags_posn
_atom_site_refinement_flags_adp
_atom_site_refinement_flags_occupancy
_atom_site_disorder_assembly
_atom_site_disorder_group
Br1 Br 1.04513(5) 0.85453(4) 0.10325(3) 0.04274(11) Uani 1 1 d . . . . .
O2 O 0.5947(2) 0.3553(3) 0.61752(14) 0.0187(3) Uani 1 1 d . . . . .
O3 O 0.4750(3) 0.48305(18) 0.36208(17) 0.0200(4) Uani 1 1 d . . . . .
O4 O 0.4472(3) 0.4207(2) 0.17477(17) 0.0229(4) Uani 1 1 d . . . . .
C2 C 0.4068(3) 0.1649(3) 0.2517(2) 0.0187(5) Uani 1 1 d . . . . .
H2A H 0.444857 0.072716 0.269381 0.022 Uiso 1 1 calc R U . . .
H2B H 0.387173 0.179077 0.166330 0.022 Uiso 1 1 calc R U . . .
C1 C 0.5474(3) 0.2583(3) 0.3188(2) 0.0139(5) Uani 1 1 d . . . . .
C3 C 0.2391(3) 0.1858(3) 0.2841(2) 0.0213(6) Uani 1 1 d . . . . .
H3A H 0.153506 0.124177 0.236757 0.026 Uiso 1 1 calc R U . . .
H3B H 0.198617 0.276273 0.260802 0.026 Uiso 1 1 calc R U . . .
C4 C 0.2449(3) 0.1668(3) 0.4143(2) 0.0196(5) Uani 1 1 d . . . . .
H4A H 0.126753 0.153759 0.418868 0.023 Uiso 1 1 calc R U . . .
H4B H 0.307955 0.084411 0.441928 0.023 Uiso 1 1 calc R U . . .
C5 C 0.3250(3) 0.2768(3) 0.5002(2) 0.0195(5) Uani 1 1 d . . . . .
H5A H 0.271541 0.360994 0.467316 0.023 Uiso 1 1 calc R U . . .
H5B H 0.294119 0.261200 0.574357 0.023 Uiso 1 1 calc R U . . .
C6 C 0.5162(3) 0.2946(3) 0.5304(2) 0.0158(5) Uani 1 1 d . . . . .
C7 C 0.6035(3) 0.2237(2) 0.4515(2) 0.0136(5) Uani 1 1 d . . . . .
H7 H 0.569629 0.129406 0.454938 0.016 Uiso 1 1 calc R U . . .
C8 C 0.8003(3) 0.2200(2) 0.4804(2) 0.0144(5) Uani 1 1 d . . . . .
C9 C 0.8676(3) 0.3539(3) 0.45573(19) 0.0155(4) Uani 1 1 d . . . . .
H9 H 0.927013 0.416192 0.512056 0.019 Uiso 1 1 calc R U . . .
C10 C 0.8265(3) 0.3661(3) 0.3395(2) 0.0167(5) Uani 1 1 d . . . . .
H10 H 0.853330 0.437536 0.295876 0.020 Uiso 1 1 calc R U . . .
C11 C 0.7278(3) 0.2425(3) 0.2906(2) 0.0156(5) Uani 1 1 d . . . . .
C12 C 0.8931(3) 0.1517(3) 0.5925(2) 0.0182(5) Uani 1 1 d . . . . .
H12A H 0.880290 0.202831 0.659833 0.027 Uiso 1 1 calc R U . . .
H12B H 1.014114 0.144430 0.596267 0.027 Uiso 1 1 calc R U . . .
H12C H 0.845252 0.063503 0.594436 0.027 Uiso 1 1 calc R U . . .
C13 C 0.7259(4) 0.1989(3) 0.1683(2) 0.0211(5) Uani 1 1 d . . . . .
H13A H 0.670078 0.266386 0.111594 0.032 Uiso 1 1 calc R U . . .
H13B H 0.663326 0.115777 0.149961 0.032 Uiso 1 1 calc R U . . .
H13C H 0.843002 0.186359 0.164020 0.032 Uiso 1 1 calc R U . . .
C14 C 0.4882(3) 0.3998(3) 0.2927(2) 0.0155(5) Uani 1 1 d . . . . .
C15 C 0.4003(4) 0.5547(3) 0.1349(3) 0.0285(7) Uani 1 1 d . . . . .
H15A H 0.347717 0.599455 0.190653 0.034 Uiso 1 1 calc R U . . .
H15B H 0.315864 0.552674 0.056985 0.034 Uiso 1 1 calc R U . . .
C16 C 0.5554(4) 0.6296(3) 0.1269(2) 0.0243(6) Uani 1 1 d . . . . .
C17 C 0.5938(5) 0.7523(3) 0.1792(3) 0.0305(7) Uani 1 1 d . . . . .
H17 H 0.520109 0.790559 0.219827 0.037 Uiso 1 1 calc R U . . .
C18 C 0.7396(5) 0.8201(3) 0.1727(3) 0.0334(8) Uani 1 1 d . . . . .
H18 H 0.765804 0.903791 0.208997 0.040 Uiso 1 1 calc R U . . .
C19 C 0.8446(4) 0.7642(3) 0.1131(3) 0.0273(6) Uani 1 1 d . . . . .
C20 C 0.8112(4) 0.6420(3) 0.0604(2) 0.0254(6) Uani 1 1 d . . . . .
H20 H 0.885972 0.604452 0.020277 0.031 Uiso 1 1 calc R U . . .
C21 C 0.6660(4) 0.5753(3) 0.0675(3) 0.0243(6) Uani 1 1 d . . . . .
H21 H 0.641196 0.491421 0.031317 0.029 Uiso 1 1 calc R U . . .
O1 O 0.8101(2) 0.14577(18) 0.37657(15) 0.0154(4) Uani 1 1 d . . . . .

loop_
_atom_site_aniso_label
_atom_site_aniso_U_11
_atom_site_aniso_U_22
_atom_site_aniso_U_33
_atom_site_aniso_U_23
_atom_site_aniso_U_13
_atom_site_aniso_U_12
Br1 0.0480(2) 0.03223(16) 0.04473(19) 0.00836(18) 0.00722(14) -0.01084(18)
O2 0.0210(8) 0.0189(8) 0.0171(8) -0.0010(10) 0.0064(6) -0.0002(11)
O3 0.0229(10) 0.0162(9) 0.0213(10) -0.0002(8) 0.0069(8) 0.0022(7)
O4 0.0275(10) 0.0255(10) 0.0155(9) 0.0077(8) 0.0053(8) 0.0063(8)
C2 0.0149(12) 0.0205(13) 0.0198(12) -0.0035(11) 0.0028(10) -0.0024(10)
C1 0.0149(12) 0.0130(11) 0.0138(12) -0.0008(9) 0.0039(10) -0.0010(10)
C3 0.0145(12) 0.0226(14) 0.0246(14) -0.0027(11) 0.0016(10) -0.0023(10)
C4 0.0121(11) 0.0192(13) 0.0285(14) 0.0035(11) 0.0075(10) -0.0013(10)
C5 0.0158(12) 0.0215(14) 0.0226(13) 0.0015(11) 0.0076(10) 0.0021(10)
C6 0.0183(12) 0.0122(11) 0.0177(12) 0.0032(9) 0.0063(10) 0.0003(9)
C7 0.0119(11) 0.0141(12) 0.0153(11) 0.0004(9) 0.0047(9) 0.0003(9)
C8 0.0129(11) 0.0143(11) 0.0167(12) -0.0012(9) 0.0051(9) 0.0001(9)
C9 0.0115(10) 0.0153(10) 0.0195(11) -0.0034(13) 0.0038(8) -0.0011(13)
C10 0.0124(10) 0.0174(13) 0.0217(11) -0.0008(12) 0.0068(8) -0.0020(11)
C11 0.0143(11) 0.0166(12) 0.0163(12) 0.0001(9) 0.0048(9) 0.0017(9)
C12 0.0160(12) 0.0177(12) 0.0198(12) 0.0014(10) 0.0030(10) 0.0018(10)
C13 0.0224(13) 0.0252(14) 0.0165(12) -0.0027(10) 0.0067(10) 0.0014(11)
C14 0.0128(11) 0.0184(12) 0.0157(12) 0.0028(9) 0.0045(9) -0.0006(9)
C15 0.0313(16) 0.0303(16) 0.0250(15) 0.0148(13) 0.0096(13) 0.0123(13)
C16 0.0319(16) 0.0252(14) 0.0152(13) 0.0080(11) 0.0057(11) 0.0096(12)
C17 0.0460(19) 0.0266(15) 0.0195(14) 0.0047(12) 0.0099(13) 0.0138(14)
C18 0.053(2) 0.0219(17) 0.0239(15) 0.0001(11) 0.0078(14) 0.0064(13)
C19 0.0379(17) 0.0215(14) 0.0206(14) 0.0069(11) 0.0049(12) 0.0008(13)
C20 0.0328(15) 0.0241(14) 0.0200(13) 0.0027(11) 0.0082(11) 0.0035(12)
C21 0.0338(16) 0.0211(14) 0.0187(14) 0.0024(11) 0.0081(12) 0.0031(12)
O1 0.0151(8) 0.0153(9) 0.0160(8) -0.0016(7) 0.0044(7) 0.0018(7)

loop_
_geom_bond_atom_site_label_1
_geom_bond_atom_site_label_2
_geom_bond_distance
_geom_bond_site_symmetry_2
_geom_bond_publ_flag
Br1 C19 1.908(3) . ?
O2 C6 1.222(3) . ?
O3 C14 1.203(3) . ?
O4 C14 1.360(3) . ?
O4 C15 1.457(3) . ?
C2 C1 1.533(3) . ?
C2 C3 1.534(4) . ?
C2 H2A 0.9900 . ?
C2 H2B 0.9900 . ?
C1 C14 1.520(4) . ?
C1 C7 1.551(3) . ?
C1 C11 1.605(3) . ?
C3 C4 1.540(4) . ?
C3 H3A 0.9900 . ?
C3 H3B 0.9900 . ?
C4 C5 1.532(4) . ?
C4 H4A 0.9900 . ?
C4 H4B 0.9900 . ?
C5 C6 1.514(4) . ?
C5 H5A 0.9900 . ?
C5 H5B 0.9900 . ?
C6 C7 1.504(3) . ?
C7 C8 1.550(3) . ?
C7 H7 1.0000 . ?
C8 O1 1.462(3) . ?
C8 C12 1.506(3) . ?
C8 C9 1.525(4) . ?
C9 C10 1.330(3) . ?
C9 H9 0.9500 . ?
C10 C11 1.518(4) . ?
C10 H10 0.9500 . ?
C11 O1 1.442(3) . ?
C11 C13 1.509(4) . ?
C12 H12A 0.9800 . ?
C12 H12B 0.9800 . ?
C12 H12C 0.9800 . ?
C13 H13A 0.9800 . ?
C13 H13B 0.9800 . ?
C13 H13C 0.9800 . ?
C15 C16 1.503(4) . ?
C15 H15A 0.9900 . ?
C15 H15B 0.9900 . ?
C16 C17 1.388(4) . ?
C16 C21 1.401(4) . ?
C17 C18 1.395(5) . ?
C17 H17 0.9500 . ?
C18 C19 1.373(5) . ?
C18 H18 0.9500 . ?
C19 C20 1.382(4) . ?
C20 C21 1.387(4) . ?
C20 H20 0.9500 . ?
C21 H21 0.9500 . ?

loop_
_geom_angle_atom_site_label_1
_geom_angle_atom_site_label_2
_geom_angle_atom_site_label_3
_geom_angle
_geom_angle_site_symmetry_1
_geom_angle_site_symmetry_3
_geom_angle_publ_flag
C14 O4 C15 116.5(2) . . ?
C1 C2 C3 112.2(2) . . ?
C1 C2 H2A 109.2 . . ?
C3 C2 H2A 109.2 . . ?
C1 C2 H2B 109.2 . . ?
C3 C2 H2B 109.2 . . ?
H2A C2 H2B 107.9 . . ?
C14 C1 C2 109.1(2) . . ?
C14 C1 C7 114.2(2) . . ?
C2 C1 C7 110.9(2) . . ?
C14 C1 C11 108.1(2) . . ?
C2 C1 C11 115.5(2) . . ?
C7 C1 C11 98.83(19) . . ?
C2 C3 C4 116.5(2) . . ?
C2 C3 H3A 108.2 . . ?
C4 C3 H3A 108.2 . . ?
C2 C3 H3B 108.2 . . ?
C4 C3 H3B 108.2 . . ?
H3A C3 H3B 107.3 . . ?
C5 C4 C3 117.6(2) . . ?
C5 C4 H4A 107.9 . . ?
C3 C4 H4A 107.9 . . ?
C5 C4 H4B 107.9 . . ?
C3 C4 H4B 107.9 . . ?
H4A C4 H4B 107.2 . . ?
C6 C5 C4 118.0(2) . . ?
C6 C5 H5A 107.8 . . ?
C4 C5 H5A 107.8 . . ?
C6 C5 H5B 107.8 . . ?
C4 C5 H5B 107.8 . . ?
H5A C5 H5B 107.1 . . ?
O2 C6 C7 122.5(2) . . ?
O2 C6 C5 121.9(2) . . ?
C7 C6 C5 115.4(2) . . ?
C6 C7 C8 120.9(2) . . ?
C6 C7 C1 117.4(2) . . ?
C8 C7 C1 103.33(19) . . ?
C6 C7 H7 104.5 . . ?
C8 C7 H7 104.5 . . ?
C1 C7 H7 104.5 . . ?
O1 C8 C12 111.9(2) . . ?
O1 C8 C9 101.18(18) . . ?
C12 C8 C9 117.3(2) . . ?
O1 C8 C7 96.81(18) . . ?
C12 C8 C7 116.6(2) . . ?
C9 C8 C7 110.06(19) . . ?
C10 C9 C8 106.1(2) . . ?
C10 C9 H9 126.9 . . ?
C8 C9 H9 126.9 . . ?
C9 C10 C11 106.0(3) . . ?
C9 C10 H10 127.0 . . ?
C11 C10 H10 127.0 . . ?
O1 C11 C13 111.0(2) . . ?
O1 C11 C10 101.4(2) . . ?
C13 C11 C10 118.2(2) . . ?
O1 C11 C1 101.48(19) . . ?
C13 C11 C1 117.3(2) . . ?
C10 C11 C1 105.1(2) . . ?
C8 C12 H12A 109.5 . . ?
C8 C12 H12B 109.5 . . ?
H12A C12 H12B 109.5 . . ?
C8 C12 H12C 109.5 . . ?
H12A C12 H12C 109.5 . . ?
H12B C12 H12C 109.5 . . ?
C11 C13 H13A 109.5 . . ?
C11 C13 H13B 109.5 . . ?
H13A C13 H13B 109.5 . . ?
C11 C13 H13C 109.5 . . ?
H13A C13 H13C 109.5 . . ?
H13B C13 H13C 109.5 . . ?
O3 C14 O4 123.2(2) . . ?
O3 C14 C1 127.4(2) . . ?
O4 C14 C1 109.3(2) . . ?
O4 C15 C16 110.0(2) . . ?
O4 C15 H15A 109.7 . . ?
C16 C15 H15A 109.7 . . ?
O4 C15 H15B 109.7 . . ?
C16 C15 H15B 109.7 . . ?
H15A C15 H15B 108.2 . . ?
C17 C16 C21 118.6(3) . . ?
C17 C16 C15 121.2(3) . . ?
C21 C16 C15 120.2(3) . . ?
C16 C17 C18 120.7(3) . . ?
C16 C17 H17 119.7 . . ?
C18 C17 H17 119.7 . . ?
C19 C18 C17 119.1(3) . . ?
C19 C18 H18 120.4 . . ?
C17 C18 H18 120.4 . . ?
C18 C19 C20 121.9(3) . . ?
C18 C19 Br1 120.0(2) . . ?
C20 C19 Br1 118.1(2) . . ?
C19 C20 C21 118.5(3) . . ?
C19 C20 H20 120.7 . . ?
C21 C20 H20 120.7 . . ?
C20 C21 C16 121.1(3) . . ?
C20 C21 H21 119.4 . . ?
C16 C21 H21 119.4 . . ?
C11 O1 C8 96.89(17) . . ?

loop_
_geom_torsion_atom_site_label_1
_geom_torsion_atom_site_label_2
_geom_torsion_atom_site_label_3
_geom_torsion_atom_site_label_4
_geom_torsion
_geom_torsion_site_symmetry_1
_geom_torsion_site_symmetry_2
_geom_torsion_site_symmetry_3
_geom_torsion_site_symmetry_4
_geom_torsion_publ_flag
C3 C2 C1 C14 -58.3(3) . . . . ?
C3 C2 C1 C7 68.4(3) . . . . ?
C3 C2 C1 C11 179.7(2) . . . . ?
C1 C2 C3 C4 -59.2(3) . . . . ?
C2 C3 C4 C5 76.2(3) . . . . ?
C3 C4 C5 C6 -71.5(3) . . . . ?
C4 C5 C6 O2 -161.4(3) . . . . ?
C4 C5 C6 C7 14.0(3) . . . . ?
O2 C6 C7 C8 2.4(4) . . . . ?
C5 C6 C7 C8 -173.0(2) . . . . ?
O2 C6 C7 C1 -125.4(3) . . . . ?
C5 C6 C7 C1 59.2(3) . . . . ?
C14 C1 C7 C6 31.1(3) . . . . ?
C2 C1 C7 C6 -92.7(3) . . . . ?
C11 C1 C7 C6 145.6(2) . . . . ?
C14 C1 C7 C8 -104.8(2) . . . . ?
C2 C1 C7 C8 131.5(2) . . . . ?
C11 C1 C7 C8 9.8(2) . . . . ?
C6 C7 C8 O1 -178.2(2) . . . . ?
C1 C7 C8 O1 -44.2(2) . . . . ?
C6 C7 C8 C12 63.1(3) . . . . ?
C1 C7 C8 C12 -163.0(2) . . . . ?
C6 C7 C8 C9 -73.6(3) . . . . ?
C1 C7 C8 C9 60.3(2) . . . . ?
O1 C8 C9 C10 29.6(2) . . . . ?
C12 C8 C9 C10 151.7(2) . . . . ?
C7 C8 C9 C10 -72.0(2) . . . . ?
C8 C9 C10 C11 2.0(3) . . . . ?
C9 C10 C11 O1 -33.6(2) . . . . ?
C9 C10 C11 C13 -155.1(2) . . . . ?
C9 C10 C11 C1 71.8(2) . . . . ?
C14 C1 C11 O1 147.6(2) . . . . ?
C2 C1 C11 O1 -89.8(2) . . . . ?
C7 C1 C11 O1 28.4(2) . . . . ?
C14 C1 C11 C13 -91.3(3) . . . . ?
C2 C1 C11 C13 31.3(3) . . . . ?
C7 C1 C11 C13 149.5(2) . . . . ?
C14 C1 C11 C10 42.3(2) . . . . ?
C2 C1 C11 C10 164.9(2) . . . . ?
C7 C1 C11 C10 -76.8(2) . . . . ?
C15 O4 C14 O3 5.6(4) . . . . ?
C15 O4 C14 C1 -175.4(2) . . . . ?
C2 C1 C14 O3 121.7(3) . . . . ?
C7 C1 C14 O3 -3.0(4) . . . . ?
C11 C1 C14 O3 -111.9(3) . . . . ?
C2 C1 C14 O4 -57.2(3) . . . . ?
C7 C1 C14 O4 178.1(2) . . . . ?
C11 C1 C14 O4 69.2(2) . . . . ?
C14 O4 C15 C16 91.1(3) . . . . ?
O4 C15 C16 C17 -129.3(3) . . . . ?
O4 C15 C16 C21 49.7(3) . . . . ?
C21 C16 C17 C18 0.0(4) . . . . ?
C15 C16 C17 C18 179.0(3) . . . . ?
C16 C17 C18 C19 0.4(5) . . . . ?
C17 C18 C19 C20 -0.7(5) . . . . ?
C17 C18 C19 Br1 -179.8(2) . . . . ?
C18 C19 C20 C21 0.7(4) . . . . ?
Br1 C19 C20 C21 179.8(2) . . . . ?
C19 C20 C21 C16 -0.3(4) . . . . ?
C17 C16 C21 C20 0.0(4) . . . . ?
C15 C16 C21 C20 -179.1(3) . . . . ?
C13 C11 O1 C8 176.5(2) . . . . ?
C10 C11 O1 C8 50.1(2) . . . . ?
C1 C11 O1 C8 -58.1(2) . . . . ?
C12 C8 O1 C11 -174.4(2) . . . . ?
C9 C8 O1 C11 -48.7(2) . . . . ?
C7 C8 O1 C11 63.37(19) . . . . ?

_shelx_res_file                  
;
TITL mo_StiMa9_0m_a.res in P2(1)
    mo_StiMa9.res
    created by SHELXL-2019/1 at 12:19:58 on 11-Mar-2024
CELL 0.71073 8.1668 10.1528 11.8358 90.000 105.845 90.000
ZERR 2.00 0.0007 0.0007 0.0010 0.000 0.003 0.000
LATT -1
SYMM -x, y+1/2, -z
SFAC C H O BR
UNIT 42 46 8 2
LIST 4 ! automatically inserted. Change 6 to 4 for CHECKCIF!!
TEMP -173.150
ACTA
L.S. 10
REM SHEL 99 0.75
FMAP 2
PLAN -10
HTAB
BOND $H
CONF
WGHT    0.013400    0.628100
FVAR       0.28396
BR1   4    1.045126    0.854526    0.103246    11.00000    0.04804    0.03223 =
         0.04473    0.00836    0.00722   -0.01084
O2    3    0.594705    0.355316    0.617520    11.00000    0.02097    0.01892 =
         0.01707   -0.00101    0.00641   -0.00023
O3    3    0.474971    0.483045    0.362085    11.00000    0.02291    0.01620 =
         0.02132   -0.00022    0.00685    0.00225
O4    3    0.447229    0.420690    0.174771    11.00000    0.02746    0.02552 =
         0.01550    0.00772    0.00527    0.00630
C2    1    0.406806    0.164870    0.251748    11.00000    0.01491    0.02046 =
         0.01976   -0.00350    0.00285   -0.00245
AFIX  23
H2A   2    0.444857    0.072716    0.269381    11.00000   -1.20000
H2B   2    0.387173    0.179077    0.166330    11.00000   -1.20000
AFIX   0
C1    1    0.547351    0.258328    0.318821    11.00000    0.01493    0.01301 =
         0.01380   -0.00078    0.00392   -0.00102
C3    1    0.239109    0.185767    0.284132    11.00000    0.01451    0.02265 =
         0.02457   -0.00266    0.00155   -0.00228
AFIX  23
H3A   2    0.153506    0.124177    0.236757    11.00000   -1.20000
H3B   2    0.198617    0.276273    0.260802    11.00000   -1.20000
AFIX   0
C4    1    0.244900    0.166810    0.414283    11.00000    0.01213    0.01923 =
         0.02845    0.00347    0.00748   -0.00130
AFIX  23
H4A   2    0.126753    0.153759    0.418868    11.00000   -1.20000
H4B   2    0.307955    0.084411    0.441928    11.00000   -1.20000
AFIX   0
C5    1    0.325026    0.276803    0.500203    11.00000    0.01579    0.02148 =
         0.02257    0.00149    0.00762    0.00206
AFIX  23
H5A   2    0.271541    0.360994    0.467316    11.00000   -1.20000
H5B   2    0.294119    0.261200    0.574357    11.00000   -1.20000
AFIX   0
C6    1    0.516208    0.294560    0.530403    11.00000    0.01829    0.01220 =
         0.01770    0.00322    0.00626    0.00035
C7    1    0.603480    0.223663    0.451505    11.00000    0.01193    0.01406 =
         0.01533    0.00042    0.00473    0.00029
AFIX  13
H7    2    0.569629    0.129406    0.454938    11.00000   -1.20000
AFIX   0
C8    1    0.800303    0.219998    0.480362    11.00000    0.01290    0.01426 =
         0.01670   -0.00121    0.00511    0.00010
C9    1    0.867630    0.353945    0.455728    11.00000    0.01148    0.01534 =
         0.01950   -0.00339    0.00376   -0.00109
AFIX  43
H9    2    0.927013    0.416192    0.512056    11.00000   -1.20000
AFIX   0
C10   1    0.826453    0.366074    0.339459    11.00000    0.01239    0.01738 =
         0.02168   -0.00077    0.00681   -0.00201
AFIX  43
H10   2    0.853330    0.437536    0.295876    11.00000   -1.20000
AFIX   0
C11   1    0.727786    0.242493    0.290602    11.00000    0.01434    0.01658 =
         0.01626    0.00009    0.00478    0.00173
C12   1    0.893089    0.151731    0.592515    11.00000    0.01595    0.01769 =
         0.01976    0.00143    0.00305    0.00180
AFIX 137
H12A  2    0.880290    0.202831    0.659833    11.00000   -1.50000
H12B  2    1.014114    0.144430    0.596267    11.00000   -1.50000
H12C  2    0.845252    0.063503    0.594436    11.00000   -1.50000
AFIX   0
C13   1    0.725881    0.198935    0.168323    11.00000    0.02239    0.02522 =
         0.01653   -0.00274    0.00667    0.00138
AFIX 137
H13A  2    0.670078    0.266386    0.111594    11.00000   -1.50000
H13B  2    0.663326    0.115777    0.149961    11.00000   -1.50000
H13C  2    0.843002    0.186359    0.164020    11.00000   -1.50000
AFIX   0
C14   1    0.488164    0.399808    0.292716    11.00000    0.01284    0.01844 =
         0.01571    0.00276    0.00455   -0.00061
C15   1    0.400321    0.554733    0.134948    11.00000    0.03135    0.03025 =
         0.02503    0.01479    0.00961    0.01233
AFIX  23
H15A  2    0.347717    0.599455    0.190653    11.00000   -1.20000
H15B  2    0.315864    0.552674    0.056985    11.00000   -1.20000
AFIX   0
C16   1    0.555418    0.629640    0.126920    11.00000    0.03192    0.02519 =
         0.01525    0.00802    0.00574    0.00964
C17   1    0.593836    0.752337    0.179197    11.00000    0.04601    0.02657 =
         0.01947    0.00468    0.00985    0.01381
AFIX  43
H17   2    0.520109    0.790559    0.219827    11.00000   -1.20000
AFIX   0
C18   1    0.739574    0.820088    0.172687    11.00000    0.05287    0.02191 =
         0.02386    0.00013    0.00781    0.00641
AFIX  43
H18   2    0.765804    0.903791    0.208997    11.00000   -1.20000
AFIX   0
C19   1    0.844624    0.764216    0.113111    11.00000    0.03788    0.02147 =
         0.02063    0.00692    0.00488    0.00078
C20   1    0.811185    0.641986    0.060421    11.00000    0.03283    0.02407 =
         0.02003    0.00267    0.00821    0.00351
AFIX  43
H20   2    0.885972    0.604452    0.020277    11.00000   -1.20000
AFIX   0
C21   1    0.666030    0.575334    0.067450    11.00000    0.03377    0.02114 =
         0.01868    0.00243    0.00813    0.00308
AFIX  43
H21   2    0.641196    0.491421    0.031317    11.00000   -1.20000
AFIX   0
O1    3    0.810095    0.145766    0.376570    11.00000    0.01507    0.01525 =
         0.01600   -0.00160    0.00440    0.00177
HKLF 4 1 1 0 0 0 1 0 0 0 1


REM  mo_StiMa9_0m_a.res in P2(1)
REM wR2 = 0.0596, GooF = S = 1.072, Restrained GooF = 1.072 for all data
REM R1 = 0.0266 for 4182 Fo > 4sig(Fo) and 0.0326 for all 4497 data
REM 237 parameters refined using 1 restraints

END

WGHT      0.0134      0.6281

REM Instructions for potential hydrogen bonds
EQIV $1 -x+2, y-1/2, -z+1
HTAB C12 Br1_$1
HTAB C13 O4
EQIV $2 -x+2, y-1/2, -z
HTAB C20 Br1_$2

REM Highest difference peak  0.406,  deepest hole -0.578,  1-sigma level  0.053
Q1    1   1.0007  0.8961  0.1342  11.00000  0.05    0.41
Q2    1   0.9953  0.8553  0.0454  11.00000  0.05    0.27
Q3    1   0.5541  0.2580  0.4895  11.00000  0.05    0.23
Q4    1   1.1016  0.8643  0.1099  11.00000  0.05    0.22
Q5    1   0.6181  0.5778  0.1167  11.00000  0.05    0.21
Q6    1   0.8197  0.2991  0.4576  11.00000  0.05    0.19
Q7    1   0.6825  0.4363  0.6962  11.00000  0.05    0.19
Q8    1   0.6322  0.2116  0.7183  11.00000  0.05    0.19
Q9    1   0.4766  0.2200  0.2817  11.00000  0.05    0.19
Q10   1   0.5035  0.5835  0.1364  11.00000  0.05    0.18
;
_shelx_res_checksum              14757
_shelx_hkl_file                  
;
   1   0   0   83.97    9.71
   1   0   0   79.98    4.54
   1   0   0   78.60    4.53
   1   0   0   75.98    4.52
   1   0   0   85.99   10.87
   1   0   0   79.28    4.64
   1   0   0   75.89    4.54
   1   0   0   74.57    4.52
   1   0   0   77.32    4.62
   1   0   0   74.59    4.60
   1   0   0   77.72    4.96
  -1   0   0   77.01    4.53
   1   0   0   75.19    4.91
  -1   0   0   78.70    4.62
  -1   0   0   80.67    4.99
  -1   0   0   86.44    9.66
  -1   0   0   73.03    4.52
  -1   0   0   76.99    4.48
  -1   0   0   74.86    4.62
  -1   0   0   80.56    4.56
  -1   0   0   75.27    4.53
  -1   0   0   77.81    4.62
  -1   0   0   81.78   10.33
  -1   0   0   73.21    4.89
  -2   0   0   75.29    5.33
  -2   0   0   63.67   15.19
  -2   0   0   74.23    4.77
   2   0   0   81.91   14.29
  -2   0   0   73.28    4.59
  -2   0   0   82.49   14.94
  -2   0   0   77.47    4.61
  -2   0   0   80.38    4.54
  -2   0   0   74.34    4.50
  -2   0   0   76.94    4.64
  -2   0   0   76.21    4.60
  -2   0   0   74.53    4.75
  -2   0   0   79.99    4.79
  -2   0   0   71.67    5.35
   2   0   0   77.17    4.80
   2   0   0   74.85    4.58
   2   0   0   76.51    4.61
   2   0   0   74.33    4.48
   2   0   0   78.12    4.61
   2   0   0   78.74    4.60
  -2   0   0   78.29    4.60
   2   0   0   75.67    5.35
   2   0   0   82.43   16.10
   2   0   0   78.66    4.79
   2   0   0   78.75    4.78
   2   0   0   74.20    5.41
  -3   0   0   37.69    2.38
  -3   0   0   38.83    2.54
   3   0   0   33.44    3.39
   3   0   0   37.95    2.80
   3   0   0   38.93    2.50
   3   0   0   37.48    2.79
   3   0   0   39.88    2.79
   3   0   0   36.37    3.58
   3   0   0   38.15    2.54
   3   0   0   37.66    2.35
   3   0   0   39.31    2.53
  -3   0   0   41.32    2.45
  -3   0   0   37.93    3.57
  -3   0   0   37.84    2.81
  -3   0   0   39.56    2.55
  -3   0   0   40.33    2.80
  -3   0   0   39.70    2.80
  -3   0   0   32.29    3.51
  -3   0   0   38.75    2.55
  -3   0   0   37.91    2.53
   3   0   0   38.28    2.54
  -4   0   0   31.80    2.19
  -4   0   0   29.77    2.20
  -4   0   0   32.55    2.28
  -4   0   0   29.39    2.45
  -4   0   0   31.07    2.52
  -4   0   0   30.20    3.71
   4   0   0   28.31    3.42
  -4   0   0   30.71    2.03
   4   0   0   29.36    2.55
   4   0   0   31.50    2.18
   4   0   0   30.18    2.49
   4   0   0   31.72    2.49
   4   0   0   26.48    3.51
   4   0   0   29.39    2.23
  -4   0   0   29.98    2.24
  -4   0   0   32.99    2.10
   4   0   0   30.00    2.17
   4   0   0   33.50    2.54
   4   0   0   30.19    1.98
  -4   0   0   26.45    3.41
  -4   0   0   32.35    2.60
  -4   0   0   33.70    2.35
   4   0   0   31.47    2.20
   5   0   0   22.18    1.56
   5   0   0   21.40    1.80
  -5   0   0   21.14    2.28
   5   0   0   21.69    2.15
   5   0   0   25.50    3.89
   5   0   0   21.27    1.89
   5   0   0   21.47    2.17
  -5   0   0   25.29    2.05
  -5   0   0   23.46    1.93
  -5   0   0   19.60    2.05
   5   0   0   25.47    3.72
   5   0   0   22.11    1.83
  -5   0   0   23.02    1.64
  -5   0   0   24.00    3.75
  -5   0   0   21.13    1.81
  -5   0   0   23.96    1.73
   5   0   0   21.93    2.20
   5   0   0   23.47    2.33
   5   0   0   23.81    1.82
  -5   0   0   22.75    2.19
  -5   0   0   20.35    1.77
  -5   0   0   26.06    4.01
  -5   0   0   21.62    1.88
  -6   0   0    3.05    0.94
  -6   0   0    1.10    2.09
   6   0   0    3.30    0.76
   6   0   0    2.17    0.85
  -6   0   0    3.95    1.26
  -6   0   0    4.12    1.35
  -6   0   0    3.35    2.33
  -6   0   0    2.52    0.83
  -6   0   0    3.51    0.99
   6   0   0    2.78    1.06
  -6   0   0    3.19    0.63
   6   0   0    3.32    1.15
   6   0   0    3.90    1.01
   6   0   0    4.27    1.25
   6   0   0    3.88    0.89
   6   0   0    3.68    0.57
  -6   0   0    3.51    0.74
   6   0   0    2.16    1.21
  -6   0   0    2.82    1.15
  -6   0   0    3.72    0.93
  -6   0   0    2.48    0.79
   6   0   0    3.82    0.66
  -7   0   0    0.79    0.88
   7   0   0   -0.27    0.85
   7   0   0   -0.33    0.93
  -7   0   0    0.52    0.86
   7   0   0    1.10    1.36
  -7   0   0    0.69    0.76
   7   0   0    0.26    0.95
  -7   0   0    0.35    0.91
   7   0   0    0.57    0.45
  -7   0   0    0.25    0.82
   7   0   0    2.93    2.66
   7   0   0   -0.90    0.79
  -7   0   0   -0.15    1.15
  -7   0   0    0.74    2.69
   7   0   0    0.04    1.16
  -7   0   0   -0.34    0.60
  -7   0   0    0.06    0.63
  -7   0   0    0.78    0.55
  -7   0   0    0.80    1.11
  -7   0   0   -0.02    1.02
   7   0   0   -0.25    0.40
  -7   0   0   -0.56    0.70
   7   0   0   -2.80    2.50
   7   0   0   -0.07    0.75
   7   0   0    0.49    0.61
  -7   0   0   -1.31    2.41
  -8   0   0    4.80    1.10
   8   0   0    6.93    1.79
   8   0   0    6.03    1.13
   8   0   0    6.37    0.86
  -8   0   0    7.07    1.37
  -8   0   0    5.51    1.31
  -8   0   0    9.01    1.94
  -8   0   0    4.78    1.06
   8   0   0    6.32    1.35
  -8   0   0    5.31    1.53
  -8   0   0    3.71    1.43
  -8   0   0    5.27    1.68
   8   0   0    3.30    1.29
   8   0   0    4.41    1.73
   8   0   0    6.06    0.85
   8   0   0    4.81    1.82
   8   0   0    2.90    1.49
   8   0   0    6.90    1.35
  -9   0   0   11.95    2.15
  -9   0   0   11.07    1.82
  -9   0   0    9.75    1.68
  -9   0   0    9.51    2.27
  -9   0   0   10.06    2.22
   9   0   0   11.83    1.89
  -9   0   0    9.67    1.50
   9   0   0   12.30    1.88
  -9   0   0   11.45    2.05
   9   0   0    4.80    1.96
   9   0   0    9.82    1.53
  -9   0   0    6.56    2.03
  -9   0   0   10.20    1.71
   9   0   0   12.01    1.77
   9   0   0   10.71    1.26
   9   0   0    8.91    2.12
   9   0   0    9.79    2.36
  -9   0   0    9.35    1.47
   9   0   0    8.88    1.95
  10   0   0    0.06    1.24
 -10   0   0   -0.10    0.82
 -10   0   0   -0.53    1.14
  10   0   0    0.52    1.13
 -10   0   0    0.07    1.14
  10   0   0   -0.63    0.54
  10   0   0    0.77    1.78
   0  -1   0    0.03    0.06
   0  -1   0   -0.01    0.06
   0  -1   0   -0.02    0.08
   0  -1   0    0.04    0.08
   0  -1   0    0.16    0.14
   0   1   0    0.14    0.08
   0   1   0    0.03    0.10
   0   1   0    0.03    0.09
   0   1   0    0.06    0.11
   0   1   0    0.07    0.10
   1  -1   0   40.31    2.51
   1  -1   0   41.21    2.97
  -1  -1   0   41.29    2.51
   1  -1   0   40.83    2.49
   1  -1   0   35.77    7.50
  -1  -1   0   42.40    8.29
   1  -1   0   41.65    2.50
   1  -1   0   41.72    2.51
  -1  -1   0   45.76    7.43
  -1  -1   0   41.25    2.53
  -1  -1   0   41.03    2.43
  -1  -1   0   40.94    2.49
  -1  -1   0   42.36    2.49
   1  -1   0   43.14    2.57
  -1  -1   0   41.81    2.57
   1  -1   0   43.09    2.61
   1  -1   0   43.70    2.62
  -1  -1   0   42.19    2.90
   1  -1   0   40.02    2.60
  -1  -1   0   41.64    2.85
  -1  -1   0   42.88    2.57
   1  -1   0   43.11    2.94
   1  -1   0   32.76    7.83
   1  -1   0   40.98    2.57
   1  -1   0   39.47    2.47
   1  -1   0   40.13    2.53
  -1  -1   0   40.56    2.47
  -1  -1   0   40.93    2.63
   1   1   0   41.88    2.56
  -1   1   0   42.96    2.56
  -1   1   0   42.26    2.51
  -1   1   0   42.72    2.94
  -1   1   0   41.77    2.61
  -1   1   0   42.36    2.61
  -1   1   0   43.31    2.55
   1   1   0   40.57    7.05
   1   1   0   42.75    2.51
   1   1   0   41.25    2.49
   1   1   0   40.19    6.77
  -1   1   0   42.22    2.51
  -1   1   0   41.77    2.51
  -1   1   0   40.92    2.97
  -1   1   0   44.43    2.48
  -1   1   0   40.28    2.55
  -2  -1   0  201.60   11.76
   2  -1   0  194.18   11.69
   2  -1   0  206.47   11.63
   2  -1   0  201.19   11.62
   2  -1   0  203.74   11.61
   2  -1   0  203.08   24.10
   2  -1   0  196.57   11.62
   2  -1   0  202.67   11.78
  -2  -1   0  208.19   12.39
  -2  -1   0  203.08   11.77
   2  -1   0  200.59   11.80
   2  -1   0  203.70   11.82
  -2  -1   0  246.64   25.01
  -2  -1   0  194.98   12.40
   2  -1   0  199.51   12.55
   2  -1   0  199.42   11.75
   2  -1   0  194.19   11.55
  -2  -1   0  206.54   22.51
  -2  -1   0  198.83   11.95
   2  -1   0  200.28   12.46
  -2  -1   0  200.57   11.60
  -2  -1   0  200.95   12.47
   2  -1   0  165.30   21.37
  -2   1   0  200.00   11.57
  -2   1   0  192.05   11.71
  -2   1   0  200.14   12.58
  -2   1   0  200.05   11.62
  -2   1   0  204.02   12.50
  -2   1   0  199.13   23.79
   2   1   0  190.24   12.80
   2   1   0  193.09   21.40
  -2   1   0  196.64   11.80
  -2   1   0  197.04   11.59
   2   1   0  195.47   23.35
  -2   1   0  193.71   11.75
  -2   1   0  198.87   11.62
   2   1   0  192.83   11.75
   2   1   0  199.55   11.64
   2   1   0  192.18   11.55
   2   1   0  189.36   11.59
  -2   1   0  202.60   11.81
  -2   1   0  200.30   11.66
   2   1   0  205.85   11.87
   2   1   0  187.72   12.65
   2   1   0  192.79   11.74
   2   1   0  197.16   11.68
  -2   1   0  189.42   21.87
   3  -1   0  161.58   10.61
   3  -1   0  166.88    9.37
   3  -1   0  163.32    9.32
   3  -1   0  159.33    9.22
  -3  -1   0  163.33    9.68
  -3  -1   0  157.88    9.15
  -3  -1   0  164.62    9.33
   3  -1   0  161.31    9.37
   3  -1   0  175.37   10.61
  -3  -1   0  158.51   10.63
  -3  -1   0  163.62    9.28
   3  -1   0  164.45    9.24
   3  -1   0  174.54    9.69
  -3  -1   0  162.68    9.38
   3  -1   0  159.01   10.71
   3  -1   0  172.69    9.86
   3  -1   0  159.40    9.40
   3  -1   0  155.94    9.40
  -3  -1   0  158.51    9.56
  -3  -1   0  164.48   10.53
  -3  -1   0  162.21    9.34
   3  -1   0  166.09    9.67
  -3  -1   0  164.15    9.61
  -3   1   0  150.08    9.23
   3   1   0  147.62    9.14
  -3   1   0  145.83    9.57
   3   1   0  154.17    9.47
  -3   1   0  147.54    9.33
   3   1   0  154.43    9.58
   3   1   0  156.35    9.33
  -3   1   0  155.08    9.35
  -3   1   0  154.74    9.62
  -3   1   0  144.19    9.30
   3   1   0  147.56   10.37
   3   1   0  159.85    9.68
   3   1   0  148.53    9.30
   3   1   0  150.60    9.36
  -3   1   0  143.47   11.07
   3   1   0  153.47    9.54
  -3   1   0  153.66    9.40
   3   1   0  154.61   10.55
   3   1   0  149.04    9.25
  -3   1   0  151.78    9.24
  -3   1   0  152.40    9.45
  -3   1   0  148.88    9.54
  -4  -1   0   78.95    5.23
   4  -1   0   82.89    5.35
  -4  -1   0   81.74    5.31
  -4  -1   0   82.96    5.28
  -4  -1   0   84.92    5.71
   4  -1   0   75.68    5.29
   4  -1   0   78.36    5.61
   4  -1   0   83.53    5.69
   4  -1   0   80.52    5.14
  -4  -1   0   78.99    5.20
  -4  -1   0   79.35    5.04
  -4  -1   0   76.96    6.65
   4  -1   0   76.11    5.25
   4  -1   0   78.61    6.84
   4  -1   0   81.45    5.20
  -4  -1   0   80.61    5.53
   4  -1   0   79.01    6.69
  -4  -1   0   80.09    5.16
   4  -1   0   78.31    5.27
   4  -1   0   77.46    5.08
  -4  -1   0   82.27    5.38
  -4  -1   0   80.57    6.89
  -4  -1   0   79.57    5.56
   4  -1   0   78.55    5.60
   4  -1   0   81.41    5.31
  -4   1   0   96.57    5.78
   4   1   0   92.04    5.30
  -4   1   0   91.37    5.18
  -4   1   0   85.36    7.00
  -4   1   0   89.52    5.68
  -4   1   0   95.67    5.37
  -4   1   0   88.06    5.17
  -4   1   0   87.47    5.41
   4   1   0   88.65    6.95
   4   1   0   89.66    5.29
  -4   1   0   90.03    5.64
   4   1   0   94.84    6.88
   4   1   0   85.66    5.61
  -4   1   0   93.69    5.31
  -4   1   0   96.40    7.00
  -4   1   0   86.88    5.45
  -4   1   0   93.91    5.34
   4   1   0   92.00    5.55
   4   1   0   89.66    5.35
   4   1   0   94.85    5.81
   4   1   0   88.12    5.61
  -5  -1   0   31.99    4.13
  -5  -1   0   34.98    2.22
   5  -1   0   31.89    2.18
   5  -1   0   35.17    2.39
  -5  -1   0   33.28    2.06
  -5  -1   0   32.27    2.38
  -5  -1   0   31.07    3.93
  -5  -1   0   30.97    2.27
   5  -1   0   33.18    4.39
  -5  -1   0   34.09    2.87
   5  -1   0   32.56    2.08
   5  -1   0   27.98    4.17
   5  -1   0   30.28    2.31
   5  -1   0   32.92    2.39
   5  -1   0   33.45    2.78
  -5  -1   0   33.14    2.32
   5  -1   0   32.74    2.36
   5  -1   0   31.71    2.71
  -5  -1   0   34.63    2.79
  -5  -1   0   33.86    2.36
  -5  -1   0   34.68    2.55
   5  -1   0   32.35    2.81
  -5  -1   0   33.87    2.68
   5   1   0   26.02    2.58
  -5   1   0   25.20    2.62
   5   1   0   28.78    2.59
   5   1   0   24.89    2.70
  -5   1   0   28.48    2.28
  -5   1   0   26.49    2.30
   5   1   0   28.90    2.26
   5   1   0   29.00    2.54
   5   1   0   26.17    2.15
  -5   1   0   29.22    2.66
   5   1   0   28.45    2.33
  -5   1   0   30.42    2.45
  -5   1   0   28.85    2.45
   5   1   0   23.47    3.79
  -5   1   0   29.15    2.30
  -5   1   0   31.57    3.89
   5   1   0   28.50    1.97
  -5   1   0   27.96    2.15
  -5   1   0   28.89    3.97
  -5   1   0   27.23    2.63
  -5   1   0   27.90    2.12
   5   1   0   28.54    2.28
   6  -1   0   65.48    4.33
   6  -1   0   62.99    4.94
  -6  -1   0   58.90    3.97
  -6  -1   0   62.25    4.30
  -6  -1   0   57.88    4.68
   6  -1   0   64.23    6.53
  -6  -1   0   60.84    4.35
  -6  -1   0   60.40    4.88
  -6  -1   0   61.25    4.82
   6  -1   0   64.13    6.56
  -6  -1   0   65.20    6.58
  -6  -1   0   61.78    4.34
  -6  -1   0   60.11    4.11
   6  -1   0   65.58    4.36
   6  -1   0   61.19    3.98
  -6  -1   0   64.11    4.49
  -6  -1   0   56.69    4.22
   6  -1   0   63.00    4.36
  -6  -1   0   61.22    4.26
   6  -1   0   58.01    4.36
  -6  -1   0   69.39    6.94
  -6  -1   0   63.10    4.78
   6  -1   0   58.32    4.81
   6  -1   0   58.81    4.81
   6  -1   0   63.56    4.86
   6   1   0   62.23    4.88
   6   1   0   73.35    6.76
  -6   1   0   65.35    4.36
  -6   1   0   67.53    7.00
   6   1   0   65.69    3.93
  -6   1   0   69.38    4.58
   6   1   0   67.61    4.71
   6   1   0   66.87    4.83
  -6   1   0   64.42    4.39
  -6   1   0   60.35    4.82
  -6   1   0   67.94    4.18
  -6   1   0   65.83    4.93
  -6   1   0   65.52    4.54
  -6   1   0   69.55    4.89
   6   1   0   64.68    4.32
  -6   1   0   67.12    4.13
   6   1   0   68.30    4.35
   6   1   0   63.27    6.70
   6   1   0   65.37    4.38
  -6   1   0   66.53    4.34
  -6   1   0   70.91    6.76
   6   1   0   63.48    4.16
   6   1   0   65.82    4.82
  -7  -1   0   15.34    2.36
   7  -1   0   12.81    2.19
  -7  -1   0   15.34    2.53
   7  -1   0   16.06    1.98
   7  -1   0   15.60    2.44
   7  -1   0   15.70    2.32
   7  -1   0   16.86    1.55
  -7  -1   0   16.80    2.08
  -7  -1   0   17.61    1.89
  -7  -1   0   19.10    2.22
  -7  -1   0   17.65    1.66
   7  -1   0   16.13    4.03
  -7  -1   0   16.30    1.41
  -7  -1   0   14.39    3.90
  -7  -1   0   17.45    4.15
   7  -1   0   16.87    1.41
   7  -1   0   18.78    1.80
  -7  -1   0   17.67    1.75
   7  -1   0   14.59    3.93
  -7  -1   0   16.19    1.77
   7  -1   0   18.38    1.96
  -7  -1   0   15.46    2.24
   7   1   0   13.76    1.62
   7   1   0   13.48    1.96
   7   1   0   12.68    2.13
   7   1   0   15.12    3.71
  -7   1   0   16.74    2.36
   7   1   0   15.30    1.29
   7   1   0   16.67    1.59
  -7   1   0   15.31    1.85
   7   1   0   14.46    2.11
   7   1   0   14.57    3.70
   7   1   0   15.10    1.73
  -7   1   0   15.16    1.70
   7   1   0   13.93    1.80
  -7   1   0   15.72    1.61
  -7   1   0   14.30    1.84
  -7   1   0   11.69    1.80
  -7   1   0   12.21    1.91
  -7   1   0   15.22    2.34
  -7   1   0   18.65    4.22
  -7   1   0   12.80    3.87
   7   1   0   14.36    2.36
   8  -1   0   24.43    2.19
   8  -1   0   23.74    2.35
   8  -1   0   21.99    4.89
  -8  -1   0   26.67    3.12
   8  -1   0   25.60    3.30
   8  -1   0   25.51    3.05
  -8  -1   0   25.41    2.55
  -8  -1   0   25.85    2.52
   8  -1   0   26.98    2.01
  -8  -1   0   25.43    3.09
  -8  -1   0   24.16    2.82
  -8  -1   0   24.17    3.01
   8  -1   0   23.43    2.52
  -8  -1   0   27.17    2.36
   8  -1   0   27.00    2.58
  -8  -1   0   25.46    2.50
   8  -1   0   25.52    3.88
   8  -1   0   26.54    3.16
  -8   1   0   26.59    2.78
   8   1   0   24.01    1.79
   8   1   0   28.54    2.28
   8   1   0   23.48    2.87
  -8   1   0   27.26    2.31
  -8   1   0   26.16    2.55
  -8   1   0   26.57    2.94
  -8   1   0   29.74    3.21
  -8   1   0   26.84    2.55
  -8   1   0   27.22    2.44
   8   1   0   23.19    3.21
   8   1   0   25.03    2.84
   8   1   0   25.46    1.90
   8   1   0   26.33    2.56
  -8   1   0   25.15    3.15
   8   1   0   26.70    2.46
   8   1   0   26.88    3.24
   8   1   0   26.82    2.58
   9  -1   0    0.35    0.66
  -9  -1   0   -0.10    0.91
   9  -1   0   -0.05    1.65
  -9  -1   0   -0.48    1.24
  -9  -1   0   -0.22    1.23
   9  -1   0   -0.50    0.96
  -9  -1   0   -0.17    1.28
   9  -1   0   -0.35    1.41
  -9  -1   0    0.79    0.87
  -9  -1   0    1.47    1.05
  -9  -1   0   -0.53    1.16
   9  -1   0   -0.52    1.35
   9  -1   0    1.71    0.95
   9  -1   0    2.01    1.35
  -9  -1   0    0.01    0.92
   9  -1   0   -0.60    1.11
   9  -1   0    0.93    1.17
  -9   1   0    0.30    1.16
  -9   1   0    1.36    1.07
  -9   1   0   -1.00    1.06
   9   1   0    0.94    1.21
  -9   1   0    0.10    1.35
   9   1   0    1.52    1.20
   9   1   0    1.10    1.61
   9   1   0    2.28    1.15
  -9   1   0    0.39    1.28
   9   1   0    1.39    1.18
   9   1   0    1.93    0.86
   9   1   0    0.85    1.23
   9   1   0    1.51    1.58
  -9   1   0    0.70    0.89
  -9   1   0    1.05    0.97
   9   1   0    0.92    0.58
  -9   1   0    0.06    1.06
  -9   1   0    1.01    0.87
  -9   1   0    3.33    1.30
 -10  -1   0    9.07    1.67
  10  -1   0    7.68    1.07
  10  -1   0    5.33    1.51
  10  -1   0    6.16    1.80
  10  -1   0    5.74    1.68
 -10   1   0    7.53    1.72
 -10   1   0    6.19    1.50
  10   1   0    8.49    1.80
  10   1   0    7.51    0.98
 -10   1   0    6.10    1.26
 -10   1   0    7.50    1.70
  10   1   0    5.77    1.70
   0  -2   0  927.20   54.89
   0  -2   0  952.74   54.41
   0   2   0  875.08   54.52
   0   2   0  857.03   54.97
  -1  -2   0  125.81   11.75
  -1  -2   0  128.52    7.51
   1  -2   0  131.38    7.53
   1  -2   0  114.94   14.83
   1  -2   0  132.30    7.57
  -1  -2   0  126.86    7.61
  -1  -2   0  132.71    7.57
  -1  -2   0  135.11    7.60
  -1  -2   0  130.48    7.80
  -1  -2   0  127.86   12.65
  -1  -2   0  133.32    7.52
  -1  -2   0  126.70    7.51
   1  -2   0  129.42    7.51
   1  -2   0  129.19    7.48
   1  -2   0  133.65    7.70
   1  -2   0  129.66    7.44
   1  -2   0  126.82    7.68
  -1  -2   0  133.64    7.75
  -1  -2   0  129.18    7.83
  -1  -2   0  130.18    7.49
   1  -2   0  136.06   14.32
  -1  -2   0  130.96    7.74
   1  -2   0  133.43    7.60
   1  -2   0  127.86    7.60
  -1  -2   0  131.41    7.66
   1  -2   0  129.18    7.49
   1   2   0  126.28    7.51
   1   2   0  119.97    7.76
   1   2   0  133.64   11.87
  -1   2   0  114.38    7.45
   1   2   0  126.85    7.51
   1   2   0  125.87    7.82
   1   2   0  119.90   12.76
  -1   2   0  126.24    8.03
   1   2   0  121.47    7.50
  -1   2   0  123.41    7.66
   1   2   0  134.76    7.65
  -1   2   0  121.11    7.57
  -1   2   0  123.13    7.95
   1   2   0  119.21    7.64
   2  -2   0  559.70   46.76
  -2  -2   0  577.70   34.38
  -2  -2   0  601.36   46.81
  -2  -2   0  535.57   33.85
   2  -2   0  568.05   34.53
   2  -2   0  565.35   49.52
  -2  -2   0  567.39   34.44
   2  -2   0  553.35   34.59
  -2  -2   0  611.85   44.81
   2  -2   0  541.52   33.79
   2   2   0  614.39   34.38
   2   2   0  547.01   42.16
  -2   2   0  623.07   34.73
  -2   2   0  613.05   34.59
   2   2   0  543.60   43.47
  -2   2   0  608.87   48.25
   2   2   0  625.51   34.50
  -2   2   0  630.69   46.47
   3  -2   0   32.12    2.27
   3  -2   0   28.44    2.14
   3  -2   0   31.55    2.14
   3  -2   0   33.35    2.41
  -3  -2   0   31.65    2.34
   3  -2   0   31.36    2.41
   3  -2   0   27.58    2.28
  -3  -2   0   30.66    2.11
  -3  -2   0   30.50    2.12
  -3  -2   0   31.31    3.19
  -3  -2   0   31.95    2.50
  -3  -2   0   29.73    2.01
   3  -2   0   29.07    3.32
   3  -2   0   32.31    2.25
  -3  -2   0   30.09    1.92
  -3  -2   0   31.48    2.36
   3  -2   0   30.03    2.39
  -3  -2   0   26.70    3.00
  -3  -2   0   31.57    2.22
   3  -2   0   28.09    2.07
   3  -2   0   31.70    3.29
   3  -2   0   30.75    2.15
   3  -2   0   32.73    2.07
   3   2   0   33.26    1.93
   3   2   0   31.38    2.20
   3   2   0   32.42    2.51
  -3   2   0   31.42    2.47
  -3   2   0   32.22    2.45
  -3   2   0   34.14    2.45
   3   2   0   31.83    2.38
  -3   2   0   32.07    2.35
  -3   2   0   33.55    2.08
  -3   2   0   33.31    2.17
  -3   2   0   33.00    3.40
  -3   2   0   35.27    3.33
   3   2   0   33.17    2.15
   3   2   0   31.17    2.30
  -3   2   0   32.84    2.19
   3   2   0   32.12    2.10
   3   2   0   33.54    2.04
  -3   2   0   34.01    2.15
   3   2   0   33.25    2.22
  -3   2   0   33.99    2.14
  -3   2   0   30.12    2.24
   4  -2   0   37.79    2.90
   4  -2   0   33.96    2.43
  -4  -2   0   33.84    2.37
  -4  -2   0   35.05    2.14
   4  -2   0   38.34    4.19
   4  -2   0   32.58    2.28
   4  -2   0   35.46    2.56
   4  -2   0   34.84    2.57
  -4  -2   0   36.13    2.75
   4  -2   0   35.19    2.77
  -4  -2   0   35.65    2.91
  -4  -2   0   31.85    2.26
  -4  -2   0   36.02    3.89
   4  -2   0   33.60    2.49
  -4  -2   0   32.73    2.47
  -4  -2   0   35.99    2.42
  -4  -2   0   35.38    2.88
  -4  -2   0   32.67    2.65
   4  -2   0   35.21    2.48
   4  -2   0   35.82    2.32
   4  -2   0   35.75    2.69
  -4  -2   0   34.40    3.73
   4  -2   0   38.38    4.07
   4  -2   0   35.07    2.81
   4   2   0   33.05    2.28
  -4   2   0   35.45    2.82
  -4   2   0   36.56    2.72
   4   2   0   32.90    2.41
   4   2   0   33.36    2.39
  -4   2   0   33.15    2.45
  -4   2   0   31.88    2.44
   4   2   0   37.27    2.74
  -4   2   0   35.35    2.57
  -4   2   0   34.42    2.79
   4   2   0   34.98    2.75
  -4   2   0   33.75    3.89
  -4   2   0   34.94    2.36
   4   2   0   33.29    3.64
  -4   2   0   35.89    2.33
  -4   2   0   37.05    4.11
   4   2   0   35.70    2.51
   4   2   0   31.93    2.13
   4   2   0   37.49    3.91
  -4   2   0   34.15    2.67
   4   2   0   34.51    2.54
   4   2   0   37.15    2.92
  -4   2   0   35.01    2.40
   5  -2   0   16.82    3.14
  -5  -2   0   14.11    1.47
  -5  -2   0   17.65    3.32
   5  -2   0   11.96    1.32
  -5  -2   0   13.38    1.22
  -5  -2   0   12.13    1.68
  -5  -2   0   15.12    3.00
  -5  -2   0   14.90    1.20
  -5  -2   0   12.56    1.68
   5  -2   0   13.00    1.46
  -5  -2   0   13.73    1.35
  -5  -2   0   14.97    1.41
   5  -2   0   14.37    1.87
   5  -2   0   14.65    1.45
  -5  -2   0   16.17    1.92
   5  -2   0   13.11    1.21
   5  -2   0   13.73    1.15
   5  -2   0   11.14    2.62
  -5  -2   0   11.44    1.66
  -5  -2   0   12.42    1.47
   5  -2   0   12.75    1.75
  -5  -2   0   12.71    1.38
   5  -2   0   13.20    1.43
  -5  -2   0   11.97    0.96
   5  -2   0   11.89    1.67
   5  -2   0   13.53    1.46
   5  -2   0   12.62    1.34
  -5   2   0    9.63    1.51
  -5   2   0   12.47    1.67
   5   2   0   10.98    0.94
   5   2   0   12.37    1.74
   5   2   0   11.36    1.42
  -5   2   0   11.57    1.76
  -5   2   0   10.68    1.29
  -5   2   0   11.83    1.17
   5   2   0   12.38    2.71
   5   2   0   10.07    1.16
   5   2   0   10.04    1.44
  -5   2   0   11.37    1.19
   5   2   0   13.03    2.87
   5   2   0   10.81    1.33
  -5   2   0   10.82    1.39
   5   2   0   10.34    1.70
  -5   2   0   11.85    3.17
  -5   2   0   12.25    1.27
  -5   2   0   11.47    1.40
  -5   2   0   12.26    2.96
   5   2   0   11.04    1.38
  -5   2   0   11.37    1.66
  -6  -2   0   17.16    1.57
   6  -2   0   18.12    1.44
  -6  -2   0   16.58    1.72
   6  -2   0   18.98    3.66
   6  -2   0   15.46    3.48
   6  -2   0   13.20    2.03
  -6  -2   0   16.44    2.22
  -6  -2   0   16.09    1.91
  -6  -2   0   19.17    1.57
  -6  -2   0   14.86    1.76
   6  -2   0   15.68    1.64
   6  -2   0   15.33    1.60
  -6  -2   0   15.25    2.19
  -6  -2   0   18.01    3.74
  -6  -2   0   19.19    1.96
   6  -2   0   17.75    2.03
  -6  -2   0   15.62    1.75
  -6  -2   0   16.81    3.51
   6  -2   0   13.47    2.02
  -6  -2   0   16.71    1.25
   6  -2   0   16.26    1.67
   6  -2   0   14.72    1.57
   6  -2   0   14.80    1.74
  -6  -2   0   16.16    2.20
  -6  -2   0   16.32    1.53
  -6   2   0   15.36    1.65
  -6   2   0   16.42    1.52
   6   2   0   13.81    1.95
  -6   2   0   16.67    3.72
   6   2   0   13.87    3.53
   6   2   0   15.14    1.40
   6   2   0   17.26    2.18
   6   2   0   13.27    2.06
  -6   2   0   15.52    2.04
  -6   2   0   15.43    2.16
   6   2   0   14.93    1.82
  -6   2   0   14.41    1.54
   6   2   0   15.04    1.70
   6   2   0   16.52    1.65
  -6   2   0   16.29    1.88
  -6   2   0   13.17    1.93
  -6   2   0   12.91    1.55
   6   2   0   15.41    3.36
   6   2   0   15.37    1.20
   6   2   0   14.80    1.69
  -6   2   0   16.83    3.92
   7  -2   0    0.86    1.10
  -7  -2   0    0.05    1.04
   7  -2   0    0.74    1.46
  -7  -2   0    0.21    0.79
  -7  -2   0    1.06    0.88
  -7  -2   0    1.57    1.12
   7  -2   0    0.67    0.66
  -7  -2   0    1.26    0.78
   7  -2   0    1.41    0.82
   7  -2   0    0.99    1.41
   7  -2   0    2.25    1.02
   7  -2   0    1.61    0.85
  -7  -2   0    1.70    1.15
  -7  -2   0    1.82    0.88
   7  -2   0    1.29    1.06
  -7  -2   0    1.62    0.51
   7  -2   0    2.34    0.66
  -7  -2   0    4.29    2.96
  -7  -2   0    1.31    0.71
  -7  -2   0   -0.44    2.48
   7  -2   0    1.28    0.74
  -7  -2   0    1.93    0.95
  -7  -2   0    1.51    0.70
  -7  -2   0    0.96    0.92
  -7   2   0    2.16    0.77
   7   2   0    1.60    1.15
   7   2   0    3.03    1.10
   7   2   0    0.15    2.50
  -7   2   0    2.88    1.19
  -7   2   0    2.76    0.85
   7   2   0    2.81    0.50
  -7   2   0    2.82    0.89
   7   2   0    2.61    1.02
   7   2   0    1.77    0.90
  -7   2   0    3.15    1.07
   7   2   0    2.39    0.92
   7   2   0    2.72    0.69
   7   2   0    6.14    3.24
  -7   2   0    4.45    3.04
   7   2   0    2.35    1.35
  -7   2   0    3.07    1.18
   7   2   0    2.31    1.27
  -7   2   0   -0.73    2.84
  -8  -2   0    3.22    1.15
   8  -2   0    1.04    1.24
   8  -2   0    1.71    0.84
  -8  -2   0    2.21    1.24
   8  -2   0    2.06    1.38
  -8  -2   0    1.38    0.87
   8  -2   0    0.87    0.85
  -8  -2   0    0.14    1.15
   8  -2   0    2.35    0.90
   8  -2   0    2.51    0.74
   8  -2   0    1.21    1.00
  -8  -2   0    1.73    1.44
   8  -2   0    3.37    1.25
   8  -2   0    1.78    0.83
  -8  -2   0    1.71    0.98
  -8  -2   0    1.54    0.82
   8  -2   0    2.18    1.04
  -8  -2   0    0.81    0.89
   8   2   0    3.10    1.27
   8   2   0    2.37    1.45
   8   2   0    1.24    0.63
   8   2   0    2.09    1.08
  -8   2   0    0.80    0.87
  -8   2   0    1.03    0.73
  -8   2   0    1.36    1.27
   8   2   0    1.70    0.99
  -8   2   0    1.99    1.27
   8   2   0    1.99    0.43
  -8   2   0    1.54    1.02
  -8   2   0    2.24    0.87
   8   2   0    1.03    0.75
   8   2   0    1.77    1.55
   8   2   0    1.32    0.96
  -8   2   0    0.45    0.78
   8   2   0    1.89    0.51
  -8   2   0    3.03    1.22
  -8   2   0    1.96    1.12
  -8   2   0    3.02    1.00
  -9  -2   0   11.42    1.86
  -9  -2   0    9.80    2.18
  -9  -2   0   11.73    2.18
   9  -2   0   11.45    2.08
   9  -2   0   17.00    2.03
   9  -2   0   15.31    1.89
   9  -2   0   11.68    2.53
   9  -2   0   13.06    2.58
   9  -2   0   11.38    2.64
   9  -2   0   13.89    1.49
   9  -2   0   12.46    1.54
  -9  -2   0   10.94    2.38
   9  -2   0   12.21    1.79
   9  -2   0   13.47    2.42
  -9   2   0   11.01    2.20
   9   2   0   13.41    2.28
   9   2   0    9.20    2.37
  -9   2   0   16.63    2.09
   9   2   0   13.29    1.24
   9   2   0   12.67    1.57
  -9   2   0   12.06    2.07
  -9   2   0   15.62    1.85
   9   2   0   13.69    2.08
  -9   2   0   11.18    1.63
  -9   2   0   13.84    1.85
  -9   2   0   13.98    2.17
   9   2   0   13.41    2.95
  -9   2   0    9.67    2.24
   9   2   0   13.15    2.56
   9   2   0   14.09    1.97
 -10  -2   0    8.15    1.72
  10  -2   0    6.22    1.39
  10  -2   0    5.53    1.08
  10  -2   0    3.65    1.36
  10  -2   0    3.72    1.61
 -10  -2   0    6.07    1.64
 -10  -2   0    3.95    1.32
 -10   2   0    5.82    1.32
 -10   2   0    5.93    1.66
  10   2   0    5.35    0.76
  10   2   0    8.62    1.77
 -10   2   0    5.87    1.44
 -10   2   0    5.66    1.23
  10   2   0    8.09    1.75
   0  -3   0   -0.02    0.14
   0  -3   0    0.00    0.23
   0  -3   0    0.28    0.14
   0  -3   0    0.06    0.10
   0  -3   0   -0.23    0.33
   0  -3   0    0.10    0.26
   0  -3   0    0.30    0.24
   0  -3   0    0.05    0.17
   0  -3   0   -0.08    0.19
   0  -3   0   -0.02    0.22
   0  -3   0    0.01    0.27
   0  -3   0    0.12    0.25
   0  -3   0    0.09    0.22
   0  -3   0    0.87    2.38
   0  -3   0    0.02    0.28
   0  -3   0   -3.81    2.21
   0  -3   0    0.05    0.17
   0  -3   0    0.03    0.10
   0   3   0   -0.03    0.09
   0   3   0   -0.04    0.23
   0   3   0    0.05    0.13
   0   3   0    0.05    0.17
   0   3   0   -0.21    0.18
   0   3   0    0.27    0.26
   0   3   0    0.23    0.35
   0   3   0   -0.11    0.24
   0   3   0    0.22    0.28
   0   3   0    0.14    0.36
   0   3   0    0.12    0.27
   0   3   0    0.04    0.11
   0   3   0    0.20    0.25
   0   3   0   -0.13    0.13
   0   3   0   -0.09    2.79
   0   3   0    2.19    2.57
   0   3   0    0.07    0.25
  -1  -3   0   32.52    2.28
  -1  -3   0   32.23    2.15
   1  -3   0   38.18    9.50
  -1  -3   0   34.05    1.94
   1  -3   0   31.82    2.27
   1  -3   0   32.37    2.10
  -1  -3   0   34.98    2.36
  -1  -3   0   34.09    2.18
  -1  -3   0   34.59    2.36
   1  -3   0   32.88    7.97
   1  -3   0   33.53    2.10
   1  -3   0   31.78    2.00
  -1  -3   0   34.77    2.09
  -1  -3   0   31.41    2.29
   1  -3   0   32.60    2.01
   1  -3   0   22.30    7.52
  -1  -3   0   35.51    6.11
  -1  -3   0   31.36    2.04
  -1  -3   0   34.79    2.09
  -1  -3   0   35.60    2.26
  -1  -3   0   29.88    2.34
  -1  -3   0   33.44    2.01
   1  -3   0   31.74    1.94
  -1  -3   0   33.15    1.95
   1  -3   0   34.78    2.16
  -1  -3   0   38.15    6.75
   1  -3   0   31.41    2.31
   1  -3   0   30.41    2.00
   1  -3   0   32.50    2.13
  -1  -3   0   33.23    2.03
   1  -3   0   21.23    6.78
  -1  -3   0   34.38    2.23
   1   3   0   31.82    7.40
   1   3   0   30.50    2.00
   1   3   0   32.16    2.01
  -1   3   0   29.54    2.28
   1   3   0   31.29    2.28
   1   3   0   30.80    2.19
  -1   3   0   33.19    2.60
  -1   3   0   31.93    2.00
  -1   3   0   33.77    2.20
  -1   3   0   30.95    2.56
   1   3   0   32.08    2.07
   1   3   0   31.63    2.26
   1   3   0   34.19    6.74
  -1   3   0   32.56    2.31
  -1   3   0   31.79    2.06
   1   3   0   31.55    2.21
  -1   3   0   31.43    2.13
  -1   3   0   30.67    1.97
  -1   3   0   33.42    2.54
  -1   3   0   33.69    2.14
  -1   3   0   32.96    2.02
  -1   3   0   30.78    2.11
  -1   3   0   30.67    2.11
   1   3   0   31.43    1.94
   1   3   0   29.65    1.93
   1   3   0   32.04    2.30
   1   3   0   32.05    2.04
  -1   3   0   30.35    1.99
  -1   3   0   35.01    2.57
   2  -3   0   68.24    4.38
  -2  -3   0   72.03    5.15
  -2  -3   0   67.19    4.56
   2  -3   0   69.58    4.44
   2  -3   0   65.64    4.60
   2  -3   0   67.51    4.44
  -2  -3   0   72.78    4.61
  -2  -3   0   66.55    4.41
  -2  -3   0   72.32    4.56
  -2  -3   0   68.17    4.36
  -2  -3   0   73.84    4.85
   2  -3   0   68.29    4.36
   2  -3   0   71.36    4.55
  -2  -3   0   69.65    4.36
  -2  -3   0   68.84    4.51
  -2  -3   0   66.02    4.40
   2  -3   0   67.08    4.41
   2  -3   0   69.48    4.71
   2  -3   0   68.04    4.63
  -2  -3   0   69.40    4.72
  -2  -3   0   74.10    4.85
  -2  -3   0   67.14    4.49
  -2  -3   0   73.70    5.11
  -2  -3   0   68.37    4.47
   2  -3   0   74.26    5.32
   2  -3   0   69.71    4.52
  -2   3   0   87.76    5.49
  -2   3   0   85.00    4.71
  -2   3   0   84.85    5.57
   2   3   0   82.12    5.19
  -2   3   0   79.50    4.45
  -2   3   0   79.57    4.26
   2   3   0   83.91    5.14
   2   3   0   84.52    4.45
   2   3   0   81.64    4.67
  -2   3   0   80.43    4.33
  -2   3   0   79.88    4.67
   3  -3   0  241.61   13.99
  -3  -3   0  238.58   14.46
   3  -3   0  237.30   13.93
  -3  -3   0  248.65   13.99
  -3  -3   0  243.06   15.13
   3  -3   0  247.20   14.38
  -3  -3   0  246.91   13.98
  -3  -3   0  248.10   14.24
  -3  -3   0  245.17   15.26
  -3  -3   0  247.51   14.22
  -3  -3   0  246.85   14.06
   3  -3   0  242.34   14.06
   3  -3   0  250.85   14.28
   3  -3   0  239.06   14.34
  -3  -3   0  235.93   13.90
   3  -3   0  246.04   14.26
   3  -3   0  233.51   14.03
  -3  -3   0  240.31   14.53
   3  -3   0  242.44   14.33
   3  -3   0  237.88   15.55
   3  -3   0  250.18   14.15
  -3  -3   0  245.26   14.18
   3  -3   0  240.91   14.01
  -3  -3   0  237.14   14.10
   3  -3   0  243.66   15.45
  -3   3   0  228.25   15.32
  -3   3   0  230.64   13.93
  -3   3   0  234.74   14.13
   3   3   0  247.94   15.24
  -3   3   0  225.99   15.43
   3   3   0  241.41   14.44
  -3   3   0  228.77   14.31
  -3   3   0  229.50   14.03
   3   3   0  237.10   15.06
  -3   3   0  233.68   14.15
   3   3   0  224.48   13.96
   3   3   0  230.72   14.07
  -3   3   0  223.06   13.94
   3   3   0  224.06   14.11
   3   3   0  233.16   14.21
   3   3   0  230.24   14.00
  -4  -3   0   21.47    1.95
   4  -3   0   23.42    1.94
   4  -3   0   23.00    3.45
  -4  -3   0   22.88    2.03
  -4  -3   0   23.57    1.89
  -4  -3   0   21.73    1.43
   4  -3   0   24.48    2.11
  -4  -3   0   23.51    1.92
  -4  -3   0   21.69    2.94
   4  -3   0   22.10    1.75
   4  -3   0   23.08    1.66
  -4  -3   0   20.43    1.68
   4  -3   0   21.57    2.02
   4  -3   0   22.61    1.73
  -4  -3   0   20.91    2.90
   4  -3   0   23.12    2.12
  -4  -3   0   21.34    1.71
   4  -3   0   25.71    3.73
  -4  -3   0   24.40    2.28
  -4  -3   0   22.15    1.55
  -4  -3   0   20.69    2.22
   4  -3   0   23.84    2.07
   4  -3   0   22.93    1.71
   4  -3   0   23.98    1.91
   4  -3   0   21.13    1.76
   4   3   0   30.61    3.19
   4   3   0   25.93    3.04
  -5  -3   0  146.71   10.16
   5  -3   0  130.24    7.85
   5  -3   0  131.45    8.15
  -5  -3   0  130.56    7.67
  -5  -3   0  129.06    7.32
   5  -3   0  132.14    7.69
  -5  -3   0  133.38    8.11
   5  -3   0  136.43    7.88
  -5  -3   0  134.99    7.89
  -5  -3   0  127.14    7.48
  -5  -3   0  133.88    8.39
  -5  -3   0  140.32    7.72
  -5  -3   0  134.02    8.14
   5  -3   0  129.23    9.87
  -5  -3   0  130.56    8.40
   5  -3   0  135.50    7.58
   5  -3   0  130.50   10.13
   5  -3   0  134.32    7.98
   5  -3   0  135.23    7.82
  -5  -3   0  131.86    7.82
   5  -3   0  128.23    7.54
  -5  -3   0  127.36    9.60
   5  -3   0  137.82    7.77
   5  -3   0  133.54    8.26
   5  -3   0  135.94    8.34
  -5   3   0  114.82    9.90
  -5   3   0  107.06    9.52
   5   3   0  108.37    8.15
   5   3   0  107.30    7.90
   5   3   0  109.76    7.61
  -5   3   0  108.24    7.65
  -5   3   0  113.36    7.53
  -5   3   0  111.68    7.81
  -5   3   0  108.15    7.86
   5   3   0  107.48    7.56
   5   3   0  114.93    8.02
   5   3   0  108.47    7.68
  -5   3   0  108.46    8.05
   5   3   0  108.89    7.71
  -6  -3   0   58.94    4.63
  -6  -3   0   54.50    3.67
  -6  -3   0   55.90    4.09
  -6  -3   0   58.66    4.57
   6  -3   0   56.76    4.29
   6  -3   0   58.77    4.19
   6  -3   0   57.23    4.62
   6  -3   0   56.71    3.89
  -6  -3   0   57.70    4.11
   6  -3   0   60.85    4.74
   6  -3   0   56.36    4.10
   6  -3   0   56.82    4.24
  -6  -3   0   59.00    4.84
  -6  -3   0   54.85    4.30
  -6  -3   0   55.90    3.89
  -6  -3   0   56.59    4.27
  -6  -3   0   55.92    6.27
   6  -3   0   56.25    4.20
  -6  -3   0   57.11    5.33
   6  -3   0   56.37    4.78
  -6  -3   0   51.96    4.46
  -6  -3   0   52.30    3.92
  -6  -3   0   55.46    6.06
  -6   3   0   62.64    4.46
   6   3   0   67.98    6.67
   6   3   0   69.59    4.77
  -6   3   0   68.34    4.10
   6   3   0   64.08    4.88
  -6   3   0   62.44    4.71
   6   3   0   66.10    4.13
  -6   3   0   61.33    4.19
   6   3   0   65.90    4.27
  -6   3   0   63.67    4.03
  -6   3   0   56.72    6.39
   6   3   0   67.13    4.32
   6   3   0   66.96    4.20
   6   3   0   72.64    4.72
   6   3   0   70.90    6.49
  -6   3   0   63.00    6.81
   6   3   0   67.64    4.00
  -6   3   0   69.75    4.60
  -7  -3   0   14.86    4.11
  -7  -3   0   14.83    2.10
   7  -3   0   12.30    1.60
   7  -3   0   14.31    2.08
  -7  -3   0   15.41    1.67
  -7  -3   0   12.73    2.16
   7  -3   0   14.92    1.67
  -7  -3   0   13.39    1.09
   7  -3   0   11.87    1.64
  -7  -3   0   13.52    1.53
  -7  -3   0   14.46    1.83
  -7  -3   0   12.16    1.66
  -7  -3   0   13.09    1.37
  -7  -3   0   17.36    2.31
  -7  -3   0   13.75    2.26
   7  -3   0   14.22    2.28
   7  -3   0   15.68    2.31
  -7  -3   0   15.59    4.15
  -7  -3   0   14.49    1.90
   7  -3   0   13.17    1.78
   7   3   0   11.15    1.68
   7   3   0   17.81    3.84
  -7   3   0   10.47    1.56
   7   3   0    9.02    1.82
   7   3   0    9.28    1.53
   7   3   0   10.55    2.11
  -7   3   0    6.02    3.32
  -7   3   0   10.49    1.84
  -7   3   0    8.79    1.93
  -7   3   0   11.80    3.82
  -7   3   0    8.12    3.58
   7   3   0   10.74    3.34
   7   3   0   10.14    1.24
   7   3   0    8.78    1.93
   7   3   0    9.85    1.46
  -7   3   0    9.34    1.34
  -7   3   0   11.35    1.46
  -7   3   0   10.07    1.80
  -7   3   0    8.47    3.33
  -8  -3   0   21.12    2.12
  -8  -3   0   21.83    2.22
  -8  -3   0   16.83    2.74
  -8  -3   0   21.61    2.36
   8  -3   0   22.52    3.02
   8  -3   0   21.15    3.11
   8  -3   0   19.19    2.92
   8  -3   0   20.77    2.42
   8  -3   0   19.41    2.91
   8  -3   0   18.46    2.19
   8  -3   0   22.71    2.44
  -8  -3   0   18.96    2.54
  -8  -3   0   18.56    2.82
   8  -3   0   20.26    2.31
   8  -3   0   19.03    1.92
  -8  -3   0   20.87    2.67
  -8  -3   0   17.64    2.31
   8  -3   0   23.36    2.24
   8   3   0   23.46    2.44
   8   3   0   25.84    2.75
  -8   3   0   23.35    2.84
  -8   3   0   20.88    2.46
  -8   3   0   24.11    2.45
  -8   3   0   26.60    2.50
   8   3   0   26.82    2.65
   8   3   0   27.27    3.03
   8   3   0   23.54    2.14
  -8   3   0   26.41    2.29
   8   3   0   21.76    3.10
  -8   3   0   25.34    3.12
  -8   3   0   22.86    2.67
  -8   3   0   23.46    2.10
  -8   3   0   22.55    3.15
   8   3   0   23.80    2.38
  -8   3   0   26.63    2.31
  -9  -3   0   11.73    1.77
   9  -3   0   10.05    1.52
   9  -3   0    8.69    2.23
  -9  -3   0   10.19    2.19
  -9  -3   0   10.60    2.88
   9  -3   0    9.07    2.58
  -9  -3   0    6.10    1.96
   9  -3   0    6.89    2.13
   9  -3   0    8.67    1.64
  -9  -3   0   12.23    1.95
   9  -3   0   10.60    2.01
  -9  -3   0    7.52    1.54
   9  -3   0   11.76    1.42
   9  -3   0   12.64    2.39
  -9  -3   0    7.23    2.01
   9  -3   0   12.22    1.87
   9  -3   0   10.13    1.64
  -9  -3   0    8.47    2.27
   9   3   0   10.77    2.28
  -9   3   0    9.33    2.10
   9   3   0    9.92    2.18
  -9   3   0    8.17    2.24
  -9   3   0    5.86    1.75
   9   3   0   10.39    2.31
  -9   3   0    8.99    1.52
  -9   3   0    8.97    1.56
  -9   3   0    6.52    1.67
  -9   3   0    9.73    1.36
   9   3   0    8.90    1.55
   9   3   0   10.49    1.75
   9   3   0   10.14    1.70
  -9   3   0   10.35    1.71
   9   3   0    9.51    2.18
  -9   3   0    8.57    1.73
  10  -3   0    6.42    1.19
  10  -3   0    5.52    1.40
  10  -3   0    4.38    1.64
  10  -3   0    4.53    1.78
 -10  -3   0    7.47    1.47
 -10  -3   0    3.93    1.35
  10   3   0    6.75    1.58
 -10   3   0    4.26    1.55
 -10   3   0    5.12    1.14
 -10   3   0    7.62    1.64
 -10   3   0    4.65    1.34
   0  -4   0  261.21   16.71
   0  -4   0  263.09   16.27
   0  -4   0  284.39   16.57
   0  -4   0  263.77   16.42
   0  -4   0  270.74   16.55
   0  -4   0  253.30   16.58
   0  -4   0  257.79   16.55
   0   4   0  309.03   16.28
   0   4   0  291.96   16.28
   0   4   0  302.16   16.61
   0   4   0  302.17   16.70
   0   4   0  284.78   16.75
   0   4   0  283.80   16.66
   0   4   0  296.03   16.67
   0   4   0  292.13   16.70
   1  -4   0  317.32   18.75
   1  -4   0  318.46   18.47
  -1  -4   0  309.92   18.58
  -1  -4   0  312.12   18.74
  -1  -4   0  316.87   18.78
  -1  -4   0  300.15   18.47
   1  -4   0  302.55   18.46
  -1  -4   0  325.34   18.78
  -1  -4   0  311.64   18.56
  -1  -4   0  298.46   18.81
   1  -4   0  305.23   18.47
   1  -4   0  301.11   18.41
   1  -4   0  342.73   18.86
   1  -4   0  313.89   18.56
  -1  -4   0  308.17   18.31
   1   4   0  321.17   18.60
  -1   4   0  310.57   18.93
  -1   4   0  318.60   18.99
  -1   4   0  326.86   18.78
  -1   4   0  317.38   18.73
  -1   4   0  323.54   18.49
   1   4   0  340.93   18.83
  -1   4   0  315.40   19.01
   1   4   0  329.24   18.58
  -1   4   0  314.62   18.90
   1   4   0  321.59   18.31
  -1   4   0  319.62   18.47
  -1   4   0  288.70   18.55
  -1   4   0  316.24   18.46
   1   4   0  348.49   19.30
   1   4   0  310.30   18.55
  -1   4   0  329.84   18.85
   1   4   0  309.33   18.66
  -2  -4   0  108.36    6.21
   2  -4   0  102.81    6.30
   2  -4   0  107.29    6.12
  -2  -4   0  104.24    6.14
  -2  -4   0  104.53    6.33
  -2  -4   0  107.79    6.22
   2  -4   0  102.07    6.21
   2  -4   0  105.20    6.16
   2  -4   0  104.71    6.15
  -2  -4   0   99.47    6.49
  -2  -4   0  104.85    6.35
   2  -4   0  108.15    6.40
   2  -4   0  105.59    6.57
  -2  -4   0  105.36    6.83
  -2  -4   0  105.45    6.68
  -2  -4   0  106.60    6.91
   2  -4   0  108.28    6.24
   2  -4   0  102.97    6.37
  -2  -4   0  109.43    6.22
  -2  -4   0  105.29    6.05
  -2  -4   0  105.94    6.66
   2  -4   0  101.89    6.53
   2  -4   0  106.15    6.07
  -2  -4   0  107.48    6.06
   2   4   0   99.91    6.44
   2   4   0   99.43    6.05
  -2   4   0  103.19    7.21
   2   4   0   97.55    6.74
  -2   4   0   96.73    6.09
  -2   4   0  101.73    7.14
  -2   4   0  101.29    6.37
  -2   4   0  103.09    6.26
  -2   4   0   91.82    7.00
  -2   4   0   98.52    6.12
  -2   4   0   98.30    6.52
   2   4   0   93.19    6.15
  -2   4   0   98.98    6.07
  -2   4   0  102.95    7.07
   2   4   0  110.01    6.50
  -2   4   0   99.18    6.21
   2   4   0   98.74    6.18
  -2   4   0   99.13    6.01
   2   4   0   96.70    6.66
  -2   4   0   98.80    6.14
   2   4   0   98.94    6.04
   2   4   0   99.76    6.18
  -2   4   0   98.74    6.34
  -2   4   0   95.69    6.45
   3  -4   0   85.17    4.95
  -3  -4   0   86.16    5.17
  -3  -4   0   79.41    5.35
  -3  -4   0   83.90    4.83
  -3  -4   0   85.00    4.82
  -3  -4   0   84.53    5.55
   3  -4   0   86.44    5.30
  -3  -4   0   82.52    5.11
  -3  -4   0   88.61    6.05
  -3  -4   0   87.41    6.09
  -3  -4   0   84.47    5.08
   3  -4   0   81.79    5.10
  -3  -4   0   82.69    4.68
  -3  -4   0   83.88    5.53
  -3  -4   0   79.92    5.15
   3  -4   0   82.24    4.83
   3  -4   0   84.93    5.26
   3  -4   0   79.79    4.92
   3  -4   0   83.75    4.85
  -3  -4   0   85.32    4.91
   3  -4   0   85.98    5.33
   3  -4   0   84.91    5.31
  -3  -4   0   84.40    5.00
   3  -4   0   85.99    5.08
   3   4   0   67.71    4.78
  -3   4   0   66.51    5.97
  -3   4   0   68.00    5.15
   3   4   0   68.52    4.92
   3   4   0   65.89    4.97
  -3   4   0   70.41    5.12
   3   4   0   66.57    4.98
   3   4   0   64.48    5.75
   3   4   0   70.64    5.29
   3   4   0   68.82    5.70
  -3   4   0   64.75    6.06
   4  -4   0    6.02    0.83
  -4  -4   0    6.99    1.96
   4  -4   0    6.91    0.89
  -4  -4   0    6.25    1.23
  -4  -4   0    4.58    0.88
  -4  -4   0    6.27    1.76
  -4  -4   0    6.68    1.03
  -4  -4   0    4.68    0.96
  -4  -4   0    5.89    0.67
  -4  -4   0    4.79    1.18
   4  -4   0    6.16    1.24
   4  -4   0    6.00    1.13
  -4  -4   0    5.97    0.93
  -4  -4   0    5.21    0.90
  -4  -4   0    5.53    0.82
  -4  -4   0    5.40    0.52
   4  -4   0    6.14    1.07
   4  -4   0    6.68    1.17
   4  -4   0    5.61    0.93
   4  -4   0    5.11    1.16
   4  -4   0    5.91    0.91
  -4  -4   0    6.86    0.83
   4  -4   0    5.52    0.96
  -4  -4   0    5.30    0.76
   4  -4   0    5.66    0.81
  -4   4   0    9.75    2.36
  -4   4   0    7.55    2.06
  -4   4   0    8.51    1.26
  -4   4   0    8.98    2.29
  -4   4   0   12.69    2.55
   4   4   0   10.25    2.05
  -5  -4   0   24.85    3.87
  -5  -4   0   25.77    2.62
  -5  -4   0   22.61    2.64
   5  -4   0   20.27    2.09
   5  -4   0   23.15    1.88
   5  -4   0   23.00    2.19
  -5  -4   0   22.36    1.91
  -5  -4   0   20.97    2.15
   5  -4   0   26.81    2.10
   5  -4   0   23.11    2.08
   5  -4   0   24.45    1.85
   5  -4   0   22.51    2.30
   5  -4   0   23.66    2.51
  -5  -4   0   22.58    1.91
  -5  -4   0   22.22    1.52
  -5  -4   0   26.01    4.12
  -5  -4   0   21.82    1.67
   5  -4   0   24.32    2.36
  -5  -4   0   21.84    2.24
   5  -4   0   22.58    2.45
  -5  -4   0   25.61    2.13
  -5  -4   0   23.01    2.17
   5  -4   0   23.87    1.96
  -5   4   0   23.54    4.01
   5   4   0   25.70    2.07
  -5   4   0   23.18    3.82
   5   4   0   22.52    1.96
  -5   4   0   26.52    2.53
   5   4   0   24.14    2.60
   5   4   0   29.46    3.69
  -5   4   0   24.28    2.05
   5   4   0   20.99    2.30
  -5   4   0   23.43    4.07
  -5   4   0   25.40    1.92
   5   4   0   24.65    2.25
  -5   4   0   25.74    2.19
  -5   4   0   26.53    4.06
  -5   4   0   24.25    2.38
  -5   4   0   24.29    2.25
   5   4   0   24.50    1.98
   5   4   0   23.97    2.09
  -5   4   0   23.50    1.84
   5   4   0   25.93    1.92
   5   4   0   30.13    3.59
  -6  -4   0    3.75    0.48
   6  -4   0    4.54    1.14
   6  -4   0    4.74    0.87
  -6  -4   0    3.90    1.02
  -6  -4   0    3.03    0.84
   6  -4   0    3.29    1.46
   6  -4   0    3.23    1.14
  -6  -4   0    3.26    0.94
  -6  -4   0    6.22    1.54
  -6  -4   0    5.09    2.73
   6  -4   0    4.43    0.93
   6  -4   0    4.10    1.12
   6  -4   0    4.41    0.85
  -6  -4   0    4.73    1.38
  -6  -4   0    4.28    1.12
  -6  -4   0    4.80    2.42
  -6  -4   0    4.60    0.64
   6  -4   0    3.92    1.07
  -6  -4   0    4.42    0.91
   6  -4   0    5.90    1.14
  -6  -4   0    3.32    1.07
   6  -4   0    3.20    1.07
   6  -4   0    3.06    1.36
  -6   4   0    6.15    2.58
  -6   4   0    4.39    1.48
  -6   4   0    8.43    2.60
  -6   4   0    5.41    1.37
   6   4   0    3.87    0.92
  -6   4   0    5.92    1.18
  -6   4   0    3.58    2.43
   6   4   0    4.45    0.91
  -6   4   0    4.51    1.03
   6   4   0    4.73    0.89
  -6   4   0    4.51    1.03
  -6   4   0    3.37    1.33
   6   4   0    4.95    1.12
   6   4   0    3.46    1.95
   6   4   0    5.07    1.44
  -6   4   0    3.30    2.52
  -6   4   0    6.01    0.92
   6   4   0    5.90    1.17
   6   4   0    1.51    1.77
   7  -4   0    1.54    1.10
  -7  -4   0    2.10    0.58
  -7  -4   0    1.54    0.82
   7  -4   0    1.99    1.43
  -7  -4   0    2.48    1.15
  -7  -4   0    1.48    1.15
  -7  -4   0    0.57    1.03
  -7  -4   0    1.60    0.95
   7  -4   0    2.31    0.78
  -7  -4   0    2.19    2.72
   7  -4   0    1.61    1.29
  -7  -4   0   -1.91    2.64
  -7  -4   0    1.80    0.93
   7  -4   0    1.35    0.76
  -7  -4   0    2.51    0.44
   7  -4   0    2.02    0.89
   7  -4   0    0.75    0.91
  -7  -4   0    2.32    0.89
   7  -4   0    1.35    0.99
   7  -4   0    1.36    1.03
  -7  -4   0    1.34    1.23
  -7  -4   0    1.88    0.89
  -7  -4   0    2.16    1.20
   7  -4   0    2.71    1.22
   7  -4   0    3.54    1.10
  -7   4   0    5.02    3.52
   7   4   0    1.38    0.96
   7   4   0    2.66    0.73
  -7   4   0    5.30    3.23
  -7   4   0    1.71    1.14
  -7   4   0    4.28    3.35
  -7   4   0    2.42    1.06
  -7   4   0    2.12    0.96
  -7   4   0    2.00    0.81
  -7   4   0    2.63    1.44
   7   4   0    1.36    0.76
  -7   4   0    3.09    2.92
   7   4   0    1.70    0.94
  -7   4   0    1.66    1.21
   7   4   0    1.20    1.01
   7   4   0    0.75    1.26
   7   4   0    3.54    1.36
   7   4   0    1.85    0.83
   8  -4   0    5.47    1.54
   8  -4   0    5.97    1.18
  -8  -4   0    6.65    1.31
  -8  -4   0    8.48    1.86
   8  -4   0    6.25    1.96
   8  -4   0    7.27    1.92
   8  -4   0    5.59    1.39
  -8  -4   0    5.59    1.87
  -8  -4   0    4.95    1.53
  -8  -4   0    5.80    1.63
   8  -4   0    9.09    2.13
  -8  -4   0    5.90    1.35
   8  -4   0    6.17    1.47
  -8  -4   0    6.26    1.18
  -8  -4   0    4.65    1.29
   8  -4   0    5.81    1.04
   8  -4   0    7.26    1.57
   8   4   0    4.13    1.26
  -8   4   0    6.90    1.67
  -8   4   0    6.65    1.96
   8   4   0    5.94    1.35
  -8   4   0    5.32    1.61
   8   4   0    7.14    1.37
   8   4   0    5.74    1.58
  -8   4   0    6.92    1.26
  -8   4   0    5.94    1.40
  -8   4   0    5.39    0.93
  -8   4   0    6.59    1.89
  -8   4   0    5.03    1.23
   8   4   0    7.26    1.04
  -8   4   0    8.87    1.32
   8   4   0    5.26    1.82
   8   4   0    4.74    1.60
   8   4   0    6.22    1.23
  -8   4   0    8.02    1.52
   9  -4   0    2.32    0.90
  -9  -4   0    1.48    0.97
  -9  -4   0    2.28    1.19
  -9  -4   0    2.77    1.12
   9  -4   0    0.90    1.23
  -9  -4   0    1.60    0.97
  -9  -4   0    1.06    1.04
   9  -4   0    5.28    1.61
   9  -4   0    3.30    1.19
  -9   4   0    1.78    0.94
  -9   4   0    1.95    0.78
   9   4   0    2.68    1.12
   9   4   0    3.74    1.20
  -9   4   0    3.49    1.08
   9   4   0    2.74    1.22
  -9   4   0    2.53    1.12
  -9   4   0    1.95    1.23
   0  -5   0    0.37    0.44
   0  -5   0    0.08    0.45
   0  -5   0    0.21    0.23
   0  -5   0    0.32    0.17
   0  -5   0    0.11    0.37
   0  -5   0    0.42    0.39
   0  -5   0    0.50    0.49
   0  -5   0    0.29    0.21
   0  -5   0    0.44    0.43
   0  -5   0    0.15    0.30
   0  -5   0    0.34    0.56
   0  -5   0    0.51    0.34
   0  -5   0    0.21    0.30
   0   5   0    0.11    0.20
   0   5   0    0.31    0.43
   0   5   0    0.73    0.33
   0   5   0   -0.28    0.38
   0   5   0    0.13    0.43
   0   5   0    0.29    0.16
   0   5   0    0.26    0.16
   0   5   0    0.51    0.49
   0   5   0   -0.03    0.43
   0   5   0    0.18    0.20
   0   5   0   -0.05    0.60
   0   5   0    0.32    0.67
   0   5   0    0.11    0.39
   0   5   0    0.86    0.43
   0   5   0    0.53    0.58
   1  -5   0   49.12    3.79
   1  -5   0   50.65    3.53
   1  -5   0   49.86    3.43
   1  -5   0   48.40    3.38
  -1  -5   0   52.94    3.43
  -1  -5   0   50.53    3.48
   1  -5   0   50.97    3.41
   1  -5   0   49.14    3.25
   1  -5   0   49.35    3.24
   1  -5   0   50.39    3.39
  -1  -5   0   51.79    3.18
  -1  -5   0   50.94    3.13
  -1  -5   0   49.28    3.74
   1  -5   0   53.50    3.35
   1  -5   0   49.10    3.24
  -1  -5   0   49.65    3.40
  -1  -5   0   51.98    3.65
  -1  -5   0   47.99    3.70
  -1  -5   0   51.74    3.48
  -1  -5   0   53.03    3.57
  -1  -5   0   52.08    3.33
  -1  -5   0   47.97    3.65
  -1  -5   0   51.21    3.14
  -1  -5   0   49.94    3.47
   1  -5   0   48.76    3.75
  -1  -5   0   50.87    3.19
  -1   5   0   58.95    3.86
  -1   5   0   57.54    3.42
   1   5   0   55.19    3.18
   1   5   0   55.85    3.61
  -1   5   0   58.46    3.97
   1   5   0   57.86    3.75
  -1   5   0   58.81    3.43
  -1   5   0   59.31    3.44
  -1   5   0   56.29    3.25
   1   5   0   55.20    3.18
  -1   5   0   60.39    4.07
  -1   5   0   57.58    3.53
   1   5   0   55.89    3.85
  -1   5   0   54.91    3.25
   1   5   0   56.62    3.13
   1   5   0   54.47    3.40
  -1   5   0   54.41    4.23
   1   5   0   58.13    3.95
   1   5   0   52.69    3.45
  -1   5   0   56.20    3.40
  -1   5   0   56.53    4.17
   1   5   0   54.96    3.13
  -1   5   0   55.42    3.68
   1   5   0   54.81    3.44
  -1   5   0   57.54    3.88
  -1   5   0   55.40    3.32
  -1   5   0   57.17    3.66
  -1   5   0   56.60    3.50
   2  -5   0   96.25    6.32
  -2  -5   0   96.67    6.43
  -2  -5   0   92.85    5.99
  -2  -5   0   98.53    5.87
   2  -5   0   97.00    5.77
  -2  -5   0   96.61    6.38
  -2  -5   0   94.20    6.32
   2  -5   0   90.22    5.56
  -2  -5   0   95.68    5.85
  -2  -5   0   91.45    5.76
   2  -5   0   96.36    6.03
  -2  -5   0   95.97    5.66
  -2  -5   0   93.50    5.64
   2  -5   0   91.15    5.97
   2  -5   0   94.68    5.89
   2  -5   0   95.45    5.78
   2  -5   0   94.55    5.83
  -2  -5   0   98.64    5.82
   2  -5   0   95.20    5.98
   2  -5   0   92.52    5.63
   2  -5   0   99.22    5.77
   2  -5   0   90.36    5.67
   2  -5   0   97.11    6.27
  -2  -5   0   95.72    6.18
  -2  -5   0   96.45    6.40
  -2  -5   0   88.12    6.05
  -2  -5   0   94.43    5.79
  -2  -5   0   92.65    5.99
   2   5   0   96.38    5.77
  -2   5   0   96.29    5.97
   2   5   0   89.91    6.19
  -2   5   0  100.02    6.95
  -2   5   0   96.61    5.67
  -2   5   0   99.17    5.78
   2   5   0   96.21    6.12
  -2   5   0  101.72    6.31
  -2   5   0   98.90    5.84
   2   5   0   96.42    5.86
   2   5   0   98.47    5.65
  -2   5   0   89.68    5.78
   2   5   0   93.94    5.80
   2   5   0   93.51    6.21
  -2   5   0  102.66    5.98
  -2   5   0   94.29    6.74
  -2   5   0   97.47    6.11
  -2   5   0   95.43    5.78
  -2   5   0  101.85    6.87
  -2   5   0   99.50    6.02
   2   5   0  100.30    6.13
   2   5   0   98.00    5.78
  -2   5   0   95.03    6.83
  -2   5   0   96.09    5.97
  -2   5   0   94.92    5.75
  -2   5   0   95.28    6.26
   2   5   0   91.83    6.26
   3  -5   0  145.25    8.48
  -3  -5   0  143.72    9.78
  -3  -5   0  144.41    8.54
  -3  -5   0  145.53    8.91
   3  -5   0  141.24    9.06
   3  -5   0  147.32    8.95
   3  -5   0  147.34    8.93
   3  -5   0  139.97    8.50
   3  -5   0  150.61    8.63
   3  -5   0  148.38    8.74
  -3  -5   0  144.97    9.28
  -3  -5   0  140.62    8.66
   3  -5   0  148.47    8.59
  -3  -5   0  139.78    8.47
   3  -5   0  143.82    9.04
  -3  -5   0  144.47    8.68
  -3  -5   0  142.62    9.22
  -3  -5   0  143.35    8.61
  -3  -5   0  147.34    9.09
  -3  -5   0  143.37    8.46
   3  -5   0  140.01    8.75
   3  -5   0  143.71    8.64
  -3  -5   0  156.88    8.74
  -3  -5   0  136.41    8.79
  -3  -5   0  147.67    8.83
  -3  -5   0  153.12    9.71
  -3   5   0  138.87    8.45
  -3   5   0  138.94    9.90
  -3   5   0  132.97    8.85
  -3   5   0  137.80   10.03
   3   5   0  137.77    8.98
   3   5   0  140.43    8.61
  -3   5   0  139.60    8.71
  -3   5   0  138.18    8.34
   3   5   0  138.77    8.45
  -3   5   0  134.64    8.55
   3   5   0  144.25    9.41
   3   5   0  137.67    8.51
  -3   5   0  142.99    8.96
  -3   5   0  141.17   10.06
  -3   5   0  146.86    9.12
   3   5   0  142.70    8.46
   3   5   0  140.12    8.67
  -3   5   0  139.32    8.56
   3   5   0  131.81    9.40
   3   5   0  141.02    8.67
   3   5   0  155.93    9.01
  -3   5   0  138.12    9.90
  -3   5   0  148.29    8.89
  -4  -5   0   53.63    3.80
  -4  -5   0   53.18    4.15
   4  -5   0   49.34    3.54
  -4  -5   0   48.08    3.19
  -4  -5   0   53.87    3.77
   4  -5   0   50.45    3.59
  -4  -5   0   52.24    4.28
  -4  -5   0   52.02    3.44
  -4  -5   0   63.59    5.26
   4  -5   0   51.22    3.76
   4  -5   0   53.22    3.99
  -4  -5   0   48.19    3.67
   4  -5   0   51.88    3.72
  -4  -5   0   54.29    3.82
  -4  -5   0   50.86    3.41
   4  -5   0   50.75    3.92
   4  -5   0   50.05    3.97
  -4  -5   0   48.35    4.72
   4  -5   0   50.50    3.43
   4  -5   0   50.80    3.55
  -4  -5   0   48.66    3.33
   4  -5   0   49.70    3.44
   4  -5   0   48.66    3.99
  -4  -5   0   50.70    3.50
  -4  -5   0   47.25    3.62
  -4  -5   0   52.00    4.24
  -4  -5   0   52.01    3.80
   4   5   0   55.98    3.43
  -4   5   0   58.27    5.40
  -4   5   0   53.56    3.92
  -4   5   0   57.33    3.58
   4   5   0   53.80    3.45
   4   5   0   62.92    4.22
   4   5   0   57.95    3.48
   4   5   0   55.57    3.73
  -4   5   0   51.23    3.54
   4   5   0   59.02    3.88
   4   5   0   55.75    3.65
  -4   5   0   56.17    3.31
   4   5   0   58.93    5.47
   4   5   0   52.94    5.15
   4   5   0   60.53    3.81
  -4   5   0   56.04    5.37
  -4   5   0   55.83    3.19
  -4   5   0   58.44    3.53
  -4   5   0   53.56    3.95
  -5  -5   0   11.53    2.20
  -5  -5   0    9.13    1.31
   5  -5   0   10.37    1.39
   5  -5   0    8.70    1.67
  -5  -5   0    9.19    1.29
  -5  -5   0    7.23    1.56
   5  -5   0    9.27    1.25
  -5  -5   0   10.06    1.40
   5  -5   0   11.01    1.44
  -5  -5   0   10.50    1.76
   5  -5   0    8.69    1.60
  -5  -5   0   10.33    1.51
  -5  -5   0   10.12    2.54
  -5  -5   0   14.56    2.83
  -5  -5   0    9.42    1.12
   5  -5   0   10.48    1.28
   5  -5   0    9.97    1.17
   5  -5   0    9.37    1.16
   5  -5   0   10.10    1.57
  -5  -5   0    9.94    1.15
   5  -5   0    8.31    1.51
  -5  -5   0    9.54    0.89
  -5  -5   0    9.57    0.74
  -5  -5   0    8.89    1.43
   5  -5   0    6.90    1.33
  -5   5   0    3.41    2.41
   5   5   0    4.27    2.08
  -5   5   0    7.84    2.79
   6  -5   0   18.75    2.21
   6  -5   0   16.95    1.70
  -6  -5   0   15.73    1.14
  -6  -5   0   19.33    2.00
  -6  -5   0   17.96    2.05
  -6  -5   0   16.41    2.00
  -6  -5   0   13.66    1.53
  -6  -5   0   11.90    2.25
  -6  -5   0   21.23    3.83
   6  -5   0   18.30    2.03
   6  -5   0   16.07    1.87
  -6  -5   0   15.96    1.31
   6  -5   0   16.21    1.64
  -6  -5   0   14.75    2.30
   6  -5   0   14.17    2.34
  -6  -5   0   15.98    1.63
   6  -5   0   18.63    2.07
   6  -5   0   16.97    2.19
   6  -5   0   15.57    2.30
   6  -5   0   17.14    1.70
  -6  -5   0   15.23    3.38
  -6  -5   0   16.85    1.64
  -6  -5   0   17.95    2.07
   6  -5   0   18.84    2.00
  -6  -5   0   14.39    1.85
  -6   5   0   15.41    1.68
  -6   5   0   17.30    1.18
  -6   5   0   18.69    1.37
  -6   5   0   15.48    2.01
   6   5   0   18.85    1.67
  -6   5   0   18.13    2.16
  -6   5   0   16.42    3.77
  -6   5   0   18.20    1.70
   6   5   0   24.32    3.96
   6   5   0   17.13    2.07
  -6   5   0   15.81    2.32
   6   5   0   18.26    1.86
  -6   5   0   17.77    1.87
  -6   5   0   14.49    3.70
  -6   5   0   17.90    3.87
   6   5   0   16.40    1.75
   6   5   0   16.63    1.93
   6   5   0   15.25    2.44
  -6   5   0   19.10    4.08
   6   5   0   20.98    3.93
  -7  -5   0   41.20    2.68
  -7  -5   0   43.26    3.26
   7  -5   0   40.96    3.81
  -7  -5   0   43.71    3.69
  -7  -5   0   40.24    2.82
   7  -5   0   44.44    3.24
   7  -5   0   48.40    4.15
  -7  -5   0   40.21    3.70
  -7  -5   0   38.16    3.18
   7  -5   0   40.62    3.77
   7  -5   0   48.89    3.52
   7  -5   0   48.23    3.75
  -7  -5   0   41.81    4.34
  -7  -5   0   44.14    3.80
   7  -5   0   44.35    3.23
   7  -5   0   40.25    3.66
   7  -5   0   41.19    3.43
   7  -5   0   45.43    4.22
  -7  -5   0   50.70    4.44
  -7  -5   0   42.03    3.27
   7  -5   0   44.33    3.33
  -7  -5   0   43.00    3.67
  -7  -5   0   47.75    3.61
  -7   5   0   46.93    3.97
   7   5   0   38.62    3.48
  -7   5   0   46.44    2.96
   7   5   0   45.90    3.31
  -7   5   0   40.70    3.73
  -7   5   0   46.13    3.33
  -7   5   0   45.30    3.37
   7   5   0   44.48    3.79
   7   5   0   44.28    4.30
   7   5   0   48.61    3.33
  -7   5   0   43.83    4.16
  -7   5   0   42.46    3.45
   7   5   0   46.02    3.30
   7   5   0   43.11    3.86
  -7   5   0   46.80    2.76
   7   5   0   43.48    3.32
  -8  -5   0    6.38    1.27
   8  -5   0    6.00    1.50
  -8  -5   0    5.12    1.37
  -8  -5   0    6.91    1.69
   8  -5   0    7.10    1.59
   8  -5   0    5.77    1.59
   8  -5   0    4.63    1.09
   8  -5   0    3.75    1.54
  -8  -5   0    5.54    1.77
  -8  -5   0    8.27    1.58
   8  -5   0    3.85    1.46
  -8  -5   0    6.02    1.62
   8  -5   0    7.34    2.04
   8  -5   0    5.50    1.81
   8  -5   0    6.52    1.21
   8  -5   0    6.11    1.51
  -8  -5   0    8.38    1.34
   8  -5   0    6.17    1.25
   8  -5   0    7.07    2.13
   8   5   0    9.48    1.97
   8   5   0    6.11    1.25
   8   5   0    9.31    1.44
  -8   5   0    8.34    1.88
   8   5   0    9.41    1.61
   8   5   0    8.52    1.22
   8   5   0    7.43    2.10
  -8   5   0    6.57    1.26
   8   5   0    8.52    1.47
  -8   5   0    9.57    1.48
  -8   5   0    9.33    0.89
  -8   5   0    8.37    1.85
  -8   5   0    7.59    2.13
  -8   5   0    5.82    1.31
  -8   5   0    7.32    0.98
  -8   5   0    8.65    1.16
   8   5   0    8.36    1.82
  -8   5   0   10.80    1.70
  -9  -5   0    1.59    1.07
  -9  -5   0    0.35    0.96
   9  -5   0    0.89    0.95
  -9  -5   0    1.60    1.01
   9  -5   0    2.62    1.35
  -9  -5   0    1.33    1.18
  -9  -5   0    0.72    1.17
   9  -5   0    1.90    1.04
   9   5   0    0.55    1.05
   9   5   0    0.48    1.06
  -9   5   0   -0.42    0.43
   9   5   0    1.37    1.00
  -9   5   0    0.52    0.58
  -9   5   0   -0.18    1.03
  -9   5   0   -0.10    0.99
   0  -6   0  122.71    7.39
   0  -6   0  124.62    7.40
   0  -6   0  118.67    7.66
   0  -6   0  126.15    7.96
   0  -6   0  127.65    7.41
   0  -6   0  118.56    7.75
   0  -6   0  119.96    7.64
   0  -6   0  118.26    7.45
   0  -6   0  123.66    7.77
   0  -6   0  120.40    7.62
   0  -6   0  131.23    7.40
   0  -6   0  124.05    7.19
   0  -6   0  120.75    7.12
   0  -6   0  118.51    7.11
   0  -6   0  123.14    7.20
   0  -6   0  125.27    7.68
   0  -6   0  125.54    7.31
   0   6   0  123.05    7.43
   0   6   0  125.48    7.49
   0   6   0  118.01    7.91
   0   6   0  117.97    7.50
   0   6   0  118.93    7.82
   0   6   0  120.93    7.11
   0   6   0  120.80    7.50
   0   6   0  123.94    7.52
   0   6   0  118.29    7.46
   0   6   0  127.13    7.88
   0   6   0  123.82    7.17
  -1  -6   0  217.53   12.32
  -1  -6   0  219.53   12.19
   1  -6   0  204.30   12.20
   1  -6   0  200.48   12.01
  -1  -6   0  212.25   12.49
  -1  -6   0  216.42   12.66
  -1  -6   0  208.53   12.48
   1  -6   0  206.57   11.96
  -1  -6   0  212.48   12.27
  -1  -6   0  207.85   12.35
  -1  -6   0  209.36   11.81
   1  -6   0  209.93   12.11
  -1  -6   0  213.87   12.24
   1  -6   0  203.76   12.10
   1  -6   0  223.37   12.66
   1  -6   0  206.31   11.96
  -1  -6   0  210.28   11.84
   1  -6   0  211.00   12.35
  -1  -6   0  203.71   12.53
   1  -6   0  209.96   12.76
  -1  -6   0  212.06   12.19
   1  -6   0  205.00   12.09
  -1  -6   0  212.12   12.67
  -1  -6   0  209.57   12.08
   1  -6   0  216.95   12.21
  -1   6   0  214.58   12.68
  -1   6   0  201.70   12.27
  -1   6   0  189.01   12.16
   1   6   0  198.72   12.53
  -1   6   0  200.89   12.08
  -1   6   0  194.77   12.64
  -1   6   0  213.30   12.51
  -1   6   0  192.75   12.64
   1   6   0  195.05   12.32
  -1   6   0  200.64   12.76
  -1   6   0  201.23   12.27
   1   6   0  199.35   12.70
  -1   6   0  204.93   12.17
   1   6   0  186.74   12.61
  -1   6   0  201.83   11.96
  -1   6   0  193.57   12.46
  -1   6   0  195.56   11.94
  -1   6   0  200.20   12.11
  -1   6   0  202.13   12.60
  -1   6   0  200.90   12.68
   1   6   0  187.86   12.19
  -1   6   0  198.58   12.05
   2  -6   0   14.67    1.39
  -2  -6   0   12.94    1.40
  -2  -6   0   14.45    0.98
  -2  -6   0   12.23    1.48
   2  -6   0   13.71    1.74
  -2  -6   0   13.52    1.10
  -2  -6   0   12.58    1.24
  -2  -6   0   12.47    1.23
   2  -6   0   14.39    1.46
  -2  -6   0   12.54    1.53
  -2  -6   0   14.09    1.60
   2  -6   0   15.23    1.82
  -2  -6   0   12.22    1.45
  -2  -6   0   13.63    0.98
  -2  -6   0   12.83    1.44
  -2  -6   0   14.01    1.69
   2  -6   0   14.66    1.24
   2  -6   0   13.83    1.39
  -2  -6   0   11.96    1.57
  -2  -6   0   13.27    1.09
   2  -6   0   13.97    1.06
   2  -6   0   13.71    0.93
   2  -6   0   12.54    1.20
   2  -6   0   15.68    1.18
   2  -6   0   13.41    1.16
   2  -6   0   13.96    1.03
   2  -6   0   13.98    1.38
  -2  -6   0   13.19    1.79
   2   6   0   13.41    1.49
  -2   6   0   16.09    1.94
  -2   6   0   15.15    1.61
  -2   6   0   16.82    2.68
   2   6   0   14.64    1.09
  -2   6   0   13.84    1.47
  -2   6   0   14.53    1.25
   2   6   0   14.28    1.34
   2   6   0   14.92    1.84
   2   6   0   15.13    0.98
  -2   6   0   12.93    1.35
  -2   6   0   15.17    1.08
  -2   6   0   15.96    1.33
  -2   6   0   15.62    1.41
  -2   6   0   16.84    2.17
   2   6   0   14.79    1.23
   2   6   0   14.80    1.56
  -2   6   0   13.68    1.15
  -2   6   0   14.80    1.29
  -2   6   0   14.44    1.16
  -2   6   0   14.53    2.15
  -2   6   0   15.93    1.57
  -2   6   0   14.67    1.82
   2   6   0   14.70    1.62
   2   6   0   14.75    1.63
   3  -6   0   58.18    3.94
  -3  -6   0   47.04    4.22
   3  -6   0   54.08    4.03
   3  -6   0   51.50    4.17
  -3  -6   0   51.35    3.60
  -3  -6   0   65.28    4.37
  -3  -6   0   52.62    4.69
  -3  -6   0   53.34    3.76
  -3  -6   0   52.77    4.39
  -3  -6   0   48.96    3.67
  -3  -6   0   53.00    3.94
  -3  -6   0   52.00    3.52
   3  -6   0   52.25    3.75
  -3  -6   0   53.88    3.74
   3  -6   0   48.35    3.72
  -3  -6   0   53.98    3.92
   3  -6   0   52.20    3.61
  -3  -6   0   54.80    4.64
  -3  -6   0   48.43    4.11
   3  -6   0   51.58    3.68
   3  -6   0   52.88    3.53
   3  -6   0   51.01    4.24
   3  -6   0   53.01    3.66
  -3  -6   0   55.02    4.00
   3  -6   0   51.32    3.96
   3   6   0   62.66    3.52
  -3   6   0   58.43    4.08
   3   6   0   60.57    4.54
  -3   6   0   63.52    3.76
  -3   6   0   57.26    3.88
  -3   6   0   57.32    5.11
  -3   6   0   59.72    3.58
  -3   6   0   60.47    3.66
   3   6   0   60.17    4.25
  -3   6   0   66.73    5.19
   3   6   0   59.41    4.43
   3   6   0   65.20    4.24
  -3   6   0   59.68    3.99
  -3   6   0   62.59    3.66
  -3   6   0   62.80    4.27
  -3   6   0   55.37    5.15
  -3   6   0   60.48    3.99
   3   6   0   55.74    3.71
  -3   6   0   61.09    3.94
   3   6   0   61.16    3.73
   3   6   0   61.92    3.73
  -3   6   0   61.06    3.44
  -3   6   0   62.72    4.37
  -3   6   0   63.65    5.24
   3   6   0   60.77    3.52
  -3   6   0   60.62    3.68
  -4  -6   0    5.97    1.04
  -4  -6   0    7.49    1.56
  -4  -6   0    6.25    0.91
  -4  -6   0    7.45    1.22
  -4  -6   0    5.91    1.40
   4  -6   0    6.28    1.08
   4  -6   0    7.18    1.08
   4  -6   0    5.60    0.97
   4  -6   0    6.50    0.95
  -4  -6   0    4.73    0.89
  -4  -6   0    6.38    0.82
   4  -6   0    6.48    0.79
   4  -6   0    5.81    0.80
  -4  -6   0    6.16    2.14
   4  -6   0    5.84    0.91
  -4  -6   0    5.94    1.05
   4  -6   0    8.19    1.33
  -4  -6   0    6.19    2.19
  -4  -6   0    6.16    0.76
  -4  -6   0    7.11    1.09
  -4  -6   0    6.74    0.82
   4  -6   0    6.68    1.30
   4  -6   0    5.67    1.31
  -4   6   0    4.05    0.97
  -4   6   0    3.62    1.01
   4   6   0    4.04    0.88
  -4   6   0    3.33    1.92
  -4   6   0    3.66    0.56
  -4   6   0    3.87    0.80
  -4   6   0    4.30    1.34
   4   6   0    3.40    1.54
  -4   6   0    4.82    1.13
   4   6   0    3.62    0.89
  -4   6   0    5.48    2.04
  -4   6   0    4.13    1.04
  -4   6   0    5.91    0.86
  -4   6   0    6.06    2.20
  -4   6   0    4.31    0.92
  -4   6   0    4.22    0.78
   4   6   0    4.67    0.88
  -4   6   0    4.18    0.53
   4   6   0    3.45    1.06
   4   6   0    4.82    1.44
   4   6   0    4.20    0.71
   4   6   0    4.02    0.69
  -4   6   0    3.42    1.96
   4   6   0    5.86    1.30
  -4   6   0    4.38    0.89
   5  -6   0   17.68    1.94
  -5  -6   0   17.38    1.20
   5  -6   0   20.51    2.35
  -5  -6   0   16.08    1.91
  -5  -6   0   20.17    2.02
   5  -6   0   19.30    2.34
  -5  -6   0   18.82    1.64
  -5  -6   0   18.82    3.17
   5  -6   0   19.54    1.81
  -5  -6   0   17.45    1.37
   5  -6   0   19.76    2.05
   5  -6   0   19.46    1.66
   5  -6   0   17.61    2.25
  -5  -6   0   16.66    1.59
   5  -6   0   19.52    1.84
   5  -6   0   19.75    2.25
  -5  -6   0   20.64    2.65
  -5  -6   0   18.95    2.05
  -5  -6   0   20.61    2.17
  -5  -6   0   18.12    1.61
   5  -6   0   15.29    1.73
  -5  -6   0   15.87    1.90
  -5  -6   0   18.55    2.78
  -5  -6   0   15.86    2.95
   5   6   0   16.70    2.26
  -5   6   0   18.84    2.11
   5   6   0   18.13    1.84
   5   6   0   16.06    2.03
   5   6   0   17.78    1.52
  -5   6   0   11.63    3.01
   5   6   0   14.20    2.93
  -5   6   0   16.19    1.70
  -5   6   0   18.29    2.27
  -5   6   0   14.99    2.02
  -5   6   0   18.91    1.98
  -5   6   0   18.93    2.43
   5   6   0   13.86    2.98
  -5   6   0   17.28    1.36
  -5   6   0   15.57    3.47
   5   6   0   17.70    1.54
   5   6   0   19.14    1.89
  -5   6   0   17.27    1.22
  -5   6   0   19.48    1.80
   5   6   0   16.91    1.61
   5   6   0   17.66    1.96
  -5   6   0   21.01    1.78
  -6  -6   0   15.84    3.82
  -6  -6   0   13.01    2.21
   6  -6   0   16.12    1.70
  -6  -6   0   10.95    1.82
   6  -6   0   13.54    2.09
  -6  -6   0   13.62    1.93
  -6  -6   0   11.96    2.18
  -6  -6   0   15.00    1.92
  -6  -6   0   13.56    1.51
  -6  -6   0   13.76    1.56
   6  -6   0   13.14    1.56
   6  -6   0   12.29    2.00
  -6  -6   0   13.07    1.76
  -6  -6   0   12.39    1.46
   6  -6   0   12.19    2.16
  -6  -6   0   20.31    3.93
   6  -6   0   16.08    2.04
  -6  -6   0   13.80    1.16
   6  -6   0   14.82    1.59
  -6  -6   0   13.63    1.01
   6  -6   0   12.92    1.72
   6  -6   0   13.42    1.77
   6  -6   0   15.31    1.98
  -6  -6   0   13.91    1.98
  -6   6   0   19.98    2.23
  -6   6   0   19.57    2.56
   6   6   0   18.03    2.51
  -6   6   0   14.12    1.70
   6   6   0   15.09    1.85
  -6   6   0   14.62    2.18
  -6   6   0   19.50    4.33
  -6   6   0   12.72    1.97
  -6   6   0   17.72    1.97
   6   6   0   16.27    1.63
  -6   6   0   16.94    1.27
   6   6   0   15.70    1.66
  -6   6   0   15.53    1.61
   6   6   0   13.80    1.87
  -6   6   0   16.37    1.09
  -6   6   0   16.08    1.73
  -6   6   0   14.02    3.91
   6   6   0   16.12    1.94
   6   6   0   16.42    3.54
   6   6   0   16.70    1.59
  -6   6   0   18.31    4.44
   6   6   0   17.20    1.97
  -6   6   0   15.69    3.89
   6   6   0   12.30    3.42
   7  -6   0    5.38    1.62
  -7  -6   0    5.74    1.02
  -7  -6   0    7.11    1.52
  -7  -6   0    6.39    0.55
   7  -6   0    6.20    1.33
  -7  -6   0    4.26    1.25
  -7  -6   0    6.84    1.41
  -7  -6   0    4.17    1.63
  -7  -6   0    5.63    1.30
   7  -6   0    6.78    1.13
   7  -6   0    4.31    1.33
  -7  -6   0    6.26    0.45
   7  -6   0    5.98    1.71
  -7  -6   0    6.78    1.17
   7  -6   0    5.91    1.10
   7  -6   0    4.95    1.24
  -7  -6   0    5.65    1.92
   7  -6   0    5.93    1.07
   7  -6   0    5.02    1.33
   7  -6   0    8.65    1.60
   7   6   0    5.01    0.98
   7   6   0    4.69    1.17
   7   6   0    5.57    1.27
   7   6   0    6.17    1.81
  -7   6   0    3.36    1.46
  -7   6   0    6.10    0.66
  -7   6   0    4.68    0.70
  -7   6   0    3.90    0.84
  -7   6   0    8.08    1.90
   7   6   0    3.52    1.26
  -7   6   0    7.46    1.46
  -7   6   0    2.23    1.36
  -7   6   0    5.51    1.29
  -7   6   0    3.99    0.65
  -7   6   0    4.81    1.22
  -7   6   0    4.35    1.12
   7   6   0    6.90    1.17
  -7   6   0    5.62    1.78
   8  -6   0    1.99    1.40
  -8  -6   0    0.13    1.40
  -8  -6   0    0.83    0.80
   8  -6   0    1.72    0.95
  -8  -6   0    1.02    0.89
  -8  -6   0    3.77    1.36
   8  -6   0    1.14    1.34
   8  -6   0    1.20    0.88
  -8  -6   0    0.02    0.92
  -8  -6   0   -1.93    0.92
   8  -6   0    1.28    1.11
   8  -6   0    0.81    1.25
   8  -6   0    1.47    0.97
   8  -6   0    1.24    1.47
  -8  -6   0    1.24    0.90
  -8   6   0    0.22    0.34
  -8   6   0    0.14    0.98
  -8   6   0   -0.56    0.48
  -8   6   0   -0.17    0.40
   8   6   0    0.02    0.79
  -8   6   0   -1.05    1.13
   8   6   0   -0.65    0.68
  -8   6   0    0.25    1.45
  -8   6   0    0.61    0.92
  -8   6   0    0.56    1.22
   8   6   0    0.42    0.91
   8   6   0   -0.55    0.94
  -8   6   0    0.03    1.48
   8   6   0    0.33    1.15
   8   6   0    1.04    0.80
  -8   6   0    0.67    0.64
   8   6   0    0.27    1.21
   9  -6   0    8.71    1.48
   9  -6   0    8.54    1.78
  -9  -6   0    8.33    1.58
  -9  -6   0   10.81    1.88
   9  -6   0    9.24    1.62
   9  -6   0   12.20    1.92
  -9   6   0   12.89    1.97
  -9   6   0    9.02    1.85
  -9   6   0   15.55    2.24
  -9   6   0   11.20    1.30
  -9   6   0   11.54    1.04
   9   6   0    8.88    1.48
   0  -7   0    0.11    0.36
   0  -7   0    0.12    0.15
   0  -7   0    0.15    0.20
   0  -7   0    0.30    0.48
   0  -7   0    0.28    0.54
   0  -7   0    0.27    0.52
   0  -7   0    1.04    0.82
   0  -7   0   -0.15    0.53
   0  -7   0    0.01    0.64
   0  -7   0    0.16    0.67
   0  -7   0   -0.18    0.40
   0  -7   0    0.16    0.49
   0  -7   0    0.85    0.36
   0  -7   0    0.38    0.18
   0  -7   0    0.21    0.49
   0  -7   0    0.44    0.15
   0  -7   0    0.28    0.42
   0   7   0    0.82    0.70
   0   7   0    0.38    0.16
   0   7   0    0.18    0.38
   0   7   0    0.35    0.81
   0   7   0    0.59    0.45
   0   7   0    0.36    0.40
   0   7   0    0.32    0.42
   0   7   0    0.40    0.84
   0   7   0   -0.45    0.62
   0   7   0    0.46    0.13
   0   7   0    0.51    0.17
   0   7   0    0.52    0.93
   0   7   0    0.52    0.13
   1  -7   0   74.09    4.56
   1  -7   0   73.55    4.72
  -1  -7   0   76.14    4.93
  -1  -7   0   74.77    5.03
  -1  -7   0   74.44    4.72
   1  -7   0   75.42    4.57
   1  -7   0   74.48    4.72
  -1  -7   0   71.75    5.18
  -1  -7   0   71.40    5.14
   1  -7   0   74.58    5.29
   1  -7   0   73.36    5.02
   1  -7   0   77.02    4.87
   1  -7   0   71.98    4.86
  -1  -7   0   78.08    4.85
   1  -7   0   78.08    4.77
  -1  -7   0   75.70    5.20
  -1  -7   0   80.21    5.04
  -1  -7   0   70.40    4.86
   1  -7   0   73.95    4.66
  -1  -7   0   74.58    4.88
   1  -7   0   76.66    5.47
  -1  -7   0   71.70    5.28
  -1   7   0   77.85    4.55
  -1   7   0   76.27    4.92
  -1   7   0   77.28    5.26
  -1   7   0   75.92    5.34
  -1   7   0   75.31    5.39
  -1   7   0   76.79    4.64
  -1   7   0   78.82    4.71
  -1   7   0   77.86    5.50
  -1   7   0   79.04    5.35
   1   7   0   76.85    4.95
  -1   7   0   81.81    5.04
  -1   7   0   77.71    5.27
   1   7   0   75.09    5.42
  -1   7   0   74.09    5.39
  -1   7   0   82.51    4.91
  -1   7   0   79.61    5.28
  -1   7   0   79.52    4.89
   1   7   0   80.46    5.35
   2  -7   0    8.34    1.42
  -2  -7   0    7.08    1.05
  -2  -7   0    7.60    0.97
  -2  -7   0    8.55    1.52
   2  -7   0    6.83    1.00
   2  -7   0    8.34    0.88
   2  -7   0    7.71    0.86
  -2  -7   0    6.22    0.86
   2  -7   0    7.50    0.86
  -2  -7   0    6.66    0.90
  -2  -7   0    7.79    1.61
  -2  -7   0    7.84    0.89
  -2  -7   0    7.65    1.30
  -2  -7   0    8.19    1.32
  -2  -7   0    6.19    1.14
   2  -7   0    7.39    0.93
   2  -7   0    7.10    1.08
   2  -7   0    7.12    0.87
   2  -7   0    7.82    0.99
  -2  -7   0    7.64    1.00
   2  -7   0    7.70    1.01
   2  -7   0    8.47    1.62
  -2  -7   0    8.45    1.28
   2   7   0    5.47    0.45
  -2   7   0    5.46    0.68
  -2   7   0    5.99    1.35
   2   7   0    5.28    0.44
  -2   7   0    6.05    0.94
  -2   7   0    5.45    1.11
  -2   7   0    4.71    0.74
  -2   7   0    6.28    1.41
  -2   7   0    4.02    1.37
  -2   7   0    4.72    1.55
  -2   7   0    4.93    0.72
  -2   7   0    5.79    1.19
  -2   7   0    5.61    0.89
  -2   7   0    4.96    1.13
  -2   7   0    3.89    1.29
  -2   7   0    4.58    0.67
  -2   7   0    4.65    0.85
   2   7   0    5.22    1.40
  -2   7   0    6.11    1.60
   2   7   0    5.68    1.24
  -2   7   0    5.60    0.97
   2   7   0    5.50    0.52
   2   7   0    5.16    0.96
   2   7   0    5.65    0.50
  -3  -7   0   89.13    5.59
  -3  -7   0   84.74    6.11
   3  -7   0   85.49    5.50
  -3  -7   0   82.32    5.94
  -3  -7   0   89.22    5.01
   3  -7   0   88.53    5.08
  -3  -7   0   91.87    6.12
  -3  -7   0   91.44    5.36
  -3  -7   0   87.57    6.10
   3  -7   0   92.42    6.07
  -3  -7   0   87.41    5.20
   3  -7   0   87.73    5.52
   3  -7   0   81.63    5.17
  -3  -7   0   84.73    4.97
   3  -7   0   83.83    5.35
  -3  -7   0   80.14    5.73
   3  -7   0   84.85    5.54
  -3  -7   0   85.12    5.16
   3  -7   0   86.21    5.18
   3  -7   0   89.73    5.93
   3  -7   0   84.69    5.30
  -3  -7   0   84.74    5.29
  -3  -7   0   82.31    5.63
  -3  -7   0   83.02    5.49
   3  -7   0   88.08    5.21
  -3   7   0   79.09    4.94
   3   7   0   78.41    5.12
  -3   7   0   81.02    5.29
  -3   7   0   81.13    5.71
   3   7   0   79.06    5.22
  -3   7   0   78.88    5.49
   3   7   0   81.41    5.12
  -3   7   0   86.15    8.82
   3   7   0   75.86    5.70
  -3   7   0   78.10    5.15
  -3   7   0   79.37    5.82
  -3   7   0   77.84    5.43
   3   7   0   84.40    5.87
   3   7   0   80.99    4.95
  -3   7   0   77.26    6.82
  -3   7   0   79.89    5.15
  -3   7   0   72.18    5.17
  -3   7   0   75.01    5.06
   3   7   0   78.94    4.95
  -3   7   0   86.81    8.46
  -3   7   0   84.21    6.75
  -3   7   0   81.52    5.51
   3   7   0   79.20    5.63
   3   7   0   75.44    5.74
  -4  -7   0    9.50    0.92
  -4  -7   0    7.80    1.57
  -4  -7   0    7.54    1.44
   4  -7   0   10.10    1.27
   4  -7   0    5.91    1.27
  -4  -7   0   10.16    1.17
  -4  -7   0    9.07    1.33
   4  -7   0    8.04    1.08
  -4  -7   0    9.45    0.91
  -4  -7   0   11.56    2.32
   4  -7   0    6.59    1.20
  -4  -7   0    9.99    1.73
  -4  -7   0    7.58    2.10
  -4  -7   0    9.69    1.30
   4  -7   0    8.52    1.40
   4  -7   0    8.47    1.17
  -4  -7   0    7.98    1.42
   4  -7   0    9.29    1.00
   4  -7   0    7.69    1.51
  -4  -7   0    9.12    1.02
   4  -7   0   10.01    1.15
  -4  -7   0    8.59    0.79
   4  -7   0    9.01    1.12
  -4  -7   0    7.56    1.80
   4   7   0    6.69    0.86
  -4   7   0    5.40    1.09
   4   7   0    5.82    1.35
  -4   7   0    5.54    2.31
  -4   7   0    6.70    0.63
  -4   7   0    6.87    1.51
   4   7   0    6.25    1.50
  -4   7   0    5.83    1.00
  -4   7   0    5.67    1.48
  -4   7   0    7.46    1.25
   4   7   0   10.85    2.18
   4   7   0    5.44    1.02
  -4   7   0    7.27    1.09
  -4   7   0    9.59    2.56
  -4   7   0    3.20    2.04
  -4   7   0    5.81    2.40
   4   7   0    9.01    2.10
  -4   7   0    5.56    1.21
   4   7   0    7.56    1.12
  -4   7   0    6.59    1.30
  -4   7   0    7.12    0.74
  -5  -7   0   27.95    2.65
   5  -7   0   26.69    2.49
   5  -7   0   28.98    2.39
  -5  -7   0   28.79    2.42
  -5  -7   0   26.88    2.15
  -5  -7   0   30.22    4.62
   5  -7   0   29.79    2.75
   5  -7   0   24.91    2.68
  -5  -7   0   28.03    2.33
   5  -7   0   30.49    2.57
   5  -7   0   32.73    2.96
  -5  -7   0   28.31    3.16
  -5  -7   0   25.09    2.56
  -5  -7   0   26.41    2.73
  -5  -7   0   28.26    4.38
   5  -7   0   27.54    3.07
  -5  -7   0   29.88    2.86
   5  -7   0   27.69    2.32
  -5  -7   0   26.52    3.34
   5  -7   0   33.35    3.10
   5  -7   0   26.98    2.44
  -5   7   0   35.39    2.54
  -5   7   0   35.79    2.57
  -5   7   0   29.15    4.58
  -5   7   0   34.51    4.86
  -5   7   0   29.80    4.61
  -5   7   0   35.90    2.05
  -5   7   0   40.13    3.14
   5   7   0   38.24    2.76
  -5   7   0   37.42    2.57
  -5   7   0   35.81    2.36
   5   7   0   31.54    4.08
  -5   7   0   34.00    2.97
  -5   7   0   36.14    2.93
  -5   7   0   38.25    5.52
  -5   7   0   35.76    3.06
   5   7   0   37.41    2.37
   5   7   0   36.90    4.14
  -6  -7   0   20.68    2.39
   6  -7   0   23.72    2.76
  -6  -7   0   23.45    1.68
  -6  -7   0   24.67    2.65
  -6  -7   0   24.56    2.44
   6  -7   0   24.57    2.57
  -6  -7   0   24.20    2.96
   6  -7   0   26.29    2.18
   6  -7   0   23.67    2.85
  -6  -7   0   24.25    2.12
   6  -7   0   22.81    2.03
  -6  -7   0   22.24    2.03
   6  -7   0   25.16    2.30
   6  -7   0   23.63    2.29
   6  -7   0   20.95    2.20
   6  -7   0   26.41    2.54
  -6  -7   0   23.19    1.54
   6  -7   0   25.55    2.78
  -6  -7   0   21.33    2.54
  -6   7   0   22.58    2.20
  -6   7   0   23.00    2.85
   6   7   0   25.64    2.10
  -6   7   0   30.87    2.74
  -6   7   0   23.09    2.25
  -6   7   0   24.24    1.56
  -6   7   0   25.57    1.67
  -6   7   0   25.04    1.56
   6   7   0   26.60    1.88
  -6   7   0   25.42    3.19
  -6   7   0   25.69    2.84
  -6   7   0   23.33    1.66
   6   7   0   23.37    2.89
   6   7   0   24.03    2.49
   6   7   0   25.46    2.64
   6   7   0   25.15    2.10
  -6   7   0   21.56    2.63
  -6   7   0   25.24    2.28
   6   7   0   25.48    2.34
   6   7   0   26.55    2.62
  -7  -7   0    3.52    1.74
  -7  -7   0    5.07    1.35
   7  -7   0    5.82    1.20
   7  -7   0    7.28    1.16
  -7  -7   0    8.17    2.12
   7  -7   0    5.08    1.08
   7  -7   0    4.96    1.74
   7  -7   0    6.90    1.65
   7  -7   0    6.12    1.36
   7  -7   0    6.29    1.69
  -7  -7   0    5.45    1.07
  -7  -7   0    5.51    1.47
   7  -7   0    5.70    1.72
  -7  -7   0    4.94    1.34
   7  -7   0    5.44    1.46
  -7  -7   0    6.08    1.39
  -7  -7   0    6.56    1.16
   7  -7   0    7.73    1.36
   7   7   0    4.37    1.63
   7   7   0    3.62    1.13
  -7   7   0    1.90    1.12
  -7   7   0    3.88    0.59
   7   7   0    3.05    1.38
  -7   7   0    3.59    0.60
   7   7   0    4.17    1.00
  -7   7   0    4.53    0.58
  -7   7   0    4.67    1.13
  -7   7   0    5.48    1.96
  -7   7   0    4.57    1.24
   7   7   0    3.73    1.13
   7   7   0    4.26    1.09
  -7   7   0    5.67    1.58
   7   7   0    4.97    1.26
  -7   7   0    5.87    1.72
  -7   7   0    4.00    0.56
  -7   7   0    4.16    1.77
   8  -7   0   33.21    3.01
   8  -7   0   32.96    2.80
   8  -7   0   30.48    2.79
  -8  -7   0   30.24    3.27
  -8  -7   0   29.02    2.79
   8  -7   0   32.40    2.80
  -8  -7   0   31.49    3.19
   8  -7   0   31.44    2.99
  -8  -7   0   31.16    2.85
  -8  -7   0   31.82    2.73
   8   7   0   35.83    2.95
  -8   7   0   34.71    2.14
  -8   7   0   29.67    2.94
  -8   7   0   35.89    3.39
  -8   7   0   30.41    2.91
  -8   7   0   31.58    2.96
   8   7   0   33.81    3.15
   8   7   0   33.07    2.75
   0  -8   0   66.97    4.46
   0  -8   0   69.57    4.73
   0  -8   0   65.69    4.83
   0  -8   0   66.77    4.40
   0  -8   0   62.19    4.32
   0  -8   0   63.35    4.34
   0  -8   0   62.61    4.60
   0  -8   0   66.73    4.39
   0  -8   0   64.11    4.69
   0  -8   0   64.49    4.19
   0   8   0   80.86    5.23
   0   8   0   75.13    5.15
   0   8   0   78.54    4.71
  -1  -8   0   55.78    4.13
  -1  -8   0   59.81    3.91
   1  -8   0   57.93    4.46
  -1  -8   0   58.84    4.36
   1  -8   0   62.45    4.01
  -1  -8   0   62.27    3.97
   1  -8   0   61.13    4.01
   1  -8   0   60.47    3.87
   1  -8   0   62.71    4.23
   1  -8   0   56.10    3.76
  -1  -8   0   55.98    4.04
   1  -8   0   62.13    3.61
   1  -8   0   60.35    3.75
  -1  -8   0   58.70    4.50
  -1  -8   0   64.12    4.05
  -1  -8   0   58.00    4.13
   1  -8   0   58.62    3.66
   1  -8   0   61.49    3.87
  -1  -8   0   60.21    4.34
  -1  -8   0   63.39    4.45
  -1  -8   0   60.32    3.82
  -1  -8   0   54.63    4.88
   1  -8   0   59.59    3.62
  -1  -8   0   52.71    3.96
  -1  -8   0   59.04    4.39
   1  -8   0   58.89    3.75
  -1   8   0   58.37    5.14
  -1   8   0   57.67    3.73
  -1   8   0   55.73    4.43
  -1   8   0   58.03    4.15
  -1   8   0   60.99    4.65
   1   8   0   60.46    4.11
  -1   8   0   63.48    4.11
  -1   8   0   57.34    4.34
  -1   8   0   57.12    4.43
  -1   8   0   58.48    3.74
   1   8   0   63.58    4.60
  -1   8   0   60.95    4.39
  -1   8   0   61.15    4.42
  -1   8   0   59.60    3.60
  -1   8   0   56.52    3.58
   1   8   0   58.89    4.73
   2  -8   0   40.96    2.91
   2  -8   0   37.65    2.97
  -2  -8   0   38.93    3.06
   2  -8   0   41.72    3.64
  -2  -8   0   38.18    2.87
   2  -8   0   44.77    2.90
   2  -8   0   41.87    3.03
  -2  -8   0   42.48    3.13
  -2  -8   0   42.63    3.74
   2  -8   0   40.65    3.07
  -2  -8   0   42.04    3.30
  -2  -8   0   43.00    3.50
   2  -8   0   39.06    2.61
  -2  -8   0   35.82    3.28
  -2  -8   0   41.05    2.97
   2  -8   0   39.06    2.77
   2  -8   0   42.14    3.24
   2  -8   0   40.03    2.76
  -2  -8   0   40.97    3.22
  -2  -8   0   40.96    3.03
  -2  -8   0   36.50    3.42
  -2  -8   0   38.11    2.99
  -2  -8   0   41.81    3.35
   2  -8   0   41.49    2.76
   2  -8   0   41.76    2.69
  -2   8   0   46.72    4.12
  -2   8   0   44.65    3.56
  -2   8   0   45.28    3.12
  -2   8   0   47.82    3.06
  -2   8   0   46.60    2.79
  -2   8   0   49.32    3.63
  -2   8   0   48.71    3.36
  -2   8   0   45.63    3.06
  -2   8   0   47.86    2.81
   2   8   0   44.13    3.58
  -2   8   0   45.77    3.15
   2   8   0   48.82    3.21
  -2   8   0   47.15    4.19
  -2   8   0   46.74    4.04
  -2   8   0   49.30    3.92
  -2   8   0   48.53    3.87
  -2   8   0   43.57    3.96
   3  -8   0   33.20    2.43
  -3  -8   0   33.39    2.10
   3  -8   0   33.80    2.31
  -3  -8   0   36.88    3.11
  -3  -8   0   37.52    2.84
  -3  -8   0   34.15    1.98
  -3  -8   0   33.22    2.11
   3  -8   0   35.27    2.73
   3  -8   0   32.63    2.20
  -3  -8   0   36.47    2.35
   3  -8   0   36.77    3.19
  -3  -8   0   35.76    2.65
  -3  -8   0   33.00    2.74
  -3  -8   0   34.00    2.44
   3  -8   0   33.55    2.73
  -3  -8   0   36.77    3.79
  -3  -8   0   38.40    3.09
   3  -8   0   34.43    2.58
  -3  -8   0   31.77    2.68
  -3  -8   0   35.14    2.88
  -3  -8   0   35.60    2.54
   3  -8   0   34.93    2.65
  -3   8   0   26.77    3.03
  -3   8   0   27.18    3.13
  -3   8   0   23.73    3.47
  -3   8   0   27.22    2.73
  -3   8   0   26.83    3.64
   3   8   0   26.56    1.93
   3   8   0   25.21    3.03
  -3   8   0   25.48    2.20
   3   8   0   27.87    2.03
  -3   8   0   26.70    2.65
  -3   8   0   29.77    3.77
  -3   8   0   27.39    2.46
  -3   8   0   25.77    2.83
  -3   8   0   23.83    3.36
  -4  -8   0    2.61    1.66
  -4  -8   0    2.23    1.34
  -4  -8   0   -0.21    1.46
   4  -8   0    1.01    0.89
  -4  -8   0    1.15    0.95
   4  -8   0    1.24    0.68
  -4  -8   0    1.21    0.77
   4  -8   0    0.80    1.06
  -4  -8   0    1.05    0.47
   4  -8   0    1.17    0.65
   4  -8   0    1.30    0.50
  -4  -8   0    0.87    0.64
   4  -8   0    1.63    0.81
  -4  -8   0    0.65    0.88
  -4  -8   0    0.80    0.49
   4  -8   0    0.87    0.71
   4  -8   0    0.92    0.91
  -4  -8   0    0.12    0.72
  -4  -8   0    1.44    0.67
   4  -8   0    1.15    0.91
   4  -8   0    0.70    0.66
   4   8   0    0.66    0.57
  -4   8   0    0.73    0.77
  -4   8   0   -0.33    0.53
  -4   8   0    0.30    0.70
  -4   8   0   -0.09    0.97
   4   8   0    0.69    0.93
  -4   8   0    0.03    0.66
   4   8   0    0.45    0.54
   4   8   0   -0.42    0.60
  -4   8   0    1.64    1.01
  -4   8   0    0.02    0.89
  -4   8   0    2.35    1.99
  -4   8   0    1.06    0.79
   4   8   0    0.65    0.45
  -4   8   0    3.68    2.12
   4   8   0    0.27    1.11
  -4   8   0    2.22    2.01
  -4   8   0    0.77    1.90
  -4   8   0    1.15    1.38
  -4   8   0    0.15    0.55
   4   8   0    0.19    0.42
  -5  -8   0    5.76    1.02
   5  -8   0    5.68    1.07
  -5  -8   0    5.15    1.67
   5  -8   0    6.02    1.41
   5  -8   0    5.84    1.15
   5  -8   0    4.65    1.04
  -5  -8   0    6.76    1.26
   5  -8   0    6.06    1.59
  -5  -8   0    5.40    1.15
   5  -8   0    4.85    1.34
  -5  -8   0    5.61    0.82
  -5  -8   0    5.54    1.29
  -5  -8   0    5.63    0.91
   5  -8   0    5.65    1.14
   5  -8   0    6.03    0.88
   5  -8   0    5.79    1.01
   5  -8   0    5.17    1.26
  -5  -8   0    6.96    0.77
  -5  -8   0    8.71    1.80
  -5  -8   0    3.64    1.23
   5   8   0    5.12    0.85
  -5   8   0    7.15    1.16
  -5   8   0    6.36    1.37
  -5   8   0    4.59    0.99
  -5   8   0    5.95    1.74
  -5   8   0    6.39    1.44
   5   8   0    5.34    1.57
   5   8   0    6.12    0.91
  -5   8   0    5.77    1.38
   5   8   0    5.47    1.13
  -5   8   0    6.31    1.11
   5   8   0    5.96    1.51
  -5   8   0    5.84    1.49
   5   8   0    5.35    1.10
   5   8   0    5.50    1.10
  -6  -8   0    8.71    0.86
  -6  -8   0    7.32    1.43
   6  -8   0    7.96    1.12
   6  -8   0    7.98    1.47
  -6  -8   0    7.25    1.56
   6  -8   0    7.36    1.30
  -6  -8   0    9.45    0.71
  -6  -8   0    6.89    1.97
  -6  -8   0    9.12    1.28
  -6  -8   0    8.75    1.64
   6  -8   0    7.61    1.73
  -6  -8   0    8.73    1.57
   6  -8   0    8.93    1.27
  -6  -8   0    7.87    1.10
  -6  -8   0    9.18    1.18
   6  -8   0   10.50    1.93
   6  -8   0    8.66    1.44
   6  -8   0    8.36    1.83
  -6  -8   0    7.03    1.90
  -6  -8   0    8.77    0.93
   6  -8   0   10.18    1.46
   6  -8   0    9.68    1.68
  -6  -8   0    9.68    1.58
  -6   8   0    8.44    2.22
   6   8   0    9.37    1.21
  -6   8   0    8.99    1.37
  -6   8   0    9.43    1.58
   6   8   0    5.55    1.67
   6   8   0   12.76    2.64
   6   8   0    7.49    1.60
  -6   8   0    8.85    1.36
   6   8   0    7.42    1.38
  -6   8   0    7.97    1.44
   6   8   0    7.55    1.39
  -6   8   0    8.13    1.78
  -6   8   0   10.42    1.48
  -6   8   0    9.33    1.78
  -6   8   0    8.86    1.72
  -6   8   0   11.77    1.96
   6   8   0    9.89    1.89
  -7  -8   0    2.35    1.26
  -7  -8   0    2.95    0.90
  -7  -8   0    1.00    1.46
  -7  -8   0    2.49    1.60
   7  -8   0    3.49    0.92
   7  -8   0   -0.06    1.22
  -7  -8   0    3.17    1.22
   7  -8   0    1.74    1.62
   7  -8   0    2.75    1.04
   7  -8   0    1.86    1.17
   7  -8   0    4.02    1.37
  -7  -8   0    2.83    1.21
   7  -8   0    2.18    1.60
  -7  -8   0    2.70    1.13
  -7  -8   0    1.86    0.78
   7  -8   0    1.81    0.96
   7  -8   0    0.90    1.31
   7  -8   0    3.30    1.22
  -7   8   0    2.36    1.08
  -7   8   0    2.74    1.80
   7   8   0    2.43    0.86
   7   8   0    3.91    1.68
   7   8   0    1.88    0.92
  -7   8   0    1.47    1.27
   7   8   0    1.20    1.04
   7   8   0    1.98    1.02
   7   8   0    1.07    1.16
   7   8   0   -0.42    0.98
  -7   8   0    1.91    1.33
  -7   8   0    2.51    1.24
  -7   8   0   -0.29    0.84
  -7   8   0    0.56    0.95
  -7   8   0    1.81    0.97
  -7   8   0   -0.07    1.36
  -7   8   0    2.99    1.42
   8  -8   0    1.31    1.19
   8  -8   0    3.45    1.19
   8  -8   0    2.94    1.04
   8  -8   0    2.46    1.44
  -8  -8   0    2.81    1.26
   8   8   0    7.01    1.41
  -8   8   0    6.37    1.41
   8   8   0    5.51    1.19
  -8   8   0    2.98    1.35
  -8   8   0    5.88    1.74
   0  -9   0   -0.08    0.39
   0  -9   0   -0.98    0.50
   0  -9   0   -0.08    0.53
   0  -9   0    0.40    0.49
   0  -9   0    0.37    0.73
   0  -9   0    0.28    0.68
   0  -9   0   -0.34    0.77
   0  -9   0    0.01    0.56
   0  -9   0    0.38    0.77
   0  -9   0   -0.72    0.60
   0   9   0   -0.89    1.26
   0   9   0   -0.04    1.08
   0   9   0   -0.17    1.05
   0   9   0   -0.10    0.94
   0   9   0    0.18    0.87
   1  -9   0   46.77    3.18
  -1  -9   0   47.30    3.41
   1  -9   0   48.34    3.98
  -1  -9   0   45.72    3.47
   1  -9   0   51.32    3.64
  -1  -9   0   45.70    3.85
   1  -9   0   48.21    3.21
  -1  -9   0   49.68    3.29
  -1  -9   0   44.75    3.10
   1  -9   0   47.76    2.82
   1  -9   0   44.24    3.30
  -1  -9   0   44.89    3.68
  -1  -9   0   45.54    3.45
   1  -9   0   47.28    2.95
   1  -9   0   42.53    2.83
   1  -9   0   43.77    2.97
   1  -9   0   43.84    2.94
   1  -9   0   45.63    3.04
   1  -9   0   47.36    3.32
  -1  -9   0   49.08    3.25
  -1  -9   0   47.86    3.71
  -1   9   0   46.60    3.56
  -1   9   0   45.32    2.91
  -1   9   0   45.24    3.57
  -1   9   0   46.26    3.49
   1   9   0   45.98    4.14
  -1   9   0   41.80    3.82
  -1   9   0   46.75    2.80
  -1   9   0   50.23    4.23
  -1   9   0   42.67    3.42
  -1   9   0   48.14    4.12
  -1   9   0   46.67    2.80
  -1   9   0   46.00    3.49
  -1   9   0   46.73    3.56
  -1   9   0   48.12    2.92
   2  -9   0    9.14    1.06
   2  -9   0    7.38    0.98
  -2  -9   0    7.91    1.44
   2  -9   0    9.11    0.97
   2  -9   0    8.13    1.11
  -2  -9   0    8.34    1.13
  -2  -9   0    8.67    1.08
   2  -9   0    8.21    0.96
  -2  -9   0    6.99    1.35
  -2  -9   0    6.74    1.63
   2  -9   0    8.86    0.78
   2  -9   0    7.99    0.94
   2  -9   0    7.13    0.80
  -2  -9   0    8.69    1.19
   2  -9   0    7.13    1.54
  -2  -9   0    7.35    1.14
   2  -9   0    7.16    1.04
  -2  -9   0    7.57    1.28
   2  -9   0    8.40    1.24
   2  -9   0    7.73    0.82
  -2  -9   0    6.49    1.33
   2   9   0    9.98    1.93
  -2   9   0   11.07    1.98
   2   9   0   11.12    1.56
  -2   9   0   11.05    0.98
  -2   9   0    9.18    1.70
  -2   9   0   12.57    2.15
  -2   9   0   11.70    2.11
  -2   9   0    9.27    1.30
  -2   9   0    9.67    1.28
  -2   9   0   12.28    1.72
  -2   9   0   10.57    1.49
  -2   9   0   11.45    2.11
   2   9   0   11.31    1.90
  -2   9   0   10.74    1.98
  -2   9   0   11.36    2.25
  -2   9   0    9.87    1.67
  -2   9   0   10.24    1.10
   3  -9   0   18.93    1.64
  -3  -9   0   16.42    2.33
   3  -9   0   18.31    1.60
   3  -9   0   18.36    1.64
   3  -9   0   17.30    1.91
  -3  -9   0   18.93    2.34
  -3  -9   0   16.75    2.53
  -3  -9   0   19.60    1.90
  -3  -9   0   19.14    2.46
   3  -9   0   18.54    1.76
   3  -9   0   15.12    2.30
   3  -9   0   18.80    1.92
  -3  -9   0   18.49    1.63
   3  -9   0   21.51    2.20
  -3  -9   0   20.67    1.69
  -3  -9   0   18.10    2.09
  -3  -9   0   17.03    1.96
   3  -9   0   18.55    1.46
  -3  -9   0   19.07    2.00
   3  -9   0   19.60    1.87
  -3   9   0   20.51    1.64
  -3   9   0   21.39    2.49
  -3   9   0   20.13    2.01
  -3   9   0   22.02    3.21
  -3   9   0   21.55    2.33
   3   9   0   20.56    2.80
  -3   9   0   21.67    3.60
  -3   9   0   21.85    2.81
  -3   9   0   26.40    3.42
  -3   9   0   20.90    1.97
  -3   9   0   18.98    2.79
  -3   9   0   21.14    2.39
  -3   9   0   20.60    1.98
  -3   9   0   18.26    3.27
  -4  -9   0   15.90    1.21
   4  -9   0   15.05    1.61
  -4  -9   0   18.92    2.69
  -4  -9   0   16.58    2.13
   4  -9   0   17.02    2.07
   4  -9   0   17.14    1.39
   4  -9   0   19.00    1.97
   4  -9   0   15.96    2.02
  -4  -9   0   15.58    1.41
  -4  -9   0   16.28    1.23
  -4  -9   0   17.45    1.39
  -4  -9   0   19.21    2.41
   4  -9   0   16.64    1.68
  -4  -9   0   18.58    1.94
  -4  -9   0   14.75    1.40
   4  -9   0   17.32    1.67
   4  -9   0   16.53    2.38
   4  -9   0   15.83    1.69
   4  -9   0   18.63    2.09
  -4  -9   0   16.56    1.45
  -4  -9   0   19.26    1.82
  -4   9   0   16.06    2.33
  -4   9   0   16.71    1.82
   4   9   0   15.82    1.36
  -4   9   0   17.14    2.85
   4   9   0   16.86    1.20
  -4   9   0   17.38    1.68
  -4   9   0   17.24    2.23
   4   9   0   18.09    1.23
  -4   9   0   16.27    2.02
  -4   9   0   14.84    2.02
  -4   9   0   16.90    2.19
   4   9   0   16.72    2.50
   4   9   0   17.16    1.38
  -4   9   0   15.94    1.61
  -4   9   0   16.89    1.96
  -5  -9   0   14.43    1.54
  -5  -9   0   14.31    1.28
  -5  -9   0   15.02    2.39
  -5  -9   0   13.42    1.97
   5  -9   0   13.33    1.70
   5  -9   0   12.59    1.85
   5  -9   0   12.04    1.64
   5  -9   0   13.09    1.33
  -5  -9   0   14.55    2.69
   5  -9   0   14.07    1.67
   5  -9   0   13.11    2.02
   5  -9   0   13.99    1.66
  -5  -9   0   12.64    1.72
   5  -9   0   12.77    1.92
  -5  -9   0   12.54    1.14
  -5  -9   0   12.58    1.48
   5  -9   0   13.41    2.18
  -5  -9   0   13.31    1.39
  -5  -9   0   11.88    1.19
   5  -9   0   13.48    1.70
   5   9   0   14.94    2.19
  -5   9   0   15.37    2.10
   5   9   0   15.48    1.27
   5   9   0   15.77    1.56
   5   9   0   15.21    1.29
   5   9   0   14.94    1.61
  -5   9   0   15.07    1.74
  -5   9   0   13.55    2.01
  -5   9   0   16.15    2.23
  -5   9   0   14.29    2.54
  -5   9   0   14.09    1.65
  -5   9   0   13.38    2.03
  -5   9   0   15.16    1.93
  -5   9   0   15.43    2.34
   5   9   0   13.95    1.68
   5   9   0   17.89    2.53
  -5   9   0   13.07    1.65
   6  -9   0   13.28    2.18
   6  -9   0   16.41    1.85
   6  -9   0   12.61    2.80
  -6  -9   0   15.37    3.22
   6  -9   0   13.53    1.67
   6  -9   0   14.58    2.15
   6  -9   0   14.84    1.81
  -6  -9   0   15.26    2.53
  -6  -9   0   15.95    1.98
  -6  -9   0    8.78    1.67
   6  -9   0   11.44    1.65
  -6  -9   0   13.54    0.96
   6  -9   0   14.73    2.04
  -6  -9   0   11.41    1.46
   6  -9   0   16.87    2.19
  -6  -9   0   15.02    1.45
   6  -9   0   16.35    1.48
  -6  -9   0   12.71    1.13
  -6   9   0   12.71    1.68
   6   9   0   13.37    1.75
  -6   9   0   16.78    2.37
  -6   9   0    8.77    1.70
   6   9   0   13.10    1.76
   6   9   0   14.82    2.28
  -6   9   0    9.49    2.02
  -6   9   0    8.60    2.19
   6   9   0   13.53    1.46
  -6   9   0    9.77    1.57
   6   9   0   14.37    1.45
  -6   9   0   14.92    2.08
  -6   9   0   13.47    2.73
   6   9   0   10.01    1.55
   6   9   0   11.82    2.20
  -6   9   0   10.80    2.03
  -6   9   0   15.96    1.78
  -7  -9   0    1.15    0.98
  -7  -9   0    1.37    0.86
   7  -9   0    1.12    0.96
   7  -9   0    1.54    0.72
   7  -9   0    2.17    1.11
  -7  -9   0    0.20    0.99
   7  -9   0    1.93    0.97
  -7  -9   0    1.61    0.81
   7  -9   0    0.31    1.02
  -7   9   0    2.16    1.08
  -7   9   0    3.78    1.63
   7   9   0    2.88    0.85
   7   9   0    4.46    1.00
  -7   9   0    4.12    1.17
  -7   9   0    1.90    1.04
   7   9   0    2.33    1.09
   0 -10   0  107.18    6.51
   0 -10   0  100.85    6.46
   0 -10   0   97.63    6.95
   0 -10   0   96.34    6.82
   0 -10   0  104.88    6.95
   0 -10   0  102.70    7.11
   0 -10   0   97.97    6.24
   0 -10   0   97.47    6.55
   0 -10   0  109.13    6.56
   0  10   0  112.16    7.68
   0  10   0  107.65    7.52
   0  10   0  105.64    6.83
   0  10   0   95.85    7.33
   0  10   0  102.37    6.87
  -1 -10   0   42.94    3.17
   1 -10   0   41.51    2.89
  -1 -10   0   46.19    3.34
   1 -10   0   42.65    3.21
  -1 -10   0   43.86    3.35
   1 -10   0   45.19    3.24
  -1 -10   0   43.19    3.97
   1 -10   0   43.54    3.00
   1 -10   0   44.62    2.78
   1 -10   0   44.23    3.12
  -1 -10   0   44.69    3.84
   1 -10   0   41.41    3.48
   1 -10   0   46.93    3.89
  -1 -10   0   42.70    3.68
  -1 -10   0   40.21    3.12
  -1 -10   0   43.27    2.97
  -1 -10   0   45.83    3.48
  -1  10   0   44.42    4.17
  -1  10   0   47.08    3.61
  -1  10   0   41.75    4.10
  -1  10   0   41.86    4.38
   1  10   0   40.23    3.41
   1  10   0   37.61    3.92
   1  10   0   40.15    4.22
  -1  10   0   41.52    3.74
   2 -10   0   11.87    1.96
   2 -10   0    8.60    0.95
   2 -10   0    9.07    1.34
   2 -10   0    7.79    1.16
  -2 -10   0    8.22    1.53
   2 -10   0    8.17    0.91
   2 -10   0    8.60    1.04
   2 -10   0    9.75    1.15
  -2 -10   0    9.78    1.88
   2 -10   0    9.06    0.84
   2 -10   0    8.12    1.48
  -2 -10   0   10.18    1.26
  -2 -10   0    9.57    1.76
  -2 -10   0    9.35    1.20
   2 -10   0    9.53    1.13
   2 -10   0    8.13    1.11
  -2 -10   0    7.89    1.27
   2 -10   0   10.28    0.88
   2 -10   0    8.45    1.01
  -2 -10   0    8.03    1.34
  -2 -10   0   10.75    1.61
  -2 -10   0    8.40    1.29
  -2  10   0    9.38    1.16
  -2  10   0   11.07    1.68
   2  10   0   10.89    2.28
  -2  10   0   13.32    2.40
   2  10   0   11.65    1.67
  -2  10   0   11.67    1.83
  -2  10   0   11.33    0.96
  -2  10   0   10.68    1.93
  -2  10   0    9.67    1.20
  -2  10   0   14.14    2.34
  -2  10   0   11.56    0.98
   2  10   0    9.83    2.03
   3 -10   0    5.00    1.54
  -3 -10   0    6.91    1.20
  -3 -10   0    6.02    1.75
  -3 -10   0    5.89    1.11
   3 -10   0    6.09    1.03
   3 -10   0    5.66    0.82
  -3 -10   0    6.75    1.24
   3 -10   0    6.00    0.85
   3 -10   0    4.50    1.01
  -3 -10   0    4.76    1.24
  -3 -10   0    5.36    1.48
  -3 -10   0    3.83    0.81
   3 -10   0    6.22    1.19
   3 -10   0    5.56    0.83
  -3 -10   0    4.94    0.87
   3 -10   0    5.64    1.36
  -3 -10   0    3.62    1.40
   3 -10   0    7.01    0.73
   3 -10   0    4.28    1.04
  -3  10   0    7.40    0.90
  -3  10   0    6.85    1.64
  -3  10   0    6.11    1.13
   3  10   0    4.85    1.77
  -3  10   0    5.69    1.51
  -3  10   0    6.62    1.15
  -3  10   0    5.41    0.87
  -3  10   0    9.27    2.03
  -3  10   0    7.57    2.17
  -3  10   0    7.83    1.40
  -3  10   0    7.04    1.20
  -3  10   0    5.09    1.35
   4 -10   0    7.94    1.34
  -4 -10   0    7.09    0.82
   4 -10   0    8.11    1.09
   4 -10   0    7.07    1.44
  -4 -10   0    9.63    1.09
  -4 -10   0    7.53    1.18
  -4 -10   0    7.46    1.28
   4 -10   0    6.56    1.09
  -4 -10   0    6.03    1.28
   4 -10   0    7.19    1.08
   4 -10   0    5.65    1.66
  -4 -10   0    6.61    1.68
   4 -10   0    7.03    1.29
   4 -10   0    7.03    1.42
  -4 -10   0    4.94    1.67
  -4 -10   0    6.47    1.38
  -4 -10   0    7.24    1.72
  -4  10   0    9.50    1.83
  -4  10   0    7.95    1.48
  -4  10   0   10.33    1.20
   4  10   0   10.13    2.13
  -4  10   0    9.00    1.35
  -4  10   0   11.31    1.93
  -4  10   0   12.75    2.52
  -4  10   0   10.02    1.94
  -5 -10   0   13.19    1.90
  -5 -10   0   10.22    1.34
   5 -10   0   10.51    1.78
   5 -10   0    9.55    1.90
   5 -10   0   10.11    1.39
   5 -10   0   11.98    1.61
   5 -10   0   11.87    1.75
  -5 -10   0   11.68    2.12
  -5 -10   0   12.19    1.06
   5 -10   0   10.13    2.26
  -5 -10   0   10.02    1.24
  -5 -10   0    9.16    2.48
   5 -10   0   10.44    1.36
   5 -10   0   11.47    1.11
  -5 -10   0    8.63    1.14
  -5 -10   0   10.37    0.93
   5 -10   0    9.97    1.75
   5 -10   0   10.69    1.37
  -5 -10   0   12.52    1.66
  -5  10   0   10.16    2.12
  -5  10   0    9.41    1.82
  -5  10   0    9.05    1.66
   5  10   0    9.16    1.05
   5  10   0   10.20    0.97
  -5  10   0    8.67    1.82
   5  10   0   10.27    2.22
  -5  10   0   10.12    1.58
  -5  10   0   10.59    1.68
  -5  10   0    8.14    1.28
   5  10   0   11.28    1.50
   5  10   0   10.21    0.89
  -5  10   0   11.18    2.45
  -6 -10   0    8.16    0.84
  -6 -10   0    9.60    1.64
   6 -10   0    7.57    1.38
  -6 -10   0    9.78    1.15
   6 -10   0   10.66    1.47
   6 -10   0    6.60    1.26
   6 -10   0    9.21    1.16
   6 -10   0    8.71    1.55
  -6 -10   0    7.46    1.62
  -6 -10   0    8.34    0.90
  -6  10   0   10.51    1.55
  -6  10   0   11.21    2.14
   6  10   0    8.66    1.54
   6  10   0   13.11    1.65
  -6  10   0   10.95    1.72
  -6  10   0   10.62    1.52
  -6  10   0    8.94    1.55
   6  10   0    9.97    1.16
   0 -11   0   -0.03    0.50
   0 -11   0   -0.10    0.56
   0 -11   0    0.12    0.98
   0 -11   0    0.95    1.06
   0 -11   0   -0.58    0.66
   0 -11   0   -0.69    0.74
   0 -11   0   -0.22    0.94
   0 -11   0   -0.12    0.39
   0 -11   0   -0.11    0.73
   0  11   0    1.22    1.45
   0  11   0    0.80    1.14
   0  11   0    0.93    1.59
   1 -11   0    0.53    0.78
  -1 -11   0    0.28    0.90
   1 -11   0    0.41    0.47
   1 -11   0    0.58    0.88
  -1 -11   0    1.05    0.73
   1 -11   0    0.78    1.12
  -1 -11   0    0.19    0.64
   1 -11   0    1.03    1.07
   1 -11   0    0.45    0.78
  -1 -11   0    0.60    1.02
  -1 -11   0    0.10    0.91
   1 -11   0   -0.12    0.65
   1 -11   0    0.37    0.38
  -1 -11   0    0.61    0.52
  -1 -11   0    0.67    0.74
   1 -11   0    0.15    0.51
  -1 -11   0    1.18    0.80
  -1 -11   0   -0.06    0.88
   1  11   0    0.07    1.49
  -1  11   0   -0.04    1.12
   1  11   0    0.08    1.63
   1  11   0   -0.35    1.08
  -1  11   0   -0.07    1.18
  -1  11   0   -0.54    1.48
  -1  11   0    1.07    1.41
  -1  11   0   -0.21    1.42
   2 -11   0   11.12    1.02
   2 -11   0    9.28    0.95
   2 -11   0   11.91    1.83
   2 -11   0    9.78    1.14
   2 -11   0   10.06    1.35
  -2 -11   0    9.33    1.40
  -2 -11   0   10.58    1.43
   2 -11   0   10.87    0.89
  -2 -11   0   13.19    1.49
  -2 -11   0   10.77    2.01
   2 -11   0    9.36    1.11
  -2 -11   0   11.37    1.43
   2 -11   0   12.10    0.96
   2 -11   0   11.52    1.56
   2 -11   0   10.77    0.95
   2 -11   0    9.53    1.13
   2 -11   0   11.18    2.01
  -2 -11   0    9.85    1.50
  -2 -11   0   12.62    1.86
   2 -11   0   12.53    1.18
  -2 -11   0   12.71    1.98
  -2 -11   0   10.07    1.65
  -2  11   0   10.10    0.89
  -2  11   0   12.22    2.05
   2  11   0   12.89    1.86
  -2  11   0   11.94    1.10
  -2  11   0    9.80    0.87
  -2  11   0   10.38    2.15
   2  11   0   10.64    2.24
  -2  11   0    9.58    1.71
  -2  11   0   10.61    1.04
   2  11   0   13.99    2.73
  -2  11   0   10.82    2.54
  -2  11   0   12.82    2.48
   3 -11   0   22.96    1.69
  -3 -11   0   17.38    2.80
   3 -11   0   23.89    1.58
  -3 -11   0   23.98    2.54
   3 -11   0   25.14    1.60
  -3 -11   0   23.61    2.02
   3 -11   0   25.59    2.30
   3 -11   0   24.48    1.70
   3 -11   0   24.51    3.05
  -3 -11   0   24.75    2.94
   3 -11   0   21.93    2.74
   3 -11   0   22.13    1.84
  -3 -11   0   25.22    2.07
   3 -11   0   24.04    1.91
  -3 -11   0   25.34    2.61
   3 -11   0   23.30    2.35
   3 -11   0   20.98    2.14
  -3 -11   0   25.03    2.38
   3 -11   0   19.99    2.19
  -3  11   0   25.64    2.50
  -3  11   0   32.34    3.60
  -3  11   0   27.17    2.90
  -3  11   0   26.79    3.58
   3  11   0   28.94    3.52
  -3  11   0   24.47    1.82
  -3  11   0   24.79    2.14
  -3  11   0   28.11    1.90
  -3  11   0   25.47    2.39
  -3  11   0   26.08    3.02
  -3  11   0   22.97    2.13
  -3  11   0   29.56    3.07
   4 -11   0    4.98    0.96
   4 -11   0    6.02    1.13
  -4 -11   0    6.14    1.17
  -4 -11   0    5.80    1.42
  -4 -11   0    8.02    0.98
  -4 -11   0    6.47    1.25
   4 -11   0    6.72    0.63
   4 -11   0    5.91    1.24
  -4  11   0    4.32    1.68
  -4  11   0    4.01    0.88
  -4  11   0    4.79    1.15
  -4  11   0    4.40    1.34
  -5 -11   0   13.40    2.21
  -5 -11   0   16.76    2.18
  -5 -11   0   18.09    2.13
   5 -11   0   17.11    2.07
   5 -11   0   18.84    1.92
   5 -11   0   12.80    1.81
  -5 -11   0   15.95    1.39
   5 -11   0   17.73    1.84
  -5 -11   0   16.95    1.46
  -5  11   0   17.70    2.02
  -5  11   0   18.26    2.61
  -5  11   0   16.15    1.81
  -5  11   0   19.18    2.22
   0 -12   0    7.06    1.80
   0 -12   0    7.06    1.20
   0 -12   0    6.18    1.22
   0 -12   0    6.37    0.82
   0 -12   0    5.14    1.58
   0 -12   0    7.65    1.28
   0 -12   0    5.26    1.48
   0 -12   0    7.46    1.12
   0 -12   0    5.72    1.52
   0  12   0    4.46    1.59
   0  12   0    6.24    2.22
   0  12   0    8.81    2.36
  -1 -12   0   20.92    2.71
  -1 -12   0   20.40    2.35
   1 -12   0   22.77    3.05
   1 -12   0   23.44    2.24
  -1 -12   0   19.74    2.17
  -1 -12   0   17.12    2.42
  -1 -12   0   21.07    2.19
   1 -12   0   18.38    1.79
   1 -12   0   21.28    2.07
   1 -12   0   18.80    2.65
   1 -12   0   20.47    1.63
   1 -12   0   18.74    2.46
   1 -12   0   19.79    1.46
  -1 -12   0   22.78    2.27
  -1 -12   0   22.48    2.07
  -1 -12   0   22.95    1.82
  -1 -12   0   16.68    2.40
   1  12   0   26.35    3.57
  -1  12   0   27.38    3.53
   1  12   0   29.46    3.55
  -1  12   0   24.71    3.51
  -1  12   0   23.54    2.79
   1  12   0   24.35    2.71
   2 -12   0    4.70    0.58
  -2 -12   0    6.38    1.11
   2 -12   0    3.74    0.99
   2 -12   0    7.15    1.59
  -2 -12   0    5.67    1.24
  -2 -12   0    4.73    1.16
  -2 -12   0    6.13    0.98
  -2  12   0    6.15    1.60
  -2  12   0    6.33    1.82
   2  12   0    8.85    1.73
   3 -12   0   10.88    1.63
   3 -12   0   11.22    1.02
  -3 -12   0    8.50    1.17
  -3 -12   0    6.98    1.50
   3 -12   0    8.12    1.31
  -3 -12   0   10.50    1.49
  -3 -12   0   10.62    1.40
  -3  12   0    7.95    0.97
  -3  12   0    8.09    1.33
  -3  12   0    9.46    2.08
  -3  12   0    9.04    1.71
  -4 -12   0    0.46    0.80
  -4 -12   0    0.35    1.05
   4 -12   0   -0.10    0.64
  -4 -12   0    0.27    0.79
   4 -12   0   -0.48    0.86
   4 -12   0   -0.73    0.59
  -4 -12   0    1.22    1.22
  -4  12   0    0.12    1.46
  -4  12   0    0.56    0.76
  -4  12   0   -0.56    1.04
  -4  12   0    0.84    0.64
  -4  12   0    0.07    0.65
   0 -13   0   -0.19    0.65
   0 -13   0   -0.57    0.76
   0 -13   0    0.21    0.41
   0 -13   0    0.07    0.85
   0  13   0    0.14    1.37
  -1 -13   0    7.25    1.30
   1 -13   0    8.12    1.47
  -1 -13   0    8.13    1.38
   1 -13   0    7.22    1.28
  -1 -13   0    9.88    1.18
  -1 -13   0    9.15    1.41
  -1  13   0   10.83    2.16
   2 -13   0   -0.15    0.97
  -2 -13   0   -0.87    0.85
  -2 -13   0    0.17    0.64
   2 -13   0   -0.33    0.90
  -2 -13   0   -0.14    0.80
  -2  13   0    1.06    1.58
  -2  13   0    1.36    1.31
  10   0  -1    0.88    1.27
  10   0  -1   -0.50    0.95
  10   0  -1    0.53    1.29
 -10   0   1    1.09    1.30
 -10   0   1    1.12    1.03
 -10   0   1   -0.02    1.11
 -10   0   1    0.33    0.98
 -10   0   1   -0.27    1.04
  10   0  -1    1.36    0.77
  -9   0   1   -0.34    0.78
   9   0  -1    0.10    1.38
   9   0  -1    0.05    0.93
  -9   0   1   -0.47    1.27
  -9   0   1   -0.26    0.76
  -9   0   1    0.17    0.84
  -9   0   1    0.35    1.10
  -9   0   1   -0.54    0.96
   9   0  -1    0.79    1.21
   9   0  -1   -0.24    0.76
   9   0  -1   -0.08    1.14
   9   0  -1    0.24    0.58
   9   0  -1    1.11    1.02
   9   0  -1   -1.88    1.41
  -9   0   1    0.29    1.38
  -9   0   1    0.39    1.20
  -9   0   1   -0.61    0.89
   9   0  -1    0.37    1.33
  -9   0   1    0.02    1.20
  -8   0   1   15.50    4.63
   8   0  -1   12.59    2.14
  -8   0   1   12.36    1.82
   8   0  -1   13.20    2.47
   8   0  -1   14.70    2.48
  -8   0   1   15.10    2.02
   8   0  -1   13.94    1.96
   8   0  -1   13.21    1.66
  -8   0   1    9.28    4.05
   8   0  -1   15.66    2.32
   8   0  -1   14.01    1.29
  -8   0   1   12.76    1.73
  -8   0   1   14.34    2.33
  -8   0   1   13.72    1.69
   8   0  -1   14.42    1.84
  -8   0   1   13.52    2.48
  -8   0   1   14.47    2.27
   8   0  -1   16.41    1.68
  -8   0   1   13.59    1.67
  -7   0   1    0.41    0.67
   7   0  -1    0.32    0.41
   7   0  -1   -0.72    0.91
  -7   0   1   -0.85    2.36
   7   0  -1    0.39    0.85
  -7   0   1    0.49    1.02
  -7   0   1   -0.12    0.63
  -7   0   1   -0.23    0.78
   7   0  -1   -0.01    1.06
  -7   0   1   -3.17    2.39
   7   0  -1    0.06    0.26
   7   0  -1   -0.86    1.07
   7   0  -1    0.14    0.64
   7   0  -1   -0.01    0.54
   7   0  -1   -0.04    0.74
   7   0  -1    0.40    0.88
  -7   0   1    0.26    0.60
  -7   0   1    1.29    0.94
  -7   0   1   -0.62    0.76
  -7   0   1    0.86    0.92
  -7   0   1   -3.33    2.36
  -7   0   1   -1.46    2.44
  -6   0   1    7.88    1.20
   6   0  -1    9.70    1.14
   6   0  -1    9.75    1.20
   6   0  -1   10.21    1.58
  -6   0   1   10.50    1.22
   6   0  -1    9.42    1.72
   6   0  -1   11.46    1.69
  -6   0   1    9.67    1.14
   6   0  -1    9.83    0.91
   6   0  -1    9.25    1.20
   6   0  -1   10.55    1.68
  -6   0   1    9.81    2.87
  -6   0   1    7.65    1.45
  -6   0   1    9.18    3.08
   6   0  -1    9.48    0.86
   6   0  -1    9.59    1.37
  -6   0   1   10.28    1.36
  -6   0   1    7.04    1.49
  -5   0   1  118.90    7.08
   5   0  -1  117.20    7.15
   5   0  -1  120.16    7.71
   5   0  -1  119.78    7.63
   5   0  -1  118.20    6.94
  -5   0   1  113.27    7.22
  -5   0   1  114.49    7.33
  -5   0   1  106.20    7.57
   5   0  -1  122.20    7.73
  -5   0   1  118.80    9.20
  -5   0   1  116.30    7.25
   5   0  -1  117.81    6.92
   5   0  -1  113.46    7.62
   5   0  -1  115.86    7.24
   5   0  -1  119.75    7.26
   5   0  -1  118.31    7.25
  -5   0   1  124.67    7.75
  -5   0   1  109.79    8.91
  -4   0   1   50.35    3.51
  -4   0   1   54.14    3.48
   4   0  -1   54.12    3.45
   4   0  -1   51.14    3.76
   4   0  -1   53.61    3.82
   4   0  -1   51.36    3.45
   4   0  -1   52.20    3.74
  -4   0   1   60.54    5.15
  -4   0   1   52.19    3.81
   4   0  -1   50.50    3.19
   4   0  -1   55.35    3.81
   4   0  -1   51.96    3.36
   4   0  -1   51.88    3.18
  -4   0   1   52.37    3.79
   4   0  -1   52.38    3.46
   4   0  -1   50.32    4.84
  -4   0   1   55.26    3.32
   4   0  -1   56.85    4.85
  -4   0   1   54.01    4.83
  -4   0   1   49.92    3.43
  -3   0   1  930.35   54.91
  -3   0   1  930.87   55.05
  -2   0   1   71.98    4.36
   2   0  -1   67.14   13.88
  -2   0   1   69.38    4.86
  -2   0   1   70.59    4.35
  -2   0   1   68.62    4.36
   2   0  -1   69.64    4.19
   2   0  -1   68.60   15.02
  -2   0   1   65.97    4.89
  -2   0   1   71.76    4.91
   2   0  -1   71.19    4.18
  -2   0   1   67.66    4.19
  -2   0   1   70.38    4.98
   2   0  -1   66.90    4.34
  -2   0   1   73.02    4.39
   2   0  -1   68.86    4.09
   2   0  -1   71.51    4.22
   2   0  -1   50.91   11.24
  -2   0   1   67.35    4.21
   2   0  -1   69.81    4.19
  -2   0   1   70.61    4.18
   2   0  -1   71.18    4.18
   2   0  -1   68.89    4.12
   2   0  -1   71.33    4.36
  -2   0   1   68.58    4.12
  -2   0   1   67.94    4.19
   2   0  -1   72.46    4.36
   2   0  -1   49.25   11.62
   1   0  -1   62.76    3.85
   1   0  -1   89.19   10.38
   1   0  -1   64.44    3.87
  -1   0   1   60.70    8.48
  -1   0   1   64.60    3.78
  -1   0   1   66.52    9.12
  -1   0   1   63.87    3.77
   1   0  -1   63.20    3.78
  -1   0   1   62.91    4.18
   1   0  -1   64.27    3.87
  -1   0   1   64.89    3.79
  -1   0   1   65.15    3.83
  -1   0   1   66.82    4.17
   1   0  -1   65.08    3.88
  -1   0   1   66.56    3.77
  -1   0   1   62.71    3.86
  -1   0   1   61.16    3.77
   1   0  -1   68.80    9.88
   1   0  -1   62.78    3.78
   1   0  -1   62.38    4.14
  -1   0   1   64.00    3.86
  -1   0   1   64.09    3.87
   1   0  -1   62.98    3.77
   1   0   1  354.24   21.19
   1   0   1  350.30   21.12
   1   0   1  361.13   29.93
  -1   0  -1  365.68   28.38
   1   0   1  340.32   27.98
  -1   0  -1  358.84   21.15
  -1   0  -1  355.75   21.20
  -1   0  -1  355.92   29.65
   2   0   1  119.14    7.29
  -2   0  -1   96.82   19.74
  -2   0  -1  119.17    7.03
   2   0   1  119.74    7.14
   2   0   1  125.74    7.38
   2   0   1  126.25    7.34
   2   0   1  118.83    7.12
  -2   0  -1  117.29    7.13
  -2   0  -1  118.04    7.30
  -2   0  -1  121.30    7.27
   2   0   1  116.87    8.03
  -2   0  -1  119.69    7.10
   2   0   1  124.39    8.21
  -2   0  -1  119.87    7.18
  -2   0  -1  119.49    7.12
  -2   0  -1  122.63    7.35
  -2   0  -1  121.17    7.12
   2   0   1  128.31   20.79
   2   0   1  122.40    7.15
  -2   0  -1  118.09    7.16
  -2   0  -1  116.52    8.13
   2   0   1  118.84    7.02
  -2   0  -1  120.92    8.07
  -2   0  -1  117.38    7.29
  -2   0  -1  138.62   18.31
   2   0   1  107.16   18.28
   2   0   1  117.18    7.10
  -3   0  -1    0.19    0.30
  -3   0  -1   -0.09    0.37
  -3   0  -1    0.42    0.42
   3   0   1   -0.14    0.54
  -3   0  -1    0.40    0.35
   3   0   1    0.35    0.42
  -3   0  -1   -0.10    0.42
   3   0   1   -0.23    0.44
  -3   0  -1    2.04    1.13
  -3   0  -1    0.47    0.32
   3   0   1   -0.19    0.32
  -3   0  -1    0.39    0.39
  -3   0  -1    0.19    0.36
   3   0   1   -0.22    0.33
   3   0   1    0.27    0.43
  -3   0  -1    1.78    1.07
   3   0   1    0.10    0.24
   3   0   1    0.72    1.04
   3   0   1    0.01    0.30
  -3   0  -1    0.31    0.30
   3   0   1   -0.73    0.84
  -3   0  -1    0.29    0.39
  -3   0  -1    0.29    0.27
  -3   0  -1    0.42    0.52
   4   0   1    3.13    0.46
  -4   0  -1    2.45    1.57
  -4   0  -1    2.52    1.17
  -4   0  -1    4.28    0.71
   4   0   1    3.00    0.64
  -4   0  -1    4.44    0.76
  -4   0  -1    3.32    0.59
  -4   0  -1    3.06    0.73
  -4   0  -1    3.14    0.87
   4   0   1    3.03    0.68
  -4   0  -1    4.07    0.56
  -4   0  -1    1.88    1.65
  -4   0  -1    2.84    0.56
   4   0   1    4.13    0.99
   4   0   1    4.25    0.97
  -4   0  -1    4.16    1.61
  -4   0  -1    2.78    0.73
  -4   0  -1    3.70    0.90
   4   0   1    3.67    0.71
   4   0   1    2.42    0.68
   4   0   1    3.26    1.77
   4   0   1    2.21    1.57
   4   0   1    2.27    0.82
  -4   0  -1    3.65    0.82
  -5   0  -1   40.24    3.00
  -5   0  -1   41.11    2.95
  -5   0  -1   39.03    2.90
   5   0   1   41.43    4.94
   5   0   1   41.56    2.96
   5   0   1   43.52    2.99
  -5   0  -1   40.16    2.85
   5   0   1   37.87    3.36
  -5   0  -1   40.95    3.25
   5   0   1   42.26    3.43
  -5   0  -1   46.45    5.02
   5   0   1   37.05    2.81
   5   0   1   40.68    2.61
  -5   0  -1   43.23    3.38
   5   0   1   37.29    4.67
   5   0   1   41.64    3.24
  -5   0  -1   38.89    3.02
  -5   0  -1   41.12    3.22
   5   0   1   38.76    2.87
  -5   0  -1   40.38    4.65
  -5   0  -1   41.82    3.39
  -5   0  -1   40.48    2.67
  -5   0  -1   36.93    2.71
  -5   0  -1   39.88    2.85
   6   0   1   28.11    2.95
  -6   0  -1   24.73    2.18
  -6   0  -1   25.28    1.95
  -6   0  -1   25.14    2.13
  -6   0  -1   22.32    4.30
   6   0   1   27.10    4.59
  -6   0  -1   27.25    2.71
   6   0   1   25.17    2.21
   6   0   1   26.89    1.88
  -6   0  -1   26.26    2.22
   6   0   1   27.45    2.57
  -6   0  -1   35.13    5.36
   6   0   1   28.09    2.73
  -6   0  -1   23.68    2.27
  -6   0  -1   27.46    2.46
  -6   0  -1   27.20    2.74
   6   0   1   23.10    4.22
  -6   0  -1   25.35    2.53
   6   0   1   26.19    2.33
  -6   0  -1   26.64    2.62
  -6   0  -1   24.39    2.06
   6   0   1   25.77    2.19
   6   0   1   26.14    2.68
   6   0   1   27.69    2.17
  -6   0  -1   27.73    2.29
   7   0   1   -0.06    0.50
   7   0   1    0.55    0.71
  -7   0  -1    0.91    0.65
   7   0   1    1.09    1.14
   7   0   1    0.60    2.48
  -7   0  -1    0.47    2.45
  -7   0  -1    1.08    0.92
   7   0   1    0.91    1.01
   7   0   1   -0.20    1.24
   7   0   1   -0.19    2.65
  -7   0  -1    0.60    0.64
  -7   0  -1    0.28    1.14
  -7   0  -1    0.43    0.68
  -7   0  -1    0.09    0.97
  -7   0  -1   -1.45    2.09
   7   0   1    1.21    1.27
  -7   0  -1    0.19    0.80
  -7   0  -1    2.04    0.93
  -7   0  -1    0.58    0.88
   7   0   1    1.40    0.86
  -7   0  -1   -0.30    0.73
   7   0   1   -0.44    0.86
   7   0   1   -0.04    0.91
  -7   0  -1    0.47    0.93
  -7   0  -1    0.40    1.21
   8   0   1    8.44    1.64
   8   0   1    6.46    0.94
  -8   0  -1    4.98    1.46
  -8   0  -1    8.32    1.48
  -8   0  -1    8.19    1.57
   8   0   1    6.00    1.43
  -8   0  -1    5.25    1.63
  -8   0  -1    8.22    1.60
   8   0   1    8.54    2.06
   8   0   1    7.68    1.92
  -8   0  -1    8.24    2.01
   8   0   1    7.26    1.28
  -8   0  -1    6.30    1.15
  -8   0  -1    7.36    1.37
  -8   0  -1    9.18    2.03
   8   0   1    8.34    2.15
   8   0   1    6.31    1.40
   8   0   1    6.22    1.08
  -8   0  -1    7.03    1.23
  -8   0  -1    7.75    1.47
   8   0   1    3.87    1.42
  -8   0  -1    7.95    1.09
  -9   0  -1   11.08    2.05
  -9   0  -1   14.48    2.65
   9   0   1   11.34    2.29
   9   0   1   11.47    1.85
   9   0   1    9.40    1.53
   9   0   1   12.06    2.62
   9   0   1   10.98    1.36
  -9   0  -1   11.09    1.59
   9   0   1   11.88    2.32
  -9   0  -1   10.05    1.70
  -9   0  -1   11.59    2.19
  -9   0  -1   10.13    1.49
   9   0   1   12.43    1.86
   9   0   1   12.10    1.35
  -9   0  -1   13.89    2.40
   9   0   1   12.50    1.88
   9   0   1    5.95    2.10
  10   0   1   26.35    2.71
  10   0   1   29.30    2.24
  10   0   1   28.75    2.86
 -10   0  -1   28.58    2.77
 -10   0  -1   24.72    2.78
 -10   0  -1   20.98    2.61
  10  -1  -1    2.38    0.79
  10  -1  -1    2.45    1.22
 -10  -1   1    1.78    1.22
  10  -1  -1    4.15    1.45
 -10  -1   1    2.31    1.35
 -10  -1   1    3.64    1.38
 -10  -1   1    3.34    1.34
 -10  -1   1    0.26    1.06
  10  -1  -1    3.15    1.19
  10   1  -1   -0.88    1.15
  10   1  -1    2.46    1.34
 -10   1   1    0.55    0.92
  10   1  -1    0.06    0.93
 -10   1   1    3.81    1.20
 -10   1   1    2.93    1.15
  10   1  -1    1.70    0.61
 -10   1   1    1.58    1.32
 -10   1   1    1.75    1.19
   9  -1  -1    9.39    1.58
  -9  -1   1    9.07    1.61
  -9  -1   1    8.57    1.48
   9  -1  -1    9.23    1.68
   9  -1  -1   10.64    2.17
  -9  -1   1    9.53    1.42
  -9  -1   1   11.38    1.75
  -9  -1   1    9.39    1.62
  -9  -1   1   11.80    2.34
   9  -1  -1    9.55    1.26
   9  -1  -1    9.09    1.68
   9  -1  -1    8.34    2.19
  -9  -1   1    9.30    2.01
   9  -1  -1   10.16    2.24
   9  -1  -1    8.58    2.07
  -9  -1   1    6.03    1.99
  -9  -1   1    8.38    1.94
   9  -1  -1    9.79    1.79
  -9  -1   1    9.19    1.89
  -9   1   1    7.67    2.21
  -9   1   1    8.24    1.52
  -9   1   1    7.60    1.82
   9   1  -1    8.78    2.25
   9   1  -1    8.43    1.62
   9   1  -1    7.91    1.22
  -9   1   1   10.75    2.09
  -9   1   1    7.54    1.82
   9   1  -1    7.99    1.61
  -9   1   1    7.07    1.34
   9   1  -1    8.97    1.72
   9   1  -1    6.59    2.00
  -9   1   1   10.36    1.71
   9   1  -1    9.43    1.06
   9   1  -1    7.01    1.87
   8  -1  -1    6.48    1.49
   8  -1  -1    4.81    1.64
   8  -1  -1    7.08    1.31
   8  -1  -1    5.90    1.64
  -8  -1   1    8.86    1.79
  -8  -1   1    5.07    1.68
   8  -1  -1    8.45    1.80
  -8  -1   1    7.55    1.51
   8  -1  -1    4.89    1.19
  -8  -1   1    7.65    1.28
  -8  -1   1    6.53    1.21
  -8  -1   1    6.86    1.73
   8   1  -1    3.15    1.34
  -8   1   1    3.35    1.23
  -8   1   1    3.06    1.48
  -8   1   1    4.81    1.43
  -8   1   1    2.91    1.21
  -8   1   1    4.50    1.07
   8   1  -1    5.35    1.47
  -8   1   1    4.11    1.17
   8   1  -1    3.57    0.83
   8   1  -1    3.99    1.11
  -8   1   1    3.78    1.00
   8   1  -1    3.87    1.00
  -8   1   1    3.44    0.93
   8   1  -1    2.46    1.29
   8   1  -1    2.25    1.18
   8   1  -1    4.13    0.65
   8   1  -1    4.36    1.09
  -7  -1   1   40.54    3.27
  -7  -1   1   39.17    3.18
  -7  -1   1   37.77    3.37
   7  -1  -1   34.47    3.67
   7  -1  -1   38.43    3.82
   7  -1  -1   33.85    3.02
  -7  -1   1   36.63    5.76
  -7  -1   1   40.71    2.98
   7  -1  -1   38.36    3.26
   7  -1  -1   37.53    2.75
  -7  -1   1   41.45    3.77
   7  -1  -1   37.78    2.75
   7  -1  -1   38.75    3.75
  -7  -1   1   36.93    6.02
  -7  -1   1   35.97    3.75
   7  -1  -1   38.76    3.21
   7  -1  -1   40.05    3.19
   7  -1  -1   41.59    3.75
  -7   1   1   45.54    5.63
   7   1  -1   43.15    3.62
   7   1  -1   45.81    2.97
   7   1  -1   44.12    3.29
  -7   1   1   43.22    3.26
  -7   1   1   46.04    5.40
  -7   1   1   44.56    3.53
  -7   1   1   46.06    6.40
  -7   1   1   44.54    3.00
  -7   1   1   47.11    4.35
   7   1  -1   46.01    2.69
  -7   1   1   43.38    3.92
   7   1  -1   47.19    3.98
  -7   1   1   48.54    6.09
  -7   1   1   47.16    3.44
  -7   1   1   42.84    3.82
   7   1  -1   45.98    3.16
  -7   1   1   41.30    3.24
   7   1  -1   39.97    3.55
   7   1  -1   49.48    4.06
   7   1  -1   42.41    3.29
   6  -1  -1   58.86    3.83
   6  -1  -1   61.03    4.61
  -6  -1   1   55.60    4.59
  -6  -1   1   53.91    6.36
  -6  -1   1   55.87    4.69
   6  -1  -1   60.23    4.75
   6  -1  -1   58.85    4.15
  -6  -1   1   60.29    6.29
   6  -1  -1   60.83    4.14
  -6  -1   1   59.57    4.31
   6  -1  -1   58.82    4.64
   6  -1  -1   56.24    4.10
  -6  -1   1   55.28    3.95
   6  -1  -1   57.37    4.65
   6  -1  -1   55.56    4.20
  -6  -1   1   58.02    4.15
  -6  -1   1   55.68    4.17
   6  -1  -1   55.74    3.88
   6   1  -1   63.71    4.17
  -6   1   1   66.83    4.21
   6   1  -1   64.11    3.96
  -6   1   1   60.18    6.24
  -6   1   1   63.86    4.65
  -6   1   1   67.49    6.44
   6   1  -1   63.07    3.64
   6   1  -1   67.27    4.25
  -6   1   1   64.59    4.38
  -6   1   1   68.57    4.79
   6   1  -1   60.22    4.75
  -6   1   1   64.02    6.37
   6   1  -1   63.73    4.65
   6   1  -1   67.62    4.77
  -6   1   1   66.63    6.30
   6   1  -1   66.00    4.61
   6   1  -1   66.60    4.20
   6   1  -1   61.42    3.73
  -6   1   1   68.02    4.02
  -6   1   1   66.49    4.21
  -5  -1   1   40.57    2.56
  -5  -1   1   40.24    2.69
   5  -1  -1   39.56    2.75
   5  -1  -1   41.39    2.72
  -5  -1   1   45.98    3.16
  -5  -1   1   41.15    2.77
  -5  -1   1   39.22    3.17
   5  -1  -1   45.11    3.19
   5  -1  -1   41.42    2.84
   5  -1  -1   42.23    3.18
   5  -1  -1   41.10    2.79
   5  -1  -1   39.28    2.47
   5  -1  -1   41.67    2.57
  -5  -1   1   40.72    2.64
  -5  -1   1   41.63    2.42
   5  -1  -1   45.17    3.32
  -5  -1   1   44.31    2.89
   5  -1  -1   43.71    3.26
  -5  -1   1   38.13    4.29
   5  -1  -1   40.90    2.55
  -5  -1   1   42.87    2.72
  -5  -1   1   35.46    4.31
   5  -1  -1   40.92    2.75
  -5  -1   1   39.23    3.03
   5   1  -1   34.39    4.35
  -5   1   1   31.50    2.68
  -5   1   1   34.71    2.80
   5   1  -1   28.30    4.00
   5   1  -1   31.76    2.66
  -5   1   1   29.94    4.46
   5   1  -1   32.12    2.47
   5   1  -1   37.28    3.01
  -5   1   1   31.25    4.25
  -5   1   1   31.18    2.99
  -5   1   1   32.27    2.51
   5   1  -1   32.14    2.67
   5   1  -1   34.43    2.98
   5   1  -1   30.39    3.01
  -5   1   1   31.71    2.66
  -5   1   1   31.26    3.04
   5   1  -1   32.59    2.62
   4  -1  -1  449.60   26.19
   4  -1  -1  443.98   26.23
   4  -1  -1  455.38   25.91
   4  -1  -1  426.65   25.87
  -4  -1   1  451.72   26.15
  -4  -1   1  455.94   27.53
  -4  -1   1  451.11   25.82
  -4  -1   1  446.49   27.30
  -4  -1   1  458.63   25.83
  -4  -1   1  443.48   25.87
  -4  -1   1  446.97   26.28
   4  -1  -1  457.27   25.88
   4  -1  -1  459.69   25.74
   4  -1  -1  448.24   26.23
   4  -1  -1  436.74   25.83
  -4  -1   1  470.52   25.76
  -4  -1   1  447.18   26.15
   4  -1  -1  450.54   26.17
   4  -1  -1  445.43   25.81
   4   1  -1  437.32   25.82
  -4   1   1  433.09   25.81
  -4   1   1  423.35   25.83
   4   1  -1  435.43   26.06
   4   1  -1  434.90   25.67
   4   1  -1  446.25   26.16
   4   1  -1  453.21   26.17
   4   1  -1  416.79   25.82
   4   1  -1  441.11   25.81
  -4   1   1  432.37   26.14
   4   1  -1  440.27   27.30
   4   1  -1  414.43   27.30
  -4   1   1  438.57   27.40
  -4   1   1  425.83   26.17
   4   1  -1  422.39   26.18
  -4   1   1  435.06   27.58
  -4   1   1  455.85   25.94
  -3  -1   1  147.41    8.85
   3  -1  -1  147.49    8.95
  -3  -1   1  144.67    8.97
   3  -1  -1  147.18    8.60
   3  -1  -1  143.37    8.74
  -3  -1   1  146.63    8.55
   3  -1  -1  148.01    8.71
   3  -1  -1  147.81    8.95
  -3  -1   1  146.19    8.46
  -3  -1   1  141.76    8.63
  -3  -1   1  142.84    8.87
  -3  -1   1  141.27    8.85
  -3  -1   1  145.06    8.68
   3  -1  -1  145.21    8.63
   3  -1  -1  141.69    8.94
   3  -1  -1  155.12    8.56
  -3  -1   1  142.67    9.66
  -3  -1   1  139.95    9.76
   3  -1  -1  141.83    8.55
  -3  -1   1  144.49    8.64
   3  -1  -1  138.92    8.85
   3  -1  -1  148.23    8.69
   3  -1  -1  145.06    8.67
  -3   1   1  152.10    8.56
   3   1  -1  145.09    8.62
  -3   1   1  144.60    8.92
  -3   1   1  149.17    8.95
   3   1  -1  141.92    8.50
   3   1  -1  145.78    8.86
   3   1  -1  143.40    8.43
  -3   1   1  146.14    9.94
  -3   1   1  143.87    8.65
  -3   1   1  144.84    8.67
   3   1  -1  153.22    9.83
   3   1  -1  143.09    8.91
  -3   1   1  149.20    9.91
   3   1  -1  147.97    8.83
  -3   1   1  149.86    8.64
   3   1  -1  139.75    8.92
   3   1  -1  145.26    9.67
  -3   1   1  145.23    8.72
  -3   1   1  146.68    9.75
   3   1  -1  145.24    8.66
   3   1  -1  145.19    8.45
   3   1  -1  142.49    8.66
  -3   1   1  148.36    9.82
  -3   1   1  148.46    8.88
  -2  -1   1  232.11   14.38
  -2  -1   1  233.01   13.76
   2  -1  -1  249.53   13.96
   2  -1  -1  239.21   13.86
  -2  -1   1  246.49   13.89
   2  -1  -1  239.87   13.70
   2  -1  -1  238.91   25.12
   2  -1  -1  245.58   26.53
   2  -1  -1  242.66   13.76
   2  -1  -1  238.74   13.86
  -2  -1   1  239.05   13.97
  -2  -1   1  239.53   13.87
   2  -1  -1  242.87   24.21
  -2  -1   1  232.70   14.46
   2  -1  -1  237.96   13.71
   2  -1  -1  231.63   13.92
   2  -1  -1  217.86   23.00
   2  -1  -1  232.57   13.75
  -2   1   1  237.76   14.64
   2   1  -1  248.90   23.63
   2   1  -1  240.09   13.88
  -2   1   1  241.22   14.60
  -2   1   1  233.63   13.73
   2   1  -1  227.92   13.86
   2   1  -1  234.34   13.72
   2   1  -1  232.06   13.85
  -2   1   1  230.74   13.75
  -2   1   1  233.70   13.92
  -2   1   1  230.62   14.50
  -2   1   1  233.19   13.86
  -2   1   1  227.66   13.79
   2   1  -1  233.09   13.95
   2   1  -1  269.96   26.75
  -2   1   1  233.14   14.59
   2   1  -1  230.82   13.63
   2   1  -1  233.36   13.76
  -2   1   1  234.93   13.71
  -2   1   1  232.49   13.93
   1  -1  -1  522.19   30.12
  -1  -1   1  529.83   34.60
   1  -1  -1  496.93   37.54
  -1  -1   1  520.40   29.90
  -1  -1   1  508.27   29.86
   1  -1  -1  491.47   36.35
   1  -1  -1  504.74   30.04
   1   1  -1  512.45   29.87
  -1   1   1  553.94   38.95
   1   1  -1  504.85   29.90
  -1   1   1  506.81   30.05
  -1   1   1  498.21   30.08
  -1   1   1  547.55   37.70
   0  -1   1    3.66    0.52
   0  -1  -1    3.90    0.35
   0  -1  -1    4.08    0.34
   0  -1   1    3.03    2.20
   0  -1  -1    3.85    0.62
   0  -1   1    4.07    0.36
   0  -1   1    4.49    0.43
   0  -1   1    3.93    2.15
   0  -1  -1    4.34    0.40
   0  -1   1    4.11    0.32
   0  -1   1    4.21    0.53
   0  -1  -1    4.02    0.62
   0  -1   1    4.41    0.36
   0  -1   1    4.32    0.31
   0  -1   1    4.10    0.27
   0  -1  -1    1.62    2.31
   0  -1  -1    3.96    0.34
   0  -1  -1    4.60    0.42
   0  -1  -1    4.45    0.34
   0  -1  -1    3.43    1.97
   0  -1  -1    3.76    0.42
   0   1  -1    8.40    3.04
   0   1  -1    3.33    2.47
   0   1   1    4.29    2.64
   0   1   1    6.22    3.03
   1  -1   1  227.12   14.47
   1  -1   1  211.03   21.69
   1  -1   1  224.37   14.00
  -1  -1  -1  234.33   14.51
   1  -1   1  231.37   20.87
  -1  -1  -1  224.36   14.00
  -1  -1  -1  232.29   14.09
   1  -1   1  226.28   14.01
  -1  -1  -1  224.16   14.03
  -1  -1  -1  230.35   14.56
   1  -1   1  216.31   13.98
   1  -1   1  215.08   13.96
  -1  -1  -1  226.18   14.00
  -1  -1  -1  237.13   21.29
   1  -1   1  229.49   14.55
  -1  -1  -1  230.47   22.85
  -1   1  -1  243.43   21.86
  -1   1  -1  264.34   14.05
   1   1   1  267.81   14.13
  -1   1  -1  254.10   22.92
  -1   1  -1  274.14   14.60
  -1   1  -1  264.42   14.63
   1   1   1  268.84   14.04
   1   1   1  257.80   21.30
   1   1   1  276.91   22.66
   1   1   1  260.50   14.03
  -2  -1  -1  155.39    8.35
   2  -1   1  137.40   17.49
  -2  -1  -1  153.10    8.20
  -2  -1  -1  151.26    8.42
   2  -1   1  148.82    8.14
   2  -1   1  147.94    9.23
   2  -1   1  152.50    8.16
  -2  -1  -1  146.32   18.82
  -2  -1  -1  158.41   20.14
   2  -1   1  130.26   18.94
   2  -1   1  151.81    8.38
   2  -1   1  147.70    8.17
  -2  -1  -1  157.41    9.20
   2  -1   1  148.18    8.05
  -2  -1  -1  154.14    8.35
  -2  -1  -1  153.20    8.14
  -2  -1  -1  154.56    9.30
   2  -1   1  157.37    9.22
  -2  -1  -1  154.29    8.14
  -2  -1  -1  147.55    8.14
  -2  -1  -1  151.36    8.41
   2  -1   1  152.41    8.36
  -2  -1  -1  154.48    8.18
  -2   1  -1  148.15   25.09
   2   1   1  163.68   35.48
   2   1   1  110.05   22.86
  -2   1  -1  121.09    8.13
   2   1   1  121.04    8.90
   2   1   1  119.43    8.10
  -2   1  -1  127.84    8.12
  -2   1  -1  125.68    8.03
   2   1   1  121.39    8.26
   2   1   1  127.11    8.36
  -2   1  -1  126.02    8.10
  -2   1  -1  125.51    8.29
  -2   1  -1  122.17    8.10
  -2   1  -1  130.78    8.33
  -2   1  -1  118.06    9.05
  -2   1  -1  123.43    8.27
   2   1   1  121.59    8.08
  -2   1  -1  124.70   21.01
   2   1   1  121.33    8.12
  -2   1  -1  119.82    8.02
  -2   1  -1  128.11    9.05
  -2   1  -1  119.91    8.20
   2   1   1  122.03    8.25
   3  -1   1  162.04   10.17
  -3  -1  -1  158.37   10.00
  -3  -1  -1  155.49   10.38
   3  -1   1  156.90   10.18
   3  -1   1  159.11   10.48
   3  -1   1  159.18   11.45
  -3  -1  -1  168.23   11.44
   3  -1   1  154.00   10.03
  -3  -1  -1  157.51   10.46
  -3  -1  -1  165.55   10.17
   3  -1   1  158.86   10.42
  -3  -1  -1  165.12   10.45
   3  -1   1  167.18   10.51
  -3  -1  -1  156.64   11.46
   3  -1   1  161.32   10.24
  -3  -1  -1  156.65   10.19
  -3  -1  -1  157.63   10.15
   3  -1   1  166.75   10.20
  -3  -1  -1  158.87   10.15
  -3  -1  -1  158.42   10.19
  -3  -1  -1  157.37   10.48
   3  -1   1  158.88   11.55
   3   1   1  196.40   10.54
   3   1   1  195.40   10.66
   3   1   1  184.28   11.57
   3   1   1  190.14   11.73
  -3   1  -1  187.43   10.59
   3   1   1  187.01   10.48
  -3   1  -1  187.29   10.20
   3   1   1  187.52   10.26
  -3   1  -1  176.99   11.39
  -3   1  -1  188.41   11.84
  -3   1  -1  187.57   10.25
   3   1   1  188.49   10.21
  -3   1  -1  187.36   11.70
  -3   1  -1  182.69   10.29
   3   1   1  190.63   10.20
  -3   1  -1  184.69   10.49
  -3   1  -1  188.71   10.38
   4  -1   1  195.99   11.67
  -4  -1  -1  204.36   11.83
  -4  -1  -1  200.17   11.72
  -4  -1  -1  200.02   11.69
  -4  -1  -1  184.41   11.73
  -4  -1  -1  200.39   13.43
  -4  -1  -1  202.09   12.09
   4  -1   1  206.04   11.72
  -4  -1  -1  198.42   12.03
   4  -1   1  196.09   12.10
   4  -1   1  195.35   13.66
   4  -1   1  200.84   11.49
  -4  -1  -1  194.88   12.28
   4  -1   1  205.65   13.56
  -4  -1  -1  209.79   13.74
   4  -1   1  201.47   12.05
   4  -1   1  200.36   11.74
   4  -1   1  208.06   11.74
  -4  -1  -1  205.42   11.69
  -4  -1  -1  197.89   12.05
  -4  -1  -1  203.44   11.57
  -4  -1  -1  199.77   12.13
   4  -1   1  205.63   12.14
  -4  -1  -1  196.71   11.71
  -4   1  -1  181.33   11.65
   4   1   1  188.23   11.64
  -4   1  -1  189.26   11.58
   4   1   1  190.89   12.08
  -4   1  -1  184.39   11.83
   4   1   1  188.25   12.11
  -4   1  -1  188.25   13.45
  -4   1  -1  193.86   11.68
  -4   1  -1  187.46   12.07
   4   1   1  196.42   13.42
  -4   1  -1  194.21   11.55
  -4   1  -1  193.91   11.55
  -4   1  -1  198.69   12.06
   4   1   1  203.37   12.36
   4   1   1  203.26   13.64
   4   1   1  185.92   11.70
   4   1   1  185.47   11.44
  -4   1  -1  198.88   11.80
  -4   1  -1  187.64   12.02
  -4   1  -1  186.50   13.57
  -4   1  -1  192.59   11.70
   4   1   1  190.30   11.81
   4   1   1  191.11   11.70
  -4   1  -1  191.91   11.85
  -5  -1  -1   92.41    5.95
   5  -1   1   87.71    5.81
   5  -1   1   88.69    8.07
   5  -1   1   93.95    6.35
   5  -1   1   93.55    5.79
   5  -1   1   92.63    7.90
  -5  -1  -1   88.39    5.76
  -5  -1  -1   90.92    5.76
   5  -1   1   91.55    5.82
  -5  -1  -1   94.31    6.25
   5  -1   1   90.71    5.80
   5  -1   1   88.15    5.50
   5  -1   1   90.15    6.21
  -5  -1  -1   80.69    7.65
  -5  -1  -1   86.37    5.77
  -5  -1  -1   88.51    7.65
   5  -1   1   88.26    6.28
  -5  -1  -1   90.07    5.79
  -5  -1  -1   89.17    5.49
  -5  -1  -1   92.37    6.21
  -5  -1  -1   98.59    5.65
  -5  -1  -1   91.60    6.73
  -5  -1  -1   86.30    6.21
  -5   1  -1   88.04    5.94
  -5   1  -1   90.66    6.24
   5   1   1   89.91    6.31
  -5   1  -1   89.42    5.80
  -5   1  -1   94.34    5.79
   5   1   1   99.81    7.88
   5   1   1   93.76    6.05
   5   1   1   93.38    5.72
   5   1   1   90.12    5.82
   5   1   1   88.53    5.74
  -5   1  -1   88.94    5.78
  -5   1  -1   96.02    5.63
  -5   1  -1   89.17    5.66
  -5   1  -1   89.21    6.20
  -5   1  -1   89.58    6.00
  -5   1  -1   84.94    7.99
   5   1   1   86.71    6.15
  -5   1  -1   89.51    7.89
   5   1   1   90.93    6.26
   5   1   1   94.00    5.82
  -5   1  -1   88.42    5.58
  -5   1  -1   99.38    5.97
   5   1   1   93.01    7.97
  -5   1  -1   81.10    6.10
   5   1   1   91.03    5.46
   6  -1   1   15.21    1.63
  -6  -1  -1   16.31    2.21
  -6  -1  -1   17.30    1.73
  -6  -1  -1   15.66    1.28
  -6  -1  -1   16.86    1.75
   6  -1   1   15.85    1.61
   6  -1   1   16.39    1.57
   6  -1   1   16.57    1.54
   6  -1   1   16.92    1.70
   6  -1   1   15.23    1.94
  -6  -1  -1   16.59    2.20
   6  -1   1   12.19    3.39
  -6  -1  -1   15.81    1.67
  -6  -1  -1   15.59    1.65
  -6  -1  -1   14.60    3.50
  -6  -1  -1   12.28    3.47
  -6  -1  -1   15.37    2.08
   6  -1   1   15.63    2.16
  -6  -1  -1   16.39    1.66
   6  -1   1   12.50    3.55
  -6  -1  -1   17.25    2.13
  -6  -1  -1   13.84    1.43
   6  -1   1   14.31    2.08
  -6  -1  -1   17.72    1.73
   6   1   1   10.48    2.02
  -6   1  -1    9.44    3.16
   6   1   1   13.46    1.63
   6   1   1    8.84    3.01
  -6   1  -1   12.83    1.72
   6   1   1   12.12    1.44
   6   1   1   11.12    2.02
  -6   1  -1   11.18    1.82
  -6   1  -1   13.03    3.41
  -6   1  -1    9.16    1.72
   6   1   1   12.22    1.17
   6   1   1   12.82    1.95
  -6   1  -1   11.84    1.45
  -6   1  -1   11.75    1.40
  -6   1  -1   13.09    1.48
  -6   1  -1   14.35    1.86
   6   1   1   14.19    1.72
   6   1   1   10.72    1.57
  -6   1  -1   12.04    1.38
   6   1   1   15.10    1.91
  -6   1  -1   11.53    1.85
   6   1   1   15.45    3.65
  -6   1  -1   12.74    1.49
  -6   1  -1   13.01    1.71
  -7  -1  -1   22.69    4.55
   7  -1   1   14.06    2.36
   7  -1   1   17.04    1.59
  -7  -1  -1   19.64    2.68
   7  -1   1   20.29    4.44
   7  -1   1   18.37    4.54
  -7  -1  -1   16.92    1.82
   7  -1   1   14.07    1.93
  -7  -1  -1   19.02    2.63
   7  -1   1   19.41    2.11
  -7  -1  -1   20.45    4.57
  -7  -1  -1   17.96    1.99
  -7  -1  -1   15.74    2.39
   7  -1   1   16.74    2.62
   7  -1   1   15.42    2.08
  -7  -1  -1   17.23    1.99
  -7  -1  -1   17.77    2.27
   7  -1   1   17.00    2.45
  -7  -1  -1   15.97    2.51
   7  -1   1   19.66    2.01
  -7  -1  -1   15.55    3.23
  -7  -1  -1   17.97    2.07
   7  -1   1   15.25    1.75
  -7  -1  -1   18.66    1.62
   7  -1   1   17.02    2.60
  -7  -1  -1   16.99    2.04
   7   1   1   20.45    1.55
  -7   1  -1   22.35    2.41
   7   1   1   25.66    5.31
   7   1   1   15.71    2.22
   7   1   1   19.73    2.52
  -7   1  -1   24.97    5.05
   7   1   1   21.47    4.75
  -7   1  -1   18.55    1.91
   7   1   1   16.29    2.56
  -7   1  -1   21.56    1.85
  -7   1  -1   22.93    2.63
   7   1   1   21.10    2.07
  -7   1  -1   20.94    2.38
  -7   1  -1   23.13    2.23
  -7   1  -1   22.42    2.08
  -7   1  -1   16.99    4.21
   7   1   1   20.46    2.12
  -7   1  -1   20.47    2.08
  -7   1  -1   22.20    2.41
   7   1   1   20.26    2.80
   7   1   1   24.30    1.99
  -7   1  -1   21.76    2.61
  -7   1  -1   21.28    2.74
   7   1   1   21.61    2.19
  -7   1  -1   22.44    1.94
  -8  -1  -1    1.23    0.81
   8  -1   1    0.14    0.94
  -8  -1  -1    1.11    0.67
   8  -1   1    1.85    1.08
  -8  -1  -1    1.01    0.80
  -8  -1  -1    1.24    0.99
  -8  -1  -1   -0.12    0.82
  -8  -1  -1    0.90    1.03
  -8  -1  -1   -0.16    1.17
   8  -1   1   -0.32    0.65
  -8  -1  -1    1.36    1.16
   8  -1   1    1.82    0.89
  -8  -1  -1    1.19    0.81
   8  -1   1    2.14    1.32
   8  -1   1    2.65    1.95
   8  -1   1    0.82    1.08
   8  -1   1   -0.95    1.14
  -8  -1  -1    0.79    0.94
  -8  -1  -1    2.12    0.82
   8  -1   1    2.17    1.29
  -8  -1  -1    2.75    1.05
   8  -1   1    0.04    1.38
  -8   1  -1    1.99    0.80
   8   1   1   -0.73    1.08
  -8   1  -1    0.01    0.96
   8   1   1    0.68    0.56
  -8   1  -1    0.26    0.73
   8   1   1    0.67    0.78
  -8   1  -1    0.36    0.69
  -8   1  -1   -0.03    0.88
   8   1   1    0.92    1.15
  -8   1  -1    1.39    0.78
  -8   1  -1    1.28    1.36
  -8   1  -1   -0.47    0.90
   8   1   1    1.22    1.06
   8   1   1    1.47    1.53
  -8   1  -1   -0.13    0.92
   8   1   1    1.63    1.08
   8   1   1    0.77    0.78
  -8   1  -1    0.23    0.93
  -8   1  -1   -0.26    1.44
   8   1   1   -0.16    0.90
  -8   1  -1    0.38    1.08
  -9  -1  -1    4.92    1.75
  -9  -1  -1    1.36    1.83
   9  -1   1    4.08    1.39
  -9  -1  -1    3.14    1.14
   9  -1   1    1.40    1.47
  -9  -1  -1    3.86    1.18
   9  -1   1    4.13    1.28
  -9  -1  -1    1.42    1.40
   9  -1   1    4.23    1.32
   9  -1   1    2.42    1.72
   9  -1   1    3.09    0.97
   9  -1   1    3.99    1.44
   9  -1   1    2.36    1.82
  -9  -1  -1    1.80    1.40
  -9  -1  -1    4.24    1.23
   9  -1   1    4.46    1.93
  -9  -1  -1    3.33    1.57
   9  -1   1    4.90    0.97
   9   1   1    3.03    0.75
   9   1   1    3.72    1.51
   9   1   1    4.68    2.05
   9   1   1    2.48    1.82
  -9   1  -1    1.95    1.35
  -9   1  -1    4.91    1.33
  -9   1  -1    2.38    1.42
   9   1   1    5.33    1.40
  -9   1  -1    3.53    1.07
   9   1   1    3.97    1.44
  -9   1  -1    4.01    1.60
  -9   1  -1    2.69    1.07
  -9   1  -1    3.87    1.04
  -9   1  -1    3.67    1.42
   9   1   1    2.72    1.03
   9   1   1    2.07    1.78
 -10  -1  -1    1.26    1.09
  10  -1   1    0.45    1.31
  10  -1   1   -0.29    1.25
 -10  -1  -1    2.20    1.09
  10  -1   1    1.27    0.79
  10   1   1    1.84    1.05
  10   1   1    1.69    1.41
 -10   1  -1    0.84    1.36
 -10   1  -1    1.15    0.93
 -10   1  -1    1.68    1.28
  10   1   1    1.54    0.65
  10  -2  -1    0.82    1.40
  10  -2  -1    3.42    1.18
 -10  -2   1    2.25    1.28
 -10  -2   1    1.60    1.44
 -10  -2   1    1.95    1.30
  10  -2  -1    2.74    1.24
 -10  -2   1    2.57    1.16
 -10  -2   1    2.77    1.23
  10  -2  -1    3.07    0.89
 -10   2   1    2.18    0.98
  10   2  -1    2.96    0.55
  10   2  -1    4.65    1.49
 -10   2   1    4.49    1.33
 -10   2   1    4.11    1.22
  10   2  -1    4.13    1.38
 -10   2   1    3.32    1.46
   9  -2  -1    3.48    0.85
  -9  -2   1    5.24    1.20
   9  -2  -1    5.96    2.03
  -9  -2   1    3.72    1.19
  -9  -2   1    3.04    1.77
  -9  -2   1    1.78    1.44
   9  -2  -1    2.44    1.01
  -9  -2   1    2.97    1.44
  -9  -2   1    2.82    1.20
   9  -2  -1    2.52    1.58
  -9  -2   1    3.53    1.67
  -9  -2   1    3.68    1.26
   9  -2  -1    2.36    1.66
  -9  -2   1    0.46    1.74
   9  -2  -1    4.51    1.42
   9  -2  -1    4.36    1.23
   9  -2  -1    2.95    1.10
  -9  -2   1    4.36    1.23
   9  -2  -1    4.26    1.58
   9   2  -1    2.23    1.27
   9   2  -1    5.40    1.40
  -9   2   1    3.78    1.01
   9   2  -1    2.89    0.73
   9   2  -1    1.74    1.51
  -9   2   1    2.90    1.21
  -9   2   1    3.92    1.48
   9   2  -1    4.98    1.68
   9   2  -1    2.14    1.78
  -9   2   1    0.26    1.18
  -9   2   1    3.94    1.43
   9   2  -1    3.40    1.25
   9   2  -1    3.43    0.56
  -9   2   1    4.34    1.32
  -9   2   1    2.41    0.99
  -9   2   1    2.80    1.53
  -9   2   1    3.30    1.51
   9   2  -1    4.89    1.39
  -9   2   1    4.56    1.18
  -8  -2   1    1.11    0.90
   8  -2  -1    2.37    0.64
  -8  -2   1    1.26    0.90
  -8  -2   1    1.94    1.32
  -8  -2   1    2.05    1.30
   8  -2  -1    1.10    0.88
   8  -2  -1    0.69    1.32
  -8  -2   1    1.20    0.98
   8  -2  -1    0.53    0.75
  -8  -2   1   -0.09    0.95
   8  -2  -1    0.65    2.59
  -8  -2   1    1.39    1.21
   8  -2  -1    1.44    1.23
  -8  -2   1    1.24    1.28
   8  -2  -1    0.49    1.04
   8  -2  -1    1.26    1.36
   8  -2  -1    1.15    0.75
  -8  -2   1    1.56    0.89
  -8  -2   1    1.02    0.71
  -8   2   1    0.18    0.72
  -8   2   1   -1.47    1.08
   8   2  -1    1.01    0.93
   8   2  -1    2.30    1.05
   8   2  -1    2.25    1.30
   8   2  -1    0.95    1.31
  -8   2   1    2.19    1.21
   8   2  -1    0.85    0.56
   8   2  -1    1.94    1.07
   8   2  -1    1.40    1.02
  -8   2   1    0.38    0.73
  -8   2   1    1.08    0.98
  -8   2   1    0.36    0.79
  -8   2   1   -1.06    1.07
   8   2  -1    0.87    1.48
   8   2  -1    0.65    0.40
  -8   2   1    2.23    1.15
  -7  -2   1   11.17    1.66
  -7  -2   1   15.96    2.01
  -7  -2   1   14.39    3.81
   7  -2  -1   19.24    2.27
  -7  -2   1   15.23    1.59
   7  -2  -1   14.69    1.41
   7  -2  -1   15.41    1.52
  -7  -2   1   15.24    2.28
   7  -2  -1   16.12    1.98
   7  -2  -1   10.54    1.98
  -7  -2   1   21.69    4.46
   7  -2  -1   15.24    2.35
  -7  -2   1   17.12    1.83
  -7  -2   1   12.03    2.16
   7  -2  -1   15.34    1.69
   7  -2  -1   15.75    1.83
   7  -2  -1   16.54    1.83
  -7   2   1   16.90    2.13
  -7   2   1   16.08    1.70
  -7   2   1   12.74    2.04
   7   2  -1   16.17    2.02
   7   2  -1   17.03    1.81
  -7   2   1   21.04    4.29
  -7   2   1   16.91    1.66
  -7   2   1   15.77    2.40
   7   2  -1   16.06    1.17
  -7   2   1   15.09    2.19
  -7   2   1   13.54    1.72
   7   2  -1   12.86    2.05
   7   2  -1   15.25    2.38
  -7   2   1   17.69    4.12
  -7   2   1   15.31    1.86
  -7   2   1   15.46    4.18
  -7   2   1   12.55    3.76
   7   2  -1   17.24    1.93
   7   2  -1   17.07    1.41
   6  -2  -1   21.23    1.86
  -6  -2   1   23.59    4.19
   6  -2  -1   21.87    1.96
  -6  -2   1   22.26    1.97
   6  -2  -1   21.34    1.76
   6  -2  -1   22.01    2.27
   6  -2  -1   21.81    1.94
  -6  -2   1   20.69    1.76
  -6  -2   1   25.03    4.20
   6  -2  -1   23.96    2.49
   6  -2  -1   23.32    2.30
  -6   2   1   13.59    1.55
  -6   2   1   15.58    1.54
  -6   2   1   15.77    1.63
  -6   2   1   15.36    1.75
   6   2  -1   15.49    1.18
   6   2  -1   15.67    1.58
   6   2  -1   12.86    1.95
   6   2  -1   16.80    1.37
  -6   2   1   13.03    2.05
  -6   2   1   15.89    3.63
   6   2  -1   15.00    1.65
  -6   2   1   19.92    3.88
   6   2  -1   17.39    1.73
   6   2  -1   16.94    1.94
  -6   2   1   16.53    1.92
   6   2  -1   15.92    1.94
  -6   2   1   16.90    2.04
  -6   2   1   19.46    3.71
  -6   2   1   16.09    3.52
  -6   2   1   13.95    2.04
   6   2  -1   14.85    1.17
   6   2  -1   14.47    2.10
   5  -2  -1   95.55    6.02
   5  -2  -1   87.63    5.71
  -5  -2   1   86.78    5.94
   5  -2  -1   86.23    5.91
  -5  -2   1   87.85    5.86
   5  -2  -1   86.83    5.84
   5  -2  -1   92.20    5.74
  -5  -2   1   90.42    5.75
  -5  -2   1   94.55    6.05
   5  -2  -1   90.68    6.38
  -5  -2   1   85.42    5.85
  -5  -2   1   85.44    5.54
  -5  -2   1   90.56    6.25
  -5  -2   1   77.58    7.44
  -5  -2   1   79.07    7.27
  -5  -2   1   80.85    6.18
   5  -2  -1   82.92    5.92
   5  -2  -1   84.67    6.21
   5  -2  -1   90.08    6.39
   5  -2  -1   85.61    6.38
  -5  -2   1   84.86    5.68
   5  -2  -1   90.95    6.05
  -5  -2   1   84.52    6.39
   5  -2  -1   87.23    5.84
   5   2  -1   99.14    6.50
   5   2  -1  103.66    5.54
   5   2  -1  100.25    5.67
  -5   2   1  101.86    6.46
  -5   2   1  101.84    8.21
  -5   2   1  101.33    6.11
  -5   2   1   99.15    7.95
   5   2  -1   99.15    6.34
   5   2  -1   91.62    7.68
  -5   2   1  101.00    6.47
  -5   2   1  101.44    5.78
  -5   2   1  102.56    6.31
   5   2  -1  105.50    5.63
  -5   2   1   97.70    7.90
   5   2  -1  103.78    6.02
  -5   2   1  104.64    5.99
  -5   2   1  106.05    8.23
  -5   2   1  100.00    5.99
   5   2  -1  100.64    6.17
   5   2  -1   94.52    7.57
   5   2  -1  105.00    5.95
   5   2  -1   99.87    5.89
  -5   2   1   96.64    5.87
   5   2  -1  102.97    6.33
   4  -2  -1  153.50    9.05
  -4  -2   1  163.13    9.30
   4  -2  -1  166.72    9.17
   4  -2  -1  160.64    9.09
   4  -2  -1  162.86    9.65
  -4  -2   1  159.54    9.69
  -4  -2   1  158.55   10.63
  -4  -2   1  162.66   10.82
   4  -2  -1  166.96    9.42
  -4  -2   1  162.20    9.17
  -4  -2   1  162.22    9.27
  -4  -2   1  158.57    9.15
  -4  -2   1  158.91    8.98
   4  -2  -1  161.07    9.49
   4  -2  -1  158.97    9.23
  -4  -2   1  155.84    9.45
   4  -2  -1  158.21    9.29
  -4  -2   1  170.96    9.53
   4  -2  -1  160.38    9.25
   4  -2  -1  157.06    9.20
  -4  -2   1  160.04    8.88
   4  -2  -1  163.65    9.60
  -4  -2   1  162.72    9.07
   4   2  -1  146.56    9.60
  -4   2   1  145.47    9.55
  -4   2   1  142.07    9.19
   4   2  -1  135.75    8.93
  -4   2   1  138.88   10.79
   4   2  -1  145.18    9.12
   4   2  -1  139.33    9.13
   4   2  -1  143.92    9.43
  -4   2   1  143.42   10.62
  -4   2   1  136.33   10.69
   4   2  -1  145.86    8.99
  -4   2   1  140.30    9.38
   4   2  -1  141.94    9.32
  -4   2   1  156.38   10.86
  -4   2   1  136.42    9.09
  -4   2   1  147.99    9.55
  -4   2   1  145.58    9.30
  -4   2   1  143.45    9.17
   4   2  -1  142.47    9.40
  -4   2   1  152.95    9.07
   4   2  -1  145.44    9.21
  -3  -2   1  209.05   13.72
   3  -2  -1  208.44   12.83
  -3  -2   1  206.48   12.75
  -3  -2   1  205.91   12.96
  -3  -2   1  226.44   13.62
   3  -2  -1  209.54   12.74
  -3  -2   1  204.62   13.81
  -3  -2   1  200.25   12.55
   3  -2  -1  219.19   12.90
  -3  -2   1  203.33   12.75
  -3  -2   1  212.57   13.17
   3  -2  -1  202.09   12.94
  -3  -2   1  208.45   12.85
   3  -2  -1  206.44   13.08
   3  -2  -1  208.23   12.81
  -3  -2   1  209.03   12.97
  -3  -2   1  202.65   12.59
   3  -2  -1  203.20   12.74
   3  -2  -1  215.13   13.11
   3  -2  -1  213.81   12.89
   3  -2  -1  204.13   12.97
  -3   2   1  229.03   13.13
   3   2  -1  213.57   12.76
   3   2  -1  234.43   13.22
  -3   2   1  229.31   14.27
   3   2  -1  235.81   12.95
   3   2  -1  228.64   12.86
  -3   2   1  234.83   12.84
   3   2  -1  218.37   12.99
   3   2  -1  230.92   13.02
  -3   2   1  235.46   13.01
  -3   2   1  232.28   14.09
   3   2  -1  227.72   12.78
  -3   2   1  228.75   12.85
  -3   2   1  235.02   12.95
  -3   2   1  230.68   12.77
  -3   2   1  227.13   12.84
   3   2  -1  197.25   12.71
  -3   2   1  233.19   13.12
  -3   2   1  238.01   14.17
  -3   2   1  226.19   14.20
   2  -2  -1  173.53   21.15
   2  -2  -1  154.54   18.89
   2  -2  -1  161.85   18.93
   2  -2  -1  149.26   19.98
  -2  -2   1  162.47    8.25
  -2   2   1  140.69    9.07
  -2   2   1  137.09    8.39
   2   2  -1  131.22    8.13
  -2   2   1  134.07    9.03
  -2   2   1  138.08    8.20
  -2   2   1  143.86    9.19
  -2   2   1  133.34    8.30
   2   2  -1  134.75    8.25
  -2   2   1  132.78    9.09
   2   2  -1  131.44   17.76
   2   2  -1  139.86   16.47
   2   2  -1  131.18    8.26
   2   2  -1  134.38    8.41
  -1  -2   1  354.80   20.83
  -1  -2   1  346.97   20.80
  -1  -2   1  355.34   20.81
   1  -2  -1  354.46   21.21
  -1  -2   1  326.84   20.82
  -1  -2   1  357.92   20.79
   1  -2  -1  340.76   20.79
   1  -2  -1  352.49   21.16
   1  -2  -1  340.67   29.41
  -1  -2   1  328.70   20.80
  -1  -2   1  363.47   20.81
   1  -2  -1  371.23   28.36
   1   2  -1  382.29   20.79
   1   2  -1  392.51   24.67
  -1   2   1  381.93   29.56
  -1   2   1  392.44   30.72
   1   2  -1  357.59   24.21
   1   2  -1  381.50   25.29
   1   2  -1  362.14   24.99
   0  -2  -1   95.87    5.80
   0  -2   1   93.70    5.73
   0  -2   1   96.60    5.76
   0  -2  -1  100.44    5.77
   0  -2   1   91.52    9.35
   0  -2   1   95.34    5.69
   0  -2  -1   91.68    5.91
   0  -2  -1   97.05    6.11
   0  -2  -1  115.47   12.29
   0  -2   1   92.18    5.80
   0  -2  -1   94.65    5.70
   0  -2  -1   86.45   10.42
   0  -2   1  105.50    9.24
   0  -2  -1   98.74    5.82
   0  -2  -1  101.87    5.88
   0  -2   1   97.60    5.69
   0  -2   1   95.73    5.86
   0  -2   1   97.47    5.94
   0  -2   1  103.05    5.95
   0  -2  -1   97.15    5.92
   0  -2  -1   99.68    6.17
   0  -2   1  100.37    5.77
   0  -2   1   96.56    5.84
   0  -2  -1   95.76    5.80
   0  -2  -1   93.64    5.75
   0  -2  -1   98.10    5.80
   0  -2   1   96.15    5.74
   0  -2   1   99.96    5.74
   0  -2  -1   97.69    5.73
   0  -2   1   97.64    5.96
   0  -2   1   96.53    5.93
   0   2  -1  127.16    9.54
   0   2   1  123.13   11.38
   0   2  -1  122.23    8.96
   0   2   1  120.64   11.10
  -1  -2  -1  585.17   33.88
   1  -2   1  590.41   40.99
  -1  -2  -1  592.12   41.43
   1  -2   1  567.18   33.83
   1  -2   1  575.52   33.90
  -1  -2  -1  587.75   43.24
  -1  -2  -1  598.49   33.96
   1  -2   1  572.95   42.18
   1   2   1  553.92   33.90
   1   2   1  555.31   33.83
   2  -2   1   43.06    3.04
  -2  -2  -1   41.56    2.93
  -2  -2  -1   43.45    2.72
   2  -2   1   41.63    3.69
   2  -2   1   45.88    3.02
  -2  -2  -1   44.91    3.01
   2  -2   1   43.20    3.08
  -2  -2  -1   43.93    2.83
  -2  -2  -1   44.83    3.11
   2  -2   1   45.42    3.05
  -2  -2  -1   43.49    3.01
  -2  -2  -1   44.59    2.84
   2  -2   1   43.10    2.84
  -2  -2  -1   44.28    2.88
   2  -2   1   41.16    2.83
   2  -2   1   43.32    2.87
   2  -2   1   42.82    2.88
  -2  -2  -1   43.55    3.18
   2  -2   1   43.60    2.98
  -2  -2  -1   46.62    3.72
   2  -2   1   42.73    2.81
  -2  -2  -1   41.46    2.81
   2  -2   1   41.35    3.76
  -2  -2  -1   45.42    3.80
  -2   2  -1   50.01    2.98
  -2   2  -1   48.26    3.81
  -2   2  -1   48.51    3.29
   2   2   1   46.45    2.78
  -2   2  -1   48.46    2.78
   2   2   1   46.65    3.03
   2   2   1   47.10    2.83
  -2   2  -1   50.14    3.95
   2   2   1   47.30    3.17
  -2   2  -1   48.36    2.92
  -2   2  -1   46.92    2.86
   2   2   1   50.91    3.60
   2   2   1   47.02    2.89
  -2   2  -1   47.04    2.87
  -2   2  -1   50.26    3.11
   2   2   1   48.19    3.14
  -2   2  -1   49.34    3.09
  -3  -2  -1    4.18    0.60
  -3  -2  -1    3.84    0.89
   3  -2   1    4.65    0.68
  -3  -2  -1    3.07    0.72
  -3  -2  -1    4.06    0.55
   3  -2   1    2.95    0.48
  -3  -2  -1    3.10    0.62
   3  -2   1    4.88    1.75
  -3  -2  -1    3.55    0.75
   3  -2   1    4.15    0.64
   3  -2   1    4.13    1.79
   3  -2   1    3.38    0.55
   3  -2   1    3.99    0.82
   3  -2   1    4.48    0.89
  -3  -2  -1    3.28    0.80
   3  -2   1    3.85    0.53
  -3  -2  -1    3.11    0.58
  -3  -2  -1    2.47    1.37
  -3  -2  -1    3.82    0.60
   3  -2   1    3.19    0.71
   3  -2   1    3.73    0.66
   3  -2   1    2.82    0.66
  -3  -2  -1    4.51    0.47
  -3  -2  -1    3.39    1.38
   3  -2   1    5.17    0.93
  -3   2  -1    4.97    1.52
  -3   2  -1    3.85    0.58
  -3   2  -1    2.97    0.46
   3   2   1    4.27    0.63
   3   2   1    2.54    1.35
  -3   2  -1    2.67    0.61
  -3   2  -1    2.43    0.72
   3   2   1    3.08    0.65
   3   2   1    3.57    0.70
   3   2   1    4.45    0.82
  -3   2  -1    3.63    0.57
   3   2   1    3.79    0.56
   3   2   1    3.60    1.47
   3   2   1    3.99    0.60
  -3   2  -1    3.48    0.57
  -3   2  -1    5.71    1.70
   3   2   1    3.38    0.56
  -3   2  -1    3.77    0.74
  -3   2  -1    3.52    0.63
   3   2   1    2.91    0.82
  -3   2  -1    2.69    0.65
  -3   2  -1    4.65    0.91
   3   2   1    3.47    0.43
   4  -2   1   23.03    2.06
   4  -2   1   21.16    1.70
  -4  -2  -1   22.04    1.62
   4  -2   1   24.07    1.82
   4  -2   1   21.62    1.83
  -4  -2  -1   22.13    1.70
   4  -2   1   20.34    3.30
   4  -2   1   24.26    2.11
  -4  -2  -1   21.47    3.42
   4  -2   1   21.96    1.73
  -4  -2  -1   20.31    3.20
  -4  -2  -1   18.28    1.82
   4  -2   1   22.03    1.79
  -4  -2  -1   22.60    1.42
   4  -2   1   23.71    1.80
   4  -2   1   23.47    2.19
  -4  -2  -1   23.07    2.14
  -4  -2  -1   23.60    1.83
   4  -2   1   24.17    3.16
  -4  -2  -1   23.61    2.19
   4  -2   1   22.58    1.55
  -4  -2  -1   22.11    1.62
  -4  -2  -1   21.52    2.03
  -4  -2  -1   22.68    1.77
  -4   2  -1   18.40    3.22
   4   2   1   19.19    1.96
  -4   2  -1   19.33    1.62
  -4   2  -1   18.00    1.85
   4   2   1   20.29    1.66
   4   2   1   17.94    1.71
  -4   2  -1   19.25    1.55
  -4   2  -1   17.75    1.88
  -4   2  -1   18.84    2.04
   4   2   1   19.03    1.69
  -4   2  -1   19.19    1.62
   4   2   1   18.38    1.72
   4   2   1   21.13    2.08
   4   2   1   15.68    2.89
  -4   2  -1   19.28    1.92
  -4   2  -1   17.98    1.57
  -4   2  -1   20.47    3.25
   4   2   1   18.68    2.05
   4   2   1   19.13    1.61
  -4   2  -1   19.67    1.72
  -4   2  -1   19.63    1.81
   4   2   1   16.73    3.01
  -5  -2  -1   19.55    1.71
  -5  -2  -1   17.00    1.60
  -5  -2  -1   19.30    1.73
  -5  -2  -1   19.15    1.80
   5  -2   1   18.71    1.50
  -5  -2  -1   16.46    3.38
  -5  -2  -1   17.73    1.76
  -5  -2  -1   16.32    2.12
   5  -2   1   16.90    2.08
  -5  -2  -1   18.42    2.06
  -5  -2  -1   18.00    1.38
   5  -2   1   18.27    1.74
   5  -2   1   17.23    3.44
   5  -2   1   17.45    1.79
   5  -2   1   16.74    1.63
  -5  -2  -1   14.73    3.08
   5  -2   1   17.86    1.72
   5  -2   1   17.13    1.83
   5  -2   1   17.36    3.65
  -5  -2  -1   15.39    2.09
  -5  -2  -1   19.02    2.10
   5  -2   1   18.70    2.19
   5  -2   1   16.09    1.94
   5   2   1   22.28    1.92
   5   2   1   20.15    2.06
   5   2   1   20.78    2.23
  -5   2  -1   19.42    1.94
  -5   2  -1   20.48    2.32
   5   2   1   20.36    3.67
   5   2   1   19.86    1.69
   5   2   1   22.37    1.85
  -5   2  -1   17.74    1.99
  -5   2  -1   20.88    1.62
  -5   2  -1   19.88    1.85
  -5   2  -1   21.16    1.66
  -5   2  -1   18.80    1.68
  -5   2  -1   19.24    1.55
  -5   2  -1   22.74    1.88
  -5   2  -1   19.63    2.02
  -5   2  -1   20.69    3.79
   5   2   1   21.64    1.68
  -5   2  -1   20.92    1.69
  -5   2  -1   19.45    3.80
  -5   2  -1   21.13    2.12
   5   2   1   19.16    3.62
   5   2   1   19.39    1.39
   6  -2   1   45.49    3.44
  -6  -2  -1   48.74    3.51
   6  -2   1   52.03    3.15
  -6  -2  -1   51.45    3.30
   6  -2   1   44.17    5.74
  -6  -2  -1   49.58    3.36
   6  -2   1   48.89    5.64
  -6  -2  -1   53.65    3.51
  -6  -2  -1   49.28    3.67
  -6  -2  -1   48.76    5.57
   6  -2   1   46.99    3.44
   6  -2   1   46.69    3.86
   6  -2   1   50.48    3.54
   6  -2   1   49.05    3.44
   6  -2   1   56.26    4.17
  -6  -2  -1   43.86    4.33
  -6  -2  -1   46.61    3.02
   6  -2   1   53.14    4.13
  -6  -2  -1   41.80    3.66
   6  -2   1   49.51    3.52
  -6  -2  -1   42.78    5.64
  -6  -2  -1   54.03    4.00
  -6  -2  -1   50.96    4.08
  -6  -2  -1   46.43    3.38
  -6  -2  -1   51.94    4.09
   6   2   1   42.66    3.41
   6   2   1   48.73    4.08
  -6   2  -1   47.85    3.24
  -6   2  -1   42.23    3.19
   6   2   1   41.87    3.34
  -6   2  -1   45.05    3.48
   6   2   1   43.41    3.84
   6   2   1   45.66    5.83
  -6   2  -1   47.75    3.46
  -6   2  -1   44.19    3.77
  -6   2  -1   45.50    3.74
   6   2   1   45.95    5.54
   6   2   1   45.17    3.56
  -6   2  -1   43.92    3.55
  -6   2  -1   45.89    3.91
  -6   2  -1   44.38    3.62
   6   2   1   44.31    3.25
  -6   2  -1   40.25    5.74
   6   2   1   43.32    3.41
  -6   2  -1   47.10    4.05
   6   2   1   46.49    3.96
  -6   2  -1   42.73    3.23
  -6   2  -1   45.20    3.32
   6   2   1   45.13    2.98
  -6   2  -1   42.81    5.66
  -7  -2  -1   65.99    5.01
   7  -2   1   64.54    4.71
   7  -2   1   63.25    5.34
  -7  -2  -1   64.30    4.55
  -7  -2  -1   62.78    4.69
  -7  -2  -1   63.56    7.79
   7  -2   1   68.21    4.84
  -7  -2  -1   66.00    4.68
  -7  -2  -1   57.65    5.33
  -7  -2  -1   67.28    4.80
   7  -2   1   64.03    4.76
  -7  -2  -1   65.47    5.26
   7  -2   1   63.56    4.76
   7  -2   1   62.54    8.04
   7  -2   1   69.27    5.50
  -7  -2  -1   60.92    4.30
  -7  -2  -1   69.53    7.65
   7  -2   1   63.43    4.87
  -7  -2  -1   60.90    4.80
  -7  -2  -1   64.79    5.40
  -7  -2  -1   65.03    4.77
   7  -2   1   71.21    8.15
   7  -2   1   65.02    4.39
  -7  -2  -1   65.63    5.36
   7  -2   1   71.48    5.66
  -7   2  -1   71.94    5.30
  -7   2  -1   70.00    4.58
  -7   2  -1   75.47    7.95
   7   2   1   88.45    8.42
   7   2   1   73.30    5.56
  -7   2  -1   74.22    4.91
  -7   2  -1   74.68    5.28
   7   2   1   73.47    4.63
   7   2   1   71.68    5.38
  -7   2  -1   67.85    5.51
  -7   2  -1   67.78    4.80
   7   2   1   70.79    5.02
   7   2   1   71.87    4.28
  -7   2  -1   71.57    4.61
   7   2   1   72.87    4.88
   7   2   1   72.79    4.77
  -7   2  -1   73.62    4.73
  -7   2  -1   72.69    5.07
  -7   2  -1   76.11    4.62
   7   2   1   72.61    5.56
  -7   2  -1   82.11    8.48
   7   2   1   67.23    4.83
  -7   2  -1   73.04    5.50
  -7   2  -1   70.76    5.09
   7   2   1   68.85    7.61
  -8  -2  -1    2.75    1.37
  -8  -2  -1    3.55    1.48
  -8  -2  -1    2.57    0.96
  -8  -2  -1    5.00    1.22
  -8  -2  -1    2.95    0.72
  -8  -2  -1    2.48    1.09
   8  -2   1    2.74    1.17
   8  -2   1    3.28    1.03
  -8  -2  -1    3.27    1.07
  -8  -2  -1    2.41    0.95
   8  -2   1    3.46    0.79
  -8  -2  -1    1.99    1.19
   8  -2   1    3.33    1.11
   8  -2   1    2.14    1.81
  -8  -2  -1    3.54    1.20
   8  -2   1    2.77    1.39
   8  -2   1    1.95    1.32
   8  -2   1    2.42    0.97
  -8  -2  -1    3.58    1.55
  -8  -2  -1    2.34    1.43
   8  -2   1    2.62    1.45
   8  -2   1    2.35    1.44
   8   2   1    5.17    1.29
  -8   2  -1    3.75    1.00
  -8   2  -1    5.33    1.15
  -8   2  -1    5.58    1.31
   8   2   1    4.45    1.41
   8   2   1    5.70    1.35
  -8   2  -1    5.10    1.51
   8   2   1    4.83    1.83
   8   2   1    5.04    1.15
   8   2   1    2.53    1.54
  -8   2  -1    3.93    0.91
  -8   2  -1    4.39    1.46
   8   2   1    5.09    1.36
   8   2   1    5.62    1.05
  -9  -2  -1    1.50    1.01
   9  -2   1    3.15    1.11
  -9  -2  -1    2.48    1.60
  -9  -2  -1    2.64    1.38
   9  -2   1    2.59    1.67
  -9  -2  -1    2.67    1.09
  -9  -2  -1    1.29    0.99
   9  -2   1    2.55    1.54
  -9  -2  -1    0.91    1.38
   9  -2   1    2.14    0.97
  -9  -2  -1    3.30    1.25
   9  -2   1    3.43    1.86
   9  -2   1    3.64    1.22
   9  -2   1    2.95    0.89
  -9  -2  -1    2.66    1.72
   9  -2   1    3.72    1.32
   9  -2   1    3.35    1.43
  -9   2  -1    2.82    1.21
   9   2   1   -0.05    1.04
   9   2   1   -0.01    0.91
   9   2   1    0.87    1.15
  -9   2  -1    1.80    0.90
   9   2   1    2.29    1.70
   9   2   1    2.25    0.64
  -9   2  -1    2.54    1.63
   9   2   1    2.00    1.28
   9   2   1    1.91    0.64
   9   2   1    1.92    0.90
  -9   2  -1    0.49    0.98
   9   2   1    2.24    1.30
  -9   2  -1    2.01    1.14
  -9   2  -1    2.67    0.83
   9   2   1    1.37    1.94
  -9   2  -1    0.99    0.99
 -10  -2  -1   11.73    1.82
  10  -2   1   12.10    2.05
 -10  -2  -1   13.25    1.92
  10  -2   1    8.72    1.32
  10  -2   1   13.04    2.16
 -10   2  -1    6.76    1.43
  10   2   1    8.81    2.02
  10   2   1   10.98    1.23
 -10   2  -1    6.54    1.84
  10   2   1    9.46    2.34
  10  -3  -1    0.71    1.24
 -10  -3   1    2.72    1.20
 -10  -3   1   -0.54    1.07
 -10  -3   1    0.82    1.17
  10  -3  -1    0.96    1.07
  10  -3  -1    0.34    0.78
  10  -3  -1    0.50    1.35
 -10   3   1   -0.45    0.73
 -10   3   1    1.16    0.85
 -10   3   1    0.44    0.94
  10   3  -1   -0.08    1.02
 -10   3   1   -0.61    1.19
  10   3  -1    3.02    1.92
  -9  -3   1    0.79    0.95
   9  -3  -1   -0.62    1.11
   9  -3  -1    3.71    1.50
   9  -3  -1    2.67    1.39
   9  -3  -1    0.46    0.66
  -9  -3   1    0.68    0.87
   9  -3  -1    0.55    0.70
  -9  -3   1    0.67    1.23
  -9  -3   1   -2.05    1.14
   9  -3  -1    0.98    0.89
  -9  -3   1   -0.24    1.40
   9  -3  -1   -0.88    0.78
  -9  -3   1    0.69    1.02
   9  -3  -1    0.65    0.86
  -9  -3   1    1.19    0.98
  -9  -3   1   -1.03    1.10
   9  -3  -1    0.32    1.51
   9  -3  -1    0.74    1.00
   9   3  -1   -0.74    1.13
   9   3  -1    1.55    1.01
  -9   3   1    1.10    1.09
  -9   3   1   -0.01    1.12
   9   3  -1    2.09    1.16
  -9   3   1    1.33    1.29
  -9   3   1    2.93    1.90
  -9   3   1    3.01    1.35
   9   3  -1    0.76    1.32
  -9   3   1    1.55    0.91
   9   3  -1    0.12    1.46
  -9   3   1    1.53    0.79
  -9   3   1    1.22    1.59
   8  -3  -1    4.45    1.65
  -8  -3   1    2.78    1.41
   8  -3  -1    5.33    1.19
   8  -3  -1    4.08    1.43
  -8  -3   1    3.12    1.08
   8  -3  -1    4.63    1.60
  -8  -3   1    3.44    1.06
   8  -3  -1    3.75    1.11
   8  -3  -1    3.85    1.30
  -8  -3   1    3.87    1.23
  -8  -3   1    1.66    1.31
   8  -3  -1    4.87    1.03
   8  -3  -1    5.21    0.97
   8  -3  -1    4.64    1.55
  -8  -3   1    5.52    1.34
  -8  -3   1    4.27    1.00
   8  -3  -1    4.54    1.23
  -8  -3   1    5.37    1.85
  -8  -3   1    4.61    1.33
  -8  -3   1    4.80    1.04
   8   3  -1    6.31    1.35
  -8   3   1    7.09    1.66
  -8   3   1    7.43    1.35
   8   3  -1    6.36    1.85
  -8   3   1    6.93    1.87
  -8   3   1    6.05    1.69
   8   3  -1    7.16    1.54
   8   3  -1    7.73    1.38
   8   3  -1    7.36    1.90
  -8   3   1    5.98    1.14
  -8   3   1    7.35    1.26
  -8   3   1    8.96    1.51
   8   3  -1    6.17    1.34
   8   3  -1    6.36    1.73
  -8   3   1    3.29    1.33
   7  -3  -1   36.74    2.89
  -7  -3   1   38.61    2.73
   7  -3  -1   43.82    3.84
   7  -3  -1   37.29    2.68
  -7  -3   1   45.69    5.87
   7  -3  -1   41.30    3.57
   7  -3  -1   38.21    3.65
   7  -3  -1   42.97    3.09
  -7  -3   1   37.32    3.37
  -7  -3   1   41.06    3.08
  -7  -3   1   37.39    3.15
   7  -3  -1   37.86    2.83
  -7  -3   1   35.11    5.96
  -7  -3   1   38.18    2.87
  -7  -3   1   37.58    3.70
   7  -3  -1   36.99    2.59
   7  -3  -1   37.62    3.06
  -7  -3   1   39.98    3.13
  -7  -3   1   39.20    3.70
   7  -3  -1   37.01    3.04
   7  -3  -1   36.16    3.47
   7  -3  -1   37.51    2.94
  -7   3   1   34.44    5.88
   7   3  -1   30.76    2.82
   7   3  -1   31.39    3.56
  -7   3   1   30.07    5.47
  -7   3   1   31.34    5.46
  -7   3   1   30.05    3.27
  -7   3   1   35.21    3.51
   7   3  -1   35.01    2.23
   7   3  -1   35.67    3.42
  -7   3   1   32.40    2.77
  -7   3   1   30.92    2.87
  -7   3   1   31.91    2.78
   7   3  -1   30.25    3.63
   7   3  -1   31.98    3.01
  -7   3   1   32.16    2.70
  -7   3   1   31.78    3.26
  -7   3   1   30.00    5.83
  -7   3   1   33.58    3.14
   7   3  -1   33.65    2.96
   7   3  -1   35.23    3.10
  -6  -3   1  155.30    9.63
   6  -3  -1  160.25    9.77
   6  -3  -1  154.37    9.61
   6  -3  -1  155.87    9.99
   6  -3  -1  151.65   10.24
  -6  -3   1  155.81    9.96
   6  -3  -1  150.85    9.54
   6  -3  -1  151.38   10.07
   6  -3  -1  145.26    9.51
  -6  -3   1  156.07   11.76
  -6  -3   1  152.15    9.46
  -6  -3   1  152.10    9.68
   6  -3  -1  158.45   10.22
   6  -3  -1  148.79    9.29
  -6  -3   1  149.64   11.88
   6  -3  -1  151.39    9.71
  -6  -3   1  151.07   10.33
   6  -3  -1  149.62    9.44
   6  -3  -1  145.83    9.31
  -6  -3   1  146.95    9.32
  -6   3   1  153.86   12.97
   6   3  -1  157.65    9.60
   6   3  -1  152.98    9.49
  -6   3   1  167.16    9.99
  -6   3   1  144.41   12.13
   6   3  -1  154.98   10.21
  -6   3   1  146.74   13.13
   6   3  -1  165.17    9.77
  -6   3   1  155.03    9.37
  -6   3   1  159.10   10.13
  -6   3   1  153.95    9.56
   6   3  -1  152.27    9.96
  -6   3   1  154.00    9.45
  -6   3   1  157.88   10.13
  -6   3   1  155.00   12.13
   6   3  -1  161.22    9.46
  -6   3   1  156.92    9.57
   6   3  -1  166.60    9.25
   6   3  -1  157.78    9.92
  -6   3   1  160.46    9.78
   5  -3  -1    4.99    0.94
   5  -3  -1    6.12    1.27
  -5  -3   1    6.13    0.90
  -5  -3   1    6.74    0.64
  -5  -3   1    6.56    0.52
  -5  -3   1    6.98    2.27
  -5  -3   1    6.81    1.23
   5  -3  -1    7.66    1.08
   5  -3  -1    6.12    0.89
  -5  -3   1    6.95    0.97
   5  -3  -1    6.70    1.02
   5  -3  -1    3.81    0.92
  -5  -3   1    5.76    1.36
   5  -3  -1    6.20    0.85
  -5  -3   1    6.52    1.14
   5  -3  -1    6.25    1.15
  -5  -3   1    5.35    1.01
  -5  -3   1    7.99    2.18
   5  -3  -1    6.19    1.23
   5  -3  -1    6.33    1.19
   5  -3  -1    6.07    0.80
   5   3  -1   11.10    1.65
  -5   3   1   12.83    3.03
  -5   3   1   14.71    2.83
  -5   3   1   14.59    3.06
  -5   3   1   10.67    2.69
  -4  -3   1    5.29    0.88
   4  -3  -1    6.22    1.20
  -4  -3   1    5.25    1.67
   4  -3  -1    5.46    1.09
   4  -3  -1    5.76    0.98
  -4  -3   1    6.40    1.24
  -4  -3   1    6.59    0.81
  -4  -3   1    7.30    1.08
  -4  -3   1    6.26    0.44
   4  -3  -1    6.59    0.84
  -4  -3   1    5.87    0.99
   4  -3  -1    5.64    1.05
   4  -3  -1    7.93    0.83
  -4  -3   1    6.89    0.98
   4  -3  -1    6.11    0.81
  -4  -3   1    6.34    0.51
   4  -3  -1    7.37    0.82
   4  -3  -1    6.62    0.96
  -4  -3   1    5.74    0.80
   4  -3  -1    6.99    0.95
   4  -3  -1    5.65    0.93
  -4  -3   1    6.99    1.79
  -4   3   1    3.69    1.57
  -4   3   1    3.61    1.74
  -4   3   1    2.68    1.46
  -4   3   1    2.68    1.44
   4   3  -1    2.90    1.25
   3  -3  -1   35.38    2.13
  -3  -3   1   35.65    3.07
   3  -3  -1   36.53    2.36
  -3  -3   1   36.97    3.20
  -3  -3   1   35.39    2.16
  -3  -3   1   34.30    2.67
  -3  -3   1   32.47    1.91
   3  -3  -1   36.16    2.29
  -3  -3   1   32.94    2.36
  -3  -3   1   34.24    2.39
   3  -3  -1   34.26    2.45
  -3  -3   1   34.16    1.96
   3  -3  -1   32.92    2.23
  -3  -3   1   35.18    2.36
   3  -3  -1   34.89    2.56
   3  -3  -1   35.45    2.28
   3  -3  -1   36.38    2.38
   3  -3  -1   34.38    2.15
  -3  -3   1   33.77    2.30
  -3  -3   1   35.06    2.15
   3  -3  -1   34.53    2.56
   3  -3  -1   36.50    2.62
  -3  -3   1   31.55    2.60
  -3   3   1   29.85    2.21
   3   3  -1   30.73    2.96
   3   3  -1   29.44    2.31
   3   3  -1   28.51    2.11
  -3   3   1   32.25    2.36
  -3   3   1   32.45    3.33
   3   3  -1   30.18    2.25
   3   3  -1   28.15    2.23
  -3   3   1   30.06    2.36
  -3   3   1   30.72    3.38
   3   3  -1   28.60    2.23
   3   3  -1   31.19    3.04
  -3   3   1   31.38    3.27
   3   3  -1   32.08    2.59
  -3   3   1   30.62    2.14
   3   3  -1   28.36    2.11
  -3   3   1   31.87    2.51
  -3   3   1   31.71    2.52
  -3   3   1   30.71    3.34
  -3   3   1   29.52    2.22
   3   3  -1   29.98    2.32
  -3   3   1   29.27    2.06
   2  -3  -1   37.10    2.27
  -2  -3   1   37.52    2.76
  -2  -3   1   37.89    2.64
   2  -3  -1   38.82    2.62
  -2  -3   1   37.04    2.29
   2  -3  -1   39.83    2.36
  -2  -3   1   39.90    2.55
   2  -3  -1   32.90    2.55
   2  -3  -1   32.99    2.75
  -2  -3   1   35.51    2.41
  -2  -3   1   40.21    2.54
   2  -3  -1   38.06    2.41
  -2  -3   1   37.86    2.44
  -2  -3   1   35.18    2.43
  -2  -3   1   38.39    2.95
   2  -3  -1   39.31    2.53
   2  -3  -1   36.94    2.39
   2  -3  -1   37.82    2.39
  -2  -3   1   37.74    2.70
  -2  -3   1   35.96    2.84
  -2  -3   1   39.76    2.49
   2   3  -1   34.35    3.15
  -2   3   1   36.44    2.34
   2   3  -1   37.14    2.54
   2   3  -1   36.60    2.41
  -2   3   1   37.10    2.58
  -2   3   1   37.05    2.25
  -2   3   1   37.77    2.38
   2   3  -1   36.74    2.47
   2   3  -1   37.44    2.28
  -2   3   1   36.47    3.25
   2   3  -1   37.04    2.29
  -2   3   1   38.16    2.40
  -2   3   1   34.27    2.24
  -2   3   1   38.52    2.61
  -2   3   1   35.80    2.37
  -2   3   1   35.92    2.55
  -2   3   1   38.83    2.65
  -2   3   1   42.71    3.44
  -2   3   1   35.05    2.33
   2   3  -1   35.59    2.40
   1  -3  -1   31.32    2.09
   1  -3  -1   31.48    2.52
   1  -3  -1   30.90    1.97
   1  -3  -1   33.60    2.59
   1  -3  -1   29.73    2.02
  -1  -3   1   30.84    2.08
  -1  -3   1   30.41    1.98
   1  -3  -1   30.61    2.25
   1  -3  -1   35.90    9.38
  -1  -3   1   30.52    1.87
  -1  -3   1   31.11    2.01
  -1  -3   1   29.15    2.04
  -1  -3   1   29.71    1.87
  -1  -3   1   29.93    1.92
  -1  -3   1   30.02    2.25
   1  -3  -1   29.69    1.92
   1  -3  -1   39.72   10.54
   1  -3  -1   30.81    1.83
   1  -3  -1   30.99    1.86
   1  -3  -1   29.39    1.98
  -1  -3   1   31.90    2.02
  -1  -3   1   29.34    2.06
   1  -3  -1   30.07    1.96
  -1  -3   1   30.57    1.83
  -1  -3   1   32.60    2.27
  -1  -3   1   29.57    1.97
  -1  -3   1   32.37    2.15
   1  -3  -1   30.13    2.09
   1  -3  -1   32.61    1.97
  -1   3   1   38.64    8.56
   1   3  -1   32.73    4.15
  -1   3   1   39.69    2.65
   1   3  -1   36.56    2.16
   1   3  -1   40.44    4.71
   1   3  -1   37.65    4.76
   1   3  -1   38.70    4.28
  -1   3   1   32.25    8.04
  -1   3   1   40.26    2.62
   0  -3   1  510.90   28.85
   0  -3  -1  488.41   29.09
   0  -3   1  509.80   28.88
   0  -3   1  492.06   32.22
   0  -3   1  515.79   32.02
   0  -3  -1  499.84   29.14
   0  -3  -1  533.20   35.89
   0  -3  -1  500.27   36.94
   0   3   1  479.23   34.84
   0   3   1  478.76   36.27
   0   3  -1  505.16   28.90
   0   3  -1  493.57   32.09
   0   3   1  475.33   29.13
   0   3  -1  506.43   28.87
   0   3  -1  496.70   32.58
   0   3   1  474.03   29.17
  -1  -3  -1   19.11    1.34
   1  -3   1   18.93    1.48
  -1  -3  -1   19.12    1.75
   1  -3   1   19.32    1.66
   1  -3   1   20.25    1.96
  -1  -3  -1   19.84    1.40
   1  -3   1   18.97    1.50
   1  -3   1   19.38    1.30
   1  -3   1   19.32    1.27
   1  -3   1   19.36    1.39
  -1  -3  -1   18.69    1.39
  -1  -3  -1   19.34    1.39
   1  -3   1   19.19    1.54
   1  -3   1   18.27    1.97
  -1  -3  -1   19.62    2.01
   1  -3   1   18.61    1.45
   1  -3   1   19.07    1.41
  -1  -3  -1   21.30    2.00
  -1  -3  -1   18.81    1.54
  -1  -3  -1   20.34    1.61
   1   3   1   23.10    1.81
   1   3   1   23.67    1.59
   1   3   1   24.10    1.46
   1   3   1   24.19    1.54
  -1   3  -1   23.61    1.52
  -1   3  -1   24.89    1.79
  -1   3  -1   23.90    1.76
  -1   3  -1   24.68    1.58
  -1   3  -1   24.84    1.45
   1   3   1   24.20    1.63
  -1   3  -1   24.23    2.07
  -1   3  -1   24.10    1.57
   1   3   1   24.27    1.41
   1   3   1   26.55    2.13
  -1   3  -1   24.78    1.58
   1   3   1   22.75    1.44
  -1   3  -1   23.07    1.42
  -1   3  -1   22.38    2.06
   1   3   1   25.15    1.42
   1   3   1   22.46    1.52
   1   3   1   23.21    2.01
  -1   3  -1   24.32    1.73
  -1   3  -1   24.21    1.43
  -2  -3  -1   94.12    5.33
  -2  -3  -1   94.55    5.61
   2  -3   1   93.37    5.57
   2  -3   1   98.15    5.38
  -2  -3  -1   97.75    5.47
   2  -3   1   91.30    5.20
   2  -3   1   93.44    5.55
  -2  -3  -1   92.46    5.21
   2  -3   1   96.32    5.47
  -2  -3  -1   92.36    5.44
  -2  -3  -1   95.11    6.37
  -2  -3  -1   96.87    5.26
   2  -3   1   92.68    5.30
   2  -3   1   90.01    5.28
  -2  -3  -1   93.35    6.24
   2  -3   1   97.26    5.61
   2  -3   1   96.81    6.36
   2  -3   1   93.50    6.43
  -2  -3  -1   91.58    5.45
  -2  -3  -1   95.66    5.26
   2  -3   1   93.65    5.29
  -2  -3  -1   95.86    5.79
   2  -3   1   91.96    5.51
  -2  -3  -1   92.40    5.16
  -2  -3  -1   94.20    5.32
  -2   3  -1   80.54    5.28
   2   3   1   74.25    5.37
  -2   3  -1   78.33    5.52
  -2   3  -1   76.46    5.45
   2   3   1   77.15    5.30
   2   3   1   73.84    5.51
  -2   3  -1   76.01    5.46
   2   3   1   75.48    5.21
   2   3   1   75.53    6.03
  -2   3  -1   75.00    5.27
   2   3   1   76.01    5.10
  -2   3  -1   81.55    6.22
  -2   3  -1   80.37    5.32
  -2   3  -1   76.08    5.53
  -2   3  -1   74.28    5.42
  -2   3  -1   77.58    6.32
   3  -3   1  237.65   14.98
  -3  -3  -1  245.26   14.63
  -3  -3  -1  234.05   14.79
  -3  -3  -1  242.18   14.62
   3  -3   1  244.11   14.93
  -3  -3  -1  233.96   14.86
  -3  -3  -1  241.10   15.17
   3  -3   1  239.16   14.68
   3  -3   1  251.43   14.75
  -3  -3  -1  242.62   14.71
  -3  -3  -1  232.34   14.61
  -3  -3  -1  249.75   14.73
  -3  -3  -1  252.59   16.16
   3  -3   1  232.44   14.60
   3  -3   1  234.62   14.88
   3  -3   1  246.94   14.56
  -3  -3  -1  250.06   15.10
  -3  -3  -1  234.97   14.54
   3  -3   1  249.55   16.29
   3  -3   1  241.46   16.06
   3  -3   1  238.28   14.66
   3  -3   1  233.69   14.94
  -3  -3  -1  243.79   15.95
  -3  -3  -1  248.01   14.91
   3  -3   1  244.16   14.91
   3  -3   1  237.38   14.64
  -3   3  -1  270.17   14.82
  -3   3  -1  255.24   15.03
  -3   3  -1  268.83   16.24
  -3   3  -1  267.36   14.72
   3   3   1  262.80   15.97
   3   3   1  263.25   15.14
  -3   3  -1  264.42   15.02
  -3   3  -1  274.49   16.53
   3   3   1  261.17   14.74
  -3   3  -1  257.49   14.68
   3   3   1  264.00   14.65
   3   3   1  264.29   16.14
  -3   3  -1  257.57   14.69
   3   3   1  264.14   14.93
   3   3   1  255.43   14.57
  -3   3  -1  258.95   15.05
  -4  -3  -1  122.08    7.40
   4  -3   1  129.02    9.58
   4  -3   1  127.34    7.69
   4  -3   1  128.16    7.47
  -4  -3  -1  133.74    7.56
   4  -3   1  129.07    7.88
  -4  -3  -1  138.04    8.09
   4  -3   1  131.31    7.56
   4  -3   1  125.66    7.86
   4  -3   1  130.32    7.47
  -4  -3  -1  117.23    7.56
  -4  -3  -1  136.46    9.29
   4  -3   1  128.88    7.52
  -4  -3  -1  128.01    7.77
  -4  -3  -1  127.72    8.07
  -4  -3  -1  123.54    7.33
  -4  -3  -1  136.13    9.45
   4  -3   1  128.32    7.30
  -4  -3  -1  127.77    7.41
   4  -3   1  128.09    7.96
   4  -3   1  127.15    7.34
   4  -3   1  131.26    7.70
  -4  -3  -1  120.41    7.15
   4  -3   1  131.52    9.44
  -4  -3  -1  128.14    7.78
  -4   3  -1  121.27    9.43
   4   3   1  114.53    7.68
  -4   3  -1  106.57    7.73
  -4   3  -1  114.74    7.85
  -4   3  -1  112.91    7.38
  -4   3  -1  109.53    7.28
  -4   3  -1  115.85    7.63
  -4   3  -1  111.91    7.32
  -4   3  -1  113.73    7.79
   4   3   1  113.75    7.89
   4   3   1  115.07    7.40
  -4   3  -1  115.45    9.16
  -4   3  -1  111.95    7.42
   4   3   1  118.77    7.76
   4   3   1  109.50    7.34
   4   3   1  108.06    7.44
  -4   3  -1  115.26    7.45
   4   3   1  112.51    7.37
  -4   3  -1  117.01    7.57
  -5  -3  -1   59.04    6.00
   5  -3   1   62.10    4.40
  -5  -3  -1   60.32    4.19
   5  -3   1   63.56    4.06
   5  -3   1   63.29    4.25
   5  -3   1   63.65    4.72
  -5  -3  -1   61.38    4.56
  -5  -3  -1   57.38    4.60
   5  -3   1   61.02    4.42
  -5  -3  -1   59.81    4.81
   5  -3   1   62.20    4.32
   5  -3   1   59.89    6.36
  -5  -3  -1   58.89    4.06
  -5  -3  -1   61.20    3.86
  -5  -3  -1   63.45    4.33
   5  -3   1   60.21    4.65
  -5  -3  -1   61.73    4.18
  -5  -3  -1   53.33    4.28
   5  -3   1   59.37    4.03
   5  -3   1   60.42    4.29
  -5  -3  -1   65.17    6.32
   5  -3   1   63.78    4.23
   5  -3   1   65.86    6.27
   5  -3   1   64.52    4.82
  -5  -3  -1   60.89    4.81
  -5   3  -1   64.89    4.14
   5   3   1   67.59    4.63
   5   3   1   68.28    4.19
  -5   3  -1   65.79    4.54
  -5   3  -1   68.04    6.46
  -5   3  -1   62.56    4.23
  -5   3  -1   65.20    4.68
   5   3   1   58.59    6.01
  -5   3  -1   71.58    4.91
  -5   3  -1   71.85    4.37
  -5   3  -1   70.03    6.67
  -5   3  -1   66.25    4.09
   5   3   1   68.05    4.72
   5   3   1   65.12    4.25
   5   3   1   68.07    4.36
  -5   3  -1   62.68    3.98
  -5   3  -1   64.43    4.73
   5   3   1   64.29    4.86
  -5   3  -1   68.20    4.29
   5   3   1   67.07    4.25
  -5   3  -1   61.11    4.39
  -5   3  -1   62.91    4.17
   5   3   1   66.28    6.01
  -6  -3  -1   11.19    1.51
  -6  -3  -1   13.10    3.32
   6  -3   1   12.53    1.96
  -6  -3  -1   12.61    1.88
   6  -3   1   13.52    1.51
  -6  -3  -1   13.40    1.07
  -6  -3  -1   12.05    3.33
   6  -3   1   14.64    1.66
  -6  -3  -1   13.85    2.10
   6  -3   1   14.39    1.65
   6  -3   1   13.15    1.68
   6  -3   1   11.59    3.73
   6  -3   1   14.42    1.33
  -6  -3  -1   11.06    1.67
  -6  -3  -1   14.11    1.56
   6  -3   1   11.69    1.61
   6  -3   1   16.34    2.12
   6  -3   1   10.11    3.55
  -6  -3  -1   14.09    2.06
  -6  -3  -1   12.82    1.45
  -6  -3  -1   13.53    1.37
   6  -3   1   12.53    1.97
  -6  -3  -1   15.66    1.59
  -6   3  -1   10.39    1.22
  -6   3  -1   10.92    1.36
   6   3   1   12.95    1.56
  -6   3  -1    9.93    1.58
  -6   3  -1   10.52    3.49
   6   3   1    7.73    2.77
   6   3   1   10.68    3.13
  -6   3  -1    9.72    1.30
  -6   3  -1    8.66    1.32
  -6   3  -1   10.29    1.71
   6   3   1   13.94    2.50
   6   3   1    9.13    1.76
  -6   3  -1    7.30    1.53
   6   3   1    9.93    1.42
  -6   3  -1   10.48    1.43
  -6   3  -1   10.03    1.30
  -6   3  -1    9.91    1.58
  -6   3  -1    8.09    1.67
   6   3   1    8.41    1.63
  -6   3  -1    5.94    3.16
   7  -3   1   13.53    2.36
   7  -3   1   10.92    1.59
  -7  -3  -1   12.63    1.13
  -7  -3  -1    9.11    1.74
   7  -3   1   12.16    1.59
   7  -3   1   10.54    1.34
  -7  -3  -1   11.06    2.04
  -7  -3  -1   11.30    1.81
  -7  -3  -1   11.86    2.13
   7  -3   1   11.16    1.64
  -7  -3  -1    9.61    1.51
  -7  -3  -1   13.64    1.65
   7  -3   1   12.73    1.77
  -7  -3  -1   12.01    3.67
  -7  -3  -1   14.86    1.72
   7  -3   1   13.36    4.34
   7  -3   1   11.25    1.70
  -7  -3  -1   12.00    1.63
   7  -3   1   10.39    1.97
  -7  -3  -1   10.72    1.38
   7  -3   1   11.96    2.06
  -7  -3  -1   11.59    3.77
   7  -3   1   12.51    3.79
  -7  -3  -1    8.83    2.02
  -7  -3  -1   11.31    1.43
   7   3   1   13.76    3.55
  -7   3  -1    9.94    1.40
   7   3   1    8.65    1.91
  -7   3  -1   10.70    2.42
  -7   3  -1    9.08    1.73
   7   3   1   12.99    3.60
  -7   3  -1    9.46    1.49
  -7   3  -1    7.96    3.64
   7   3   1   10.46    1.59
   7   3   1    8.94    1.54
   7   3   1   10.96    1.54
  -7   3  -1   12.23    1.52
  -7   3  -1   11.77    2.07
  -7   3  -1   11.04    1.76
  -7   3  -1   11.05    1.35
   7   3   1   10.51    2.04
   7   3   1    8.66    1.97
  -7   3  -1    6.91    3.87
  -7   3  -1    8.24    2.89
  -7   3  -1    8.87    1.51
   7   3   1   10.74    1.63
  -8  -3  -1    5.86    1.51
  -8  -3  -1    6.20    1.32
   8  -3   1    5.46    0.99
  -8  -3  -1    3.10    0.89
  -8  -3  -1    3.58    1.56
  -8  -3  -1    5.08    1.11
   8  -3   1    4.01    1.98
   8  -3   1    4.88    1.23
  -8  -3  -1    5.62    1.23
  -8  -3  -1    2.98    1.51
  -8  -3  -1    4.51    1.47
   8  -3   1    4.75    1.25
   8  -3   1    6.74    1.58
  -8  -3  -1    5.09    1.23
   8  -3   1    3.82    1.12
   8  -3   1    4.28    1.56
   8  -3   1    4.60    1.71
  -8  -3  -1    2.61    1.37
  -8  -3  -1    3.67    1.17
   8  -3   1    4.49    1.37
   8  -3   1    5.71    1.20
  -8  -3  -1    4.78    0.73
   8   3   1    3.64    1.04
  -8   3  -1    6.45    1.21
   8   3   1    4.00    0.89
  -8   3  -1    3.69    1.24
   8   3   1    5.69    1.80
  -8   3  -1    4.60    1.13
  -8   3  -1    6.62    1.72
  -8   3  -1    4.50    1.17
   8   3   1    4.96    1.41
   8   3   1    5.29    1.31
   8   3   1    3.10    1.12
   8   3   1    5.32    1.31
  -8   3  -1    4.69    1.44
  -8   3  -1    4.34    1.56
   8   3   1    5.11    1.64
  -8   3  -1    3.58    0.88
   9  -3   1   16.22    1.87
  -9  -3  -1   22.21    2.55
   9  -3   1   22.26    2.56
  -9  -3  -1   18.62    2.30
   9  -3   1   24.44    2.66
   9  -3   1   22.23    2.77
  -9  -3  -1   19.51    2.26
  -9  -3  -1   21.20    2.48
  -9   3  -1   19.68    2.09
  -9   3  -1   20.22    2.36
  -9   3  -1   19.60    2.44
   9   3   1   22.07    2.49
  -9   3  -1   18.93    2.34
   9   3   1   23.62    3.15
   9   3   1   23.93    2.56
  -9   3  -1   20.29    2.29
  10  -4  -1    1.14    0.98
 -10  -4   1   -0.02    1.04
  10  -4  -1    0.39    1.38
  10  -4  -1    0.64    1.48
  10  -4  -1    1.57    1.16
 -10   4   1   -0.91    0.93
 -10   4   1   -0.26    1.35
  10   4  -1    2.83    1.17
 -10   4   1    0.90    0.92
 -10   4   1    0.18    0.72
   9  -4  -1    5.66    1.24
  -9  -4   1    6.69    1.58
  -9  -4   1    3.09    1.43
   9  -4  -1    5.13    1.54
   9  -4  -1    6.03    2.77
   9  -4  -1    7.77    1.19
  -9  -4   1    5.45    1.32
  -9  -4   1    5.73    1.29
  -9  -4   1    6.37    1.68
   9  -4  -1    7.17    1.56
   9   4  -1    5.97    1.40
  -9   4   1    5.59    1.42
   9   4  -1    4.64    1.30
  -9   4   1    6.21    1.52
   9   4  -1    4.86    1.31
  -9   4   1    6.19    1.27
  -9   4   1    6.16    1.30
   8  -4  -1    2.75    1.46
  -8  -4   1    2.31    1.27
   8  -4  -1    2.43    1.64
   8  -4  -1    3.03    1.14
   8  -4  -1    4.56    1.35
  -8  -4   1    4.79    1.11
   8  -4  -1    3.44    1.03
  -8  -4   1    3.31    1.36
  -8  -4   1    3.79    0.97
  -8  -4   1    2.83    1.06
   8  -4  -1    2.88    0.94
  -8  -4   1    3.43    1.02
   8  -4  -1    2.67    1.61
  -8  -4   1    4.80    1.32
   8  -4  -1    3.20    1.16
  -8  -4   1    2.82    1.12
  -8  -4   1    2.33    1.27
   8  -4  -1    4.30    0.95
   8  -4  -1    3.78    1.09
   8  -4  -1    4.17    1.35
  -8  -4   1    3.27    1.57
   8  -4  -1    3.32    0.85
  -8   4   1    3.07    1.28
   8   4  -1    3.25    1.16
   8   4  -1    4.41    1.54
   8   4  -1    0.72    1.28
  -8   4   1    5.25    1.31
  -8   4   1    4.97    1.10
  -8   4   1    3.14    0.93
  -8   4   1    5.00    1.86
  -8   4   1    3.09    1.36
  -8   4   1    3.79    1.65
  -8   4   1    3.04    1.27
   8   4  -1    2.44    1.05
   8   4  -1    3.87    1.14
   7  -4  -1   12.20    1.41
  -7  -4   1   17.09    3.65
   7  -4  -1   10.19    1.42
   7  -4  -1   10.03    2.09
   7  -4  -1    8.83    1.86
   7  -4  -1   11.29    2.13
  -7  -4   1    7.16    3.16
   7  -4  -1   12.14    1.51
  -7  -4   1    9.08    3.39
  -7  -4   1    9.05    1.28
  -7  -4   1   13.33    2.21
  -7  -4   1   12.40    3.66
   7  -4  -1   11.11    1.71
   7  -4  -1   11.65    1.63
  -7  -4   1   11.22    1.64
  -7  -4   1    9.85    1.99
   7  -4  -1   10.97    1.69
  -7  -4   1   10.15    1.66
  -7  -4   1   11.61    1.89
  -7  -4   1    9.82    1.41
   7  -4  -1   11.08    1.61
   7  -4  -1   10.50    1.88
   7  -4  -1   11.21    1.68
  -7   4   1   12.20    2.17
   7   4  -1   12.61    1.99
   7   4  -1   10.05    1.78
  -7   4   1   12.19    1.51
   7   4  -1   12.42    1.52
  -7   4   1   12.38    1.82
  -7   4   1   14.41    1.51
  -7   4   1   10.25    6.04
  -7   4   1   14.30    1.73
   7   4  -1   12.41    1.59
  -7   4   1   11.79    2.01
  -7   4   1   12.88    1.53
  -7   4   1   12.87    4.97
  -7   4   1   11.25    1.78
   7   4  -1   12.59    1.68
  -7   4   1    9.95    3.59
   7   4  -1   13.79    1.18
   7   4  -1   13.97    2.38
  -7   4   1    7.19    3.72
   7   4  -1   11.69    1.66
  -6  -4   1    8.72    1.29
   6  -4  -1    9.04    1.14
   6  -4  -1    6.90    1.29
  -6  -4   1    8.05    1.68
  -6  -4   1    7.11    1.32
  -6  -4   1    8.52    1.12
  -6  -4   1   10.45    1.40
  -6  -4   1    7.22    1.02
   6  -4  -1    9.11    1.72
   6  -4  -1    7.31    1.01
   6  -4  -1   10.16    1.62
  -6  -4   1    8.66    2.77
  -6  -4   1    6.53    1.25
   6  -4  -1    9.29    1.40
   6  -4  -1    8.43    1.26
   6  -4  -1    8.63    1.14
   6  -4  -1    8.68    1.22
   6  -4  -1    9.28    1.51
  -6  -4   1    9.37    2.63
  -6  -4   1    8.88    1.72
   6  -4  -1    7.13    1.46
  -6   4   1    8.18    1.71
  -6   4   1   10.24    2.95
  -6   4   1    9.96    1.14
  -6   4   1    7.92    1.28
   6   4  -1    9.77    1.19
  -6   4   1    8.69    3.05
   6   4  -1    7.52    1.31
   6   4  -1    8.47    1.29
  -6   4   1    8.36    1.46
   6   4  -1    7.12    1.11
   6   4  -1    7.77    1.67
   6   4  -1    6.90    1.39
  -6   4   1   12.66    3.17
  -6   4   1    6.13    1.05
   6   4  -1    7.91    1.07
  -6   4   1    7.81    1.35
  -6   4   1    6.27    1.20
   6   4  -1    7.46    1.14
  -6   4   1    6.99    1.56
  -6   4   1    6.38    2.62
   5  -4  -1   44.10    3.64
   5  -4  -1   43.35    3.02
   5  -4  -1   41.75    3.36
  -5  -4   1   41.97    2.61
   5  -4  -1   43.90    3.49
  -5  -4   1   40.39    3.69
   5  -4  -1   45.28    3.06
   5  -4  -1   47.24    3.36
   5  -4  -1   42.29    3.19
  -5  -4   1   45.79    3.39
  -5  -4   1   43.13    3.24
  -5  -4   1   42.14    3.69
  -5  -4   1   40.94    3.00
  -5  -4   1   45.96    3.84
  -5  -4   1   40.15    3.26
   5  -4  -1   42.18    3.16
  -5  -4   1   42.66    3.32
  -5  -4   1   43.61    4.78
  -5  -4   1   47.91    4.75
   5  -4  -1   45.75    3.02
   5  -4  -1   40.64    3.58
  -5  -4   1   42.59    2.67
   5  -4  -1   43.14    3.34
   5   4  -1   47.16    3.77
  -5   4   1   47.18    5.12
   5   4  -1   46.86    3.23
  -5   4   1   43.61    2.72
  -5   4   1   49.42    5.29
  -5   4   1   47.93    2.89
  -5   4   1   47.07    2.99
   5   4  -1   46.00    3.06
  -5   4   1   43.33    5.17
  -5   4   1   43.91    3.28
   5   4  -1   47.40    3.10
  -5   4   1   43.23    4.98
   5   4  -1   44.51    3.20
  -5   4   1   44.76    3.17
  -5   4   1   46.31    3.21
  -5   4   1   48.04    3.67
  -5   4   1   48.97    3.07
  -5   4   1   45.97    3.65
  -5   4   1   46.90    3.42
   5   4  -1   45.26    3.40
   4  -4  -1  159.67    9.60
  -4  -4   1  151.71    9.89
  -4  -4   1  159.30    9.73
  -4  -4   1  156.30    9.70
  -4  -4   1  152.07    9.80
   4  -4  -1  157.19    9.64
  -4  -4   1  160.87   10.29
  -4  -4   1  164.68   11.17
   4  -4  -1  164.58    9.79
   4  -4  -1  150.52    9.87
   4  -4  -1  156.90    9.99
  -4  -4   1  167.67   11.06
  -4  -4   1  141.17    9.58
  -4  -4   1  164.92    9.83
   4  -4  -1  158.52    9.50
   4  -4  -1  166.37    9.52
  -4  -4   1  151.22   10.20
  -4  -4   1  151.48    9.28
  -4  -4   1  159.98    9.53
   4  -4  -1  152.94    9.61
   4  -4  -1  159.68    9.80
  -4  -4   1  159.65   10.18
   4  -4  -1  157.84   10.06
  -4  -4   1  147.71    9.23
  -4  -4   1  166.55    9.84
   4  -4  -1  151.72    9.97
  -4   4   1  166.65   10.06
   4   4  -1  157.67    9.52
   4   4  -1  164.74    9.72
  -4   4   1  153.73    9.31
   4   4  -1  162.29    9.67
   4   4  -1  170.25    9.84
  -4   4   1  165.30    9.66
   4   4  -1  158.35   10.10
  -4   4   1  167.28   11.44
  -4   4   1  160.74    9.43
  -4   4   1  168.47    9.85
  -4   4   1  163.30   10.06
  -4   4   1  171.16   11.67
  -4   4   1  159.35    9.64
  -4   4   1  170.74    9.57
  -4   4   1  155.45   11.30
   4   4  -1  170.36    9.71
  -4   4   1  156.80    9.69
   4   4  -1  161.04    9.50
  -4   4   1  166.93    9.88
   4   4  -1  157.29    9.76
   4   4  -1  158.86   10.81
   4   4  -1  159.17   10.93
  -4   4   1  172.99   11.67
  -4   4   1  160.09    9.46
  -3  -4   1  214.89   13.18
  -3  -4   1  222.60   13.34
  -3  -4   1  232.24   13.91
   3  -4  -1  231.12   13.50
   3  -4  -1  228.07   13.24
   3  -4  -1  219.11   13.17
   3  -4  -1  226.84   13.34
   3  -4  -1  225.31   13.32
  -3  -4   1  239.50   14.40
  -3  -4   1  218.62   13.74
   3  -4  -1  216.42   13.61
  -3  -4   1  217.59   13.80
  -3  -4   1  210.11   13.59
  -3  -4   1  231.08   13.49
   3  -4  -1  208.70   13.57
   3  -4  -1  224.02   13.38
  -3  -4   1  219.00   13.38
  -3  -4   1  216.57   13.35
   3  -4  -1  211.75   13.61
  -3  -4   1  218.13   13.45
  -3  -4   1  228.06   13.48
  -3  -4   1  223.45   14.21
   3  -4  -1  230.86   13.73
   3  -4  -1  220.41   13.30
  -3   4   1  231.50   13.33
   3   4  -1  226.91   13.69
   3   4  -1  224.00   13.38
  -3   4   1  228.33   14.84
   3   4  -1  225.25   13.19
   3   4  -1  232.40   13.39
  -3   4   1  234.45   13.56
  -3   4   1  231.67   13.64
  -3   4   1  243.44   13.30
   3   4  -1  231.99   13.38
  -3   4   1  227.14   13.60
   3   4  -1  226.45   13.49
   3   4  -1  228.96   13.34
  -3   4   1  219.74   13.20
   3   4  -1  229.35   13.18
  -3   4   1  240.01   13.64
  -3   4   1  228.46   14.66
  -3   4   1  229.21   13.30
  -2  -4   1   63.86    4.32
   2  -4  -1   59.09    3.99
  -2  -4   1   61.12    3.79
   2  -4  -1   59.85    4.23
   2  -4  -1   58.97    4.03
  -2  -4   1   59.70    4.28
   2  -4  -1   56.32    3.73
  -2  -4   1   65.01    4.33
   2  -4  -1   59.57    3.83
   2  -4  -1   62.17    3.80
  -2  -4   1   59.20    3.79
  -2  -4   1   62.78    3.92
   2  -4  -1   59.83    3.82
  -2  -4   1   54.27    4.09
   2  -4  -1   56.71    4.04
  -2  -4   1   67.97    4.14
  -2  -4   1   61.08    3.90
  -2  -4   1   62.51    3.99
  -2  -4   1   61.97    3.68
   2  -4  -1   61.82    3.91
  -2  -4   1   64.58    4.22
  -2  -4   1   59.91    4.22
  -2  -4   1   63.63    3.96
  -2  -4   1   58.73    3.68
  -2  -4   1   62.83    4.01
   2  -4  -1   57.66    4.19
  -2  -4   1   59.95    4.12
   2  -4  -1   59.22    3.80
  -2  -4   1   59.29    4.17
   2  -4  -1   56.66    3.65
   2  -4  -1   61.11    3.68
  -2   4   1   64.82    3.87
  -2   4   1   59.43    3.74
  -2   4   1   66.17    3.88
   2   4  -1   66.94    4.14
  -2   4   1   66.61    4.85
   2   4  -1   66.28    4.15
  -2   4   1   67.15    4.14
   2   4  -1   64.80    3.80
   2   4  -1   63.50    3.97
   2   4  -1   60.98    3.69
  -2   4   1   70.04    4.96
   2   4  -1   63.11    3.87
   2   4  -1   65.01    3.81
  -2   4   1   63.84    4.76
  -2   4   1   64.41    4.06
   2   4  -1   61.01    3.68
  -2   4   1   66.82    4.28
  -2   4   1   65.23    3.75
  -2   4   1   65.07    3.84
  -2   4   1   61.37    3.89
  -2   4   1   63.61    4.87
   1  -4  -1   83.05    4.83
  -1  -4   1   84.27    4.91
  -1  -4   1   89.74    5.33
   1  -4  -1   84.08    4.86
  -1  -4   1   86.21    5.15
   1  -4  -1   88.45    5.68
   1  -4  -1   85.49    5.58
   1  -4  -1   86.15    5.14
  -1  -4   1   83.29    5.24
  -1  -4   1   89.16    5.02
  -1  -4   1   81.76    5.01
   1  -4  -1   87.04    4.87
   1  -4  -1   84.43    5.01
   1  -4  -1   82.63    5.29
  -1  -4   1   90.84    5.29
   1  -4  -1   80.42    5.01
  -1  -4   1   81.21    5.00
   1  -4  -1   89.53    4.95
  -1  -4   1   86.11    4.93
   1  -4  -1   83.57    4.93
   1  -4  -1   84.99    4.86
   1  -4  -1   83.61    4.78
   1  -4  -1   83.28    4.73
  -1  -4   1   91.70    5.29
   1  -4  -1   83.65    5.01
  -1  -4   1   81.48    5.08
  -1  -4   1   74.36    5.20
  -1  -4   1   82.83    4.89
  -1   4   1   77.80    4.89
  -1   4   1   76.78    4.97
  -1   4   1   78.20    4.96
  -1   4   1   77.24    4.84
  -1   4   1   78.61    5.21
   1   4  -1   80.17    5.25
  -1   4   1   76.54    5.29
   1   4  -1   72.86    4.99
  -1   4   1   73.76    5.06
  -1   4   1   75.06    4.85
  -1   4   1   79.48    5.05
   1   4  -1   73.77    5.52
  -1   4   1   74.17    5.00
  -1   4   1   78.54    5.46
   1   4  -1   72.79    5.28
  -1   4   1   76.00    5.16
   1   4  -1   85.20    5.10
  -1   4   1   79.97    5.54
  -1   4   1   74.43    4.90
  -1   4   1   75.50    4.98
   0  -4   1  186.38   10.52
   0  -4  -1  184.56   10.52
   0  -4  -1  177.67   10.78
   0  -4   1  186.25   10.50
   0  -4   1  173.42   10.51
   0  -4   1  187.20   10.39
   0  -4   1  186.34   10.39
   0  -4  -1  188.72   10.56
   0  -4   1  182.64   10.90
   0  -4  -1  190.09   10.42
   0  -4  -1  183.41   10.78
   0  -4  -1  195.53   10.56
   0  -4   1  186.76   10.61
   0  -4  -1  191.95   10.55
   0  -4   1  182.48   10.66
   0  -4   1  186.61   10.49
   0  -4   1  187.25   10.86
   0  -4  -1  181.18   10.52
   0  -4  -1  191.53   10.75
   0  -4   1  198.40   10.79
   0  -4  -1  187.27   10.96
   0  -4   1  189.07   10.67
   0  -4  -1  186.15   10.41
   0  -4  -1  181.72   10.90
   0  -4  -1  172.49   10.55
   0  -4  -1  178.58   10.87
   0   4  -1  177.68   10.50
   0   4  -1  171.53   10.37
   0   4  -1  177.30   10.57
   0   4  -1  177.48   10.62
   0   4   1  167.94   10.49
   0   4   1  171.75   10.97
   0   4   1  173.37   10.74
   0   4  -1  170.77   10.84
   0   4  -1  174.03   10.67
   0   4   1  171.90   10.57
   0   4  -1  161.31   10.56
   0   4  -1  171.91   10.37
   0   4   1  163.64   10.74
   0   4  -1  174.74   10.52
   0   4  -1  181.78   10.85
   0   4   1  170.61   10.50
   0   4  -1  175.58   10.55
   0   4  -1  174.42   10.60
   0   4  -1  165.99   10.77
   0   4   1  169.98   10.40
   0   4   1  171.14   10.57
   0   4   1  178.87   10.55
   0   4  -1  175.40   10.33
   0   4   1  171.80   10.79
   0   4   1  168.19   10.88
   0   4   1  171.31   10.92
  -1  -4  -1   89.37    5.33
  -1  -4  -1   90.20    5.90
   1  -4   1   93.83    5.93
  -1  -4  -1   85.93    5.71
  -1  -4  -1   91.53    5.43
   1  -4   1   86.52    5.61
   1  -4   1   89.57    5.22
   1  -4   1   90.78    5.22
  -1  -4  -1   86.50    5.82
  -1  -4  -1   91.02    5.35
  -1  -4  -1   88.31    5.28
  -1  -4  -1   86.44    5.29
   1  -4   1   88.64    5.38
  -1  -4  -1   90.89    5.26
   1  -4   1   90.33    5.15
   1  -4   1   94.25    5.97
   1  -4   1   91.55    5.37
  -1  -4  -1   89.42    5.50
   1  -4   1   91.20    5.39
   1   4   1   69.14    5.77
  -1   4  -1   70.24    5.35
  -2  -4  -1  152.51    9.12
  -2  -4  -1  148.85    9.40
  -2  -4  -1  140.20    9.16
  -2  -4  -1  151.59    9.61
   2  -4   1  148.93    9.29
  -2  -4  -1  147.92    8.90
  -2  -4  -1  151.41    9.01
   2  -4   1  153.34    9.43
  -2  -4  -1  148.93    9.00
   2  -4   1  147.65    9.45
   2  -4   1  147.22    9.04
   2  -4   1  151.37    9.22
  -2  -4  -1  144.98   10.06
  -2  -4  -1  155.18    9.21
   2  -4   1  145.97    9.09
   2  -4   1  144.19    9.01
   2  -4   1  149.06    9.16
   2  -4   1  152.57    9.07
   2  -4   1  144.57    9.25
   2  -4   1  145.66   10.14
  -2  -4  -1  149.59    9.98
  -2  -4  -1  151.61    9.25
  -2  -4  -1  154.93    9.59
  -2  -4  -1  155.93    9.03
  -2  -4  -1  149.60    9.19
   2  -4   1  138.31    9.96
   2  -4   1  150.84    8.99
  -2  -4  -1  143.77    9.24
   2   4   1  159.06    9.41
   2   4   1  161.95   10.11
   2   4   1  159.51    9.01
   2   4   1  167.82    9.22
  -2   4  -1  159.63    9.47
   2   4   1  159.75    9.11
  -2   4  -1  161.26    9.25
  -2   4  -1  157.63    9.15
  -2   4  -1  159.15    9.04
   2   4   1  161.29   10.00
   2   4   1  150.78    9.41
  -2   4  -1  156.95    9.07
  -2   4  -1  154.53    9.17
  -2   4  -1  166.14    9.55
   2   4   1  157.97    9.01
  -2   4  -1  152.66    9.29
  -2   4  -1  159.06   10.17
   2   4   1  159.88    9.21
  -2   4  -1  157.55   10.34
  -3  -4  -1    3.88    0.99
  -3  -4  -1    3.63    0.57
  -3  -4  -1    3.14    0.41
   3  -4   1    3.25    0.81
  -3  -4  -1    3.10    0.73
  -3  -4  -1    4.31    1.32
  -3  -4  -1    3.05    0.85
   3  -4   1    3.76    1.37
   3  -4   1    4.30    0.80
   3  -4   1    4.46    1.51
   3  -4   1    4.34    0.73
   3  -4   1    2.99    0.58
  -3  -4  -1    3.06    0.66
  -3  -4  -1    4.75    1.37
  -3  -4  -1    3.99    0.76
   3  -4   1    3.67    0.59
   3  -4   1    3.47    0.52
  -3  -4  -1    3.77    0.57
  -3  -4  -1    3.99    0.74
  -3  -4  -1    4.10    0.58
   3  -4   1    3.71    0.75
  -3  -4  -1    3.38    0.70
   3  -4   1    3.78    0.86
   3  -4   1    3.73    0.93
   3  -4   1    3.49    0.65
   3  -4   1    4.00    0.65
  -3  -4  -1    4.10    0.61
  -3   4  -1    3.65    0.28
   3   4   1    2.42    0.84
  -3   4  -1    3.33    1.39
  -3   4  -1    3.11    0.73
  -3   4  -1    2.07    0.74
   3   4   1    3.37    0.83
  -3   4  -1    3.31    0.34
  -3   4  -1    2.96    1.19
  -3   4  -1    2.80    0.91
   3   4   1    2.70    1.20
   3   4   1    4.01    0.60
  -3   4  -1    2.91    0.75
   3   4   1    3.52    0.66
  -3   4  -1    3.38    0.64
   3   4   1    3.78    0.58
   3   4   1    2.29    0.69
  -3   4  -1    2.88    0.52
  -3   4  -1    2.24    0.84
  -3   4  -1    3.48    0.72
  -3   4  -1    3.18    0.66
   3   4   1    3.19    0.41
   3   4   1    3.33    0.74
  -3   4  -1    2.35    0.52
   3   4   1    2.96    1.25
   4  -4   1   14.20    2.80
  -4  -4  -1   13.40    1.37
   4  -4   1   13.22    1.23
  -4  -4  -1   14.43    1.78
  -4  -4  -1   12.57    0.94
   4  -4   1   12.90    1.36
   4  -4   1   14.33    1.18
  -4  -4  -1   12.34    1.44
  -4  -4  -1   13.42    1.11
   4  -4   1   12.86    1.57
   4  -4   1   14.60    1.60
   4  -4   1   11.19    1.63
  -4  -4  -1   14.48    1.22
  -4  -4  -1   12.81    1.30
  -4  -4  -1   15.77    2.78
   4  -4   1   12.42    1.26
  -4  -4  -1   14.51    1.54
   4  -4   1   14.02    2.83
  -4  -4  -1   12.37    1.18
  -4  -4  -1   11.96    1.11
   4  -4   1   12.34    1.40
   4  -4   1   13.33    1.58
  -4  -4  -1   14.47    1.51
   4  -4   1   10.63    1.52
  -4  -4  -1   10.94    1.74
   4  -4   1   13.43    1.32
  -4  -4  -1   13.94    2.74
  -4   4  -1    9.36    1.57
   4   4   1    9.21    1.43
   4   4   1    8.17    2.11
   4   4   1   11.10    2.48
   4   4   1    8.85    1.56
  -4   4  -1   10.02    1.24
  -4   4  -1   11.13    1.28
  -4   4  -1   13.08    2.72
   4   4   1   11.13    1.19
  -4   4  -1    6.07    2.26
  -4   4  -1   10.67    1.28
  -4   4  -1   12.07    1.70
  -4   4  -1    9.41    1.26
  -4   4  -1   11.64    1.60
   4   4   1   11.22    1.34
   4   4   1   10.81    1.04
   4   4   1    9.66    1.39
  -4   4  -1   11.71    1.45
  -4   4  -1    9.49    1.46
  -4   4  -1   13.42    1.19
  -5  -4  -1   29.50    4.22
  -5  -4  -1   36.84    2.64
   5  -4   1   34.31    2.88
   5  -4   1   34.54    3.32
   5  -4   1   33.21    3.07
   5  -4   1   37.83    5.00
  -5  -4  -1   32.32    3.10
  -5  -4  -1   32.46    2.95
   5  -4   1   35.16    3.21
   5  -4   1   33.43    2.61
   5  -4   1   33.04    2.66
   5  -4   1   36.17    2.83
  -5  -4  -1   36.17    3.50
  -5  -4  -1   34.65    3.37
  -5  -4  -1   40.13    3.10
  -5  -4  -1   31.26    2.99
  -5  -4  -1   36.85    2.93
   5  -4   1   36.29    3.26
   5  -4   1   32.72    3.01
   5  -4   1   37.72    5.48
   5  -4   1   37.20    2.82
  -5  -4  -1   34.55    2.71
  -5  -4  -1   36.91    2.76
  -5  -4  -1   35.39    4.64
   5  -4   1   31.79    2.88
  -5   4  -1   41.54    2.51
   5   4   1   46.99    3.60
  -5   4  -1   42.05    3.42
  -5   4  -1   41.16    5.20
   5   4   1   45.63    3.00
   5   4   1   44.83    3.05
  -5   4  -1   41.76    2.73
  -5   4  -1   46.55    5.17
   5   4   1   41.41    2.72
  -5   4  -1   43.28    2.91
  -5   4  -1   38.27    2.89
   5   4   1   41.21    3.25
   5   4   1   42.33    2.79
   5   4   1   44.74    4.90
   5   4   1   41.31    4.67
   5   4   1   43.42    3.23
  -5   4  -1   41.82    2.74
  -5   4  -1   42.70    2.88
   5   4   1   42.69    2.84
  -5   4  -1   45.04    3.17
  -5   4  -1   45.51    3.45
  -5   4  -1   39.73    3.38
   6  -4   1   23.65    2.59
  -6  -4  -1   35.12    3.20
   6  -4   1   27.56    2.83
  -6  -4  -1   28.34    2.47
   6  -4   1   34.01    2.81
  -6  -4  -1   29.28    1.81
  -6  -4  -1   33.63    4.93
   6  -4   1   28.35    5.13
  -6  -4  -1   28.90    2.82
  -6  -4  -1   30.79    2.26
  -6  -4  -1   27.88    2.28
   6  -4   1   27.69    4.96
  -6  -4  -1   27.62    2.04
  -6  -4  -1   26.95    4.25
  -6  -4  -1   29.64    2.71
   6  -4   1   29.00    3.39
  -6  -4  -1   27.85    2.52
   6  -4   1   28.43    2.49
  -6  -4  -1   30.15    3.16
   6  -4   1   30.26    2.50
   6  -4   1   31.27    2.44
   6  -4   1   27.25    2.59
   6  -4   1   30.22    3.03
   6  -4   1   30.41    2.19
   6   4   1   24.95    2.62
  -6   4  -1   21.76    2.11
  -6   4  -1   24.32    2.15
  -6   4  -1   22.32    2.51
  -6   4  -1   26.90    2.64
   6   4   1   22.20    2.27
   6   4   1   24.16    2.73
   6   4   1   20.93    2.19
  -6   4  -1   18.66    4.30
   6   4   1   21.23    2.76
   6   4   1   21.29    2.14
  -6   4  -1   22.36    2.20
  -6   4  -1   26.07    4.96
  -6   4  -1   22.45    2.63
   6   4   1   21.42    2.20
   6   4   1   22.70    2.13
  -6   4  -1   22.15    2.13
  -7  -4  -1   17.89    2.25
  -7  -4  -1   16.90    2.62
  -7  -4  -1   22.09    2.70
  -7  -4  -1   20.20    1.98
   7  -4   1   19.65    2.12
   7  -4   1   20.92    2.74
  -7  -4  -1   18.87    2.16
  -7  -4  -1   18.24    1.37
   7  -4   1   19.12    2.02
   7  -4   1   18.55    2.20
  -7  -4  -1   16.42    1.83
   7  -4   1   16.77    2.58
  -7  -4  -1   20.05    1.93
   7  -4   1   21.97    2.42
  -7  -4  -1   21.59    1.72
   7  -4   1   20.13    2.66
  -7  -4  -1   23.37    2.62
  -7  -4  -1   21.13    2.45
   7  -4   1   16.46    2.17
   7  -4   1   18.51    1.74
  -7  -4  -1   18.60    2.01
   7   4   1   12.55    2.27
  -7   4  -1   14.94    1.80
  -7   4  -1   14.48    1.96
   7   4   1   14.72    1.84
  -7   4  -1   16.42    1.86
   7   4   1   14.61    2.50
   7   4   1   13.66    1.89
  -7   4  -1   14.28    1.51
   7   4   1   14.74    1.92
  -7   4  -1   10.94    2.14
  -7   4  -1   13.01    2.11
   7   4   1   14.70    1.78
   8  -4   1   42.05    3.66
  -8  -4  -1   39.21    3.04
  -8  -4  -1   40.01    3.49
   8  -4   1   41.49    3.07
  -8  -4  -1   38.34    3.75
  -8  -4  -1   38.50    3.28
  -8  -4  -1   34.65    3.15
  -8  -4  -1   41.41    3.99
   8  -4   1   39.48    4.04
   8  -4   1   42.58    4.14
  -8  -4  -1   42.09    3.32
   8  -4   1   40.52    3.29
   8  -4   1   37.00    3.48
  -8  -4  -1   42.39    4.34
  -8  -4  -1   40.39    2.72
  -8  -4  -1   41.47    4.32
  -8  -4  -1   39.50    3.89
   8  -4   1   42.93    3.47
  -8  -4  -1   37.58    3.53
   8  -4   1   42.05    3.40
   8  -4   1   39.77    3.87
   8   4   1   44.63    3.61
  -8   4  -1   43.29    3.00
   8   4   1   41.97    4.43
  -8   4  -1   38.58    3.87
  -8   4  -1   42.15    3.88
  -8   4  -1   41.61    3.36
  -8   4  -1   43.07    3.41
  -8   4  -1   39.42    3.25
  -8   4  -1   42.01    3.33
   8   4   1   40.91    4.02
   8   4   1   41.76    3.41
   8   4   1   45.44    3.39
   8   4   1   40.63    3.11
   8   4   1   42.91    3.98
  -8   4  -1   42.72    4.19
   8   4   1   39.95    3.38
   9  -4   1    1.07    1.35
  -9  -4  -1    1.56    1.13
   9  -4   1    0.67    0.88
  -9  -4  -1   -0.10    0.96
   9  -4   1    1.21    1.24
  -9  -4  -1    1.48    0.98
  -9  -4  -1    0.24    0.95
   9  -4   1    0.83    1.01
  -9   4  -1    2.01    0.73
  -9   4  -1    0.80    1.18
   9   4   1    4.78    1.38
   9   4   1    4.77    1.30
  -9   4  -1    2.18    1.18
  -9   4  -1    4.36    1.40
   9   4   1    3.14    1.33
  -9   4  -1    3.48    1.36
   9  -5  -1    4.18    1.17
   9  -5  -1    4.89    1.51
  -9  -5   1    6.03    1.52
  -9  -5   1    3.13    1.28
  -9  -5   1    4.10    1.10
  -9  -5   1    2.93    1.12
   9  -5  -1    6.17    1.17
   9  -5  -1    6.28    1.60
  -9  -5   1    4.48    1.29
   9   5  -1    7.21    1.49
  -9   5   1    6.96    1.38
  -9   5   1    5.47    1.48
   9   5  -1    5.75    1.52
  -9   5   1    5.25    0.94
  -9   5   1    4.60    0.70
  -9   5   1    7.75    1.62
  -9   5   1    7.27    1.28
   9   5  -1    9.18    1.57
   8  -5  -1    7.24    1.57
  -8  -5   1    9.45    1.52
   8  -5  -1    8.55    2.06
  -8  -5   1   12.75    2.13
   8  -5  -1   11.99    1.87
   8  -5  -1   10.68    1.70
   8  -5  -1    9.62    1.35
  -8  -5   1   10.73    1.78
  -8  -5   1   10.69    1.50
   8  -5  -1   12.76    1.81
  -8  -5   1   12.69    1.95
  -8  -5   1    9.97    2.38
   8  -5  -1    8.08    2.05
  -8  -5   1    9.05    1.36
   8  -5  -1    9.64    1.99
  -8  -5   1    8.76    1.83
   8  -5  -1   10.40    2.13
   8  -5  -1    8.48    1.42
  -8  -5   1   10.40    1.73
   8  -5  -1    9.40    1.70
   8  -5  -1    8.61    1.34
  -8  -5   1    9.25    2.27
  -8   5   1   10.18    1.74
  -8   5   1   11.60    1.07
   8   5  -1    9.41    1.58
   8   5  -1    7.78    1.98
   8   5  -1   12.99    2.02
   8   5  -1   11.83    1.51
  -8   5   1    9.09    1.60
  -8   5   1    9.49    1.34
   8   5  -1   11.67    1.66
  -8   5   1   10.89    1.44
   8   5  -1   10.50    1.52
   8   5  -1   11.78    1.52
  -8   5   1    9.94    1.82
  -8   5   1   10.10    2.07
  -8   5   1   10.73    1.63
  -8   5   1   12.25    1.37
   8   5  -1   10.72    1.90
  -8   5   1    9.48    2.07
   7  -5  -1    8.67    1.22
  -7  -5   1    8.44    1.27
   7  -5  -1    9.22    1.35
   7  -5  -1    7.73    1.16
  -7  -5   1    7.72    1.59
  -7  -5   1    8.38    1.29
   7  -5  -1    6.84    1.58
  -7  -5   1    7.69    1.47
   7  -5  -1    9.12    1.50
  -7  -5   1    7.14    1.45
   7  -5  -1    8.02    1.64
  -7  -5   1    6.74    1.63
   7  -5  -1    7.25    1.81
   7  -5  -1    7.91    1.42
   7  -5  -1    9.20    1.61
   7  -5  -1    8.96    1.58
  -7  -5   1   10.85    3.34
  -7  -5   1    7.86    1.99
   7  -5  -1    8.38    1.24
  -7  -5   1    6.73    1.41
  -7  -5   1    7.61    1.14
  -7  -5   1    5.27    1.70
  -7   5   1   10.07    1.52
  -7   5   1    7.85    1.83
   7   5  -1    9.99    1.73
   7   5  -1    8.26    1.31
  -7   5   1    9.21    1.13
   7   5  -1    9.14    1.71
  -7   5   1    7.03    1.21
  -7   5   1    7.02    3.44
   7   5  -1   11.43    1.42
   7   5  -1    8.55    1.18
   7   5  -1    8.98    1.48
  -7   5   1    8.90    1.54
  -7   5   1   13.08    2.29
   7   5  -1    8.32    1.97
   7   5  -1    7.91    1.24
  -7   5   1   10.11    1.54
  -7   5   1    9.77    0.89
  -7   5   1    8.99    1.15
  -7   5   1    7.25    1.61
  -6  -5   1   57.52    6.01
  -6  -5   1   56.55    4.66
  -6  -5   1   55.57    3.98
   6  -5  -1   55.90    3.84
  -6  -5   1   46.54    3.65
   6  -5  -1   57.59    3.76
   6  -5  -1   55.10    3.66
   6  -5  -1   56.31    3.92
   6  -5  -1   59.52    4.56
   6  -5  -1   55.40    4.06
   6  -5  -1   58.63    4.36
  -6  -5   1   60.35    4.80
   6  -5  -1   56.74    3.71
  -6  -5   1   57.80    3.70
   6  -5  -1   55.69    4.36
  -6  -5   1   58.12    4.12
   6  -5  -1   64.30    4.28
   6  -5  -1   52.05    4.12
  -6  -5   1   64.24    4.23
  -6  -5   1   52.76    6.10
  -6   5   1   58.27    6.60
   6   5  -1   53.12    3.72
  -6   5   1   52.07    3.84
  -6   5   1   51.03    3.29
  -6   5   1   51.74    3.71
   6   5  -1   47.94    3.80
  -6   5   1   49.65    4.29
  -6   5   1   48.06    3.91
  -6   5   1   53.17    3.47
  -6   5   1   53.05    3.58
   6   5  -1   48.95    4.11
   6   5  -1   51.87    3.71
  -6   5   1   48.23    4.10
   6   5  -1   50.02    3.78
  -6   5   1   53.75    6.58
   6   5  -1   50.73    4.44
   5  -5  -1  100.23    6.32
  -5  -5   1   98.06    6.60
   5  -5  -1  104.06    6.92
   5  -5  -1  103.10    6.41
   5  -5  -1  101.72    6.84
  -5  -5   1   98.58    6.49
  -5  -5   1   96.59    6.43
   5  -5  -1   99.19    6.56
   5  -5  -1   98.37    6.23
   5  -5  -1   98.80    6.72
   5  -5  -1   99.43    6.40
  -5  -5   1   88.90    6.66
  -5  -5   1  102.29    7.11
  -5  -5   1  102.97    8.06
  -5  -5   1  103.47    6.26
   5  -5  -1   99.11    6.22
  -5  -5   1  105.12    7.26
  -5  -5   1   99.36    6.60
  -5  -5   1   94.15    5.86
  -5  -5   1   93.38    6.34
  -5  -5   1   90.97    5.82
   5  -5  -1  101.98    6.91
  -5  -5   1  101.80    8.27
   5  -5  -1  103.06    6.61
  -5   5   1  105.52    8.70
  -5   5   1  103.28    6.70
   5   5  -1  105.35    6.48
  -5   5   1  103.19    6.12
   5   5  -1  106.14    6.46
  -5   5   1  100.18    6.40
   5   5  -1  101.41    6.55
  -5   5   1  101.02    6.29
   5   5  -1  101.35    6.21
  -5   5   1  109.15    6.98
   5   5  -1  108.43    6.28
   5   5  -1  105.00    6.41
   5   5  -1   99.98    6.61
  -5   5   1  110.68    6.45
  -5   5   1  103.23    6.89
  -5   5   1   99.37    5.96
  -5   5   1  102.02    8.71
  -5   5   1  101.46    8.49
   5   5  -1  106.78    7.03
  -5   5   1   89.02    8.22
  -4  -5   1   10.46    0.84
   4  -5  -1   11.61    1.61
   4  -5  -1   10.27    1.02
  -4  -5   1   11.95    1.44
   4  -5  -1   10.30    1.21
  -4  -5   1   10.11    0.73
   4  -5  -1   11.79    1.26
  -4  -5   1   10.06    2.15
  -4  -5   1   10.01    1.41
  -4  -5   1   11.10    1.18
  -4  -5   1    9.87    1.32
  -4  -5   1    9.99    1.68
  -4  -5   1   11.78    1.69
  -4  -5   1   10.57    1.25
   4  -5  -1   10.54    1.12
  -4  -5   1   10.54    1.03
   4  -5  -1   11.72    1.56
  -4  -5   1   10.99    1.71
  -4  -5   1   15.15    2.40
   4  -5  -1   11.40    1.28
   4  -5  -1   10.60    1.30
  -4  -5   1   11.57    1.33
   4  -5  -1   11.32    1.55
  -4  -5   1   11.25    1.24
   4  -5  -1    9.87    1.34
   4  -5  -1    6.87    1.37
  -4   5   1   17.50    3.17
  -4   5   1   17.61    3.05
  -4   5   1   15.90    1.69
   3  -5  -1   15.48    1.57
  -3  -5   1   16.69    1.40
   3  -5  -1   17.73    1.57
   3  -5  -1   14.96    1.26
   3  -5  -1   16.26    1.30
  -3  -5   1   17.13    1.53
   3  -5  -1   16.78    1.79
  -3  -5   1   17.01    2.07
  -3  -5   1   16.36    1.67
  -3  -5   1   16.10    1.34
   3  -5  -1   17.07    1.41
  -3  -5   1   15.31    1.74
   3  -5  -1   16.97    1.75
  -3  -5   1   14.22    1.98
   3  -5  -1   16.32    1.08
  -3  -5   1   15.36    1.29
  -3  -5   1   15.91    1.74
   3  -5  -1   14.26    1.50
  -3  -5   1   16.77    1.39
  -3  -5   1   17.54    1.50
   3  -5  -1   14.98    1.26
  -3  -5   1   14.54    1.79
   3   5  -1   14.87    1.28
  -3   5   1   12.95    1.08
   3   5  -1   12.16    1.27
  -3   5   1   11.90    1.41
   3   5  -1   13.48    1.08
  -3   5   1   11.46    1.42
  -3   5   1   13.97    1.54
  -3   5   1   12.56    1.24
  -3   5   1   12.33    1.04
   3   5  -1   11.51    1.22
  -3   5   1    9.68    2.36
   3   5  -1   11.77    1.56
  -3   5   1   11.64    2.22
   3   5  -1   12.05    1.52
  -3   5   1   12.61    1.21
  -3   5   1   13.66    1.73
   3   5  -1   12.76    1.07
  -3   5   1   11.26    2.32
  -3   5   1   12.02    1.18
  -3   5   1   12.50    1.20
  -3   5   1   11.96    2.38
  -3   5   1   13.04    1.24
   3   5  -1   12.77    1.30
  -2  -5   1   55.15    3.50
  -2  -5   1   47.62    3.51
  -2  -5   1   49.90    3.65
  -2  -5   1   52.68    3.68
   2  -5  -1   52.02    3.53
  -2  -5   1   54.60    3.45
  -2  -5   1   53.46    3.55
   2  -5  -1   53.66    3.81
   2  -5  -1   52.02    3.54
   2  -5  -1   54.29    3.80
  -2  -5   1   51.48    3.44
   2  -5  -1   52.86    3.55
  -2  -5   1   54.93    3.09
  -2  -5   1   55.98    3.86
   2  -5  -1   53.32    3.22
  -2  -5   1   53.71    3.16
  -2  -5   1   52.59    3.83
  -2  -5   1   53.06    3.18
  -2  -5   1   57.08    3.78
  -2  -5   1   50.95    3.44
  -2  -5   1   48.06    3.25
   2  -5  -1   55.42    3.30
  -2  -5   1   45.30    3.49
   2  -5  -1   51.92    3.29
   2  -5  -1   52.40    3.30
   2  -5  -1   50.44    3.10
   2  -5  -1   51.86    3.39
  -2  -5   1   52.48    3.36
  -2  -5   1   56.10    3.53
  -2  -5   1   52.61    3.07
  -2  -5   1   50.01    3.47
  -2   5   1   51.71    4.20
  -2   5   1   49.05    3.45
  -2   5   1   53.81    3.78
  -2   5   1   51.45    3.44
   2   5  -1   52.91    3.16
  -2   5   1   51.38    4.14
  -2   5   1   51.31    3.81
  -2   5   1   52.48    3.36
   2   5  -1   50.00    3.28
   2   5  -1   51.91    3.07
   2   5  -1   52.19    3.15
  -2   5   1   51.79    3.43
  -2   5   1   46.83    3.23
  -2   5   1   58.48    4.40
  -2   5   1   50.19    3.23
  -2   5   1   50.35    4.30
  -2   5   1   50.22    3.26
  -2   5   1   48.87    3.47
   2   5  -1   50.24    3.68
  -2   5   1   50.73    3.23
   2   5  -1   49.54    3.55
  -2   5   1   52.24    3.65
  -2   5   1   47.81    3.40
   2   5  -1   50.96    3.07
   1  -5  -1   27.36    1.88
  -1  -5   1   29.10    2.21
  -1  -5   1   26.82    2.05
  -1  -5   1   26.62    2.19
   1  -5  -1   28.76    2.40
   1  -5  -1   27.60    1.83
   1  -5  -1   26.51    2.64
  -1  -5   1   27.52    2.17
  -1  -5   1   29.23    1.99
   1  -5  -1   25.19    1.87
  -1  -5   1   28.72    2.21
  -1  -5   1   27.63    1.93
   1  -5  -1   28.35    2.09
   1  -5  -1   26.21    2.03
  -1  -5   1   25.41    2.05
   1  -5  -1   29.96    2.00
  -1  -5   1   27.40    1.97
   1  -5  -1   28.78    2.58
   1  -5  -1   29.23    1.92
  -1  -5   1   27.97    2.33
   1  -5  -1   26.89    2.00
  -1  -5   1   29.28    2.33
   1  -5  -1   27.94    2.22
  -1  -5   1   25.37    2.04
  -1  -5   1   28.15    2.34
   1  -5  -1   27.36    1.76
   1  -5  -1   26.94    1.87
   1  -5  -1   27.93    2.03
  -1   5   1   30.78    2.36
  -1   5   1   31.74    2.67
   1   5  -1   27.90    2.37
  -1   5   1   31.59    1.91
  -1   5   1   28.91    2.22
  -1   5   1   32.54    2.09
   1   5  -1   30.64    2.41
  -1   5   1   31.98    2.11
  -1   5   1   32.47    2.02
  -1   5   1   30.51    2.36
  -1   5   1   31.64    2.10
  -1   5   1   34.17    2.69
  -1   5   1   33.00    2.60
   1   5  -1   33.25    2.57
   1   5  -1   33.23    2.16
  -1   5   1   28.72    2.21
  -1   5   1   33.37    2.07
  -1   5   1   31.19    2.03
   1   5  -1   32.89    2.24
   0  -5   1  132.06    7.03
   0  -5   1  130.91    7.03
   0  -5   1  130.44    7.63
   0  -5   1  131.53    6.99
   0  -5  -1  132.73    7.74
   0  -5  -1  136.36    7.76
   0  -5  -1  131.61    7.09
   0  -5  -1  131.90    7.24
   0  -5   1  134.67    7.20
   0  -5  -1  131.60    7.66
   0  -5  -1  132.37    7.27
   0  -5   1  127.43    7.33
   0  -5  -1  126.64    7.25
   0  -5   1  112.70    7.67
   0  -5   1  132.66    7.56
   0  -5   1  128.45    7.24
   0  -5   1  128.32    7.39
   0  -5  -1  131.62    7.08
   0  -5   1  131.01    7.24
   0  -5  -1  128.51    7.30
   0  -5  -1  130.32    7.58
   0  -5  -1  132.93    7.58
   0  -5  -1  130.00    7.21
   0  -5  -1  127.76    7.10
   0   5  -1  114.90    7.18
   0   5  -1  109.61    7.63
   0   5   1  107.53    7.06
   0   5  -1  105.63    6.99
   0   5   1  113.18    7.52
   0   5  -1  112.99    7.20
   0   5   1  109.30    7.52
   0   5  -1  110.46    7.59
   0   5  -1  113.03    7.01
   0   5   1  105.26    7.64
   0   5   1  105.11    7.26
   0   5  -1  115.07    6.97
   0   5   1  110.21    7.27
   0   5  -1  104.91    7.11
   0   5   1  106.43    7.16
   0   5  -1  104.84    7.13
   0   5  -1  108.00    7.34
   0   5   1  107.08    7.67
   0   5   1  105.37    7.51
   1  -5   1   17.64    1.46
   1  -5   1   17.46    1.63
   1  -5   1   17.43    1.72
  -1  -5  -1   14.72    1.70
  -1  -5  -1   18.00    1.33
   1  -5   1   17.44    1.20
   1  -5   1   16.50    1.76
  -1  -5  -1   16.21    1.27
  -1  -5  -1   16.23    1.44
  -1  -5  -1   18.82    1.50
  -1  -5  -1   16.43    1.48
   1  -5   1   16.99    1.14
   1  -5   1   16.35    1.39
   1  -5   1   15.47    1.36
  -1  -5  -1   16.42    1.14
  -1  -5  -1   18.36    1.76
  -1  -5  -1   15.87    1.42
   1  -5   1   16.01    1.24
  -1  -5  -1   16.05    1.15
  -1  -5  -1   17.41    1.78
  -1  -5  -1   17.09    1.30
  -1  -5  -1   17.12    1.30
   1  -5   1   17.03    1.35
  -1  -5  -1   16.14    1.70
  -1  -5  -1   16.97    1.27
   1  -5   1   17.49    1.37
  -1  -5  -1   17.99    1.71
   1  -5   1   16.81    1.18
  -1  -5  -1   16.28    1.47
   1  -5   1   17.74    1.27
   2  -5   1  176.99   10.71
  -2  -5  -1  171.17   11.61
  -2  -5  -1  176.92   11.71
   2  -5   1  174.11   10.88
  -2  -5  -1  175.40   10.70
   2  -5   1  177.10   11.09
  -2  -5  -1  184.34   10.88
  -2  -5  -1  173.90   10.57
   2  -5   1  159.26   10.56
  -2  -5  -1  179.57   11.04
   2  -5   1  171.74   10.63
   2  -5   1  166.54   10.75
  -2  -5  -1  177.50   10.51
  -2  -5  -1  191.23   10.89
  -2  -5  -1  176.04   10.76
   2  -5   1  178.36   11.20
  -2  -5  -1  175.51   11.21
   2  -5   1  167.44   10.81
   2  -5   1  171.82   10.57
  -2  -5  -1  165.59   10.62
  -2  -5  -1  174.33   10.73
  -2  -5  -1  170.60   10.55
  -2  -5  -1  175.51   10.87
   2  -5   1  176.39   10.79
   2  -5   1  171.43   10.60
  -2  -5  -1  167.37   11.24
   2   5   1  190.37   10.69
   2   5   1  187.23   10.56
   2   5   1  190.38   11.61
   2   5   1  193.32   11.55
  -2   5  -1  190.52   10.66
  -2   5  -1  191.55   11.95
   2   5   1  184.84   10.66
  -2   5  -1  187.60   10.87
  -2   5  -1  194.70   11.14
   2   5   1  187.93   10.76
   2   5   1  185.16   10.88
   2   5   1  182.23   10.55
   2   5   1  186.38   10.99
  -2   5  -1  182.47   10.83
   2   5   1  183.18   11.16
  -2   5  -1  194.12   11.82
  -2   5  -1  188.26   10.62
   2   5   1  183.02   10.74
  -2   5  -1  188.48   10.88
  -2   5  -1  186.18   11.19
  -2   5  -1  178.40   10.64
  -2   5  -1  186.67   10.91
  -3  -5  -1   55.29    3.69
  -3  -5  -1   54.38    3.46
  -3  -5  -1   56.65    3.75
   3  -5   1   56.53    3.55
   3  -5   1   53.39    3.87
   3  -5   1   57.11    3.79
  -3  -5  -1   55.82    4.20
   3  -5   1   56.32    3.52
  -3  -5  -1   55.81    4.01
   3  -5   1   55.74    3.49
  -3  -5  -1   56.35    3.46
  -3  -5  -1   58.26    3.83
  -3  -5  -1   55.97    3.61
  -3  -5  -1   58.68    3.83
  -3  -5  -1   54.64    4.26
   3  -5   1   55.86    3.56
  -3  -5  -1   56.13    3.45
  -3  -5  -1   60.72    5.00
   3  -5   1   57.07    3.95
   3  -5   1   54.69    3.43
  -3  -5  -1   55.57    3.71
   3  -5   1   58.43    4.09
  -3  -5  -1   55.94    4.81
   3  -5   1   50.56    3.77
   3  -5   1   58.31    3.71
  -3   5  -1   53.28    3.67
   3   5   1   51.78    3.42
  -3   5  -1   49.70    3.97
  -3   5  -1   53.96    4.92
   3   5   1   51.19    3.42
   3   5   1   52.63    3.97
   3   5   1   52.18    3.58
   3   5   1   49.30    3.64
   3   5   1   51.56    4.74
   3   5   1   48.29    3.63
  -3   5  -1   49.96    3.71
   3   5   1   49.34    3.90
  -3   5  -1   49.43    4.90
  -3   5  -1   50.00    3.45
   3   5   1   48.79    4.68
  -4  -5  -1  153.43   10.73
   4  -5   1  147.32    8.87
   4  -5   1  157.20    8.89
   4  -5   1  146.59    9.39
  -4  -5  -1  149.31    8.85
  -4  -5  -1  150.65    9.74
   4  -5   1  150.93    9.32
  -4  -5  -1  149.92    9.52
   4  -5   1  151.54    9.37
   4  -5   1  151.08    8.98
   4  -5   1  144.60    9.24
  -4  -5  -1  147.62    9.18
  -4  -5  -1  143.23    9.15
   4  -5   1  155.02    8.92
  -4  -5  -1  147.44    8.82
   4  -5   1  153.35    9.44
  -4  -5  -1  148.37   10.86
  -4  -5  -1  154.94    9.04
   4  -5   1  145.65    9.04
  -4  -5  -1  151.64    9.06
  -4  -5  -1  146.47    9.16
   4  -5   1  146.90    8.77
  -4  -5  -1  138.08    8.76
  -4   5  -1  145.39    9.44
   4   5   1  146.11    8.81
  -4   5  -1  140.08   10.91
   4   5   1  146.24    9.52
  -4   5  -1  137.37    8.49
  -4   5  -1  139.99    8.53
   4   5   1  143.60    8.65
   4   5   1  143.36    8.82
  -4   5  -1  146.29    9.14
   4   5   1  155.51   10.52
   4   5   1  147.34    9.18
  -4   5  -1  151.01    9.05
  -4   5  -1  142.88    8.87
  -4   5  -1  139.23    8.47
   4   5   1  145.07    8.99
   4   5   1  152.92    9.17
   4   5   1  141.85    9.21
  -4   5  -1  139.22    8.80
  -4   5  -1  140.44   10.71
  -4   5  -1  141.59    9.25
  -4   5  -1  139.81    8.57
   4   5   1  142.03   10.52
   5  -5   1   24.20    2.85
   5  -5   1   23.83    2.36
   5  -5   1   25.16    2.75
  -5  -5  -1   23.98    2.15
   5  -5   1   24.03    2.11
  -5  -5  -1   26.63    2.42
  -5  -5  -1   22.34    2.00
   5  -5   1   24.97    2.27
  -5  -5  -1   23.21    2.35
   5  -5   1   30.42    3.10
   5  -5   1   22.42    2.09
  -5  -5  -1   23.34    2.68
  -5  -5  -1   26.86    2.90
   5  -5   1   22.87    1.94
   5  -5   1   25.93    2.56
  -5  -5  -1   24.15    1.92
  -5  -5  -1   22.81    1.95
  -5  -5  -1   27.59    4.36
  -5  -5  -1   22.30    1.99
  -5  -5  -1   22.97    1.70
  -5  -5  -1   29.00    4.35
   5  -5   1   28.23    2.61
   5  -5   1   23.62    2.28
  -5  -5  -1   25.04    2.41
  -5  -5  -1   25.02    2.25
   5   5   1   27.03    2.31
  -5   5  -1   26.90    2.10
   5   5   1   27.47    1.89
   5   5   1   26.48    2.44
  -5   5  -1   25.82    1.69
   5   5   1   26.92    2.89
  -5   5  -1   27.29    2.53
   5   5   1   29.89    2.59
  -5   5  -1   27.00    1.58
  -5   5  -1   27.46    2.09
  -5   5  -1   29.12    2.51
  -5   5  -1   26.92    1.85
  -5   5  -1   30.26    4.49
   5   5   1   26.12    2.13
   5   5   1   32.67    4.21
  -5   5  -1   27.64    1.67
  -5   5  -1   24.64    4.02
   5   5   1   32.05    4.06
  -6  -5  -1    9.16    1.44
   6  -5   1    8.45    1.46
   6  -5   1    8.38    1.14
   6  -5   1    8.08    1.62
   6  -5   1    8.82    1.24
   6  -5   1    9.57    1.66
  -6  -5  -1    8.10    1.71
  -6  -5  -1    9.10    1.45
  -6  -5  -1    9.94    1.48
  -6  -5  -1    8.04    1.87
  -6  -5  -1   10.76    1.70
  -6  -5  -1    8.50    1.10
   6  -5   1    9.36    1.83
  -6  -5  -1    8.75    1.13
  -6  -5  -1   11.58    2.96
  -6  -5  -1    9.06    0.89
   6  -5   1    9.67    1.71
   6  -5   1   10.03    1.35
   6  -5   1    7.99    1.64
   6  -5   1   10.22    1.45
  -6  -5  -1    8.15    1.53
  -6  -5  -1    8.71    1.27
  -6  -5  -1    8.07    2.91
  -6  -5  -1    9.48    1.27
   6  -5   1    8.31    1.28
   6   5   1   10.62    2.13
  -6   5  -1    9.64    0.95
   6   5   1    9.65    1.62
  -6   5  -1    9.22    1.74
  -6   5  -1   10.88    1.61
   6   5   1    9.32    1.46
  -6   5  -1    5.10    3.09
  -6   5  -1    9.90    1.15
   6   5   1   11.58    1.63
   6   5   1   11.61    1.36
  -6   5  -1   10.82    0.91
  -6   5  -1   10.66    0.76
  -6   5  -1   10.98    1.42
  -6   5  -1    9.10    1.43
  -6   5  -1    9.35    1.84
  -6   5  -1   10.88    1.69
   6   5   1    5.99    2.88
   6   5   1   11.05    1.39
   6   5   1    6.98    2.58
  -6   5  -1    8.42    3.24
   6   5   1    9.20    1.51
   7  -5   1    5.47    1.40
   7  -5   1    2.51    1.36
  -7  -5  -1    5.18    0.88
  -7  -5  -1    3.82    1.62
   7  -5   1    7.00    1.68
  -7  -5  -1    5.66    1.12
   7  -5   1    4.99    1.02
  -7  -5  -1    4.89    1.47
  -7  -5  -1    4.48    1.04
  -7  -5  -1    4.04    1.61
  -7  -5  -1    4.19    0.80
  -7  -5  -1    3.81    1.06
   7  -5   1    5.45    1.82
   7  -5   1    5.47    1.51
   7  -5   1    5.57    1.08
  -7  -5  -1    5.67    1.26
  -7  -5  -1    7.15    1.60
   7  -5   1    5.62    1.25
  -7  -5  -1    5.97    0.72
   7  -5   1    3.46    1.23
   7  -5   1    7.85    1.24
  -7  -5  -1    4.43    1.20
   7   5   1    4.36    1.11
  -7   5  -1    3.89    1.13
  -7   5  -1    3.43    0.79
  -7   5  -1    4.08    1.04
  -7   5  -1    4.19    1.27
   7   5   1    3.60    0.84
   7   5   1    3.85    1.31
   7   5   1    4.72    1.10
  -7   5  -1    3.61    1.45
   7   5   1    3.32    1.68
  -7   5  -1    4.22    0.60
  -7   5  -1    1.40    1.27
  -7   5  -1    3.43    0.61
   7   5   1    3.42    1.11
  -7   5  -1    4.81    1.91
   7   5   1    5.02    1.47
   7   5   1    4.19    1.26
  -7   5  -1    4.57    1.26
  -7   5  -1    3.48    0.62
  -7   5  -1    3.73    1.55
  -8  -5  -1    0.63    0.84
   8  -5   1    0.44    0.77
  -8  -5  -1   -1.00    0.97
  -8  -5  -1    0.05    0.91
   8  -5   1   -1.11    1.07
   8  -5   1    0.55    1.64
  -8  -5  -1   -0.06    0.76
   8  -5   1    0.50    1.02
   8  -5   1    0.60    0.80
   8  -5   1   -0.39    1.16
  -8  -5  -1   -0.10    0.81
  -8  -5  -1   -1.68    1.05
  -8  -5  -1    2.02    1.16
  -8  -5  -1   -1.02    1.32
   8  -5   1    0.80    0.86
  -8  -5  -1   -0.68    1.06
  -8  -5  -1    0.40    0.56
   8  -5   1   -0.12    1.20
  -8  -5  -1    0.86    0.42
  -8  -5  -1   -0.19    0.84
   8   5   1   -0.23    0.66
  -8   5  -1   -0.63    0.90
  -8   5  -1    0.43    1.10
   8   5   1    0.27    0.89
   8   5   1    0.30    0.82
  -8   5  -1   -1.49    1.25
  -8   5  -1    0.07    0.35
  -8   5  -1    1.60    1.52
  -8   5  -1   -0.70    0.98
   8   5   1    0.30    1.13
  -8   5  -1   -1.28    1.16
  -8   5  -1    0.04    0.88
  -8   5  -1    0.42    0.49
   8   5   1   -0.14    1.42
  -8   5  -1   -0.33    0.68
   8   5   1    1.97    1.11
  -8   5  -1    0.57    1.54
   8   5   1    0.42    0.98
   8   5   1   -0.27    1.33
   9  -5   1   12.71    2.23
   9  -5   1   12.46    1.76
  -9  -5  -1    6.95    1.61
   9  -5   1   11.42    1.58
  -9  -5  -1   12.32    2.24
   9  -5   1    9.66    1.90
  -9   5  -1   12.65    1.40
   9   5   1   11.90    1.68
  -9   5  -1   13.82    2.06
  -9   5  -1    9.51    1.84
  -9   5  -1   11.15    1.99
  -9   5  -1    9.30    1.06
  -9   5  -1   10.28    1.93
   9  -6  -1    0.15    0.93
   9  -6  -1    2.06    1.02
  -9  -6   1    0.26    0.97
  -9  -6   1    0.07    0.80
   9  -6  -1    1.06    1.43
   9  -6  -1    1.99    1.25
  -9   6   1    0.73    0.59
   9   6  -1    0.97    0.95
  -9   6   1    0.28    1.06
  -9   6   1    0.16    1.13
  -9   6   1    0.08    0.43
  -8  -6   1    0.22    1.42
  -8  -6   1    0.69    0.87
   8  -6  -1    1.15    0.91
   8  -6  -1    1.07    0.83
   8  -6  -1    3.74    1.71
   8  -6  -1    0.16    1.05
  -8  -6   1    1.28    1.18
   8  -6  -1    1.14    1.36
   8  -6  -1    2.50    1.28
  -8  -6   1    0.20    1.08
   8  -6  -1    1.83    0.85
  -8  -6   1    2.37    0.94
   8  -6  -1    0.09    1.58
   8  -6  -1    0.53    1.12
  -8  -6   1    2.79    1.24
   8  -6  -1    1.01    1.19
  -8   6   1   -0.71    1.47
   8   6  -1    1.95    0.98
  -8   6   1    0.31    1.48
   8   6  -1    1.97    1.11
  -8   6   1    0.58    1.34
   8   6  -1    1.89    0.69
  -8   6   1    1.05    0.96
  -8   6   1    0.09    0.58
   8   6  -1    1.84    1.46
  -8   6   1    1.70    1.04
  -8   6   1    1.25    0.44
  -8   6   1    2.20    1.13
   7  -6  -1    6.75    1.11
  -7  -6   1    6.90    1.38
   7  -6  -1    6.59    1.91
   7  -6  -1    6.49    1.85
  -7  -6   1    4.54    1.30
   7  -6  -1    6.23    1.36
  -7  -6   1    5.87    1.32
   7  -6  -1    6.54    1.45
  -7  -6   1    6.57    1.09
  -7  -6   1    5.01    1.05
  -7  -6   1    5.30    1.70
   7  -6  -1    7.01    1.46
  -7  -6   1    5.23    1.22
  -7  -6   1    5.01    1.29
   7  -6  -1    6.56    1.19
   7  -6  -1    7.14    1.60
  -7  -6   1    6.83    1.81
   7  -6  -1    5.54    1.08
   7  -6  -1    5.58    1.37
  -7  -6   1    3.83    1.26
   7   6  -1   10.86    1.38
  -7   6   1   10.78    1.50
  -7   6   1    9.82    1.85
   7   6  -1    8.83    1.27
   7   6  -1    8.70    1.92
  -7   6   1    9.05    1.70
   7   6  -1    9.00    1.54
   7   6  -1    8.74    1.30
   7   6  -1   10.98    1.55
  -7   6   1    8.35    1.26
  -7   6   1    8.26    2.02
  -7   6   1    8.83    1.07
  -7   6   1    8.89    0.83
  -7   6   1    8.03    1.42
   7   6  -1    8.96    1.21
   7   6  -1    9.98    1.70
   6  -6  -1   29.26    2.75
  -6  -6   1   26.46    2.58
  -6  -6   1   24.93    2.53
  -6  -6   1   26.13    3.23
   6  -6  -1   25.24    2.93
  -6  -6   1   27.47    2.16
  -6  -6   1   28.54    4.13
   6  -6  -1   26.83    2.48
  -6  -6   1   34.36    4.43
   6  -6  -1   26.07    2.59
  -6  -6   1   27.53    3.23
  -6  -6   1   28.50    2.57
  -6  -6   1   23.66    2.25
   6  -6  -1   22.77    2.71
   6  -6  -1   27.20    2.34
   6  -6  -1   28.80    2.31
   6  -6  -1   34.46    3.06
   6  -6  -1   29.34    2.47
   6  -6  -1   28.48    2.22
  -6  -6   1   26.16    2.18
  -6  -6   1   22.69    4.10
  -6  -6   1   31.40    4.65
  -6  -6   1   26.95    2.68
   6  -6  -1   23.91    2.79
  -6   6   1   29.49    2.39
  -6   6   1   29.31    1.87
  -6   6   1   30.12    2.90
  -6   6   1   22.44    4.59
   6   6  -1   30.38    2.31
  -6   6   1   24.31    2.94
  -6   6   1   29.71    4.92
  -6   6   1   40.10    5.10
  -6   6   1   29.68    2.07
  -6   6   1   27.79    4.90
   6   6  -1   31.60    2.74
   6   6  -1   29.11    2.73
  -6   6   1   25.80    2.39
   6   6  -1   30.19    2.28
   6   6  -1   30.08    3.16
  -6   6   1   25.53    2.81
  -6   6   1   26.47    2.40
   6   6  -1   31.98    2.57
   6   6  -1   29.57    2.48
   6   6  -1   28.53    2.36
  -5  -6   1   14.47    2.79
  -5  -6   1   19.25    2.07
  -5  -6   1   17.86    1.14
  -5  -6   1   18.57    1.18
   5  -6  -1   19.58    2.26
  -5  -6   1   19.83    1.73
  -5  -6   1   19.33    1.09
   5  -6  -1   18.71    1.80
   5  -6  -1   18.12    1.76
   5  -6  -1   19.37    1.51
  -5  -6   1   18.59    1.54
  -5  -6   1   18.66    2.01
  -5  -6   1   16.44    2.86
  -5  -6   1   20.56    3.92
  -5  -6   1   17.29    1.84
  -5  -6   1   18.75    1.87
   5  -6  -1   18.80    1.79
  -5  -6   1   18.28    3.50
   5  -6  -1   19.39    2.21
   5  -6  -1   17.83    2.25
  -5  -6   1   17.96    2.68
   5  -6  -1   19.00    1.78
  -5  -6   1   16.19    2.34
  -5  -6   1   15.92    1.64
   5  -6  -1   20.97    2.24
  -5  -6   1   16.55    1.98
   5  -6  -1   19.45    1.99
  -5  -6   1   17.16    1.07
  -5  -6   1   19.49    1.54
   5  -6  -1   21.05    1.66
  -5   6   1   11.84    1.89
   5   6  -1   11.34    2.06
  -5   6   1   11.73    2.92
   5   6  -1   13.24    1.70
  -5   6   1   13.73    1.63
   5   6  -1   13.87    1.60
  -5   6   1   12.06    2.99
   5   6  -1   12.73    1.84
  -5   6   1   13.82    3.09
   5   6  -1   12.99    1.71
   5   6  -1   13.81    1.77
   5   6  -1   13.88    1.49
   4  -6  -1   64.75    4.28
   4  -6  -1   72.49    4.60
  -4  -6   1   66.47    4.93
  -4  -6   1   67.29    4.38
  -4  -6   1   68.09    4.80
  -4  -6   1   69.34    5.20
   4  -6  -1   66.52    4.31
   4  -6  -1   71.17    5.28
   4  -6  -1   64.97    4.84
  -4  -6   1   67.60    4.05
  -4  -6   1   70.42    4.36
   4  -6  -1   65.70    4.68
  -4  -6   1   65.40    4.11
  -4  -6   1   63.21    4.92
  -4  -6   1   65.09    5.47
  -4  -6   1   69.28    4.62
  -4  -6   1   61.33    4.33
  -4  -6   1   65.87    3.94
  -4  -6   1   67.10    3.91
   4  -6  -1   66.97    4.73
   4  -6  -1   70.19    4.38
  -4  -6   1   65.24    5.04
  -4  -6   1   64.05    5.15
  -4  -6   1   65.64    4.75
  -4  -6   1   66.67    5.31
  -4  -6   1   67.00    4.43
  -4  -6   1   69.08    5.65
  -4  -6   1   68.87    4.12
   4  -6  -1   67.50    4.21
  -4   6   1   61.83    4.42
  -4   6   1   65.63    4.28
  -4   6   1   62.08    4.25
  -4   6   1   67.25    6.17
   4   6  -1   63.76    4.33
  -4   6   1   69.48    4.91
  -4   6   1   59.34    5.83
  -4   6   1   62.94    4.70
   4   6  -1   63.49    4.60
  -4   6   1   63.72    4.73
   4   6  -1   67.92    4.87
  -4   6   1   61.36    4.06
  -4   6   1   61.17    4.17
  -4   6   1   65.54    4.31
  -4   6   1   59.79    4.00
  -4   6   1   63.03    4.27
   4   6  -1   65.80    4.09
  -4   6   1   62.26    6.02
   4   6  -1   66.99    4.09
  -4   6   1   64.95    6.01
   4   6  -1   70.08    4.37
  -4   6   1   62.15    4.64
   4   6  -1   66.51    4.35
  -4   6   1   61.94    4.62
  -3  -6   1  182.56   11.67
  -3  -6   1  188.21   11.43
   3  -6  -1  192.09   11.48
  -3  -6   1  188.51   11.10
   3  -6  -1  189.36   11.11
  -3  -6   1  187.91   11.63
  -3  -6   1  186.66   10.94
  -3  -6   1  187.66   11.39
  -3  -6   1  192.00   10.91
   3  -6  -1  185.44   11.24
   3  -6  -1  176.06   11.70
  -3  -6   1  187.25   11.59
   3  -6  -1  193.41   11.41
  -3  -6   1  183.71   11.78
  -3  -6   1  193.56   11.25
   3  -6  -1  184.55   10.93
   3  -6  -1  201.25   11.80
  -3  -6   1  189.49   10.94
  -3  -6   1  189.84   11.86
  -3  -6   1  184.76   11.15
   3  -6  -1  191.28   11.11
   3  -6  -1  186.81   11.12
  -3  -6   1  188.44   11.91
  -3  -6   1  188.83   11.24
  -3  -6   1  192.39   11.07
   3  -6  -1  187.53   11.47
   3  -6  -1  183.03   11.12
  -3  -6   1  185.51   11.26
  -3  -6   1  193.72   11.91
  -3  -6   1  182.53   11.63
  -3   6   1  180.31   11.03
   3   6  -1  199.01   11.62
  -3   6   1  182.76   10.99
  -3   6   1  180.75   11.71
  -3   6   1  179.14   12.61
   3   6  -1  178.76   10.90
   3   6  -1  197.69   11.61
  -3   6   1  190.00   11.33
  -3   6   1  177.37   11.17
  -3   6   1  181.93   12.78
   3   6  -1  181.11   11.05
  -3   6   1  187.29   11.21
  -3   6   1  193.18   11.61
   3   6  -1  186.98   11.16
  -3   6   1  185.81   11.42
  -3   6   1  182.38   11.10
  -3   6   1  169.71   11.21
  -3   6   1  183.86   12.50
  -3   6   1  194.68   11.74
  -3   6   1  187.52   12.64
  -2  -6   1   54.13    4.22
  -2  -6   1   55.48    3.81
  -2  -6   1   50.64    3.79
  -2  -6   1   52.00    3.75
   2  -6  -1   52.45    4.19
   2  -6  -1   55.92    3.61
   2  -6  -1   55.55    4.20
   2  -6  -1   50.67    3.44
  -2  -6   1   53.12    3.70
   2  -6  -1   55.89    3.65
  -2  -6   1   50.48    4.11
   2  -6  -1   53.86    3.60
  -2  -6   1   53.78    4.03
   2  -6  -1   51.19    3.73
  -2  -6   1   52.72    3.55
   2  -6  -1   55.97    3.86
  -2  -6   1   59.56    4.16
  -2  -6   1   53.33    3.83
   2  -6  -1   53.69    3.51
   2  -6  -1   48.95    3.86
   2  -6  -1   57.59    3.87
  -2  -6   1   51.61    3.82
  -2  -6   1   53.85    4.06
   2  -6  -1   51.19    3.56
   2  -6  -1   52.08    3.41
   2   6  -1   62.38    4.20
  -2   6   1   62.63    3.68
  -2   6   1   65.10    3.90
  -2   6   1   61.58    4.24
   2   6  -1   64.15    3.84
  -2   6   1   63.75    3.91
  -2   6   1   66.76    3.96
  -2   6   1   63.68    4.85
  -2   6   1   69.24    4.87
  -2   6   1   64.93    4.37
  -2   6   1   63.53    3.64
  -2   6   1   64.50    4.73
  -2   6   1   65.34    3.61
  -2   6   1   65.14    3.91
  -2   6   1   67.48    4.20
  -2   6   1   65.44    3.65
   1  -6  -1  140.98    8.11
   1  -6  -1  145.72    8.30
   1  -6  -1  139.87    8.24
  -1  -6   1  137.97    8.19
   1  -6  -1  142.61    8.17
   1  -6  -1  140.11    8.13
   1  -6  -1  134.39    8.29
   1  -6  -1  141.96    8.01
   1  -6  -1  139.34    8.39
  -1  -6   1  140.42    8.69
  -1  -6   1  141.68    8.52
  -1  -6   1  140.43    8.34
   1  -6  -1  139.82    8.81
  -1  -6   1  134.76    8.63
  -1  -6   1  139.61    8.49
   1  -6  -1  145.89    8.11
  -1  -6   1  142.62    8.23
   1  -6  -1  138.92    8.52
  -1  -6   1  142.16    8.50
  -1  -6   1  141.15    8.36
  -1  -6   1  140.03    8.34
  -1  -6   1  144.10    8.22
  -1  -6   1  145.77    8.54
  -1  -6   1  151.55    8.85
  -1  -6   1  142.67    8.71
   1   6  -1  148.18    8.79
  -1   6   1  128.52    8.81
  -1   6   1  135.12    8.70
  -1   6   1  127.48    8.50
  -1   6   1  126.49    8.25
  -1   6   1  136.15    8.66
  -1   6   1  132.44    8.09
   1   6  -1  131.76    8.81
  -1   6   1  130.89    8.34
  -1   6   1  129.35    8.79
  -1   6   1  133.07    8.50
  -1   6   1  131.01    8.27
  -1   6   1  130.53    8.22
  -1   6   1  133.64    8.89
   1   6  -1  128.93    8.44
   1   6  -1  133.69    8.37
  -1   6   1  136.86    8.33
  -1   6   1  134.53    8.24
   1   6  -1  126.89    8.67
  -1   6   1  126.94    8.06
   0  -6   1   16.45    1.45
   0  -6   1   15.19    1.27
   0  -6   1   16.00    1.41
   0  -6   1   16.61    1.27
   0  -6  -1   15.95    1.21
   0  -6  -1   14.27    1.27
   0  -6   1   16.80    1.51
   0  -6  -1   15.78    1.52
   0  -6   1   14.73    1.27
   0  -6  -1   15.00    1.29
   0  -6   1   14.81    1.60
   0  -6  -1   14.33    1.59
   0  -6   1   15.14    1.30
   0  -6   1   14.87    1.78
   0  -6   1   15.71    1.52
   0  -6  -1   15.49    1.12
   0  -6  -1   14.38    1.74
   0  -6   1   15.62    1.50
   0  -6  -1   15.43    1.35
   0  -6  -1   14.64    1.33
   0  -6   1   16.84    1.22
   0  -6   1   17.77    1.73
   0  -6  -1   15.48    1.07
   0  -6  -1   17.53    1.67
   1  -6   1    4.73    0.66
  -1  -6  -1    5.49    0.75
  -1  -6  -1    4.32    0.91
  -1  -6  -1    6.16    0.56
  -1  -6  -1    5.87    0.77
  -1  -6  -1    6.48    0.71
   1  -6   1    5.42    0.78
  -1  -6  -1    6.28    1.07
   1  -6   1    5.93    1.27
  -1  -6  -1    6.43    1.02
   1  -6   1    5.39    0.73
   1  -6   1    5.86    0.58
  -1  -6  -1    5.68    0.88
   1  -6   1    5.89    0.76
  -1  -6  -1    5.58    0.68
  -1  -6  -1    5.08    0.81
   1  -6   1    5.81    0.60
  -1  -6  -1    5.75    0.65
   1  -6   1    5.64    0.85
  -1  -6  -1    4.03    0.76
   1  -6   1    4.18    0.99
  -1  -6  -1    4.57    0.99
  -1  -6  -1    6.29    1.16
   1  -6   1    4.67    0.80
   1  -6   1    5.14    1.03
  -1  -6  -1    6.41    0.95
  -1  -6  -1    5.25    0.52
  -1  -6  -1    6.41    1.16
   1   6   1    5.75    0.66
   1   6   1    5.62    0.65
   1   6   1    4.11    1.24
   1   6   1    5.83    1.05
  -1   6  -1    5.01    0.94
  -1   6  -1    5.13    1.12
   1   6   1    5.14    0.53
  -1   6  -1    5.45    0.59
  -1   6  -1    6.18    1.22
   1   6   1    5.03    1.05
   1   6   1    4.39    0.72
  -1   6  -1    6.04    1.15
   1   6   1    4.37    1.08
   1   6   1    4.73    0.80
  -1   6  -1    5.98    0.75
  -1   6  -1    4.09    0.97
  -1   6  -1    5.92    0.96
   1   6   1    5.02    0.65
  -1   6  -1    5.11    0.69
  -1   6  -1    5.50    1.16
   1   6   1    5.12    0.53
   1   6   1    4.20    0.95
   1   6   1    7.01    0.95
  -1   6  -1    4.92    0.97
  -1   6  -1    5.45    0.59
  -1   6  -1    5.70    1.14
  -1   6  -1    3.93    0.67
  -1   6  -1    5.04    1.17
   2  -6   1   49.53    3.50
  -2  -6  -1   48.52    3.30
  -2  -6  -1   51.97    3.36
  -2  -6  -1   50.10    3.57
  -2  -6  -1   46.19    3.53
  -2  -6  -1   53.45    3.16
   2  -6   1   50.02    3.45
   2  -6   1   52.18    3.82
  -2  -6  -1   56.71    4.67
  -2  -6  -1   49.17    3.97
   2  -6   1   56.39    4.03
   2  -6   1   48.55    3.46
   2  -6   1   49.60    3.25
  -2  -6  -1   51.93    3.54
  -2  -6  -1   47.85    3.31
  -2  -6  -1   53.02    4.50
  -2  -6  -1   47.79    3.83
   2  -6   1   49.23    3.22
   2  -6   1   56.13    3.27
   2  -6   1   48.65    3.37
  -2  -6  -1   52.26    3.18
  -2  -6  -1   48.32    3.65
  -2   6  -1   45.12    3.33
  -2   6  -1   48.19    4.38
  -2   6  -1   52.69    3.86
   2   6   1   47.05    3.58
  -2   6  -1   45.82    4.26
  -2   6  -1   51.21    3.23
   2   6   1   49.74    3.30
  -2   6  -1   53.05    3.67
   2   6   1   60.41    4.05
  -2   6  -1   52.75    3.65
   2   6   1   50.28    3.14
   2   6   1   51.31    3.98
   2   6   1   54.01    3.66
  -2   6  -1   53.82    3.98
  -2   6  -1   53.97    4.33
  -2   6  -1   56.83    3.59
   2   6   1   51.96    3.33
  -2   6  -1   51.56    4.37
  -2   6  -1   51.23    3.23
   2   6   1   50.62    3.29
  -2   6  -1   51.15    3.34
   2   6   1   48.95    3.14
  -2   6  -1   55.39    3.50
   2   6   1   53.38    4.16
   2   6   1   50.66    3.35
  -2   6  -1   49.06    3.46
   3  -6   1    3.16    0.82
  -3  -6  -1    2.94    0.86
   3  -6   1    4.08    0.75
   3  -6   1    3.22    0.75
   3  -6   1    3.28    0.79
   3  -6   1    3.17    0.82
  -3  -6  -1    4.51    1.17
  -3  -6  -1    5.96    1.32
  -3  -6  -1    4.25    1.60
  -3  -6  -1    3.12    0.78
   3  -6   1    2.78    1.09
  -3  -6  -1    3.80    0.63
  -3  -6  -1    3.99    0.83
  -3  -6  -1    3.20    0.65
   3  -6   1    2.88    1.04
  -3  -6  -1    5.56    1.71
   3  -6   1    3.62    0.94
  -3  -6  -1    4.12    0.97
   3  -6   1    3.53    0.69
  -3  -6  -1    3.04    0.56
  -3  -6  -1    3.36    0.72
  -3  -6  -1    4.07    0.80
   3  -6   1    3.37    0.61
   3  -6   1    3.96    0.64
  -3  -6  -1    3.06    0.80
  -3   6  -1    1.63    0.68
  -3   6  -1    2.72    0.61
  -3   6  -1    4.48    1.71
  -3   6  -1    1.76    1.46
   3   6   1    2.29    0.67
  -3   6  -1    2.79    0.85
  -3   6  -1    2.63    0.77
  -3   6  -1    3.27    0.72
   3   6   1    2.31    0.65
  -3   6  -1    4.41    1.25
   3   6   1    2.21    1.17
  -3   6  -1    2.34    0.62
   3   6   1    3.31    0.78
   3   6   1    3.20    1.11
  -3   6  -1    2.96    0.92
   3   6   1    3.34    0.59
  -3   6  -1    2.94    0.63
  -3   6  -1    1.29    1.26
  -3   6  -1    3.14    1.53
   3   6   1    2.59    0.55
   3   6   1    2.35    1.16
  -3   6  -1    4.02    0.91
   3   6   1    2.95    0.91
  -4  -6  -1   10.10    1.44
   4  -6   1   11.52    1.20
   4  -6   1   12.83    1.20
   4  -6   1    8.94    1.52
  -4  -6  -1   13.33    1.85
  -4  -6  -1   11.28    1.11
  -4  -6  -1   10.61    1.10
   4  -6   1   11.49    1.51
  -4  -6  -1   11.07    1.18
  -4  -6  -1    9.98    1.34
   4  -6   1    8.72    1.43
  -4  -6  -1    9.18    2.36
  -4  -6  -1   11.03    1.37
  -4  -6  -1   10.48    1.31
  -4  -6  -1   10.32    1.47
   4  -6   1   11.12    1.77
  -4  -6  -1   11.51    1.19
   4  -6   1    8.93    1.27
   4  -6   1   11.43    1.24
  -4  -6  -1    9.34    2.37
   4  -6   1   11.94    1.69
  -4  -6  -1    9.76    1.89
   4  -6   1   11.45    1.30
   4  -6   1   10.69    1.21
  -4  -6  -1   11.41    0.93
  -4   6  -1    9.24    1.21
   4   6   1    9.17    2.33
  -4   6  -1    8.48    1.14
   4   6   1    7.19    1.17
   4   6   1    8.61    1.31
  -4   6  -1    9.42    1.45
  -4   6  -1   10.31    2.62
   4   6   1    6.29    2.25
  -4   6  -1    7.52    1.11
   4   6   1    8.01    1.26
   4   6   1    8.65    1.11
  -4   6  -1    6.21    2.48
   4   6   1    9.81    1.66
   4   6   1   10.17    1.15
  -4   6  -1    8.35    1.40
  -4   6  -1    9.88    3.15
  -4   6  -1    8.65    2.48
  -4   6  -1    7.49    1.40
   4   6   1    8.66    1.58
  -5  -6  -1   40.77    3.15
   5  -6   1   43.99    3.28
  -5  -6  -1   39.59    3.30
  -5  -6  -1   40.32    3.47
   5  -6   1   37.50    3.49
   5  -6   1   39.65    2.95
  -5  -6  -1   38.02    2.59
  -5  -6  -1   41.32    3.88
  -5  -6  -1   34.16    5.21
  -5  -6  -1   38.73    2.91
   5  -6   1   37.94    3.56
   5  -6   1   41.65    3.40
   5  -6   1   38.43    3.01
  -5  -6  -1   34.08    4.08
  -5  -6  -1   43.58    5.32
   5  -6   1   39.42    3.94
  -5  -6  -1   36.91    3.30
  -5  -6  -1   36.54    2.80
  -5  -6  -1   38.05    2.93
  -5  -6  -1   35.84    2.80
  -5  -6  -1   42.93    3.42
   5  -6   1   37.72    3.08
   5  -6   1   40.20    3.01
   5  -6   1   39.12    2.87
   5  -6   1   39.26    3.48
  -5   6  -1   43.36    2.98
  -5   6  -1   38.98    3.68
  -5   6  -1   47.20    3.11
   5   6   1   43.84    3.35
  -5   6  -1   43.80    3.07
  -5   6  -1   45.52    5.58
   5   6   1   46.25    3.80
   5   6   1   38.91    2.93
  -5   6  -1   47.21    3.33
   5   6   1   42.08    3.41
  -5   6  -1   45.39    3.46
   5   6   1   38.98    4.67
   5   6   1   42.85    2.60
  -5   6  -1   44.10    3.65
   5   6   1   46.08    5.03
  -5   6  -1   44.14    5.34
   5   6   1   46.70    3.20
  -5   6  -1   43.16    3.55
   5   6   1   46.18    3.51
   5   6   1   44.18    2.93
  -6  -6  -1   13.50    3.73
  -6  -6  -1    7.82    1.78
  -6  -6  -1   10.09    1.11
  -6  -6  -1   11.10    1.61
  -6  -6  -1    9.56    1.55
   6  -6   1    9.58    1.47
   6  -6   1   10.97    2.01
  -6  -6  -1   12.36    1.79
   6  -6   1   13.76    1.59
   6  -6   1   10.69    1.38
   6  -6   1   14.47    2.00
  -6  -6  -1    9.75    1.70
  -6  -6  -1   10.73    1.43
   6  -6   1    8.48    1.47
  -6  -6  -1    9.11    1.31
   6  -6   1   10.44    1.56
  -6  -6  -1   10.61    0.91
  -6  -6  -1    8.65    1.19
  -6  -6  -1    9.56    1.95
   6  -6   1    8.97    1.22
   6  -6   1   11.30    1.87
  -6  -6  -1    9.17    1.51
  -6  -6  -1   12.57    3.40
   6  -6   1    9.61    1.88
  -6   6  -1    5.26    3.17
   6   6   1   10.67    2.14
  -6   6  -1    7.97    3.21
   6   6   1   10.57    1.06
  -6   6  -1   12.63    2.16
  -6   6  -1   10.26    1.35
  -6   6  -1   12.50    1.96
   6   6   1    9.60    3.20
   6   6   1   12.30    1.53
  -6   6  -1   10.17    1.46
  -6   6  -1    9.90    1.44
   6   6   1   10.00    1.51
  -6   6  -1   11.30    4.07
  -6   6  -1   10.51    0.81
   6   6   1   13.27    1.88
  -6   6  -1   11.74    0.76
  -6   6  -1   13.13    1.89
   6   6   1    9.59    3.31
   6   6   1   11.10    1.59
  -6   6  -1   12.96    4.03
   6   6   1   10.43    1.93
  -6   6  -1   12.70    1.75
  -6   6  -1   10.30    0.92
  -6   6  -1   11.41    0.86
   6   6   1    8.67    1.68
  -6   6  -1    7.07    1.78
   7  -6   1    5.12    1.72
   7  -6   1    6.42    1.55
  -7  -6  -1    3.49    1.15
  -7  -6  -1    2.74    1.11
  -7  -6  -1    5.87    1.11
   7  -6   1    6.48    1.18
  -7  -6  -1    3.30    1.76
   7  -6   1    8.53    2.04
  -7  -6  -1    7.33    2.03
   7  -6   1    5.63    1.26
  -7  -6  -1    4.17    1.33
   7  -6   1    8.32    1.56
   7  -6   1    5.12    1.32
   7  -6   1    4.29    1.44
  -7  -6  -1    5.45    0.95
  -7  -6  -1    6.42    1.56
   7  -6   1    4.41    0.99
  -7  -6  -1    5.50    1.35
  -7  -6  -1    4.57    0.98
   7  -6   1    5.53    1.14
  -7   6  -1   10.12    1.52
   7   6   1    7.92    1.28
   7   6   1    5.34    1.42
  -7   6  -1    8.75    1.48
   7   6   1    5.27    1.86
  -7   6  -1    7.64    1.24
   7   6   1    8.48    1.25
  -7   6  -1    8.97    1.75
  -7   6  -1    7.01    1.83
   7   6   1    7.52    1.63
  -7   6  -1   10.43    2.22
  -7   6  -1    7.58    1.84
  -8  -6  -1   16.00    1.92
  -8  -6  -1   11.52    2.04
  -8  -6  -1   16.34    2.11
   8  -6   1   14.85    2.23
  -8  -6  -1   15.46    1.86
  -8  -6  -1   17.21    1.32
   8  -6   1   16.45    1.99
   8  -6   1   15.57    1.91
  -8   6  -1   11.79    2.03
  -8   6  -1   11.81    1.89
   8   6   1   11.92    1.84
  -8   6  -1   12.71    1.19
   8   6   1   13.46    1.87
   8   6   1   13.12    1.86
  -8   6  -1   17.02    2.42
   9  -6   1    5.73    1.71
   9  -6   1    7.39    1.35
   9  -6   1    8.55    2.59
  -9   6  -1    3.55    0.62
   9   6   1    5.14    1.33
  -9   6  -1    6.67    1.75
  -9   6  -1    3.81    1.42
  -9   6  -1    3.59    0.51
   8  -7  -1    8.49    1.71
  -8  -7   1    7.77    1.33
   8  -7  -1    7.09    1.51
  -8  -7   1    9.64    1.45
  -8  -7   1    7.94    1.27
  -8  -7   1    8.44    1.59
   8  -7  -1    7.88    1.27
  -8  -7   1    9.25    1.75
   8  -7  -1    6.45    1.20
  -8   7   1    5.49    1.33
  -8   7   1    5.03    1.29
  -8   7   1    7.80    1.81
   8   7  -1    6.82    1.24
   8   7  -1    6.82    1.53
  -8   7   1    6.84    0.88
  -8   7   1    7.73    1.51
  -8   7   1    5.68    0.79
   8   7  -1    7.44    1.32
  -7  -7   1   22.85    2.66
   7  -7  -1   19.95    2.13
  -7  -7   1   21.98    2.13
   7  -7  -1   23.33    2.45
   7  -7  -1   21.78    2.37
  -7  -7   1   24.13    2.68
  -7  -7   1   20.97    2.42
   7  -7  -1   22.45    2.06
   7  -7  -1   23.09    2.25
  -7  -7   1   21.09    1.97
   7  -7  -1   24.20    2.91
  -7  -7   1   23.45    2.49
   7  -7  -1   19.42    2.54
   7  -7  -1   24.21    3.11
   7  -7  -1   24.99    2.61
  -7  -7   1   18.27    2.92
   7  -7  -1   19.37    2.86
  -7  -7   1   21.92    3.24
  -7   7   1   24.01    1.91
  -7   7   1   24.17    1.68
  -7   7   1   24.45    2.38
   7   7  -1   26.69    2.44
  -7   7   1   29.62    3.41
   7   7  -1   21.49    2.47
  -7   7   1   28.23    2.71
   7   7  -1   24.78    3.11
  -7   7   1   23.11    2.94
   7   7  -1   26.86    2.41
   7   7  -1   24.08    2.64
   7   7  -1   24.36    2.17
   7   7  -1   24.01    2.12
  -7   7   1   24.08    2.36
  -7   7   1   22.18    2.30
  -7   7   1   22.77    2.94
   7   7  -1   24.72    2.08
  -7   7   1   26.20    3.00
  -6  -7   1    9.39    1.58
  -6  -7   1   10.04    1.30
  -6  -7   1   11.54    1.27
   6  -7  -1    7.29    1.69
  -6  -7   1   10.62    2.14
  -6  -7   1    8.00    1.42
   6  -7  -1   11.73    1.57
  -6  -7   1   11.48    1.65
   6  -7  -1   10.13    1.84
   6  -7  -1    9.46    1.34
   6  -7  -1    8.15    1.23
  -6  -7   1    7.27    1.63
   6  -7  -1   10.21    1.20
   6  -7  -1   10.31    1.95
   6  -7  -1    8.52    1.51
   6  -7  -1    8.36    1.43
  -6  -7   1    8.45    1.47
  -6  -7   1    9.14    1.96
  -6  -7   1    8.96    1.37
   6  -7  -1   11.89    1.54
   6   7  -1   12.01    1.54
   6   7  -1   12.61    1.72
   6   7  -1   10.43    1.58
  -6   7   1   11.11    1.42
   6   7  -1   11.28    1.28
  -6   7   1    9.17    1.74
  -6   7   1   10.59    2.24
  -6   7   1   12.21    1.56
   6   7  -1   10.47    1.34
  -6   7   1   11.03    1.53
   6   7  -1   11.05    1.34
  -6   7   1    8.67    1.76
  -6   7   1   13.01    1.56
  -6   7   1    9.71    1.65
  -6   7   1   11.02    2.00
   6   7  -1   10.26    2.01
  -6   7   1   12.79    1.27
   6   7  -1   10.36    1.44
  -5  -7   1   34.85    3.48
  -5  -7   1   37.19    2.81
   5  -7  -1   38.73    2.52
   5  -7  -1   39.49    2.70
  -5  -7   1   38.73    4.63
  -5  -7   1   37.23    2.56
   5  -7  -1   38.16    2.81
  -5  -7   1   40.60    3.21
   5  -7  -1   36.24    2.84
  -5  -7   1   36.83    2.29
  -5  -7   1   39.51    2.35
  -5  -7   1   36.75    3.26
  -5  -7   1   36.01    3.76
  -5  -7   1   41.61    3.03
  -5  -7   1   41.61    2.52
  -5  -7   1   37.00    4.12
   5  -7  -1   36.51    3.27
  -5  -7   1   38.40    2.92
   5  -7  -1   37.94    3.40
   5  -7  -1   40.06    2.88
  -5  -7   1   42.73    4.59
  -5  -7   1   39.30    2.83
   5  -7  -1   35.18    3.04
   5  -7  -1   39.07    3.49
  -5  -7   1   42.72    4.10
  -5  -7   1   36.45    2.18
  -5  -7   1   40.65    2.77
  -5  -7   1   38.09    2.21
   5  -7  -1   38.65    2.90
   5   7  -1   32.25    2.53
  -5   7   1   35.20    3.54
  -5   7   1   33.42    3.10
  -5   7   1   36.17    5.10
   5   7  -1   32.25    2.50
  -5   7   1   35.72    2.78
  -5   7   1   33.13    2.74
   5   7  -1   31.67    3.04
   5   7  -1   32.36    4.95
  -5   7   1   31.41    3.18
  -5   7   1   26.35    4.46
  -5   7   1   32.34    2.69
  -5   7   1   34.00    3.00
   5   7  -1   35.13    2.88
  -5   7   1   31.99    2.33
  -5   7   1   32.69    2.51
   5   7  -1   32.85    3.63
  -5   7   1   32.21    3.13
  -5   7   1   33.91    2.50
   5   7  -1   33.45    2.66
  -5   7   1   24.72    4.69
  -5   7   1   30.55    4.68
   5   7  -1   33.77    2.83
  -5   7   1   32.47    2.70
   4  -7  -1    4.90    1.84
  -4  -7   1    4.26    0.69
  -4  -7   1    5.87    1.41
  -4  -7   1    7.60    1.97
   4  -7  -1    4.41    1.03
  -4  -7   1    4.78    1.01
  -4  -7   1    4.14    0.84
   4  -7  -1    4.07    0.95
  -4  -7   1    5.09    0.75
  -4  -7   1    4.96    1.52
   4  -7  -1    5.35    0.92
  -4  -7   1    4.05    1.52
  -4  -7   1    4.17    0.82
  -4  -7   1    6.58    1.89
   4  -7  -1    4.65    0.86
   4  -7  -1    4.70    0.80
  -4  -7   1    5.61    0.73
  -4  -7   1    6.10    0.85
  -4  -7   1    5.54    0.65
   4  -7  -1    3.78    1.14
   4  -7  -1    4.62    0.63
  -4  -7   1    4.78    1.58
   4  -7  -1    5.15    1.17
   4   7  -1    7.70    1.42
  -4   7   1   10.53    2.48
  -4   7   1    8.43    1.60
  -4   7   1    6.77    2.42
  -4   7   1    8.96    1.85
  -4   7   1    7.78    1.41
  -4   7   1    9.54    2.47
  -4   7   1   10.65    2.60
  -3  -7   1    5.24    1.08
  -3  -7   1    5.28    0.51
  -3  -7   1    4.81    1.18
   3  -7  -1    5.19    0.75
  -3  -7   1    5.46    0.92
   3  -7  -1    5.85    0.97
  -3  -7   1    5.36    1.07
  -3  -7   1    4.69    0.96
   3  -7  -1    4.53    0.77
  -3  -7   1    4.54    0.62
  -3  -7   1    4.42    0.81
  -3  -7   1    5.35    1.18
   3  -7  -1    5.53    1.30
  -3  -7   1    4.54    0.85
  -3  -7   1    6.22    1.19
  -3  -7   1    4.45    0.96
   3  -7  -1    4.51    1.21
  -3  -7   1    5.77    0.66
  -3  -7   1    5.48    1.22
   3  -7  -1    4.24    0.88
   3  -7  -1    4.36    0.93
  -3  -7   1    4.65    1.23
   3  -7  -1    4.05    1.00
   3  -7  -1    4.58    0.56
   3  -7  -1    5.45    0.70
  -3  -7   1    5.22    0.93
  -3  -7   1    5.23    0.53
   3  -7  -1    4.49    0.74
  -3  -7   1    5.00    0.63
  -3  -7   1    4.31    1.31
  -3   7   1    4.49    0.99
   3   7  -1    4.04    0.54
   3   7  -1    5.10    0.61
  -3   7   1    3.77    0.58
  -3   7   1    3.18    1.30
  -3   7   1    5.56    1.06
  -3   7   1    6.01    1.16
   3   7  -1    4.73    0.49
  -3   7   1    4.09    0.75
   3   7  -1    3.74    1.18
  -3   7   1    4.13    0.78
  -3   7   1    3.86    0.97
  -3   7   1    4.80    0.86
  -3   7   1    2.54    1.80
  -3   7   1    4.41    0.80
   3   7  -1    4.83    0.50
  -3   7   1    4.96    1.14
  -3   7   1    4.33    2.07
  -3   7   1    3.14    2.54
  -3   7   1    5.97    0.93
  -3   7   1    4.66    1.38
   2  -7  -1    1.87    0.97
   2  -7  -1    2.13    0.47
  -2  -7   1    2.30    0.93
   2  -7  -1    2.17    0.53
  -2  -7   1    1.05    0.43
  -2  -7   1    1.15    0.77
   2  -7  -1    1.30    0.56
  -2  -7   1    1.34    0.55
  -2  -7   1    1.35    0.60
   2  -7  -1    1.44    0.27
  -2  -7   1    1.20    0.81
   2  -7  -1    2.24    0.88
  -2  -7   1    1.69    0.66
  -2  -7   1    2.19    0.69
  -2  -7   1    0.81    0.56
  -2  -7   1    1.78    0.75
   2  -7  -1    1.23    0.72
   2  -7  -1    1.63    0.32
   2  -7  -1    1.53    0.35
   2  -7  -1    1.31    0.33
  -2  -7   1    2.02    0.77
   2  -7  -1    2.19    0.51
   2  -7  -1    1.08    0.59
   2  -7  -1   -0.31    0.82
   2  -7  -1    2.00    0.27
  -2  -7   1    1.52    0.62
  -2  -7   1    1.16    0.85
  -2  -7   1    2.66    0.95
   2  -7  -1    1.28    0.63
  -2   7   1    0.82    1.05
  -2   7   1    0.61    0.45
  -2   7   1    0.60    0.57
  -2   7   1    1.00    0.62
  -2   7   1    1.80    0.81
  -2   7   1    0.77    0.42
  -2   7   1    0.84    0.69
   2   7  -1    2.01    1.00
  -2   7   1    0.08    0.98
  -2   7   1    1.23    1.07
  -2   7   1    1.24    0.55
  -2   7   1    0.89    0.40
  -2   7   1    1.25    0.62
  -2   7   1    0.56    0.51
   2   7  -1    1.03    1.02
  -2   7   1    1.83    1.28
   2   7  -1    0.57    0.69
  -2   7   1    1.65    1.01
  -2   7   1    2.36    1.23
  -2   7   1    0.62    0.76
  -1  -7   1   12.24    1.62
   1  -7  -1   10.53    0.85
   1  -7  -1   11.30    1.65
   1  -7  -1   12.53    1.36
  -1  -7   1   13.29    1.22
   1  -7  -1   10.41    1.03
  -1  -7   1   10.72    1.40
   1  -7  -1    9.39    1.18
   1  -7  -1   11.38    1.14
  -1  -7   1    9.37    1.20
  -1  -7   1   12.03    1.49
  -1  -7   1    9.82    1.12
  -1  -7   1   10.89    1.46
  -1  -7   1   11.99    1.45
   1  -7  -1   11.83    0.98
   1  -7  -1   11.29    1.22
  -1  -7   1   12.03    1.14
   1  -7  -1   12.52    1.54
  -1  -7   1   12.02    1.28
  -1  -7   1   10.14    1.27
  -1  -7   1   10.37    1.48
  -1  -7   1   10.58    1.51
   1  -7  -1   10.84    0.97
   1  -7  -1   10.83    1.27
   1  -7  -1    9.83    1.60
   1  -7  -1   10.84    1.30
   1  -7  -1   12.31    1.09
   1  -7  -1   10.89    1.06
  -1   7   1   14.11    1.89
  -1   7   1   13.98    1.23
  -1   7   1   15.09    1.91
   1   7  -1   13.27    1.91
  -1   7   1   12.74    1.49
  -1   7   1   13.80    1.39
   1   7  -1   14.99    1.88
  -1   7   1   14.82    1.70
  -1   7   1   14.62    1.38
  -1   7   1   13.74    1.18
  -1   7   1   15.54    1.49
  -1   7   1   12.21    1.75
  -1   7   1   14.17    1.75
  -1   7   1   16.01    2.07
  -1   7   1   15.87    2.09
  -1   7   1   16.45    1.90
   0  -7   1   34.65    2.59
   0  -7  -1   31.89    2.68
   0  -7  -1   34.42    2.64
   0  -7  -1   30.49    2.65
   0  -7  -1   32.46    2.22
   0  -7   1   34.24    2.53
   0  -7  -1   31.60    2.37
   0  -7  -1   31.65    2.06
   0  -7   1   31.95    2.28
   0  -7  -1   32.57    2.67
   0  -7  -1   31.74    2.18
   0  -7   1   30.45    2.30
   0  -7   1   32.16    2.53
   0  -7   1   33.55    2.64
   0  -7   1   34.42    2.75
   0  -7   1   31.93    2.20
   0  -7  -1   33.27    2.66
   0  -7   1   33.19    2.27
   0  -7   1   32.71    2.59
   0  -7  -1   32.88    2.36
   0  -7  -1   34.81    2.76
   0  -7  -1   34.42    2.36
   0  -7  -1   35.79    2.97
   0  -7  -1   30.79    2.03
   0  -7   1   31.07    2.93
   0  -7   1   32.23    2.30
   0  -7  -1   32.14    2.33
   0  -7   1   32.87    3.07
   0   7   1   32.57    2.80
   0   7  -1   31.64    2.95
   0   7  -1   33.47    2.96
   0   7   1   31.01    3.07
   0   7   1   32.40    2.19
   0   7   1   32.19    2.73
   0   7  -1   31.94    2.55
   0   7   1   31.52    2.04
   0   7   1   34.28    2.06
   0   7   1   33.30    2.40
   0   7   1   30.96    2.79
   0   7   1   29.32    2.45
   0   7   1   32.53    2.17
   0   7   1   35.68    2.54
   0   7  -1   33.63    2.99
   0   7   1   35.47    2.92
   0   7   1   31.15    2.68
   0   7  -1   36.04    2.59
   1  -7   1   25.03    2.27
  -1  -7  -1   25.36    1.49
  -1  -7  -1   23.85    2.17
   1  -7   1   24.15    1.87
   1  -7   1   25.54    1.82
  -1  -7  -1   25.44    1.51
   1  -7   1   24.86    1.70
   1  -7   1   23.77    1.61
   1  -7   1   25.66    1.76
  -1  -7  -1   26.31    2.10
   1  -7   1   23.54    1.54
  -1  -7  -1   23.26    2.23
  -1  -7  -1   24.09    1.92
  -1  -7  -1   25.61    2.17
  -1  -7  -1   23.27    1.88
  -1  -7  -1   25.38    1.62
  -1  -7  -1   24.79    2.10
   1  -7   1   22.69    2.34
  -1  -7  -1   26.11    2.42
  -1  -7  -1   24.89    1.82
  -1  -7  -1   27.14    2.03
  -1  -7  -1   26.32    1.90
   1  -7   1   25.82    1.74
  -1  -7  -1   24.35    1.71
   1  -7   1   24.61    2.02
   1   7   1   17.11    2.36
   1   7   1   17.38    2.14
   1   7   1   17.65    2.04
  -1   7  -1   18.43    2.10
  -1   7  -1   17.43    2.09
  -1   7  -1   17.69    2.32
  -1   7  -1   17.36    2.22
  -1   7  -1   16.91    2.17
   1   7   1   18.55    1.58
   1   7   1   17.27    2.08
  -2  -7  -1  120.33    7.36
   2  -7   1  123.91    8.01
  -2  -7  -1  121.18    7.45
   2  -7   1  120.62    7.52
   2  -7   1  117.90    7.53
  -2  -7  -1  119.79    7.20
   2  -7   1  115.38    7.07
   2  -7   1  112.57    7.59
  -2  -7  -1  122.44    8.03
   2  -7   1  118.78    7.14
  -2  -7  -1  123.49    7.71
  -2  -7  -1  117.64    7.35
  -2  -7  -1  110.57    7.41
  -2  -7  -1  120.14    7.96
  -2  -7  -1  119.99    7.74
  -2  -7  -1  120.42    7.59
   2  -7   1  120.34    7.33
  -2  -7  -1  121.89    7.20
  -2  -7  -1  118.07    7.81
   2  -7   1  122.36    7.30
   2  -7   1  117.57    7.57
   2  -7   1  117.66    8.18
  -2  -7  -1  124.74    8.05
   2  -7   1  125.06    7.36
  -2  -7  -1  122.49    7.34
  -2  -7  -1  121.53    8.20
   2   7   1  120.40    7.20
  -2   7  -1  128.09    7.88
  -2   7  -1  126.18    7.56
   2   7   1  122.97    7.33
  -2   7  -1  127.51    8.52
   2   7   1  123.67    7.19
  -2   7  -1  123.96    7.49
   2   7   1  127.00    7.87
  -2   7  -1  125.61    7.55
  -2   7  -1  122.30    8.68
   2   7   1  117.63    8.11
  -2   7  -1  125.67    7.70
  -2   7  -1  121.97    7.52
   2   7   1  121.27    8.07
   2   7   1  120.17    7.97
   2   7   1  121.63    7.51
   2   7   1  127.82    7.74
  -2   7  -1  123.28    8.56
  -2   7  -1  137.74    8.28
  -2   7  -1  130.90    7.95
  -2   7  -1  121.69    7.30
  -2   7  -1  122.35    7.30
   2   7   1  121.79    7.37
  -2   7  -1  128.01    8.11
  -2   7  -1  128.82    8.42
   2   7   1  122.64    7.36
  -3  -7  -1   71.80    5.51
   3  -7   1   76.05    5.08
  -3  -7  -1   77.98    5.11
   3  -7   1   79.45    4.97
   3  -7   1   77.91    4.74
  -3  -7  -1   75.69    4.50
   3  -7   1   70.81    4.76
  -3  -7  -1   72.74    4.65
   3  -7   1   73.26    5.11
  -3  -7  -1   79.47    6.04
  -3  -7  -1   75.53    6.02
  -3  -7  -1   77.76    5.11
  -3  -7  -1   79.87    5.41
  -3  -7  -1   77.62    5.20
   3  -7   1   73.54    4.72
  -3  -7  -1   73.20    4.90
  -3  -7  -1   73.23    4.61
   3  -7   1   78.27    5.06
  -3  -7  -1   78.23    5.78
   3  -7   1   75.87    4.75
  -3  -7  -1   74.30    4.89
  -3  -7  -1   76.90    4.87
   3  -7   1   76.40    5.51
   3  -7   1   83.69    5.10
  -3  -7  -1   69.27    4.75
   3   7   1   72.87    4.82
  -3   7  -1   75.23    6.38
  -3   7  -1   76.62    5.07
  -3   7  -1   78.30    5.62
  -3   7  -1   77.33    4.88
  -3   7  -1   78.21    5.19
   3   7   1   75.30    4.88
   3   7   1   77.73    4.65
  -3   7  -1   73.26    6.30
   3   7   1   76.69    4.64
  -3   7  -1   73.06    5.11
   3   7   1   76.96    4.91
  -3   7  -1   74.57    4.85
  -3   7  -1   69.21    4.73
  -3   7  -1   78.01    6.30
  -3   7  -1   77.33    4.77
   3   7   1   79.65    5.92
  -3   7  -1   75.44    6.51
   3   7   1   70.84    5.49
   3   7   1   73.81    5.27
  -3   7  -1   73.07    5.06
  -3   7  -1   69.49    5.20
   3   7   1   78.70    5.78
   4  -7   1    9.76    1.37
  -4  -7  -1   12.14    1.54
   4  -7   1   12.05    1.60
   4  -7   1   11.01    1.31
   4  -7   1   10.97    1.28
   4  -7   1    9.48    1.42
  -4  -7  -1   12.12    2.72
  -4  -7  -1   12.37    1.35
  -4  -7  -1   13.28    1.77
  -4  -7  -1    9.18    1.22
  -4  -7  -1   15.74    2.89
   4  -7   1    9.94    1.62
   4  -7   1   10.46    1.58
   4  -7   1   10.73    1.36
  -4  -7  -1    9.95    1.76
   4  -7   1    9.51    1.78
   4  -7   1   11.46    1.29
  -4  -7  -1    8.35    1.38
  -4  -7  -1   10.53    1.19
  -4  -7  -1   10.63    1.05
  -4  -7  -1   10.11    1.37
  -4  -7  -1   10.52    2.01
   4   7   1   17.13    2.60
   4   7   1   14.23    1.54
  -4   7  -1   14.57    2.19
  -4   7  -1   14.07    1.42
  -4   7  -1   15.14    2.97
  -4   7  -1   14.14    1.43
   4   7   1   14.34    2.49
  -4   7  -1   15.68    1.88
   4   7   1   15.44    1.29
   4   7   1   14.94    2.18
   4   7   1   13.42    2.45
  -4   7  -1   15.39    3.18
  -4   7  -1   12.58    2.83
  -4   7  -1   14.20    1.77
   4   7   1   13.40    1.88
  -4   7  -1   14.15    1.85
   4   7   1   14.53    1.91
   4   7   1   16.52    1.60
  -4   7  -1   15.81    3.04
  -5  -7  -1   89.85    6.77
  -5  -7  -1   83.21    5.45
   5  -7   1   84.26    5.84
  -5  -7  -1   84.09    5.50
   5  -7   1   89.44    6.26
   5  -7   1   84.89    6.30
  -5  -7  -1   80.85    5.43
  -5  -7  -1   85.79    6.00
  -5  -7  -1   83.58    5.85
  -5  -7  -1   91.70    6.51
   5  -7   1   79.78    5.99
  -5  -7  -1   92.92    7.91
   5  -7   1   84.60    5.52
   5  -7   1   88.05    5.49
   5  -7   1   87.79    5.64
  -5  -7  -1   84.29    5.91
  -5  -7  -1   80.11    5.73
   5  -7   1   88.30    5.74
  -5  -7  -1   88.80    8.14
  -5  -7  -1   87.91    5.78
   5  -7   1   88.67    6.01
   5  -7   1   84.63    5.58
   5   7   1   89.47    7.58
  -5   7  -1   84.56    5.82
  -5   7  -1   88.05    6.45
   5   7   1   85.41    6.17
   5   7   1   86.31    5.47
   5   7   1   90.91    5.91
  -5   7  -1   86.44    5.45
  -5   7  -1   87.74    6.10
  -5   7  -1   85.13    8.25
   5   7   1   80.03    5.81
   5   7   1   77.05    6.63
  -5   7  -1   90.03    5.63
  -5   7  -1   86.65    5.79
  -5   7  -1   88.74    6.11
  -5   7  -1   85.34    6.14
  -5   7  -1   98.14    8.70
   5   7   1   87.28    5.47
   5   7   1   85.95    6.02
  -5   7  -1   87.57    8.14
  -5   7  -1   86.01    5.61
  -5   7  -1   90.12    5.61
  -5   7  -1   79.36    8.02
   5   7   1   91.08    7.44
  -6  -7  -1    1.15    0.69
   6  -7   1    1.75    0.85
  -6  -7  -1    1.41    1.01
   6  -7   1    0.45    0.92
   6  -7   1    0.74    1.11
  -6  -7  -1    0.96    0.65
  -6  -7  -1   -0.41    0.78
   6  -7   1    1.63    0.95
  -6  -7  -1    0.62    1.20
  -6  -7  -1    1.80    0.70
   6  -7   1    2.22    0.83
  -6  -7  -1    1.05    0.51
  -6  -7  -1    2.45    1.00
  -6  -7  -1    1.16    0.37
   6  -7   1    1.03    0.85
   6  -7   1    0.95    1.26
   6  -7   1    2.99    1.14
  -6  -7  -1    1.49    0.93
   6  -7   1    1.68    0.80
   6  -7   1    2.06    1.07
  -6  -7  -1    1.28    1.44
  -6  -7  -1    1.48    0.84
  -6   7  -1   -0.32    1.06
  -6   7  -1    0.42    0.95
   6   7   1    0.29    1.12
   6   7   1    0.51    1.04
  -6   7  -1   -1.00    1.09
   6   7   1   -0.43    0.86
   6   7   1    1.69    0.96
  -6   7  -1   -0.38    0.76
  -6   7  -1    0.31    0.80
  -6   7  -1    0.86    1.09
   6   7   1   -0.27    0.67
  -6   7  -1    0.06    0.72
   6   7   1    0.28    0.70
   6   7   1    0.21    0.80
  -6   7  -1    0.00    1.01
   7  -7   1    8.93    1.94
  -7  -7  -1    8.47    1.72
  -7  -7  -1    7.20    1.27
   7  -7   1    6.42    1.62
   7  -7   1    8.25    1.50
  -7  -7  -1    5.34    1.77
   7  -7   1    7.87    1.48
   7  -7   1    6.01    1.63
   7  -7   1    7.20    1.62
   7  -7   1    8.05    1.27
  -7  -7  -1    8.24    1.34
  -7  -7  -1    7.17    1.47
  -7  -7  -1    7.23    1.65
  -7  -7  -1    9.97    2.11
  -7  -7  -1    7.68    2.18
   7  -7   1    6.63    1.31
   7  -7   1    8.53    1.96
  -7  -7  -1    5.77    1.46
   7  -7   1    6.67    1.25
   7   7   1    9.32    1.35
  -7   7  -1    6.75    1.91
  -7   7  -1    7.92    1.71
   7   7   1    8.73    1.64
   7   7   1    7.59    1.58
  -7   7  -1    8.25    1.71
  -7   7  -1    6.77    1.32
   7   7   1    6.73    1.45
  -7   7  -1    9.94    2.31
   7   7   1    9.06    1.34
  -7   7  -1    9.29    1.43
   7   7   1    7.43    1.70
   7   7   1    7.40    2.05
  -7   7  -1    7.64    1.45
  -7   7  -1    8.76    1.91
  -8  -7  -1    1.35    1.17
  -8  -7  -1    0.87    1.10
   8  -7   1    4.40    1.18
   8  -7   1    0.95    0.88
  -8  -7  -1    0.56    0.64
   8  -7   1    2.67    1.24
  -8  -7  -1    3.22    1.33
   8  -7   1    2.06    1.19
   8  -7   1    1.44    0.92
  -8   7  -1    5.47    1.63
  -8   7  -1    3.23    1.23
   8   7   1    2.36    1.13
  -8   7  -1    1.81    1.17
   8   7   1    1.95    1.16
  -8   7  -1    1.59    1.10
  -8  -8   1    0.46    0.84
   8  -8  -1   -0.91    1.00
  -8  -8   1    0.93    0.80
   8  -8  -1    0.52    0.96
  -8  -8   1    1.18    1.08
   8  -8  -1   -0.04    0.99
   8  -8  -1   -0.14    0.88
  -8   8   1    0.46    0.34
  -8   8   1    0.46    0.31
   8   8  -1    1.32    1.19
  -8   8   1    0.59    0.91
  -8   8   1   -0.60    1.01
  -8   8   1    1.56    1.54
   8   8  -1    0.41    1.08
  -8   8   1    0.10    0.91
   7  -8  -1   -0.77    1.14
  -7  -8   1    0.04    0.84
   7  -8  -1    0.39    1.29
  -7  -8   1    0.29    0.70
  -7  -8   1   -0.35    1.03
  -7  -8   1   -0.29    1.44
   7  -8  -1   -0.19    0.89
   7  -8  -1    0.46    0.87
  -7  -8   1    1.33    1.24
   7  -8  -1    1.88    1.92
   7  -8  -1   -1.73    0.74
   7  -8  -1    0.33    0.55
   7  -8  -1   -0.45    1.09
  -7  -8   1    0.73    1.49
  -7   8   1    1.36    1.14
   7   8  -1   -1.22    0.83
  -7   8   1    0.16    0.28
  -7   8   1   -0.70    0.41
  -7   8   1   -0.11    0.90
   7   8  -1    0.90    0.91
  -7   8   1   -0.40    1.28
  -7   8   1    0.73    0.84
   7   8  -1   -1.25    1.05
  -7   8   1   -0.86    0.96
   7   8  -1   -1.42    1.38
   7   8  -1   -0.03    1.03
  -7   8   1    0.56    0.83
   7   8  -1   -2.16    1.30
  -7   8   1    0.21    1.32
  -7   8   1    0.38    1.67
   7   8  -1    1.36    1.00
  -6  -8   1   10.52    1.65
   6  -8  -1   12.52    1.57
   6  -8  -1    8.87    1.41
   6  -8  -1   11.60    1.52
   6  -8  -1   11.23    2.01
   6  -8  -1   10.50    1.17
  -6  -8   1   12.50    1.75
  -6  -8   1   13.49    2.43
  -6  -8   1    9.65    1.51
   6  -8  -1   11.12    1.76
  -6  -8   1   11.40    1.23
  -6  -8   1    8.62    1.58
   6  -8  -1   11.91    2.01
   6  -8  -1   10.27    1.40
   6  -8  -1   11.26    1.57
   6  -8  -1   11.05    1.89
  -6  -8   1    5.67    2.05
  -6  -8   1   10.23    1.35
  -6   8   1   11.54    1.37
  -6   8   1   14.06    2.10
  -6   8   1   10.92    1.51
  -6   8   1   10.18    1.94
  -6   8   1    8.05    1.77
   6   8  -1   11.57    1.34
  -6   8   1   10.63    2.29
   6   8  -1   10.56    1.76
  -6   8   1   10.04    1.09
   6   8  -1    9.50    1.46
   6   8  -1    9.66    1.48
  -6   8   1    9.81    0.91
   6   8  -1    9.19    2.06
  -6   8   1   10.39    1.50
   6   8  -1   10.81    1.57
   6   8  -1   11.91    1.32
  -6   8   1   10.36    1.54
  -6   8   1   11.62    1.51
  -6   8   1   10.59    2.01
   5  -8  -1    3.23    1.14
   5  -8  -1    3.51    0.85
  -5  -8   1    2.81    0.90
  -5  -8   1    2.78    0.62
  -5  -8   1    3.48    1.05
  -5  -8   1    2.49    0.68
  -5  -8   1    3.34    1.47
   5  -8  -1    3.55    0.99
   5  -8  -1    2.94    1.21
   5  -8  -1    2.19    0.90
  -5  -8   1    3.30    1.08
  -5  -8   1    2.66    0.52
   5  -8  -1    2.90    0.83
  -5  -8   1    0.21    1.19
  -5  -8   1    2.89    0.40
  -5  -8   1    2.76    0.68
   5  -8  -1    3.32    1.22
   5  -8  -1    3.63    0.92
  -5  -8   1    3.15    0.81
   5  -8  -1    2.74    1.22
   5  -8  -1    2.79    0.57
  -5   8   1    4.04    1.16
  -5   8   1    5.04    0.92
   4  -8  -1   80.20    5.81
  -4  -8   1   81.50    5.38
  -4  -8   1   84.02    5.32
   4  -8  -1   85.90    5.90
   4  -8  -1   82.86    5.43
  -4  -8   1   82.53    6.17
  -4  -8   1   82.18    5.07
   4  -8  -1   80.57    5.39
   4  -8  -1   86.85    6.23
  -4  -8   1   79.61    5.95
   4  -8  -1   80.68    5.10
   4  -8  -1   82.38    5.39
   4  -8  -1   81.12    5.56
  -4  -8   1   86.26    5.88
  -4  -8   1   80.02    5.52
  -4  -8   1   82.49    5.23
  -4  -8   1   79.27    6.12
  -4  -8   1   73.91    6.16
  -4  -8   1   75.58    5.90
  -4  -8   1   81.40    6.51
  -4  -8   1   81.82    5.82
   4  -8  -1   78.56    5.30
  -4  -8   1   84.58    5.60
  -4  -8   1   78.17    5.43
   4  -8  -1   80.97    5.79
  -4  -8   1   82.56    5.13
  -4  -8   1   78.40    5.10
   4   8  -1   90.35    5.24
  -4   8   1   92.88    5.61
  -4   8   1   85.36    5.40
  -4   8   1   88.25    5.40
  -4   8   1   93.09    6.29
  -4   8   1   84.84    5.36
  -4   8   1   84.43    5.41
   4   8  -1   90.54    5.07
  -4   8   1   91.23    6.14
  -4   8   1   84.66    7.97
   4   8  -1   92.93    5.07
  -4   8   1   85.66    6.32
  -4   8   1   79.49    7.95
   4   8  -1   92.74    5.25
  -4   8   1   91.62    5.81
  -4   8   1   90.72    5.18
  -4   8   1   95.00    7.73
  -4   8   1   86.35    5.83
  -4   8   1   90.09    5.83
  -4   8   1   84.73    5.69
  -4   8   1   90.56    7.56
   4   8  -1   90.89    6.12
   3  -8  -1   54.45    3.13
  -3  -8   1   55.96    3.63
  -3  -8   1   56.97    3.68
  -3  -8   1   55.79    3.63
  -3  -8   1   57.12    3.63
   3  -8  -1   57.32    3.71
  -3  -8   1   52.34    4.13
   3  -8  -1   53.53    3.78
  -3  -8   1   57.97    4.50
   3  -8  -1   55.01    3.28
  -3  -8   1   55.30    3.32
  -3  -8   1   49.45    4.07
  -3  -8   1   57.40    3.65
   3  -8  -1   56.29    3.81
   3  -8  -1   56.91    4.29
   3  -8  -1   56.34    3.45
  -3  -8   1   50.58    3.96
   3  -8  -1   54.29    3.43
  -3  -8   1   58.09    3.90
  -3   8   1   42.84    3.72
  -3   8   1   40.36    4.71
   3   8  -1   47.29    4.13
  -3   8   1   48.86    3.81
  -3   8   1   50.01    4.29
  -3   8   1   49.26    3.62
  -3   8   1   43.59    3.99
  -3   8   1   48.78    3.39
  -3   8   1   45.53    3.55
  -3   8   1   49.04    3.54
  -3   8   1   47.39    4.28
  -3   8   1   46.81    3.94
  -3   8   1   52.17    4.90
  -3   8   1   42.32    4.72
  -3   8   1   42.42    4.85
  -3   8   1   50.16    3.73
  -3   8   1   43.83    3.36
  -3   8   1   45.84    3.45
   2  -8  -1   59.56    3.84
  -2  -8   1   60.72    4.26
   2  -8  -1   59.89    3.71
  -2  -8   1   59.16    4.65
   2  -8  -1   59.97    3.62
   2  -8  -1   60.20    4.77
  -2  -8   1   65.47    4.46
   2  -8  -1   60.46    4.37
   2  -8  -1   61.07    4.00
   2  -8  -1   64.19    4.24
  -2  -8   1   59.29    4.23
   2  -8  -1   56.93    4.09
  -2  -8   1   55.23    4.64
   2  -8  -1   59.78    3.71
  -2  -8   1   60.16    3.91
   2  -8  -1   57.87    3.62
  -2  -8   1   56.31    4.00
  -2  -8   1   62.81    4.05
  -2  -8   1   55.71    4.39
  -2  -8   1   66.15    4.30
   2  -8  -1   55.77    3.71
  -2  -8   1   57.38    4.13
  -2   8   1   65.24    4.15
  -2   8   1   59.52    4.05
   2   8  -1   64.68    4.25
  -2   8   1   57.15    5.06
  -2   8   1   64.38    4.99
  -2   8   1   65.19    5.38
  -2   8   1   65.71    4.11
  -2   8   1   59.70    4.51
  -2   8   1   61.65    3.82
  -2   8   1   61.20    4.99
  -2   8   1   61.67    3.86
   2   8  -1   64.04    4.71
  -2   8   1   60.97    4.17
  -2   8   1   61.92    4.22
  -2   8   1   61.73    4.44
  -2   8   1   66.57    5.23
   2   8  -1   66.35    4.89
  -2   8   1   62.68    5.25
  -2   8   1   61.90    3.93
  -2   8   1   69.01    4.72
  -1  -8   1   38.71    2.90
   1  -8  -1   38.01    2.43
   1  -8  -1   38.73    2.58
  -1  -8   1   37.03    2.52
   1  -8  -1   35.49    2.26
   1  -8  -1   34.28    2.26
  -1  -8   1   36.29    2.93
   1  -8  -1   36.55    2.47
   1  -8  -1   39.36    2.97
  -1  -8   1   37.87    2.87
   1  -8  -1   35.45    2.32
  -1  -8   1   33.73    2.65
   1  -8  -1   33.83    2.38
  -1  -8   1   40.58    3.57
  -1  -8   1   35.11    2.64
  -1  -8   1   35.63    2.49
   1  -8  -1   34.16    2.61
   1  -8  -1   33.61    3.14
   1  -8  -1   36.24    2.47
  -1  -8   1   36.86    2.87
  -1  -8   1   32.63    2.99
  -1  -8   1   35.83    2.61
   1  -8  -1   36.82    2.18
   1  -8  -1   41.59    2.72
  -1  -8   1   37.51    2.50
   1  -8  -1   36.39    2.71
  -1  -8   1   31.01    2.87
  -1  -8   1   39.84    3.11
  -1   8   1   32.51    2.41
  -1   8   1   33.93    2.76
  -1   8   1   31.71    2.22
  -1   8   1   32.47    2.25
  -1   8   1   35.38    3.26
  -1   8   1   32.21    2.49
  -1   8   1   30.49    3.41
   1   8  -1   31.41    2.75
  -1   8   1   36.75    3.20
   1   8  -1   28.92    2.81
   1   8  -1   31.65    3.21
   1   8  -1   36.12    3.30
  -1   8   1   34.44    2.44
  -1   8   1   30.61    3.12
  -1   8   1   34.05    2.69
  -1   8   1   33.36    3.06
  -1   8   1   35.88    3.22
   1   8  -1   30.00    3.26
  -1   8   1   28.71    3.16
  -1   8   1   32.81    2.80
   0  -8   1   22.69    2.19
   0  -8  -1   21.59    2.14
   0  -8  -1   22.42    1.42
   0  -8   1   22.33    1.76
   0  -8  -1   22.36    1.40
   0  -8  -1   22.57    1.52
   0  -8  -1   23.80    1.54
   0  -8  -1   22.42    1.75
   0  -8   1   23.87    1.65
   0  -8   1   23.03    1.71
   0  -8   1   22.79    2.28
   0  -8  -1   23.27    2.05
   0  -8   1   23.57    1.80
   0  -8   1   21.59    2.02
   0  -8  -1   24.13    1.89
   0  -8  -1   23.61    1.75
   0  -8   1   24.66    1.96
   0  -8   1   19.86    1.84
   0  -8  -1   22.76    1.57
   0  -8   1   23.23    2.07
   0  -8  -1   22.88    1.83
   0  -8   1   21.65    2.12
   0  -8  -1   26.79    2.35
   0  -8   1   20.68    1.97
   0  -8   1   24.97    1.79
   0   8  -1   15.28    2.37
   0   8   1   18.20    1.37
   0   8   1   16.21    1.93
   0   8  -1   21.54    3.60
   0   8   1   20.81    2.48
   0   8   1   19.45    2.05
   0   8   1   18.14    2.05
   0   8   1   17.59    1.47
   0   8  -1   16.04    2.42
   0   8   1   17.00    2.00
   0   8   1   16.82    2.13
   0   8   1   16.98    1.98
   0   8   1   19.22    1.82
   0   8  -1   17.55    2.04
  -1  -8  -1   79.29    5.58
  -1  -8  -1   82.27    4.94
   1  -8   1   84.93    5.14
  -1  -8  -1   79.88    5.90
   1  -8   1   83.09    5.00
   1  -8   1   79.75    5.35
   1  -8   1   79.70    5.13
  -1  -8  -1   86.04    5.35
   1  -8   1   82.42    5.14
   1  -8   1   84.98    5.12
  -1  -8  -1   77.01    5.39
  -1  -8  -1   81.15    5.40
   1  -8   1   88.77    5.90
   1  -8   1   83.16    5.42
  -1  -8  -1   82.49    5.03
  -1  -8  -1   83.45    5.20
   1  -8   1   81.06    5.32
  -1  -8  -1   79.39    5.01
  -1  -8  -1   83.63    5.38
  -1  -8  -1   84.52    5.86
   1  -8   1   81.14    5.00
  -1  -8  -1   84.19    5.51
  -1  -8  -1   78.55    4.93
   1  -8   1   86.90    5.57
   1  -8   1   84.78    5.24
  -1  -8  -1   76.16    5.44
  -1   8  -1   92.87    5.74
   1   8   1   88.74    5.37
  -1   8  -1   86.15    5.83
  -1   8  -1   84.89    6.02
   1   8   1   83.23    4.92
  -1   8  -1   82.35    5.51
  -1   8  -1   85.01    5.59
  -1   8  -1   82.40    5.95
  -1   8  -1   84.70    5.10
   1   8   1   84.86    4.99
  -1   8  -1   90.66    5.43
   1   8   1   83.85    5.38
   1   8   1   86.53    5.48
   1   8   1   88.66    4.93
  -1   8  -1   86.97    5.11
   1   8   1   84.35    6.46
  -1   8  -1   85.56    4.98
   1   8   1   87.25    5.00
   1   8   1   88.65    5.93
  -1   8  -1   89.15    4.99
  -1   8  -1   90.45    5.78
  -1   8  -1   88.76    5.71
  -2  -8  -1    1.10    0.33
  -2  -8  -1    2.38    0.80
  -2  -8  -1    0.61    0.93
  -2  -8  -1    1.81    0.63
   2  -8   1    2.35    0.75
  -2  -8  -1    1.08    0.60
  -2  -8  -1    2.31    1.08
   2  -8   1    1.69    0.63
   2  -8   1    1.25    0.47
   2  -8   1    1.35    1.20
  -2  -8  -1    1.58    0.82
   2  -8   1    1.10    0.21
  -2  -8  -1    1.16    0.91
  -2  -8  -1    1.89    0.78
   2  -8   1    1.10    1.56
   2  -8   1    1.23    0.49
  -2  -8  -1    2.00    0.87
  -2  -8  -1    1.91    0.85
  -2  -8  -1    0.21    0.87
  -2  -8  -1    0.82    0.40
   2  -8   1    1.72    0.57
  -2  -8  -1    1.70    0.34
   2  -8   1    1.26    0.30
  -2  -8  -1    1.17    0.72
   2  -8   1    1.36    0.57
  -2   8  -1    2.93    1.36
   2   8   1    2.62    1.08
  -2   8  -1    2.30    1.14
  -2   8  -1    1.72    1.11
   2   8   1    2.98    0.89
   2   8   1    2.70    0.49
   2   8   1    3.01    1.40
  -2   8  -1    2.10    1.29
  -2   8  -1    2.68    1.02
  -2   8  -1    2.21    0.52
   2   8   1    1.85    0.40
  -2   8  -1    2.60    0.92
  -2   8  -1    1.79    1.17
   2   8   1    1.30    0.90
  -2   8  -1    1.63    0.90
   2   8   1    2.12    0.34
   2   8   1    3.13    1.00
  -2   8  -1    2.41    0.71
  -2   8  -1    1.82    0.69
  -2   8  -1    1.24    1.32
  -2   8  -1    2.19    1.34
  -3  -8  -1    4.15    0.51
  -3  -8  -1    4.08    0.79
   3  -8   1    4.84    1.35
   3  -8   1    5.15    1.01
  -3  -8  -1    4.41    0.58
   3  -8   1    4.08    0.94
  -3  -8  -1    4.11    1.02
  -3  -8  -1    3.30    1.45
   3  -8   1    3.56    0.96
  -3  -8  -1    4.52    1.20
  -3  -8  -1    3.33    0.82
  -3  -8  -1    2.70    1.13
  -3  -8  -1    3.54    0.70
   3  -8   1    3.71    0.84
   3  -8   1    4.14    0.80
   3  -8   1    3.82    0.68
   3  -8   1    3.26    0.95
  -3  -8  -1    3.86    1.54
  -3  -8  -1    3.92    0.95
   3  -8   1    3.90    0.75
   3  -8   1    4.69    0.76
   3   8   1    3.20    0.69
  -3   8  -1    5.38    1.85
   3   8   1    3.75    0.56
   3   8   1    3.17    0.79
   3   8   1    3.15    1.73
   3   8   1    3.98    0.56
   3   8   1    2.50    1.38
  -3   8  -1    4.56    0.95
  -3   8  -1    3.47    0.71
  -3   8  -1    4.59    1.03
   3   8   1    4.37    1.17
  -3   8  -1    3.57    1.10
  -3   8  -1    2.14    0.85
  -3   8  -1    2.36    1.71
   3   8   1    3.85    0.70
   3   8   1    2.06    1.35
  -3   8  -1    5.03    1.96
  -3   8  -1    4.62    1.32
  -3   8  -1    3.67    1.15
  -3   8  -1    3.33    0.69
  -3   8  -1    3.15    0.82
  -3   8  -1    3.16    1.52
  -3   8  -1    6.07    1.95
  -4  -8  -1    5.96    1.28
  -4  -8  -1    6.91    0.96
  -4  -8  -1    6.64    1.18
  -4  -8  -1    6.65    1.32
  -4  -8  -1    4.28    2.46
   4  -8   1    8.39    1.72
   4  -8   1    7.79    1.25
  -4  -8  -1    6.68    0.90
  -4  -8  -1    7.79    1.18
   4  -8   1    8.53    1.18
   4  -8   1    9.18    1.57
   4  -8   1    6.56    0.99
  -4  -8  -1    5.49    1.50
   4  -8   1    8.69    1.08
  -4  -8  -1    7.14    1.10
   4  -8   1    7.13    1.29
  -4  -8  -1    7.89    0.94
  -4  -8  -1    6.61    1.72
  -4  -8  -1    6.22    2.58
   4  -8   1    9.04    1.43
   4  -8   1    7.06    1.01
  -4  -8  -1    8.34    1.14
  -4  -8  -1    7.05    1.25
   4  -8   1    7.88    1.31
   4   8   1   10.57    1.05
  -4   8  -1    6.93    1.49
  -4   8  -1    9.57    1.21
   4   8   1    9.76    2.25
  -4   8  -1   10.29    2.82
  -4   8  -1    9.63    1.56
   4   8   1   11.09    1.30
   4   8   1    9.86    1.69
  -4   8  -1   10.86    1.42
  -4   8  -1   10.13    1.27
   4   8   1    9.38    1.23
  -4   8  -1   11.35    1.66
  -4   8  -1    3.57    2.26
   4   8   1    9.43    1.06
  -4   8  -1    3.92    2.27
  -4   8  -1   11.78    1.72
   4   8   1    9.31    1.23
   4   8   1    5.92    2.11
  -4   8  -1   10.11    2.04
  -4   8  -1   10.25    2.89
   5  -8   1   21.31    1.90
   5  -8   1   20.04    1.94
   5  -8   1   23.84    2.61
   5  -8   1   24.77    2.17
  -5  -8  -1   19.21    2.18
  -5  -8  -1   26.73    3.07
  -5  -8  -1   21.39    1.86
  -5  -8  -1   22.89    2.52
   5  -8   1   23.45    2.50
  -5  -8  -1   19.22    2.23
   5  -8   1   22.32    2.35
   5  -8   1   23.60    2.08
  -5  -8  -1   23.24    2.22
  -5  -8  -1   21.92    1.85
  -5  -8  -1   21.24    1.88
  -5  -8  -1   18.08    2.92
  -5  -8  -1   23.96    2.34
   5  -8   1   24.02    2.12
   5  -8   1   22.13    2.74
   5  -8   1   24.70    2.37
  -5   8  -1   20.15    1.94
  -5   8  -1   22.04    2.16
  -5   8  -1   22.92    2.48
  -5   8  -1   21.56    2.50
   5   8   1   21.68    2.14
  -5   8  -1   22.41    3.12
  -5   8  -1   20.31    2.68
   5   8   1   21.25    1.82
   5   8   1   24.09    2.99
   5   8   1   26.44    2.94
   5   8   1   22.00    2.14
   6  -8   1    6.29    1.74
   6  -8   1    9.20    1.25
   6  -8   1    7.33    1.31
  -6  -8  -1    8.11    1.47
  -6  -8  -1    6.82    1.08
  -6  -8  -1   10.24    2.04
   6  -8   1    8.32    1.66
   6  -8   1    7.84    1.34
  -6  -8  -1    8.50    2.11
  -6  -8  -1    7.74    1.20
   6  -8   1    6.04    1.12
  -6  -8  -1    8.23    1.56
  -6  -8  -1    7.35    1.52
  -6  -8  -1    6.89    0.95
  -6  -8  -1    5.83    1.36
   6  -8   1    5.84    1.39
  -6  -8  -1    7.35    0.79
  -6  -8  -1    8.94    1.50
   6  -8   1    8.46    1.84
   6  -8   1    9.02    1.88
   6  -8   1    8.22    1.44
  -6   8  -1   10.56    1.97
   6   8   1    8.84    1.25
  -6   8  -1    6.42    1.24
  -6   8  -1    7.14    2.04
   6   8   1    6.34    1.65
  -6   8  -1    7.34    1.64
  -6   8  -1    9.94    1.48
   6   8   1    8.55    1.66
   6   8   1    9.23    1.23
  -6   8  -1   10.05    1.86
  -6   8  -1    9.49    1.40
  -6   8  -1    8.39    1.69
   6   8   1    8.24    1.99
  -6   8  -1   10.39    1.94
  -6   8  -1   10.27    1.53
   6   8   1    7.26    1.47
   6   8   1    8.25    1.40
   7  -8   1   28.82    2.69
  -7  -8  -1   27.46    2.28
   7  -8   1   27.15    2.80
  -7  -8  -1   29.45    3.11
  -7  -8  -1   26.82    2.41
   7  -8   1   29.14    2.57
   7  -8   1   29.10    3.59
  -7  -8  -1   29.47    2.89
  -7  -8  -1   27.68    1.89
   7  -8   1   30.15    2.65
   7   8   1   27.38    2.78
  -7   8  -1   26.31    2.65
  -7   8  -1   29.89    2.98
   7   8   1   26.79    2.49
  -7   8  -1   32.54    2.60
  -7   8  -1   32.40    3.12
  -7   8  -1   29.83    2.69
   7   8   1   30.53    2.47
  -8  -8  -1    1.61    0.96
   8  -8   1    2.47    1.22
   8  -8   1    2.56    1.02
  -8   8  -1   -0.17    1.04
   8   8   1    0.19    0.98
  -8   8  -1    2.58    1.60
   7  -9  -1   18.61    2.07
   7  -9  -1   17.46    2.06
   7  -9  -1   15.87    1.56
  -7  -9   1   13.96    2.16
  -7  -9   1   16.36    1.62
   7  -9  -1   16.02    2.00
   7  -9  -1   16.62    1.99
  -7  -9   1   13.81    1.67
  -7  -9   1   18.17    2.49
  -7   9   1   16.10    2.41
  -7   9   1   15.69    1.99
  -7   9   1   12.73    1.89
   7   9  -1   14.69    1.71
   7   9  -1   16.41    1.66
  -7   9   1   14.05    1.91
  -7   9   1   16.67    1.83
  -6  -9   1   15.84    2.72
  -6  -9   1   19.22    1.63
   6  -9  -1   17.71    1.60
   6  -9  -1   17.77    2.04
   6  -9  -1   17.54    1.97
   6  -9  -1   15.28    2.42
   6  -9  -1   18.84    2.39
  -6  -9   1   20.17    1.96
  -6  -9   1   19.04    2.27
  -6  -9   1   16.32    3.02
   6  -9  -1   19.81    2.08
   6  -9  -1   16.03    3.02
  -6  -9   1   16.68    1.72
   6  -9  -1   16.04    2.31
  -6  -9   1   19.16    2.56
  -6  -9   1   17.02    2.10
  -6   9   1   20.81    2.81
  -6   9   1   25.89    2.44
  -6   9   1   20.28    3.20
  -6   9   1   22.47    2.65
  -6   9   1   24.18    2.01
   6   9  -1   20.17    2.86
   6   9  -1   22.66    1.67
  -6   9   1   22.14    2.08
   6   9  -1   24.23    2.32
  -6   9   1   24.29    2.70
  -6   9   1   25.59    2.41
   6   9  -1   22.95    2.75
   6   9  -1   18.25    1.95
   6   9  -1   24.64    2.20
  -5  -9   1    5.42    0.92
   5  -9  -1    5.94    1.11
  -5  -9   1    5.70    1.68
   5  -9  -1    5.65    1.03
   5  -9  -1    4.27    1.32
  -5  -9   1    6.41    0.73
  -5  -9   1    5.44    2.03
   5  -9  -1    7.92    1.14
  -5  -9   1    4.80    1.33
  -5  -9   1    6.22    0.79
  -5  -9   1    6.08    0.85
  -5  -9   1    4.27    0.89
   5  -9  -1    4.87    1.35
  -5  -9   1    5.90    0.88
   5  -9  -1    4.20    1.54
   5  -9  -1    5.60    1.20
   5  -9  -1    6.20    1.36
  -5  -9   1    5.76    1.30
   5   9  -1    8.48    0.82
  -5   9   1    6.70    2.00
   5   9  -1   11.10    2.08
  -5   9   1    7.87    1.19
  -5   9   1    9.84    1.30
  -5   9   1    6.92    1.12
  -5   9   1    7.34    1.60
  -5   9   1    6.85    0.85
   5   9  -1    8.27    1.02
  -5   9   1    5.73    1.42
  -5   9   1    8.76    1.58
  -5   9   1    7.68    1.47
  -5   9   1    8.22    1.71
   5   9  -1    7.33    0.97
  -5   9   1    7.45    1.23
  -4  -9   1   24.93    2.34
  -4  -9   1   21.62    2.78
   4  -9  -1   23.21    1.85
   4  -9  -1   26.41    2.38
   4  -9  -1   24.91    2.20
   4  -9  -1   20.95    2.42
   4  -9  -1   25.14    2.94
   4  -9  -1   21.40    2.08
  -4  -9   1   24.74    2.64
  -4  -9   1   23.79    1.85
   4  -9  -1   27.31    2.57
   4  -9  -1   23.29    1.70
  -4  -9   1   23.23    2.11
  -4  -9   1   22.22    3.15
   4  -9  -1   27.06    2.67
   4  -9  -1   25.95    2.15
  -4  -9   1   23.71    2.14
  -4   9   1   30.20    2.77
  -4   9   1   30.28    3.07
  -4   9   1   28.86    2.24
  -4   9   1   28.66    1.88
  -4   9   1   26.78    2.44
  -4   9   1   29.22    2.61
  -4   9   1   28.41    2.60
  -4   9   1   29.54    2.15
  -4   9   1   28.07    2.11
  -4   9   1   33.85    3.47
   4   9  -1   28.81    3.12
  -4   9   1   28.05    2.49
  -4   9   1   29.44    3.14
  -4   9   1   28.26    2.15
   3  -9  -1    8.34    0.58
  -3  -9   1    7.37    1.13
   3  -9  -1    8.18    0.64
   3  -9  -1    6.49    1.65
   3  -9  -1    8.92    1.36
   3  -9  -1    8.18    1.26
   3  -9  -1   10.01    1.10
  -3  -9   1    9.77    1.80
  -3  -9   1    8.54    1.60
  -3  -9   1   10.18    1.32
  -3  -9   1    9.81    1.25
   3  -9  -1    7.55    1.41
  -3  -9   1    8.19    1.01
   3  -9  -1    8.73    0.58
   3  -9  -1    8.59    1.13
   3  -9  -1    8.81    0.65
  -3  -9   1    8.08    1.31
  -3  -9   1    8.69    1.61
  -3  -9   1    9.77    1.36
  -3   9   1    8.67    1.30
  -3   9   1    7.75    1.48
  -3   9   1    5.59    2.13
  -3   9   1    7.60    1.28
  -3   9   1    5.43    1.20
  -3   9   1    6.60    1.19
  -3   9   1    5.42    2.20
  -3   9   1    7.79    1.90
  -3   9   1    6.74    0.98
  -3   9   1    8.30    2.37
  -3   9   1    6.35    1.61
   3   9  -1    6.54    1.75
  -3   9   1    5.32    1.00
  -3   9   1    6.67    0.95
  -3   9   1    7.85    1.54
  -3   9   1    6.89    1.83
  -3   9   1    9.93    2.54
  -3   9   1    6.54    0.94
  -2  -9   1   18.54    2.44
   2  -9  -1   21.00    1.71
   2  -9  -1   20.91    1.63
   2  -9  -1   21.88    2.28
   2  -9  -1   20.89    1.31
   2  -9  -1   22.19    2.02
  -2  -9   1   20.63    1.87
  -2  -9   1   21.58    1.90
  -2  -9   1   21.53    1.75
  -2  -9   1   20.41    2.03
   2  -9  -1   20.62    1.89
   2  -9  -1   21.92    1.90
   2  -9  -1   20.60    1.31
   2  -9  -1   21.32    1.90
   2  -9  -1   21.11    1.65
   2  -9  -1   22.36    1.37
  -2  -9   1   19.92    2.11
   2  -9  -1   23.28    2.60
   2  -9  -1   20.73    1.51
  -2  -9   1   21.58    2.13
  -2  -9   1   20.69    2.26
   2  -9  -1   22.18    1.36
  -2  -9   1   24.12    2.34
  -2   9   1   19.86    2.00
  -2   9   1   18.17    1.82
  -2   9   1   19.41    2.90
  -2   9   1   23.30    3.01
  -2   9   1   20.41    2.22
   2   9  -1   21.10    2.59
  -2   9   1   21.38    1.90
  -2   9   1   21.73    2.79
  -2   9   1   21.24    1.74
  -2   9   1   22.52    3.07
   2   9  -1   23.96    2.81
  -2   9   1   21.27    1.62
  -2   9   1   16.52    2.64
  -2   9   1   21.20    2.02
   2   9  -1   21.57    2.15
  -2   9   1   22.00    2.33
  -2   9   1   19.84    2.88
  -2   9   1   22.47    1.63
  -2   9   1   22.73    2.44
  -2   9   1   21.00    2.87
  -1  -9   1   16.85    1.54
   1  -9  -1   16.52    2.27
   1  -9  -1   17.65    1.20
   1  -9  -1   16.60    1.29
   1  -9  -1   14.49    1.66
  -1  -9   1   19.52    1.96
   1  -9  -1   16.46    1.62
  -1  -9   1   19.60    1.67
  -1  -9   1   19.39    1.61
   1  -9  -1   16.76    1.49
  -1  -9   1   18.38    2.04
  -1  -9   1   17.66    2.02
   1  -9  -1   17.70    1.51
  -1  -9   1   16.38    1.76
   1  -9  -1   18.42    1.83
  -1  -9   1   14.81    1.91
  -1  -9   1   13.83    1.99
   1  -9  -1   16.04    1.77
   1  -9  -1   17.23    1.38
   1  -9  -1   16.98    1.33
   1   9  -1   16.81    1.95
  -1   9   1   16.54    2.25
  -1   9   1   17.54    1.25
  -1   9   1   15.21    1.99
  -1   9   1   23.24    2.35
  -1   9   1   17.04    1.90
  -1   9   1   18.49    2.34
  -1   9   1   17.63    1.43
   1   9  -1   13.08    2.11
  -1   9   1   17.67    2.37
  -1   9   1   16.43    2.27
   1   9  -1   19.23    2.48
   1   9  -1   18.39    2.77
   1   9  -1   17.92    2.52
  -1   9   1   16.97    1.25
  -1   9   1   18.29    2.52
  -1   9   1   17.43    1.43
  -1   9   1   17.74    2.61
   0  -9  -1   28.52    2.13
   0  -9   1   30.78    2.06
   0  -9  -1   26.59    2.76
   0  -9  -1   25.98    2.25
   0  -9   1   29.03    2.66
   0  -9   1   29.78    2.57
   0  -9   1   25.03    2.17
   0  -9  -1   23.21    2.38
   0  -9   1   24.92    2.27
   0  -9   1   29.78    2.50
   0  -9   1   29.03    2.70
   0  -9  -1   27.88    1.76
   0  -9  -1   27.35    2.91
   0  -9  -1   27.00    2.15
   0  -9  -1   29.97    2.47
   0  -9   1   30.78    2.42
   0  -9  -1   29.06    1.90
   0  -9  -1   27.08    2.59
   0  -9   1   26.02    2.67
   0  -9  -1   28.33    1.69
   0  -9  -1   29.58    2.25
   0  -9   1   29.01    2.16
   0  -9  -1   27.91    1.68
   0  -9   1   30.52    2.17
   0  -9  -1   27.44    1.78
   0   9   1   26.08    2.06
   0   9   1   25.82    2.08
   0   9   1   25.78    4.54
   0   9   1   26.87    1.68
   0   9  -1   25.58    2.51
   0   9  -1   27.41    3.00
   0   9   1   27.19    1.64
   0   9  -1   26.29    3.06
   0   9  -1   26.70    2.56
   0   9  -1   26.38    3.04
   0   9   1   26.35    3.23
   0   9   1   25.08    1.62
  -1  -9  -1    2.45    0.79
  -1  -9  -1    3.50    0.64
   1  -9   1    2.61    0.91
   1  -9   1    2.48    0.72
  -1  -9  -1    2.38    0.81
  -1  -9  -1    2.64    0.77
   1  -9   1    1.72    0.62
  -1  -9  -1    2.13    1.13
   1  -9   1    2.35    0.54
   1  -9   1    2.37    0.34
  -1  -9  -1    3.45    0.86
  -1  -9  -1    1.15    0.93
   1  -9   1    2.90    0.35
   1  -9   1    3.00    0.84
   1  -9   1    2.30    0.47
   1  -9   1    2.81    0.44
   1  -9   1    2.97    0.70
   1  -9   1    2.98    0.44
   1  -9   1    3.24    1.15
   2  -9   1   47.41    3.48
   2  -9   1   46.08    3.08
  -2  -9  -1   47.28    3.83
   2  -9   1   48.73    2.90
  -2  -9  -1   49.15    3.34
  -2  -9  -1   40.19    3.45
   2  -9   1   46.32    3.17
  -2  -9  -1   53.10    4.68
   2  -9   1   48.35    2.85
   2  -9   1   50.18    3.30
   2  -9   1   48.41    3.09
  -2  -9  -1   45.17    3.08
  -2  -9  -1   46.95    3.04
  -2  -9  -1   46.77    3.54
   2  -9   1   45.69    3.12
   2  -9   1   46.29    2.87
  -2  -9  -1   43.08    3.12
  -2  -9  -1   49.01    4.35
   2  -9   1   52.06    3.97
  -2   9  -1   42.56    3.80
  -2   9  -1   44.31    3.52
  -2   9  -1   38.55    2.81
   2   9   1   37.81    4.08
  -2   9  -1   45.05    3.98
  -2   9  -1   38.63    2.80
  -2   9  -1   39.92    3.19
  -2   9  -1   40.42    3.90
  -2   9  -1   43.04    3.94
  -2   9  -1   37.13    3.26
   2   9   1   44.88    3.77
   2   9   1   40.32    3.27
  -2   9  -1   39.29    4.00
  -2   9  -1   38.83    4.05
  -2   9  -1   39.42    3.97
  -2   9  -1   39.64    3.02
  -2   9  -1   41.29    3.07
   3  -9   1   23.00    2.13
   3  -9   1   25.85    1.89
  -3  -9  -1   19.17    2.34
  -3  -9  -1   22.68    2.44
  -3  -9  -1   23.46    1.78
   3  -9   1   24.02    2.37
   3  -9   1   22.16    1.93
  -3  -9  -1   24.33    2.68
  -3  -9  -1   23.40    1.64
  -3  -9  -1   20.63    2.87
   3  -9   1   28.11    2.34
   3  -9   1   23.99    1.92
  -3  -9  -1   22.64    1.62
   3  -9   1   21.38    2.20
  -3  -9  -1   22.76    2.58
  -3  -9  -1   26.39    2.56
   3  -9   1   25.62    2.83
  -3  -9  -1   24.82    2.13
  -3  -9  -1   21.23    2.76
   3  -9   1   24.20    2.22
  -3  -9  -1   22.23    2.30
   3  -9   1   24.94    2.04
  -3  -9  -1   22.28    2.05
  -3   9  -1   20.21    3.46
  -3   9  -1   30.99    3.23
  -3   9  -1   27.35    3.22
  -3   9  -1   27.18    3.63
  -3   9  -1   27.58    1.95
   3   9   1   27.71    1.62
  -3   9  -1   29.03    2.40
  -3   9  -1   20.58    3.39
  -3   9  -1   26.86    2.31
   3   9   1   27.71    1.77
  -3   9  -1   28.99    2.57
  -3   9  -1   24.60    3.37
   3   9   1   29.78    3.34
  -3   9  -1   26.27    2.63
  -3   9  -1   25.95    2.80
   4  -9   1   56.82    3.72
   4  -9   1   52.84    3.60
   4  -9   1   58.87    3.74
   4  -9   1   54.67    4.14
  -4  -9  -1   53.82    3.71
   4  -9   1   55.33    3.99
  -4  -9  -1   58.86    3.52
   4  -9   1   54.87    4.14
  -4  -9  -1   56.98    5.00
  -4  -9  -1   58.21    3.94
   4  -9   1   63.42    4.76
   4  -9   1   52.51    3.73
   4  -9   1   56.75    3.96
  -4  -9  -1   58.30    3.88
   4  -9   1   54.66    4.22
  -4  -9  -1   57.84    4.31
  -4  -9  -1   55.54    4.50
  -4  -9  -1   56.82    4.13
   4   9   1   50.07    4.68
  -4   9  -1   50.54    4.11
   4   9   1   50.32    3.40
  -4   9  -1   51.72    4.39
   4   9   1   54.93    4.36
   4   9   1   51.82    3.43
  -4   9  -1   53.95    3.88
   4   9   1   54.89    3.66
  -4   9  -1   54.46    4.07
  -4   9  -1   49.49    3.66
  -4   9  -1   51.76    4.85
   4   9   1   53.09    3.80
  -4   9  -1   50.32    3.68
   4   9   1   49.90    3.66
  -4   9  -1   53.72    4.24
   5  -9   1   24.24    2.03
  -5  -9  -1   21.82    2.04
  -5  -9  -1   20.13    1.99
   5  -9   1   25.93    3.02
   5  -9   1   22.48    2.42
   5  -9   1   23.41    2.30
   5  -9   1   23.99    2.15
   5  -9   1   22.54    2.56
  -5  -9  -1   20.96    1.95
   5  -9   1   25.54    2.22
   5  -9   1   24.84    2.24
  -5  -9  -1   20.06    3.08
  -5  -9  -1   18.07    2.80
   5  -9   1   20.95    2.79
  -5  -9  -1   22.80    2.33
  -5  -9  -1   25.58    2.38
   5  -9   1   20.76    2.48
  -5  -9  -1   21.86    1.76
  -5  -9  -1   21.36    2.61
  -5   9  -1   26.75    2.19
   5   9   1   25.99    3.23
  -5   9  -1   25.05    2.91
   5   9   1   27.62    2.36
  -5   9  -1   24.46    2.75
  -5   9  -1   25.64    3.47
   5   9   1   28.02    1.98
   5   9   1   27.76    2.97
  -5   9  -1   23.75    2.68
  -5   9  -1   24.73    2.59
  -5   9  -1   27.73    2.37
  -5   9  -1   30.17    2.87
   5   9   1   27.42    1.99
   5   9   1   27.36    2.35
  -5   9  -1   26.69    2.36
  -5   9  -1   24.11    2.12
   6  -9   1   -0.69    0.76
   6  -9   1   -1.49    1.29
   6  -9   1    0.81    0.75
   6  -9   1    0.00    0.96
  -6  -9  -1   -0.02    0.90
   6  -9   1    1.08    0.81
  -6  -9  -1   -0.26    0.35
  -6  -9  -1   -0.07    0.86
  -6  -9  -1   -1.56    1.26
   6  -9   1   -1.31    1.05
   6  -9   1   -0.99    0.91
  -6  -9  -1   -0.31    1.20
  -6  -9  -1   -0.35    0.50
   6  -9   1   -1.02    0.63
   6  -9   1   -1.77    0.97
   6  -9   1   -0.49    0.98
  -6   9  -1   -0.67    1.13
   6   9   1    1.50    0.74
  -6   9  -1   -0.64    0.81
   6   9   1    2.60    1.59
  -6   9  -1    0.25    1.13
   6   9   1    1.14    0.93
  -6   9  -1    0.34    1.31
  -6   9  -1    2.65    1.45
  -6   9  -1    1.93    0.86
  -6   9  -1    2.23    1.40
  -6   9  -1   -0.10    0.71
  -6   9  -1    2.05    1.13
   6   9   1   -0.59    1.31
   6   9   1    1.35    0.85
  -6   9  -1   -0.30    1.67
   6   9   1    1.63    1.23
   6   9   1    0.31    0.94
   7  -9   1    4.53    1.42
   7  -9   1    4.42    1.16
  -7  -9  -1    4.77    0.58
  -7  -9  -1    4.08    0.50
   7  -9   1    4.08    1.08
  -7  -9  -1    4.05    1.22
  -7  -9  -1    4.45    0.97
   7   9   1    5.63    1.15
  -7   9  -1    3.41    1.23
  -7   9  -1    4.45    1.27
   7   9   1    4.41    1.53
   7   9   1    3.06    1.24
  -7   9  -1    4.74    1.80
  -7   9  -1    4.33    1.09
  -7 -10   1    8.53    1.81
   7 -10  -1   10.14    1.68
   7 -10  -1   11.61    1.28
  -7  10   1   14.17    1.78
  -7  10   1   14.82    1.88
  -7  10   1   18.66    2.66
   7  10  -1   10.55    1.40
   7  10  -1   13.68    1.42
   6 -10  -1   10.35    1.53
  -6 -10   1   10.61    1.16
   6 -10  -1   12.43    1.71
  -6 -10   1   11.22    1.94
   6 -10  -1   11.63    1.76
   6 -10  -1   12.22    1.57
   6 -10  -1   14.51    1.41
  -6 -10   1   14.24    1.94
  -6  10   1   14.84    2.37
   6  10  -1   13.77    1.13
  -6  10   1   10.56    1.65
  -6  10   1   12.12    1.61
  -6  10   1   13.68    1.73
  -6  10   1   14.37    2.43
  -5 -10   1   24.89    3.22
   5 -10  -1   23.22    2.81
  -5 -10   1   25.51    2.89
   5 -10  -1   25.31    1.88
   5 -10  -1   25.53    2.39
  -5 -10   1   24.91    2.07
   5 -10  -1   26.66    2.38
  -5 -10   1   24.14    1.84
  -5 -10   1   26.15    3.72
   5 -10  -1   25.64    1.74
  -5 -10   1   23.47    2.08
  -5 -10   1   27.88    2.62
   5 -10  -1   23.45    2.86
  -5  10   1   31.97    2.80
  -5  10   1   34.04    2.77
  -5  10   1   30.14    2.43
  -5  10   1   28.48    2.99
  -5  10   1   33.73    3.84
   5  10  -1   32.54    3.32
  -5  10   1   30.18    2.30
  -5  10   1   33.27    2.90
  -5  10   1   32.09    3.40
  -4 -10   1   49.51    3.45
   4 -10  -1   46.10    3.58
   4 -10  -1   50.07    3.46
   4 -10  -1   42.71    3.89
  -4 -10   1   49.09    3.60
  -4 -10   1   39.14    4.41
   4 -10  -1   50.41    4.42
  -4 -10   1   49.17    4.14
  -4 -10   1   47.39    4.18
  -4 -10   1   51.35    3.09
   4 -10  -1   45.99    3.24
  -4 -10   1   51.78    3.40
  -4 -10   1   49.64    3.57
   4 -10  -1   51.60    3.90
  -4 -10   1   46.06    3.85
   4 -10  -1   42.16    3.58
   4 -10  -1   49.95    3.36
  -4  10   1   47.83    3.92
  -4  10   1   38.31    4.07
  -4  10   1   43.14    3.79
  -4  10   1   45.09    3.28
  -4  10   1   44.08    3.59
  -4  10   1   41.16    4.49
  -4  10   1   39.10    3.36
  -4  10   1   50.27    4.52
  -4  10   1   42.19    3.68
   4  10  -1   43.27    4.21
   3 -10  -1   22.71    2.51
  -3 -10   1   22.37    1.83
   3 -10  -1   22.52    2.09
   3 -10  -1   22.33    2.21
  -3 -10   1   24.96    3.14
  -3 -10   1   20.74    2.52
  -3 -10   1   24.06    2.47
   3 -10  -1   22.49    1.84
  -3 -10   1   21.05    2.17
  -3 -10   1   21.62    2.09
   3 -10  -1   21.43    1.84
  -3 -10   1   23.06    2.65
   3 -10  -1   20.30    2.19
   3 -10  -1   22.44    2.82
  -3 -10   1   22.59    2.12
  -3 -10   1   21.12    2.09
   3 -10  -1   25.13    2.24
  -3  10   1   24.86    1.82
  -3  10   1   23.08    3.21
  -3  10   1   21.10    2.74
  -3  10   1   22.99    2.55
  -3  10   1   22.58    1.85
  -3  10   1   22.15    2.27
  -3  10   1   21.89    2.52
  -3  10   1   23.65    2.20
  -3  10   1   22.12    2.09
  -3  10   1   24.35    2.19
   3  10  -1   27.81    3.18
  -3  10   1   26.87    3.25
  -2 -10   1   34.81    3.05
   2 -10  -1   31.11    2.38
  -2 -10   1   33.76    3.05
   2 -10  -1   30.35    2.22
   2 -10  -1   34.84    2.98
  -2 -10   1   36.49    4.01
   2 -10  -1   32.49    2.72
   2 -10  -1   31.90    2.55
   2 -10  -1   35.71    2.49
  -2 -10   1   38.29    2.94
   2 -10  -1   35.95    2.22
   2 -10  -1   33.16    2.17
  -2 -10   1   36.47    2.46
   2 -10  -1   36.91    3.44
   2 -10  -1   31.43    2.51
  -2 -10   1   33.90    2.55
  -2 -10   1   33.60    2.82
  -2 -10   1   35.15    2.61
  -2  10   1   30.34    3.08
  -2  10   1   28.74    2.19
  -2  10   1   27.88    3.46
  -2  10   1   28.55    2.17
  -2  10   1   32.50    2.74
  -2  10   1   30.49    2.96
   2  10  -1   29.12    3.34
   2  10  -1   30.16    3.53
  -2  10   1   28.68    2.40
  -2  10   1   29.06    3.54
  -2  10   1   32.56    2.43
   2  10  -1   31.60    2.92
  -1 -10   1   19.00    2.31
  -1 -10   1   18.64    1.64
   1 -10  -1   16.69    1.74
   1 -10  -1   19.34    2.21
   1 -10  -1   16.95    1.25
   1 -10  -1   18.04    1.34
  -1 -10   1   17.46    1.86
  -1 -10   1   15.42    2.08
   1 -10  -1   16.25    1.41
   1 -10  -1   18.66    1.21
  -1 -10   1   16.14    1.93
   1 -10  -1   17.42    1.87
   1 -10  -1   16.40    1.87
   1 -10  -1   16.50    1.22
  -1 -10   1   16.61    1.71
  -1 -10   1   15.47    2.10
   1 -10  -1   21.57    2.46
   1 -10  -1   17.54    1.57
  -1 -10   1   19.46    2.05
   1 -10  -1   17.05    1.38
  -1  10   1   26.76    3.51
   1  10  -1   23.62    3.02
   0 -10  -1   12.42    1.05
   0 -10   1   12.04    1.61
   0 -10   1    9.77    1.48
   0 -10   1   11.84    1.62
   0 -10   1   14.51    1.56
   0 -10  -1   14.07    1.90
   0 -10   1   11.74    1.25
   0 -10  -1   11.00    1.44
   0 -10  -1   11.51    1.65
   0 -10  -1   12.86    1.27
   0 -10  -1   12.66    1.47
   0 -10  -1   10.43    1.62
   0 -10  -1   12.57    1.52
   0 -10   1   13.13    1.37
   0 -10  -1   14.30    2.06
   0 -10   1   13.33    1.90
   0 -10   1    9.22    1.75
   0 -10   1   13.02    1.95
   0  10  -1    9.34    2.14
   0  10  -1    8.53    2.02
   0  10  -1   10.52    1.74
   0  10   1    8.86    1.63
   0  10  -1    8.10    2.12
   0  10  -1    9.28    1.75
   0  10   1   10.99    2.20
   0  10   1    6.62    2.02
  -1 -10  -1    5.64    1.16
   1 -10   1    7.23    1.15
   1 -10   1    7.18    0.90
  -1 -10  -1    8.03    1.94
   1 -10   1    6.28    1.46
  -1 -10  -1    7.56    1.18
  -1 -10  -1    7.41    0.89
  -1 -10  -1    6.32    1.06
   1 -10   1    6.10    1.08
  -1 -10  -1    8.26    1.65
   1 -10   1    7.04    0.99
  -1 -10  -1    6.72    1.10
  -1 -10  -1    8.45    1.53
   1 -10   1    6.32    1.28
   1 -10   1    6.36    0.83
   1 -10   1    6.49    0.99
  -1 -10  -1    7.84    1.44
   1  10   1    4.72    1.99
  -1  10  -1    6.76    1.52
   1  10   1    8.64    1.90
  -1  10  -1    8.60    1.93
  -1  10  -1    7.70    1.93
   1  10   1    7.59    1.42
  -1  10  -1   10.66    2.32
  -1  10  -1    8.27    1.61
  -2 -10  -1   16.98    1.58
   2 -10   1   16.61    1.67
   2 -10   1   13.48    1.46
   2 -10   1   15.74    1.79
   2 -10   1   15.16    1.31
   2 -10   1   14.13    1.87
   2 -10   1   16.22    1.22
   2 -10   1   14.87    1.41
   2 -10   1   15.34    1.36
   2 -10   1   16.54    1.60
   2 -10   1   15.94    1.17
  -2 -10  -1   16.89    1.85
  -2 -10  -1   16.26    2.13
  -2 -10  -1   16.42    1.98
  -2 -10  -1   12.54    1.75
   2 -10   1   16.82    1.62
  -2 -10  -1   15.96    1.65
  -2 -10  -1   15.05    2.15
  -2 -10  -1   15.93    1.52
  -2 -10  -1   15.70    2.41
   2 -10   1   15.59    1.26
   2 -10   1   15.72    1.33
   2 -10   1   13.33    2.16
  -2  10  -1   19.00    2.33
  -2  10  -1   14.27    2.58
   2  10   1   16.16    1.96
  -2  10  -1   15.59    2.44
  -2  10  -1   14.09    1.18
  -2  10  -1   16.62    2.59
  -2  10  -1   16.40    2.06
   2  10   1   17.66    2.82
  -2  10  -1   14.75    1.41
  -2  10  -1   16.06    1.23
  -2  10  -1   14.18    1.80
   2  10   1   14.99    2.24
  -2  10  -1   18.87    2.38
  -3 -10  -1    5.65    0.62
   3 -10   1    5.92    1.05
   3 -10   1    7.18    0.85
  -3 -10  -1    7.22    1.35
   3 -10   1    6.53    1.14
  -3 -10  -1    5.89    1.37
   3 -10   1    5.37    1.08
   3 -10   1    5.60    0.85
  -3 -10  -1    6.05    1.72
   3 -10   1    5.77    1.63
   3 -10   1    5.95    1.33
  -3 -10  -1    6.28    1.24
  -3 -10  -1    8.53    1.76
   3 -10   1    6.94    1.26
   3 -10   1    5.44    0.83
  -3 -10  -1    6.45    1.08
   3 -10   1    4.39    0.93
  -3  10  -1    6.77    1.18
  -3  10  -1    5.71    1.17
  -3  10  -1    6.52    1.61
  -3  10  -1    3.89    1.89
  -3  10  -1    6.86    1.44
  -3  10  -1    6.66    0.90
  -3  10  -1    6.86    1.60
  -3  10  -1    4.92    1.63
  -3  10  -1    6.25    1.07
  -3  10  -1    5.78    0.82
   3  10   1    7.32    2.07
  -4 -10  -1    4.12    1.41
   4 -10   1    3.30    1.24
  -4 -10  -1    4.43    1.54
   4 -10   1    3.39    1.53
   4 -10   1    4.29    1.08
  -4 -10  -1    2.98    1.50
   4 -10   1    4.25    1.00
   4 -10   1    5.40    0.83
   4 -10   1    4.08    0.89
  -4 -10  -1    3.83    0.69
   4 -10   1    3.58    0.94
  -4 -10  -1    4.26    0.55
  -4 -10  -1    2.85    0.94
  -4 -10  -1    2.54    1.07
   4 -10   1    3.58    0.88
  -4 -10  -1    4.35    0.54
   4 -10   1    3.04    1.09
  -4 -10  -1    3.60    0.68
  -4 -10  -1    4.15    1.22
   4 -10   1    2.22    1.02
   4  10   1    4.66    0.66
   4  10   1    4.85    0.59
   4  10   1    5.98    0.62
  -4  10  -1    4.90    2.11
   4  10   1    5.61    0.68
  -4  10  -1    4.99    1.14
  -4  10  -1    5.68    1.36
  -4  10  -1    5.02    1.64
  -4  10  -1    5.70    0.94
  -4  10  -1    5.41    1.24
  -4  10  -1    5.81    1.61
  -4  10  -1    4.70    1.58
   4  10   1    9.08    2.05
  -5 -10  -1    0.38    0.54
   5 -10   1    2.02    0.94
   5 -10   1    1.23    1.08
   5 -10   1    0.91    0.82
  -5 -10  -1    0.51    0.67
  -5 -10  -1    0.79    0.51
  -5 -10  -1    0.19    0.49
   5 -10   1    1.24    0.98
  -5 -10  -1    1.19    1.11
   5 -10   1    0.36    1.08
   5 -10   1    2.22    0.93
  -5 -10  -1   -0.47    0.74
   5 -10   1   -0.14    0.98
   5 -10   1    0.43    0.79
   5 -10   1    1.49    0.63
   5 -10   1    2.50    1.49
  -5 -10  -1    1.15    0.85
  -5 -10  -1   -0.50    0.64
   5  10   1    1.90    0.56
  -5  10  -1    0.64    0.86
  -5  10  -1    1.25    1.04
  -5  10  -1    2.55    1.22
   5  10   1    0.61    1.25
  -5  10  -1    0.99    1.25
   5  10   1    0.20    0.83
  -5  10  -1    1.34    1.68
  -5  10  -1    1.45    0.72
  -5  10  -1    3.53    1.55
  -5  10  -1   -0.57    0.97
  -5  10  -1    2.36    1.46
   5  10   1    0.52    0.74
   5  10   1    1.59    0.75
  -5  10  -1    1.12    0.74
   5  10   1    2.53    1.70
  -6 -10  -1    2.14    1.02
  -6 -10  -1    1.52    1.12
  -6 -10  -1    1.71    0.71
   6 -10   1    1.42    0.70
  -6 -10  -1    2.78    0.53
   6 -10   1    1.14    0.97
  -6 -10  -1    1.14    0.45
  -6 -10  -1    1.75    0.69
   6 -10   1    2.11    1.03
   6  10   1    2.86    0.78
   6  10   1    1.96    1.10
  -6  10  -1    4.03    1.69
  -6  10  -1    2.69    1.03
  -6  10  -1    3.86    1.33
   6  10   1    2.53    0.80
  -6  10  -1    2.54    1.19
  -6 -11   1    8.57    1.66
   6 -11  -1    5.00    1.75
   6 -11  -1    6.11    1.39
  -6  11   1    7.87    1.44
  -6  11   1    8.76    1.33
  -6  11   1    6.32    1.97
  -5 -11   1   17.42    1.37
  -5 -11   1   18.18    2.12
   5 -11  -1   18.01    2.14
   5 -11  -1   18.06    1.88
   5 -11  -1   17.72    2.00
  -5 -11   1   17.36    1.38
  -5 -11   1   16.21    2.36
   5 -11  -1   16.69    1.92
  -5 -11   1   18.72    2.19
  -5  11   1   18.32    2.63
  -5  11   1   18.44    1.86
  -5  11   1   16.98    2.19
  -4 -11   1    3.74    1.84
   4 -11  -1    2.93    1.41
  -4 -11   1    4.02    1.33
  -4 -11   1    4.43    1.02
  -4 -11   1    4.21    1.34
   4 -11  -1    4.92    1.14
  -4 -11   1    6.95    1.18
  -4 -11   1    5.67    0.79
   4 -11  -1    5.70    1.21
   4 -11  -1    1.63    1.33
  -4 -11   1    4.63    1.01
  -4 -11   1    4.67    0.91
  -4 -11   1    3.35    1.13
   4 -11  -1    3.63    0.90
   4  11  -1    4.07    1.75
  -4  11   1    4.58    1.19
  -4  11   1    4.91    1.66
  -4  11   1    4.52    1.62
  -4  11   1    4.75    1.22
  -4  11   1    5.55    0.94
  -4  11   1    6.16    2.07
  -4  11   1    6.01    1.89
  -4  11   1    7.18    2.34
   3 -11  -1    0.62    1.27
   3 -11  -1    1.99    1.14
  -3 -11   1   -0.33    1.33
  -3 -11   1    2.70    0.99
   3 -11  -1    1.25    0.61
   3 -11  -1    0.58    0.84
  -3 -11   1    1.36    0.77
  -3 -11   1    2.07    0.88
   3 -11  -1    0.87    0.77
   3 -11  -1    0.38    0.77
   3 -11  -1    1.07    0.97
  -3 -11   1    1.86    0.86
  -3 -11   1    1.75    0.66
  -3 -11   1    0.25    0.91
  -3 -11   1    0.86    1.08
  -3 -11   1    1.45    1.03
   3 -11  -1    0.66    0.61
  -3  11   1   -0.11    1.50
  -3  11   1    0.81    0.80
   3  11  -1    0.06    1.51
  -3  11   1   -0.52    0.79
  -3  11   1    0.30    1.70
  -3  11   1   -0.68    1.22
  -3  11   1    0.88    1.18
  -3  11   1    0.29    0.83
  -3  11   1   -0.12    1.06
  -3  11   1    0.99    1.38
  -3  11   1    0.45    0.56
  -3  11   1    1.03    0.59
  -2 -11   1    4.16    1.13
   2 -11  -1    1.76    1.32
  -2 -11   1    4.25    0.92
   2 -11  -1    4.24    0.85
   2 -11  -1    3.98    0.65
   2 -11  -1    3.72    0.77
  -2 -11   1    4.39    1.10
  -2 -11   1    5.70    0.98
  -2 -11   1    4.04    1.23
   2 -11  -1    6.22    1.02
   2 -11  -1    4.11    1.22
  -2 -11   1    3.75    1.39
   2 -11  -1    5.39    1.19
   2 -11  -1    4.18    0.62
   2 -11  -1    4.37    0.87
  -2 -11   1    4.35    1.18
   2 -11  -1    4.34    0.61
  -2 -11   1    4.28    0.96
  -2 -11   1    6.34    1.42
   2  11  -1    5.48    1.79
  -2  11   1    4.44    0.61
   2  11  -1    7.95    2.09
  -2  11   1    3.87    1.80
  -2  11   1    5.57    1.50
  -2  11   1    3.30    0.70
  -2  11   1    7.61    2.17
  -2  11   1    4.88    0.63
  -2  11   1    3.42    0.74
   2  11  -1    4.99    1.40
  -1 -11   1    8.78    1.59
   1 -11  -1    6.03    1.15
  -1 -11   1    9.43    1.17
  -1 -11   1    7.07    0.98
  -1 -11   1    6.69    1.42
  -1 -11   1    7.15    1.06
  -1 -11   1    6.13    1.07
   1 -11  -1    4.40    1.36
  -1 -11   1    4.29    1.15
  -1 -11   1    7.20    1.45
   1 -11  -1    4.28    0.77
   1 -11  -1    5.72    1.06
  -1 -11   1    6.15    1.37
   1 -11  -1    5.23    1.54
   1 -11  -1    7.42    1.28
  -1  11   1    3.20    1.64
   1  11  -1    5.65    1.54
  -1  11   1    4.27    1.88
  -1  11   1    6.01    1.51
   1  11  -1    4.98    1.98
   1  11  -1    5.60    1.93
   0 -11  -1    6.01    1.44
   0 -11  -1    8.26    0.86
   0 -11   1    6.20    1.39
   0 -11   1    8.78    1.78
   0 -11   1    8.50    1.29
   0 -11   1    7.10    1.84
   0 -11   1    7.54    1.37
   0 -11   1    6.82    1.06
   0 -11  -1    6.80    1.49
   0 -11  -1    7.65    1.27
   0 -11  -1    6.93    1.46
   0 -11   1    6.81    0.95
   0 -11   1    8.46    1.24
   0 -11  -1    6.27    1.05
   0 -11  -1    6.91    1.16
   0 -11  -1    6.17    0.91
   0 -11   1    6.06    0.97
   0 -11  -1    9.54    1.82
   0  11   1    9.95    2.40
   0  11   1    7.23    1.57
   0  11  -1    8.63    1.76
   0  11  -1    7.64    2.04
   0  11  -1    6.83    1.99
   0  11  -1    6.92    1.67
   0  11   1    7.68    1.95
   0  11  -1    6.34    2.13
  -1 -11  -1   11.38    1.48
  -1 -11  -1   12.88    1.74
  -1 -11  -1   11.31    1.96
   1 -11   1   12.53    1.55
  -1 -11  -1   10.59    1.62
   1 -11   1   12.59    1.47
   1 -11   1   12.84    1.59
  -1 -11  -1   13.07    1.29
  -1 -11  -1   12.03    1.94
   1 -11   1   13.63    2.04
   1 -11   1   13.13    1.22
  -1 -11  -1   14.58    2.19
   1 -11   1   12.09    2.10
   1 -11   1   11.20    1.49
   1 -11   1   11.90    1.23
  -1 -11  -1   14.49    1.80
  -1 -11  -1   12.65    1.58
   1 -11   1   10.58    1.65
  -1  11  -1   16.13    2.36
  -1  11  -1   17.10    2.65
  -1  11  -1   14.31    2.13
   1  11   1   18.08    2.68
   2 -11   1   21.89    1.75
   2 -11   1   25.98    2.95
   2 -11   1   24.77    1.80
   2 -11   1   23.59    1.59
  -2 -11  -1   23.67    2.04
  -2 -11  -1   24.61    2.38
  -2 -11  -1   23.69    2.05
  -2 -11  -1   25.21    2.53
  -2 -11  -1   22.52    2.43
  -2 -11  -1   27.62    2.75
   2 -11   1   23.17    1.68
  -2 -11  -1   25.45    2.16
   2 -11   1   22.52    2.54
   2 -11   1   23.75    2.28
  -2 -11  -1   23.29    3.00
   2 -11   1   23.76    2.09
   2 -11   1   23.67    1.57
   2 -11   1   23.17    2.00
   2 -11   1   23.70    1.75
   2 -11   1   23.62    2.15
  -2 -11  -1   22.88    2.91
  -2  11  -1   22.63    3.15
   2  11   1   30.14    3.75
   2  11   1   29.35    2.58
  -2  11  -1   22.64    1.62
  -2  11  -1   28.45    3.46
  -2  11  -1   27.00    2.67
   2  11   1   29.62    3.14
  -2  11  -1   26.57    2.91
  -2  11  -1   24.02    1.53
  -2  11  -1   29.02    3.55
   3 -11   1    3.13    1.08
   3 -11   1    3.95    0.92
  -3 -11  -1    3.50    1.17
   3 -11   1    3.64    0.93
  -3 -11  -1    5.48    1.06
  -3 -11  -1    4.12    1.09
   3 -11   1    3.52    0.70
   3 -11   1    3.54    0.66
   3 -11   1    3.26    0.81
  -3 -11  -1    3.15    1.17
   3 -11   1    3.79    0.83
  -3 -11  -1    5.79    1.50
   3 -11   1    4.61    0.67
   3 -11   1    3.90    0.62
   3 -11   1    4.36    1.52
   3 -11   1    2.60    1.15
  -3 -11  -1    5.16    1.47
  -3 -11  -1    4.20    0.94
  -3 -11  -1    5.27    1.85
  -3  11  -1    3.22    1.58
  -3  11  -1    2.66    0.63
   3  11   1    3.17    1.70
  -3  11  -1    3.44    0.93
  -3  11  -1    5.15    1.12
  -3  11  -1    3.69    1.38
  -3  11  -1    1.12    1.85
  -3  11  -1    2.85    0.70
  -3  11  -1    1.22    0.76
  -3  11  -1    5.33    1.55
  -3  11  -1    3.89    1.64
   4 -11   1    5.98    1.22
   4 -11   1    4.75    0.75
   4 -11   1    5.71    0.92
  -4 -11  -1    6.38    0.94
  -4 -11  -1    4.04    1.13
   4 -11   1    5.67    1.06
  -4 -11  -1    4.91    1.17
  -4 -11  -1    4.07    1.22
   4 -11   1    3.68    0.98
  -4  11  -1    6.53    0.94
  -4  11  -1    6.71    1.61
  -4  11  -1    6.21    1.22
  -4  11  -1    7.73    1.95
  -4  11  -1    4.54    1.08
  -5 -11  -1    9.73    0.76
  -5 -11  -1   10.32    1.64
   5 -11   1    9.11    1.08
  -5 -11  -1   12.21    1.64
   5 -11   1    7.89    1.33
  -5 -11  -1    8.22    0.75
   5 -11   1    9.35    1.43
  -5 -11  -1    8.33    1.63
  -5 -11  -1    9.63    1.15
  -5  11  -1   11.45    2.24
  -5  11  -1   10.09    1.74
  -5  11  -1   11.09    1.60
  -5  11  -1   10.14    1.34
  -4 -12   1   13.07    1.77
  -4 -12   1   15.31    1.95
   4 -12  -1   12.65    1.56
   4 -12  -1   14.58    1.53
   4 -12  -1   11.80    1.68
  -4 -12   1   15.37    1.53
  -4  12   1   19.45    1.62
  -4  12   1   19.57    2.76
  -4  12   1   16.78    1.55
  -4  12   1   17.78    2.05
   3 -12  -1   -0.94    0.92
   3 -12  -1   -0.33    0.50
  -3 -12   1    0.03    0.66
  -3 -12   1    0.36    0.96
   3 -12  -1   -0.01    0.81
  -3 -12   1    0.03    0.69
  -3 -12   1    1.07    0.74
  -3  12   1   -0.29    0.47
  -3  12   1    0.01    0.48
  -3  12   1   -0.25    1.06
  -3  12   1    0.86    1.47
  -2 -12   1   14.50    1.58
   2 -12  -1   14.09    0.94
   2 -12  -1   11.56    1.53
   2 -12  -1   12.27    0.94
   2 -12  -1   10.94    1.17
  -2 -12   1   12.87    1.54
  -2 -12   1   14.08    1.73
  -2 -12   1   11.37    1.69
   2  12  -1   13.03    2.09
  -2  12   1   16.50    2.37
   1 -12  -1   24.34    3.09
  -1 -12   1   18.93    1.95
  -1 -12   1   20.31    2.55
   1 -12  -1   17.76    2.45
  -1 -12   1   19.01    2.39
  -1 -12   1   19.68    2.27
  -1 -12   1   14.59    2.21
  -1 -12   1   20.56    2.10
   1 -12  -1   14.74    2.30
  -1 -12   1   20.52    1.82
   1 -12  -1   20.80    2.17
   1 -12  -1   18.32    2.04
  -1 -12   1   19.28    2.00
   1 -12  -1   15.65    2.06
   1  12  -1   24.02    3.45
   1  12  -1   20.10    3.13
  -1  12   1   21.91    2.65
  -1  12   1   21.80    3.34
   1  12  -1   23.16    2.77
  -1  12   1   22.97    3.35
   0 -12  -1   10.84    2.08
   0 -12  -1   10.73    1.47
   0 -12  -1   10.88    1.59
   0 -12  -1    8.44    1.86
   0 -12   1   11.25    1.83
   0 -12  -1    9.38    1.29
   0 -12   1   12.20    1.55
   0 -12   1    9.70    1.61
   0 -12   1   11.61    1.43
   0 -12   1   10.36    1.90
   0 -12  -1   10.70    1.79
   0 -12  -1   14.81    1.67
   0 -12   1   11.37    1.24
   0 -12   1   11.79    1.43
   0 -12  -1   10.21    1.79
   0 -12   1    9.12    1.79
   0 -12   1   13.64    1.62
   0  12  -1   11.77    2.61
   0  12  -1   10.15    2.40
   0  12   1   11.91    2.58
   0  12   1   11.35    1.99
   0  12  -1    6.62    2.18
   0  12   1   11.55    2.74
   0  12  -1   12.30    2.07
  -1 -12  -1    2.96    0.93
   1 -12   1    2.24    0.55
   1 -12   1    1.96    0.93
  -1 -12  -1    3.78    1.03
  -1 -12  -1    2.48    0.90
  -1 -12  -1    2.53    0.61
   1 -12   1    2.10    0.88
   1 -12   1    1.89    0.56
  -1  12  -1    4.83    1.66
   1  12   1    4.37    1.40
  -1  12  -1    3.76    1.56
  -2 -12  -1    3.80    0.84
   2 -12   1    4.86    1.00
  -2 -12  -1    2.85    1.00
  -2 -12  -1    3.48    1.03
  -2 -12  -1    3.76    0.94
   2 -12   1    3.69    0.62
   2 -12   1    4.00    0.64
   2  12   1    3.67    1.34
  -2  12  -1    5.33    1.59
  -2  12  -1    3.77    1.66
   3 -12   1    1.29    0.53
  -3 -12  -1    1.32    0.73
   3 -12   1   -0.10    0.79
   3 -12   1    0.88    0.40
   3 -12   1   -0.24    0.82
  -3 -12  -1    1.70    0.80
  -3 -12  -1    2.44    1.02
  -3 -12  -1    0.67    1.13
  -3  12  -1    1.20    1.57
  -3  12  -1    0.77    0.47
  -3  12  -1    1.11    1.25
   4 -12   1   -0.44    0.38
   4 -12   1   -1.84    1.16
  -4 -12  -1    0.54    1.06
  -4 -12  -1    0.84    0.88
  -4 -12  -1    1.66    1.01
  -4 -12  -1    0.74    0.66
   4 -12   1   -0.01    0.56
   4 -12   1   -0.92    0.58
  -4  12  -1   -1.26    1.15
  -4  12  -1   -1.49    0.60
  -4  12  -1   -0.35    0.58
  -2 -13   1    7.79    1.29
   2 -13  -1    5.91    0.79
  -2 -13   1    8.30    1.24
   2 -13  -1    8.98    1.44
  -2 -13   1    9.22    1.55
   2 -13  -1   11.27    1.71
  -2 -13   1    9.57    1.35
  -2  13   1    8.95    2.07
  -1 -13   1    0.15    0.77
   1 -13  -1   -0.87    0.55
  -1 -13   1   -0.51    0.80
  -1 -13   1   -0.07    0.80
   1 -13  -1   -1.77    0.86
   1 -13  -1    0.06    0.85
  -1  13   1    0.88    1.44
   1  13  -1    0.79    1.46
   0 -13   1    8.80    1.39
   0 -13  -1    8.62    1.90
   0 -13   1    8.71    1.35
   0 -13  -1    8.07    1.46
   0 -13   1    9.12    1.14
   0 -13  -1    7.07    1.20
   0 -13   1    8.90    1.43
   0  13  -1   10.34    2.09
   0  13   1   12.73    2.17
   1 -13   1   18.16    2.07
  -1 -13  -1   16.71    2.13
  -1 -13  -1   18.08    1.43
   1 -13   1   15.26    1.34
  -1 -13  -1   17.55    1.95
  -1 -13  -1   16.56    2.01
   1 -13   1   17.56    1.95
   1 -13   1   17.18    1.39
  -1  13  -1   13.57    2.37
  -1  13  -1   13.52    2.44
   1  13   1   15.24    2.29
   2 -13   1    5.48    1.25
  -2 -13  -1    6.56    1.22
   2 -13   1    6.94    1.02
  -2 -13  -1    5.29    1.30
  -2 -13  -1    4.81    1.30
   2 -13   1    7.13    1.53
   2 -13   1    8.08    0.96
  -2  13  -1    6.71    1.84
 -10   0   2    0.33    1.11
 -10   0   2    1.31    0.98
  10   0  -2    0.47    0.57
  10   0  -2    0.27    0.88
 -10   0   2    1.84    1.13
 -10   0   2    0.34    0.99
 -10   0   2   -0.48    0.77
  10   0  -2    1.39    1.32
  10   0  -2    0.37    1.01
  -9   0   2   -0.06    1.18
  -9   0   2   -0.08    0.95
   9   0  -2   -1.44    1.28
  -9   0   2    0.54    0.80
  -9   0   2    0.53    1.14
   9   0  -2    0.10    0.49
  -9   0   2    0.01    0.87
   9   0  -2   -0.53    1.01
  -9   0   2   -0.87    1.30
   9   0  -2   -0.16    0.72
  -9   0   2   -0.09    0.84
   9   0  -2   -0.76    0.94
   9   0  -2    1.32    1.43
   9   0  -2   -0.42    0.72
   9   0  -2   -0.21    0.90
  -9   0   2   -0.83    0.90
   9   0  -2    0.65    1.01
  -8   0   2    9.00    1.82
  -8   0   2    9.34    1.24
  -8   0   2   12.04    4.27
  -8   0   2    7.36    1.45
   8   0  -2    7.18    1.09
   8   0  -2    8.60    0.99
  -8   0   2    8.85    1.77
   8   0  -2    7.91    1.56
  -8   0   2    9.67    2.05
   8   0  -2    9.28    1.50
  -8   0   2    7.85    1.39
  -8   0   2   11.46    3.94
   8   0  -2    8.68    1.87
   8   0  -2    8.25    1.82
  -8   0   2    8.13    1.41
   8   0  -2    9.07    1.43
   8   0  -2    8.40    2.07
   8   0  -2    7.52    1.72
  -8   0   2   10.71    3.56
  -8   0   2    8.06    1.55
  -8   0   2    3.47    3.37
  -7   0   2   22.61    2.19
  -7   0   2   29.18    4.89
  -7   0   2   19.93    4.24
   7   0  -2   26.44    2.82
   7   0  -2   24.27    2.84
  -7   0   2   22.60    4.42
  -7   0   2   20.00    2.41
   7   0  -2   26.38    2.80
  -7   0   2   26.46    2.81
  -7   0   2   22.23    4.50
  -7   0   2   22.54    2.16
   7   0  -2   22.30    1.91
  -7   0   2   20.75    3.18
   7   0  -2   21.12    1.62
  -7   0   2   21.91    2.19
   7   0  -2   22.98    2.22
  -7   0   2   23.82    2.74
   7   0  -2   23.25    2.20
   7   0  -2   23.54    2.61
   7   0  -2   22.38    2.25
  -7   0   2   19.44    2.60
  -6   0   2  181.64   13.73
   6   0  -2  185.31   11.86
  -6   0   2  187.81   11.38
  -6   0   2  179.30   11.86
  -6   0   2  185.18   11.91
  -6   0   2  186.36   11.82
   6   0  -2  185.38   11.89
   6   0  -2  181.90   10.97
  -6   0   2  187.75   11.15
  -6   0   2  191.04   11.39
   6   0  -2  191.35   11.36
   6   0  -2  192.12   11.88
  -6   0   2  184.10   13.57
   6   0  -2  186.17   11.87
   6   0  -2  188.27   11.21
  -6   0   2  194.61   13.77
  -6   0   2  193.47   11.49
  -6   0   2  190.12   13.98
   6   0  -2  182.64   11.34
   6   0  -2  187.58   11.37
  -6   0   2  186.09   11.33
   5   0  -2   28.04    2.02
   5   0  -2   27.61    2.18
  -5   0   2   25.35    3.83
   5   0  -2   28.67    2.14
   5   0  -2   25.79    2.48
  -5   0   2   29.34    2.63
  -5   0   2   30.55    3.76
   5   0  -2   28.35    2.53
  -5   0   2   28.28    2.12
   5   0  -2   30.35    2.61
  -5   0   2   26.86    2.16
  -5   0   2   29.20    2.23
  -5   0   2   26.35    2.45
  -5   0   2   25.25    3.69
   5   0  -2   27.79    2.09
  -5   0   2   28.00    1.97
   5   0  -2   26.17    2.42
   5   0  -2   26.10    1.81
   4   0  -2    4.86    1.77
   4   0  -2    4.75    0.76
  -4   0   2    4.61    0.74
   4   0  -2    3.92    0.73
  -4   0   2    6.79    2.19
   4   0  -2    3.84    0.66
  -4   0   2    4.60    0.75
  -4   0   2    6.62    1.09
   4   0  -2    4.18    0.92
  -4   0   2    5.26    0.76
   4   0  -2    3.44    1.23
   4   0  -2    4.38    0.66
   4   0  -2    3.64    0.47
  -4   0   2    5.30    1.63
  -4   0   2    4.39    0.55
  -4   0   2    4.42    1.47
   4   0  -2    3.63    0.56
   4   0  -2    3.58    0.93
  -4   0   2    5.28    1.01
  -4   0   2    4.87    0.72
   4   0  -2    4.94    0.97
  -4   0   2    4.80    0.94
   3   0  -2  212.83   12.29
   3   0  -2  208.36   12.51
   3   0  -2  204.57   12.26
   3   0  -2  209.09   12.24
  -3   0   2  216.95   12.27
   3   0  -2  202.12   12.48
  -3   0   2  209.81   12.29
   3   0  -2  209.38   12.52
   3   0  -2  202.40   12.11
  -3   0   2  198.56   12.49
  -3   0   2  207.86   13.36
  -3   0   2  216.90   12.58
   3   0  -2  206.60   12.25
  -3   0   2  208.17   12.53
  -3   0   2  199.67   12.24
  -3   0   2  216.24   13.52
  -3   0   2  209.84   12.28
   3   0  -2  202.53   13.22
  -3   0   2  211.66   13.52
  -3   0   2  218.64   12.53
   3   0  -2  206.75   12.26
  -3   0   2  207.10   13.39
  -2   0   2  112.09    6.93
   2   0  -2  114.17    6.72
  -2   0   2  114.50    6.89
  -2   0   2  106.31    6.87
  -2   0   2  123.41   17.29
   2   0  -2  112.54    6.90
   2   0  -2  106.81    6.71
   2   0  -2  112.67    6.72
   2   0  -2  112.94   19.15
  -2   0   2  109.89   17.91
   2   0  -2  117.26    7.60
   2   0  -2   94.86   16.83
  -2   0   2  114.33    6.80
   2   0  -2  116.36    6.87
  -2   0   2  115.77    6.71
  -2   0   2  112.02    6.69
  -2   0   2  112.82    6.72
   2   0  -2  115.90    6.93
  -2   0   2  116.27    7.55
  -2   0   2  114.77    6.90
  -2   0   2  112.94    6.72
   2   0  -2  113.93    6.89
   2   0  -2  112.43    6.69
  -2   0   2  118.34    6.73
  -2   0   2  113.99    7.46
   2   0  -2  113.27    7.49
  -1   0   2   79.99    4.73
   1   0  -2   78.98    4.74
  -1   0   2   73.45    5.08
   1   0  -2   83.07    5.21
   1   0  -2   74.36    4.74
   1   0  -2   81.03    4.65
   1   0  -2   76.04    5.11
   1   0  -2   77.27    4.62
  -1   0   2   77.86    4.73
  -1   0   2   76.20    4.55
  -1   0   2   75.18    4.60
   1   0  -2   76.88    4.61
   1   0  -2   74.95    4.59
   1   0  -2   74.94   10.36
   1   0  -2   77.66    4.72
  -1   0   2   82.60    4.56
  -1   0   2   76.33    5.15
  -1   0   2   81.83   12.68
  -1   0   2   76.91    4.62
  -1   0   2   77.16    4.76
   1   0  -2   89.45   11.97
  -1   0   2   84.18   13.77
  -1   0   2   83.89    4.62
   1   0  -2   77.54    4.58
  -1   0   2   78.07    4.61
   0   0  -2   12.84    5.58
   0   0   2   12.54    0.80
   0   0  -2   11.86    0.84
   0   0   2   12.22    0.91
   0   0   2   11.14    0.78
   0   0  -2   11.39    1.30
   0   0  -2   12.49    0.89
   0   0  -2   12.44    0.85
   0   0   2   12.20    0.93
   0   0   2    9.21    4.87
   0   0  -2   11.19    0.77
   0   0  -2   11.52    0.96
   0   0  -2   12.20    0.79
   0   0  -2    9.23    1.25
   0   0  -2   11.63    0.84
   0   0  -2   11.17    0.95
   0   0   2    8.48    5.14
   0   0  -2   18.72    6.08
   0   0   2   12.77    0.85
   0   0   2   11.79    0.82
   0   0   2   12.51    0.98
   0   0   2   10.34    1.28
   0   0   2   11.22    1.32
  -1   0  -2  289.35   16.98
   1   0   2  295.61   16.99
  -1   0  -2  279.11   26.34
   1   0   2  278.31   16.96
   1   0   2  287.12   16.98
  -1   0  -2  286.18   17.68
  -1   0  -2  283.72   16.91
   1   0   2  292.08   17.80
  -1   0  -2  290.18   17.00
  -1   0  -2  284.56   28.69
   1   0   2  291.20   16.94
  -1   0  -2  287.50   17.77
   1   0   2  295.65   27.66
   1   0   2  334.42   29.53
   1   0   2  293.16   17.70
  -2   0  -2  101.44    6.32
   2   0   2   96.97    6.22
  -2   0  -2  104.66    6.35
  -2   0  -2  100.15    5.99
   2   0   2  103.97    6.11
   2   0   2  102.98    6.07
   2   0   2   95.75    7.31
   2   0   2   99.12    6.09
  -2   0  -2  100.58    6.09
  -2   0  -2   99.53    6.06
  -2   0  -2  106.79    7.23
   2   0   2  103.58    6.18
   2   0   2   99.95    5.99
  -2   0  -2   99.94    6.26
  -2   0  -2  102.58    6.17
   2   0   2   97.71    6.57
   2   0   2  103.64    6.34
   2   0   2   99.32    7.24
  -2   0  -2  102.89    6.08
   2   0   2  102.81    6.34
  -2   0  -2   97.71    6.28
  -2   0  -2  103.09    6.10
  -2   0  -2  100.61    7.30
   2   0   2  102.22    6.27
  -3   0  -2   22.30    1.58
  -3   0  -2   22.91    1.78
   3   0   2   22.78    2.04
  -3   0  -2   22.22    1.65
   3   0   2   25.14    2.35
   3   0   2   21.43    1.72
  -3   0  -2   21.66    1.66
   3   0   2   19.54    1.96
  -3   0  -2   22.94    2.03
   3   0   2   20.14    3.16
  -3   0  -2   22.40    2.85
  -3   0  -2   22.72    1.97
  -3   0  -2   20.88    1.52
   3   0   2   22.19    1.53
   3   0   2   20.72    1.68
  -3   0  -2   20.76    1.86
   3   0   2   20.44    1.74
  -3   0  -2   23.55    1.80
   3   0   2   23.89    1.92
  -3   0  -2   22.26    1.71
  -3   0  -2   24.06    2.96
  -3   0  -2   20.48    1.67
   3   0   2   20.88    2.72
  -3   0  -2   24.22    1.96
  -4   0  -2   93.43    6.78
  -4   0  -2  107.88    6.82
  -4   0  -2  107.05    8.59
  -4   0  -2  107.10    6.54
  -4   0  -2  105.97    6.64
  -4   0  -2  113.81    6.41
   4   0   2  110.55    8.47
  -4   0  -2  106.76    6.91
   4   0   2  102.54    6.56
   4   0   2  107.28    6.59
  -4   0  -2   98.45    6.47
   4   0   2  101.87    8.23
   4   0   2  106.78    6.89
  -4   0  -2  103.52    6.34
  -4   0  -2  102.80    6.94
   4   0   2  102.88    6.30
   4   0   2  102.96    6.89
   4   0   2  106.18    6.50
   4   0   2  109.48    7.04
   4   0   2  100.05    6.50
  -4   0  -2  104.38    6.48
  -4   0  -2  109.90    6.68
  -4   0  -2  111.74    6.54
  -4   0  -2   98.78    8.29
  -5   0  -2   30.65    2.82
  -5   0  -2   27.21    2.40
  -5   0  -2   29.78    2.63
  -5   0  -2   26.88    2.17
  -5   0  -2   27.96    4.26
  -5   0  -2   25.93    2.50
   5   0   2   28.49    2.33
   5   0   2   26.28    2.53
  -5   0  -2   27.10    2.09
   5   0   2   28.36    2.32
   5   0   2   25.61    2.14
  -5   0  -2   25.80    2.49
  -5   0  -2   27.76    2.35
  -5   0  -2   27.80    2.00
   5   0   2   27.75    2.33
   5   0   2   30.39    2.80
   5   0   2   25.44    2.77
  -5   0  -2   25.55    2.13
   5   0   2   29.61    1.99
  -5   0  -2   28.65    4.59
  -5   0  -2   27.21    2.21
  -5   0  -2   30.61    2.34
   5   0   2   26.24    6.67
   6   0   2   19.90    4.31
  -6   0  -2   23.37    2.24
  -6   0  -2   26.15    2.83
   6   0   2   19.81    2.64
  -6   0  -2   22.73    2.37
   6   0   2   18.23    2.66
  -6   0  -2   24.09    2.69
   6   0   2   26.62    2.32
  -6   0  -2   23.63    4.61
  -6   0  -2   17.43    4.00
  -6   0  -2   24.71    2.01
  -6   0  -2   24.93    2.21
   6   0   2   23.30    2.63
  -6   0  -2   25.56    2.54
   6   0   2   25.69    2.24
  -6   0  -2   27.02    2.33
  -6   0  -2   22.62    1.89
   6   0   2   26.84    2.33
   6   0   2   23.27    1.84
   6   0   2   23.92    2.19
  -6   0  -2   25.85    2.38
  -6   0  -2   25.77    2.15
  -6   0  -2   27.85    3.14
   6   0   2   23.35    4.34
  -7   0  -2   76.67    5.07
  -7   0  -2   75.23    4.97
  -7   0  -2   79.71    8.62
  -7   0  -2   74.83    5.70
   7   0   2   78.61    6.10
   7   0   2   81.85    8.65
  -7   0  -2   73.56    6.30
  -7   0  -2   84.41    6.20
   7   0   2   56.37    8.19
  -7   0  -2   76.34    8.25
   7   0   2   83.56    4.89
   7   0   2   76.72    6.07
   7   0   2   83.53    5.44
   7   0   2   74.54    5.34
   7   0   2   76.86    5.75
   7   0   2   80.38    5.30
  -7   0  -2   76.33    5.47
  -7   0  -2   77.67    5.21
  -7   0  -2   73.17    5.34
  -7   0  -2   73.70    5.50
  -7   0  -2   70.94    5.82
   7   0   2   71.73    5.73
  -7   0  -2   76.35    5.54
   7   0   2   78.36    5.22
  -7   0  -2   74.69    5.23
   8   0   2   26.95    3.01
  -8   0  -2   29.74    3.08
  -8   0  -2   24.41    2.89
  -8   0  -2   22.09    3.17
  -8   0  -2   21.18    2.69
   8   0   2   22.68    3.31
   8   0   2   22.72    3.16
  -8   0  -2   26.26    3.12
   8   0   2   24.11    2.18
  -8   0  -2   26.40    2.74
   8   0   2   26.74    3.05
  -8   0  -2   24.37    2.47
  -8   0  -2   22.46    2.31
  -8   0  -2   25.82    2.28
   8   0   2   24.62    2.77
  -8   0  -2   26.74    2.64
   8   0   2   20.17    2.27
   8   0   2   24.53    2.70
   8   0   2   20.07    2.42
   8   0   2   20.38    2.25
  -8   0  -2   26.91    2.20
  -8   0  -2   26.40    2.44
   9   0   2    1.62    0.74
  -9   0  -2    1.72    1.13
  -9   0  -2    0.89    0.92
  -9   0  -2    1.47    1.25
   9   0   2    1.97    1.37
   9   0   2    1.06    1.28
  -9   0  -2    1.84    1.12
  -9   0  -2    1.44    0.94
  -9   0  -2    4.58    0.97
   9   0   2    1.99    1.18
 -10  -1   2   12.44    2.00
  10  -1  -2   12.05    1.92
 -10  -1   2   10.73    1.67
  10  -1  -2   11.27    1.86
  10  -1  -2   11.49    1.33
 -10  -1   2   10.12    1.86
  10  -1  -2   12.44    2.01
 -10  -1   2   14.10    2.16
  10   1  -2   10.74    1.80
 -10   1   2    8.44    1.82
 -10   1   2    8.73    1.54
 -10   1   2   11.47    1.88
 -10   1   2    9.66    1.88
  10   1  -2    9.44    1.75
 -10   1   2    8.04    1.55
  10   1  -2   11.22    1.13
   9  -1  -2   15.13    2.57
  -9  -1   2   18.22    2.10
  -9  -1   2   16.52    2.84
   9  -1  -2   18.87    2.23
   9  -1  -2   16.15    3.35
  -9  -1   2   14.49    2.30
  -9  -1   2   17.33    2.67
   9  -1  -2   18.25    2.79
  -9  -1   2   21.55    2.43
   9  -1  -2   16.76    2.69
   9  -1  -2   21.19    1.73
   9  -1  -2   19.08    2.14
  -9  -1   2   18.22    2.06
  -9  -1   2   20.62    2.30
   9  -1  -2   19.23    2.10
  -9  -1   2   17.12    2.87
   9   1  -2   23.45    3.14
  -9   1   2   22.30    2.31
   9   1  -2   19.68    2.73
   9   1  -2   25.92    2.43
   9   1  -2   20.23    2.92
  -9   1   2   25.60    2.32
  -9   1   2   20.90    2.19
   9   1  -2   20.80    3.07
   9   1  -2   20.49    1.54
  -9   1   2   21.55    2.87
  -9   1   2   19.95    2.90
  -9   1   2   22.31    2.36
   9   1  -2   22.23    2.37
  -9   1   2   25.01    3.07
  -9   1   2   19.62    2.56
   9   1  -2   20.37    2.41
   8  -1  -2   14.08    2.30
  -8  -1   2   14.90    1.95
   8  -1  -2   17.17    1.94
   8  -1  -2   17.99    2.54
  -8  -1   2   10.13    3.76
   8  -1  -2   14.62    1.63
   8  -1  -2   14.58    2.30
  -8  -1   2   15.14    2.45
  -8  -1   2    9.14    3.68
  -8  -1   2   11.36    1.65
  -8  -1   2   14.52    2.26
   8  -1  -2   16.02    2.49
   8  -1  -2   13.21    1.66
  -8  -1   2   13.89    4.35
  -8  -1   2   17.54    2.46
  -8  -1   2   10.49    3.53
   8   1  -2   10.12    1.05
  -8   1   2   10.45    2.14
   8   1  -2   11.49    2.27
   8   1  -2   12.76    1.35
  -8   1   2   12.62    4.09
  -8   1   2    9.52    1.65
   8   1  -2   10.88    2.22
  -8   1   2   12.54    4.06
  -8   1   2   13.25    4.10
  -8   1   2    9.95    1.95
  -8   1   2   10.09    1.55
   8   1  -2   11.98    2.11
  -8   1   2    9.03    1.66
   8   1  -2   11.81    1.75
  -8   1   2   12.12    1.54
  -8   1   2    7.50    4.00
   8   1  -2    9.52    2.84
  -8   1   2   12.16    2.15
  -8   1   2    8.91    1.48
   8   1  -2    8.86    1.54
   8   1  -2   10.23    1.60
  -7  -1   2   10.23    1.47
   7  -1  -2    8.46    1.97
   7  -1  -2   10.80    1.11
  -7  -1   2    9.40    1.83
   7  -1  -2    7.85    1.26
   7  -1  -2   11.12    2.05
   7  -1  -2    9.56    1.90
  -7  -1   2   10.16    1.47
   7  -1  -2    8.98    1.53
   7  -1  -2   10.98    1.57
   7  -1  -2    8.59    1.88
  -7  -1   2    8.98    1.80
  -7  -1   2   10.90    1.49
  -7  -1   2   11.12    1.97
  -7  -1   2    8.45    3.16
  -7  -1   2    9.93    1.60
   7  -1  -2   10.71    1.47
  -7  -1   2   11.15    3.36
  -7  -1   2    8.83    3.30
  -7  -1   2   10.76    1.38
  -7  -1   2   11.08    3.13
  -7   1   2   10.70    1.84
  -7   1   2   15.04    3.36
  -7   1   2   21.43    4.00
  -7   1   2   15.35    1.64
   7   1  -2   15.06    2.00
  -7   1   2    6.59    2.86
  -7   1   2   14.77    1.86
  -7   1   2   14.13    1.45
   7   1  -2   15.62    1.92
   7   1  -2   13.63    2.13
  -7   1   2   12.20    2.07
  -7   1   2   14.48    1.68
  -7   1   2   11.59    3.12
  -7   1   2   13.67    1.69
  -7   1   2   15.01    2.18
   7   1  -2   11.97    1.41
   6  -1  -2   22.43    1.82
  -6  -1   2   20.50    1.70
  -6  -1   2   20.07    1.85
   6  -1  -2   19.44    1.85
  -6  -1   2   18.93    3.67
   6  -1  -2   21.96    2.22
  -6  -1   2   20.55    3.57
   6  -1  -2   21.52    2.35
  -6  -1   2   17.59    3.58
  -6  -1   2   21.13    1.96
   6  -1  -2   20.72    1.47
  -6  -1   2   20.50    2.09
   6  -1  -2   20.49    2.32
  -6  -1   2   18.11    3.54
   6  -1  -2   19.46    2.19
  -6  -1   2   21.92    1.64
   6  -1  -2   18.90    1.74
   6  -1  -2   22.11    1.63
  -6  -1   2   18.11    3.33
   6  -1  -2   22.70    1.83
  -6  -1   2   21.95    2.40
   6  -1  -2   22.02    1.96
  -6   1   2   18.98    3.63
   6   1  -2   15.32    1.44
  -6   1   2   17.29    3.67
   6   1  -2   18.42    1.82
  -6   1   2   18.06    2.32
   6   1  -2   14.97    2.16
   6   1  -2   16.71    2.01
  -6   1   2   16.69    1.79
   6   1  -2   15.07    1.72
  -6   1   2   16.75    1.91
   6   1  -2   15.54    1.27
  -6   1   2   15.59    1.83
   6   1  -2   16.50    1.64
  -6   1   2   17.59    1.68
  -6   1   2   16.62    2.04
  -6   1   2   17.43    2.35
  -6   1   2   16.58    1.59
   6   1  -2   17.56    2.09
   6   1  -2   18.60    2.27
  -6   1   2   19.92    3.65
  -6   1   2   15.47    3.41
   5  -1  -2   52.41    3.67
   5  -1  -2   50.62    3.40
   5  -1  -2   56.77    4.02
  -5  -1   2   52.51    3.68
  -5  -1   2   50.77    5.21
   5  -1  -2   50.78    3.61
   5  -1  -2   49.91    3.99
  -5  -1   2   54.66    4.06
   5  -1  -2   53.03    4.10
   5  -1  -2   55.09    3.60
  -5  -1   2   53.70    3.65
  -5  -1   2   53.53    5.33
  -5  -1   2   55.46    3.48
  -5  -1   2   52.54    5.17
   5  -1  -2   51.23    3.63
  -5  -1   2   54.12    3.72
   5  -1  -2   48.30    3.95
  -5  -1   2   53.40    4.12
  -5  -1   2   52.84    3.61
  -5  -1   2   52.78    5.11
   5  -1  -2   53.53    3.48
  -5  -1   2   56.14    4.03
   5  -1  -2   56.60    3.77
  -5   1   2   56.74    4.05
  -5   1   2   57.75    5.49
   5   1  -2   56.83    3.68
   5   1  -2   58.93    4.18
  -5   1   2   54.66    3.47
   5   1  -2   54.41    3.67
  -5   1   2   56.75    3.76
   5   1  -2   59.37    4.09
  -5   1   2   54.14    3.65
   5   1  -2   54.24    3.26
  -5   1   2   59.12    5.73
  -5   1   2   51.54    5.50
  -5   1   2   53.30    5.36
  -5   1   2   53.04    3.61
  -5   1   2   53.99    4.05
  -5   1   2   54.99    3.63
  -5   1   2   55.83    4.04
   5   1  -2   60.81    4.15
   5   1  -2   55.87    3.41
   5   1  -2   57.81    4.01
   5   1  -2   56.93    3.67
  -4  -1   2  127.12    8.83
  -4  -1   2  127.66    7.20
  -4  -1   2  118.59    7.33
   4  -1  -2  124.49    7.63
   4  -1  -2  120.33    7.72
  -4  -1   2  118.34    7.31
   4  -1  -2  122.40    7.38
   4  -1  -2  127.34    7.39
   4  -1  -2  124.59    7.41
  -4  -1   2  125.76    7.79
  -4  -1   2  121.62    8.69
   4  -1  -2  120.97    7.19
  -4  -1   2  124.36    8.87
  -4  -1   2  120.64    7.65
   4  -1  -2  123.56    7.20
   4  -1  -2  118.26    7.43
  -4  -1   2  126.08    7.39
  -4  -1   2  127.83    7.67
   4  -1  -2  126.97    7.79
   4  -1  -2  124.80    7.74
  -4  -1   2  121.34    7.66
   4  -1  -2  120.16    7.29
  -4  -1   2  126.64    7.40
  -4  -1   2  117.75    8.65
  -4   1   2  115.14    7.31
  -4   1   2  121.08    8.05
  -4   1   2  112.03    8.76
  -4   1   2  116.43    7.71
  -4   1   2  119.32    7.38
  -4   1   2  122.06    9.04
   4   1  -2  119.41    7.34
   4   1  -2  121.53    7.74
   4   1  -2  110.24    7.13
  -4   1   2  120.99    7.66
  -4   1   2  121.32    8.88
   4   1  -2  118.78    7.65
  -4   1   2  118.83    7.53
   4   1  -2  112.17    7.04
   4   1  -2  116.74    7.34
   4   1  -2  124.60    7.65
  -4   1   2  116.25    7.41
  -4   1   2  123.81    9.06
   4   1  -2  117.23    7.63
   4   1  -2  119.65    7.33
  -4   1   2  123.36    7.21
  -3  -1   2  108.66    6.72
   3  -1  -2  108.41    7.15
  -3  -1   2  111.77    7.94
  -3  -1   2  104.36    7.04
  -3  -1   2  116.39    7.89
  -3  -1   2  111.08    6.83
  -3  -1   2  108.22    6.84
   3  -1  -2  109.73    7.13
  -3  -1   2  105.54    7.06
  -3  -1   2  104.79    6.85
  -3  -1   2  103.27    7.11
  -3  -1   2  110.91    7.95
   3  -1  -2  109.16    7.01
  -3  -1   2  108.54    6.83
  -3  -1   2  117.24    7.08
  -3  -1   2  108.78    7.83
   3  -1  -2  109.56    6.80
   3  -1  -2  108.50    6.75
   3  -1  -2  105.61    6.89
   3  -1  -2  108.47    6.87
  -3   1   2  118.62    6.93
   3   1  -2  120.18    6.85
   3   1  -2  118.09    6.86
  -3   1   2  120.53    6.83
  -3   1   2  121.60    8.12
   3   1  -2  122.48    7.11
  -3   1   2  121.19    7.07
  -3   1   2  121.09    8.03
  -3   1   2  118.65    6.77
   3   1  -2  119.17    7.10
  -3   1   2  120.64    6.88
  -3   1   2  124.76    7.17
   3   1  -2  117.12    7.08
   3   1  -2  121.34    6.64
   3   1  -2  118.91    6.71
  -3   1   2  122.16    6.80
   3   1  -2  116.60    6.84
   3   1  -2  120.35    7.15
   2  -1  -2   83.10    5.72
   2  -1  -2   86.57    5.73
  -2  -1   2   84.83    5.43
  -2  -1   2   66.03   12.96
   2  -1  -2   84.57    5.48
  -2  -1   2   74.20   14.96
  -2  -1   2   81.21    5.69
   2  -1  -2   86.86    5.55
   2  -1  -2   79.73   15.98
  -2  -1   2   85.27    5.51
  -2  -1   2   85.68    5.51
  -2  -1   2   88.69    5.85
  -2  -1   2   91.41    5.62
  -2  -1   2   87.11    6.14
  -2  -1   2   80.70    5.63
   2  -1  -2   85.02   15.13
   2  -1  -2   84.01    5.76
  -2  -1   2   85.79    6.19
  -2  -1   2   83.62    5.64
   2  -1  -2   83.45    5.54
   2  -1  -2   83.51    6.37
   2  -1  -2   84.54    5.60
   2  -1  -2   84.16    6.31
   2   1  -2  104.31    5.55
  -2   1   2  127.32   21.99
  -2   1   2  108.46    6.49
   2   1  -2  103.06    5.72
   2   1  -2  104.57    5.55
  -2   1   2  102.27    5.51
  -2   1   2  103.66    5.60
  -2   1   2   97.96    6.49
   2   1  -2  104.18    5.71
   2   1  -2   96.08    6.37
  -2   1   2  105.48    5.60
  -2   1   2  132.72   17.42
   2   1  -2  100.29    6.32
   2   1  -2  100.44    5.76
   2   1  -2  104.47    5.76
  -2   1   2  106.26    5.82
   2   1  -2  104.48    5.57
  -2   1   2  101.79    5.67
  -1  -1   2  224.25   13.82
  -1  -1   2  253.80   13.88
  -1  -1   2  239.46   14.19
   1  -1  -2  230.14   13.90
   1  -1  -2  222.93   13.88
  -1  -1   2  237.20   21.39
  -1  -1   2  226.66   13.91
   1  -1  -2  229.12   23.13
   1  -1  -2  235.15   13.83
   1  -1  -2  228.54   14.39
   1  -1  -2  230.43   13.90
  -1  -1   2  227.64   14.21
   1  -1  -2  230.66   21.53
   1  -1  -2  230.85   14.36
  -1  -1   2  227.43   13.82
  -1  -1   2  240.71   20.43
  -1   1   2  254.42   22.11
  -1   1   2  255.21   13.94
  -1   1   2  241.86   13.90
  -1   1   2  238.85   13.91
   1   1  -2  245.38   14.20
  -1   1   2  243.56   14.37
  -1   1   2  257.88   23.59
   1   1  -2  251.30   13.84
   1   1  -2  238.30   14.23
  -1   1   2  241.43   14.41
   0  -1  -2  946.47   64.62
   0  -1   2  964.51   54.20
   0  -1  -2  930.36   62.52
   0  -1   2  975.02   54.27
   0  -1   2 1000.00   62.94
   0  -1   2  951.27   61.05
   0   1  -2  861.47   54.16
   0   1   2  892.57   54.26
   0   1  -2  861.69   54.11
   0   1   2  960.00   62.87
   0   1   2  949.32   64.69
  -1  -1  -2  500.66   42.45
   1  -1   2  562.72   43.09
   1  -1   2  501.25   31.88
  -1  -1  -2  507.33   31.90
  -1  -1  -2  523.35   41.92
   1  -1   2  527.98   31.85
   1  -1   2  509.21   41.19
  -1  -1  -2  514.80   31.84
  -1   1  -2  570.37   42.76
   1   1   2  561.42   45.07
   1   1   2  544.95   42.88
   1   1   2  546.46   32.00
   1   1   2  564.55   31.19
  -1   1  -2  548.03   44.83
   1   1   2  541.39   31.88
  -1   1  -2  555.72   31.86
  -1   1  -2  550.35   31.95
  -2  -1  -2   87.08    6.97
  -2  -1  -2   87.37    5.92
   2  -1   2   87.46    6.01
  -2  -1  -2   87.95    5.91
   2  -1   2   87.62    5.97
   2  -1   2   95.59    6.08
   2  -1   2   89.78    5.94
  -2  -1  -2   86.84    6.11
  -2  -1  -2   86.88    5.98
   2  -1   2   85.73    6.96
  -2  -1  -2   91.77    5.95
  -2  -1  -2   86.52    6.14
   2  -1   2   96.27    7.20
  -2  -1  -2   86.20    7.06
   2  -1   2   87.05    6.15
  -2  -1  -2   88.77    6.15
  -2  -1  -2   87.67    6.16
   2  -1   2   86.53    5.84
   2  -1   2   87.43    5.84
   2  -1   2   92.24    6.40
  -2   1  -2  109.87    7.32
   2   1   2  105.50    5.85
  -2   1  -2  105.25    6.15
   2   1   2  115.93    7.25
   2   1   2  106.08    5.95
   2   1   2  109.12    6.02
  -2   1  -2  106.84    7.19
   2   1   2  110.36    7.32
  -2   1  -2  106.97    6.22
   2   1   2  103.18    6.03
   2   1   2  111.99    6.30
  -2   1  -2  107.82    6.02
  -2   1  -2  104.30    5.93
  -2   1  -2  110.09    5.98
  -2   1  -2  107.72    5.97
  -2   1  -2  107.12    5.87
  -2   1  -2  111.28    6.17
  -2   1  -2  110.29    5.86
   2   1   2  108.78    6.21
  -2   1  -2  111.20    5.92
   2   1   2  112.06    6.25
   3  -1   2   76.76    4.80
   3  -1   2   70.06    4.43
  -3  -1  -2   69.83    4.32
  -3  -1  -2   71.28    5.88
   3  -1   2   70.45    5.98
   3  -1   2   72.77    4.41
  -3  -1  -2   75.45    4.45
   3  -1   2   77.22    4.45
  -3  -1  -2   68.55    4.42
  -3  -1  -2   70.34    4.74
   3  -1   2   73.98    4.75
   3  -1   2   72.20    4.52
   3  -1   2   75.13    4.80
   3  -1   2   73.45    4.27
   3  -1   2   68.64    5.79
  -3  -1  -2   71.74    4.39
  -3  -1  -2   74.55    4.71
  -3  -1  -2   68.76    4.72
  -3  -1  -2   76.90    4.44
  -3  -1  -2   77.81    5.89
  -3  -1  -2   73.59    4.64
  -3  -1  -2   78.49    4.79
  -3   1  -2   65.18    4.28
  -3   1  -2   61.34    5.63
  -3   1  -2   67.87    4.41
  -3   1  -2   65.43    4.53
  -3   1  -2   68.65    4.47
  -3   1  -2   65.78    4.28
   3   1   2   70.85    4.81
   3   1   2   66.88    4.22
  -3   1  -2   64.67    4.35
  -3   1  -2   69.06    4.27
   3   1   2   68.92    4.66
   3   1   2   65.86    4.43
   3   1   2   71.08    5.85
   3   1   2   67.30    4.36
  -3   1  -2   69.23    5.92
  -3   1  -2   65.47    4.47
  -3   1  -2   70.70    4.70
  -3   1  -2   65.67    4.70
  -3   1  -2   67.51    4.65
   3   1   2   68.45    4.40
   3   1   2   66.28    4.68
  -3   1  -2   65.90    4.38
   3   1   2   67.52    4.43
   4  -1   2   33.24    4.50
  -4  -1  -2   34.98    3.16
  -4  -1  -2   35.71    2.80
   4  -1   2   35.06    2.84
  -4  -1  -2   37.78    4.38
   4  -1   2   35.68    2.61
   4  -1   2   34.51    3.13
  -4  -1  -2   33.75    2.78
  -4  -1  -2   34.92    3.10
  -4  -1  -2   33.02    3.01
   4  -1   2   37.34    2.84
   4  -1   2   38.09    3.26
  -4  -1  -2   39.13    4.43
  -4  -1  -2   36.67    2.83
  -4  -1  -2   35.34    2.75
  -4  -1  -2   34.66    3.10
   4  -1   2   33.70    4.34
   4  -1   2   36.32    3.20
   4  -1   2   34.75    2.84
   4   1   2   43.27    2.80
  -4   1  -2   44.81    2.89
  -4   1  -2   42.59    3.31
   4   1   2   44.82    3.28
  -4   1  -2   45.68    2.85
   4   1   2   41.65    3.14
  -4   1  -2   42.96    3.03
  -4   1  -2   47.89    3.03
  -4   1  -2   46.41    2.93
  -4   1  -2   45.63    2.76
  -4   1  -2   51.54    4.88
   4   1   2   50.59    4.80
   4   1   2   50.01    3.52
  -4   1  -2   50.76    4.68
  -4   1  -2   45.89    3.23
   4   1   2   46.94    4.70
   4   1   2   44.00    2.95
  -4   1  -2   47.39    3.13
  -4   1  -2   47.15    3.31
  -4   1  -2   47.12    2.75
   4   1   2   45.76    2.91
  -5  -1  -2   65.37    4.55
  -5  -1  -2   64.70    6.22
   5  -1   2   63.12    4.06
  -5  -1  -2   64.99    3.89
  -5  -1  -2   65.29    4.59
  -5  -1  -2   60.69    4.05
   5  -1   2   53.31    4.42
   5  -1   2   62.13    4.55
  -5  -1  -2   67.20    4.63
   5  -1   2   68.52    6.67
  -5  -1  -2   61.53    4.05
  -5  -1  -2   67.33    4.13
  -5  -1  -2   66.40    4.55
   5  -1   2   63.64    4.68
  -5  -1  -2   59.93    4.18
   5  -1   2   68.41    4.15
  -5  -1  -2   66.38    4.08
   5  -1   2   73.71    6.63
  -5  -1  -2   63.69    4.07
   5  -1   2   58.28    4.06
   5  -1   2   62.53    4.05
   5  -1   2   65.68    3.77
  -5  -1  -2   64.89    6.42
  -5  -1  -2   65.55    3.77
   5   1   2   58.43    4.07
  -5   1  -2   58.90    3.96
   5   1   2   51.60    5.86
  -5   1  -2   56.10    4.34
  -5   1  -2   51.76    4.15
   5   1   2   58.09    4.46
  -5   1  -2   56.52    3.84
   5   1   2   56.09    4.56
  -5   1  -2   54.42    3.82
  -5   1  -2   51.81    3.84
   5   1   2   56.94    4.06
  -5   1  -2   54.75    4.39
  -5   1  -2   51.28    5.94
  -5   1  -2   53.22    3.96
  -5   1  -2   54.21    4.13
   5   1   2   55.83    3.70
  -5   1  -2   52.54    4.19
   5   1   2   52.33    3.96
  -5   1  -2   47.73    5.68
  -5   1  -2   51.70    4.38
   5   1   2   59.33    4.58
  -5   1  -2   54.42    3.97
   5   1   2   54.86    3.97
   5   1   2   61.58    6.04
   6  -1   2   14.01    1.55
   6  -1   2   15.16    1.73
  -6  -1  -2   13.89    1.62
  -6  -1  -2   13.31    2.05
   6  -1   2   13.50    1.59
   6  -1   2   18.55    3.87
  -6  -1  -2   12.16    1.52
  -6  -1  -2   14.94    2.10
   6  -1   2   21.70    4.17
  -6  -1  -2   16.84    1.93
  -6  -1  -2   14.67    2.15
  -6  -1  -2   15.15    1.71
   6  -1   2   13.03    2.09
  -6  -1  -2   14.53    3.77
   6  -1   2   11.98    2.04
  -6  -1  -2   16.43    2.11
  -6  -1  -2   14.29    1.34
  -6  -1  -2   16.09    1.71
   6  -1   2   15.12    1.34
  -6  -1  -2   14.49    1.71
  -6  -1  -2   14.29    1.51
   6  -1   2   11.99    1.92
   6  -1   2   15.48    1.78
  -6  -1  -2   18.41    3.98
  -6   1  -2   17.09    1.96
   6   1   2   12.64    1.67
   6   1   2   15.46    1.64
  -6   1  -2   15.26    1.70
  -6   1  -2   13.08    2.04
  -6   1  -2   14.46    1.83
  -6   1  -2   15.25    1.46
   6   1   2   13.95    2.11
   6   1   2   13.55    1.66
   6   1   2   14.97    1.32
  -6   1  -2    6.76    2.62
  -6   1  -2   14.68    2.10
   6   1   2   16.83    1.94
   6   1   2   14.80    3.83
  -6   1  -2   16.01    3.66
   6   1   2   15.72    3.61
   6   1   2   15.12    2.15
  -6   1  -2   15.27    1.64
  -6   1  -2   10.71    1.68
  -6   1  -2   13.64    1.51
   6   1   2   14.83    1.68
  -6   1  -2   13.91    1.52
   6   1   2   10.06    1.95
   7  -1   2    4.05    3.39
   7  -1   2    7.96    1.01
   7  -1   2    6.35    1.59
   7  -1   2    7.30    1.30
  -7  -1  -2    7.27    1.00
   7  -1   2    7.13    1.95
  -7  -1  -2   10.05    4.10
  -7  -1  -2    8.80    1.29
  -7  -1  -2    7.91    1.75
   7  -1   2   10.75    4.05
  -7  -1  -2    6.68    1.59
  -7  -1  -2    6.09    1.24
   7  -1   2    7.93    1.36
   7  -1   2    5.51    1.68
   7  -1   2    9.07    1.38
  -7  -1  -2    7.39    1.15
  -7  -1  -2    7.65    1.46
  -7  -1  -2   11.19    1.91
  -7  -1  -2    8.12    1.36
  -7  -1  -2    6.00    1.65
  -7  -1  -2    6.91    1.34
   7  -1   2    9.34    1.61
  -7  -1  -2   10.53    3.84
   7  -1   2    6.61    1.29
  -7  -1  -2    7.47    1.32
  -7   1  -2    6.76    1.12
   7   1   2    9.71    3.77
  -7   1  -2    7.55    1.87
   7   1   2    6.93    1.35
   7   1   2    9.44    1.94
   7   1   2    6.49    3.71
   7   1   2    6.37    0.88
   7   1   2    5.77    1.45
  -7   1  -2    7.50    1.66
  -7   1  -2    7.59    1.50
   7   1   2    6.51    1.16
  -7   1  -2   11.21    4.28
  -7   1  -2    7.04    1.24
  -7   1  -2    7.10    1.45
  -7   1  -2    7.39    1.57
   7   1   2    8.22    1.81
  -7   1  -2    6.99    1.28
  -7   1  -2    7.30    1.63
  -7   1  -2    7.97    1.18
  -7   1  -2    6.80    1.10
  -7   1  -2    6.74    3.48
   7   1   2    9.35    2.14
   7   1   2    6.38    1.27
   7   1   2    8.98    1.47
  -7   1  -2    5.35    1.46
   8  -1   2    3.82    1.22
  -8  -1  -2    5.80    1.65
  -8  -1  -2    2.94    1.21
  -8  -1  -2    6.08    1.27
  -8  -1  -2    3.98    1.89
  -8  -1  -2    5.00    1.37
  -8  -1  -2    5.40    1.16
  -8  -1  -2    4.18    1.12
   8  -1   2    4.33    1.22
   8  -1   2    5.57    1.35
   8  -1   2    3.47    1.19
  -8  -1  -2    5.53    0.97
   8  -1   2    4.88    0.90
  -8  -1  -2    4.44    1.32
  -8  -1  -2    4.90    1.02
   8  -1   2    4.08    1.41
   8  -1   2    5.88    1.72
   8  -1   2    2.61    1.42
   8  -1   2    4.23    1.69
   8  -1   2    3.54    1.13
  -8  -1  -2    5.71    1.64
  -8  -1  -2    3.50    1.42
   8   1   2    2.04    1.08
   8   1   2    4.77    1.34
  -8   1  -2    3.09    1.10
   8   1   2    4.35    1.07
   8   1   2    3.23    1.81
  -8   1  -2    5.08    1.37
   8   1   2    4.86    1.57
   8   1   2    4.99    1.34
  -8   1  -2    2.75    1.39
   8   1   2    4.74    1.74
  -8   1  -2    3.77    1.50
  -8   1  -2    2.69    1.33
  -8   1  -2    4.45    1.36
  -8   1  -2    4.09    0.99
  -8   1  -2    4.32    1.23
  -8   1  -2    4.04    0.98
   8   1   2    2.63    1.40
   8   1   2    4.59    0.84
  -8   1  -2    3.17    1.00
   9  -1   2    2.92    0.82
  -9  -1  -2    4.94    1.31
  -9  -1  -2    3.21    0.89
  -9  -1  -2    3.41    1.30
  -9  -1  -2    1.57    0.97
   9  -1   2    4.76    1.44
   9  -1   2    4.37    1.28
  -9  -1  -2    0.99    0.96
  -9  -1  -2    5.53    1.55
   9  -1   2    4.69    1.36
   9   1   2    2.89    1.32
  -9   1  -2    2.32    1.29
   9   1   2    2.08    1.36
  -9   1  -2    4.29    1.09
  -9   1  -2    2.80    0.94
  -9   1  -2    3.62    1.38
  -9   1  -2    3.58    1.19
  -9   1  -2    2.39    1.10
   9   1   2    3.31    0.77
 -10  -2   2    1.59    1.11
  10  -2  -2    1.15    1.37
 -10  -2   2   -0.45    0.90
 -10  -2   2    2.89    1.38
 -10  -2   2    1.37    1.08
  10  -2  -2    1.53    1.17
 -10  -2   2    0.87    1.08
  10  -2  -2    0.87    0.73
 -10   2   2    1.43    1.13
  10   2  -2    1.56    1.16
  10   2  -2    0.86    1.15
  10   2  -2    0.68    0.35
  10   2  -2    0.82    1.16
 -10   2   2   -0.66    1.02
 -10   2   2    1.57    1.01
  -9  -2   2    3.47    1.49
  -9  -2   2    6.58    1.55
   9  -2  -2    6.31    1.52
   9  -2  -2    6.32    2.06
   9  -2  -2    7.97    1.39
  -9  -2   2    5.14    1.43
   9  -2  -2    8.27    1.99
  -9  -2   2    5.36    1.26
  -9  -2   2    4.04    1.56
   9  -2  -2    5.03    0.95
   9  -2  -2    7.34    1.83
  -9  -2   2    6.53    1.30
  -9  -2   2    6.83    2.02
   9  -2  -2    6.00    1.29
  -9  -2   2    6.15    1.57
   9  -2  -2    5.91    1.53
   9  -2  -2    5.99    1.94
  -9  -2   2    7.85    1.27
  -9  -2   2    6.71    1.94
   9   2  -2    6.87    1.51
  -9   2   2    4.95    1.68
   9   2  -2    5.99    0.72
   9   2  -2    4.62    1.52
   9   2  -2    6.80    1.87
   9   2  -2    6.33    1.50
  -9   2   2    6.79    1.44
   9   2  -2    5.42    0.81
  -9   2   2    6.27    1.27
  -9   2   2    5.53    1.31
  -9   2   2    5.14    1.48
  -9   2   2    4.94    1.60
  -9   2   2    3.89    1.53
   9   2  -2    6.01    1.97
  -9   2   2    6.00    2.02
   9   2  -2    5.51    1.42
   9   2  -2    4.00    1.90
   8  -2  -2    7.68    1.38
   8  -2  -2    8.39    1.47
  -8  -2   2    6.68    1.48
  -8  -2   2    7.97    1.43
   8  -2  -2    8.55    1.83
   8  -2  -2    8.21    1.05
  -8  -2   2    7.23    1.72
   8  -2  -2    8.18    1.83
  -8  -2   2    8.84    1.98
   8  -2  -2    6.62    1.31
  -8  -2   2    8.36    1.35
  -8  -2   2    8.58    1.50
  -8  -2   2    7.43    1.65
  -8  -2   2    7.31    1.19
   8  -2  -2    7.28    1.33
   8  -2  -2    5.96    1.78
   8  -2  -2    7.46    1.76
   8   2  -2    9.02    1.92
  -8   2   2    9.97    1.45
   8   2  -2   11.61    1.65
  -8   2   2   10.94    1.36
  -8   2   2   11.29    1.96
   8   2  -2    9.96    1.52
   8   2  -2   10.83    1.76
  -8   2   2   11.13    1.79
   8   2  -2   11.26    1.59
  -8   2   2   10.16    1.46
   8   2  -2   10.07    1.02
   8   2  -2   12.02    2.18
  -8   2   2    9.69    1.88
  -8   2   2   15.91    2.42
   8   2  -2   11.66    2.02
  -8   2   2   13.11    1.68
   7  -2  -2   39.42    5.85
   7  -2  -2   40.83    3.76
   7  -2  -2   41.13    2.99
  -7  -2   2   43.55    3.79
   7  -2  -2   43.17    2.88
  -7  -2   2   40.49    3.88
   7  -2  -2   42.19    3.16
  -7  -2   2   40.50    3.19
  -7  -2   2   45.36    4.12
   7  -2  -2   39.96    3.70
   7  -2  -2   47.48    4.05
   7  -2  -2   43.15    3.34
  -7  -2   2   37.44    5.77
   7  -2  -2   43.47    3.29
  -7  -2   2   44.01    3.45
  -7  -2   2   41.54    5.47
   7  -2  -2   42.33    3.21
  -7  -2   2   46.80    3.08
  -7  -2   2   39.69    6.06
  -7  -2   2   37.80    3.25
   7  -2  -2   43.50    3.40
  -7  -2   2   43.93    3.48
  -7  -2   2   50.58    5.85
   7   2  -2   40.48    3.79
  -7   2   2   34.49    5.80
  -7   2   2   40.80    3.66
  -7   2   2   42.29    3.03
  -7   2   2   43.29    3.90
  -7   2   2   43.92    3.17
  -7   2   2   37.66    6.21
  -7   2   2   44.17    3.71
  -7   2   2   36.74    3.10
   7   2  -2   42.59    5.35
  -7   2   2   36.68    5.85
   7   2  -2   42.23    3.70
  -7   2   2   42.77    3.29
   7   2  -2   41.21    3.17
   7   2  -2   40.05    3.56
  -7   2   2   39.40    6.05
  -7   2   2   41.85    3.45
   7   2  -2   38.52    4.18
   7   2  -2   42.00    3.25
  -6  -2   2   27.18    4.16
  -6  -2   2   26.83    4.24
   6   2  -2   14.72    1.43
  -6   2   2   14.93    1.54
   6   2  -2   13.79    1.96
  -6   2   2   13.32    3.41
  -6   2   2   14.87    1.50
  -6   2   2   16.97    3.79
   6   2  -2   13.93    1.15
   6   2  -2   14.53    1.59
   6   2  -2   14.60    1.01
  -6   2   2   14.75    3.26
  -6   2   2   14.24    1.55
  -6   2   2   16.53    1.77
  -6   2   2   15.48    1.90
  -6   2   2   15.43    2.09
   6   2  -2   15.43    1.85
   6   2  -2   14.21    2.02
   6   2  -2   14.88    1.75
  -6   2   2   13.15    1.87
  -6   2   2   12.65    3.31
   6   2  -2   13.69    1.60
  -6   2   2   16.77    1.45
  -5  -2   2   73.75    4.75
  -5  -2   2   77.73    5.36
   5  -2  -2   72.81    4.68
   5  -2  -2   73.60    4.82
  -5  -2   2   70.91    5.11
  -5  -2   2   75.40    6.66
  -5  -2   2   76.07    5.12
   5  -2  -2   73.46    4.87
  -5  -2   2   72.95    4.84
  -5  -2   2   70.47    4.71
   5  -2  -2   70.22    5.23
   5  -2  -2   73.86    4.68
  -5  -2   2   72.08    4.59
   5  -2  -2   69.30    5.02
   5  -2  -2   72.75    4.82
   5  -2  -2   73.98    5.26
  -5  -2   2   77.51    6.53
   5  -2  -2   73.68    4.60
   5  -2  -2   73.73    4.61
  -5  -2   2   69.23    6.36
  -5  -2   2   75.36    6.34
   5  -2  -2   75.60    4.96
  -5  -2   2   75.57    4.85
   5  -2  -2   80.79    5.40
   5   2  -2   72.71    4.34
   5   2  -2   79.08    5.10
  -5   2   2   77.47    4.75
  -5   2   2   76.06    5.13
  -5   2   2   76.70    6.88
  -5   2   2   75.97    6.73
  -5   2   2   76.21    6.92
   5   2  -2   74.39    4.74
  -5   2   2   79.93    5.31
  -5   2   2   76.87    4.83
  -5   2   2   77.25    6.72
   5   2  -2   75.61    5.14
  -5   2   2   71.98    4.83
  -5   2   2   78.16    5.32
  -5   2   2   78.03    4.95
   5   2  -2   71.26    4.42
   5   2  -2   73.94    4.75
   5   2  -2   73.54    4.80
   5   2  -2   70.29    5.10
   5   2  -2   71.63    5.25
  -5   2   2   72.60    4.63
  -4  -2   2   83.36    6.88
   4  -2  -2   86.66    5.57
  -4  -2   2   91.90    6.89
  -4  -2   2   82.91    6.67
   4  -2  -2   86.94    5.54
  -4  -2   2   90.00    6.94
  -4  -2   2   88.47    5.82
  -4  -2   2   88.64    5.41
  -4  -2   2   93.32    5.87
   4  -2  -2   87.09    5.44
   4  -2  -2   89.97    5.47
  -4  -2   2   91.75    5.52
  -4  -2   2   86.75    6.02
   4  -2  -2   89.64    5.48
   4  -2  -2   90.88    5.78
   4  -2  -2   88.80    5.92
   4  -2  -2   87.31    5.60
  -4  -2   2   84.99    5.96
   4  -2  -2   83.76    5.64
   4  -2  -2   91.77    5.78
  -4  -2   2   91.05    5.61
  -4  -2   2   88.65    5.53
  -4  -2   2   86.35    5.61
   4  -2  -2   85.77    6.00
  -4  -2   2   89.07    5.80
  -4  -2   2   88.23    5.67
   4  -2  -2   87.72    5.95
  -4   2   2   91.52    5.45
  -4   2   2   90.38    5.95
  -4   2   2   87.36    7.18
  -4   2   2   93.23    5.70
   4   2  -2   90.46    5.54
  -4   2   2   91.36    5.52
  -4   2   2  105.32    7.34
   4   2  -2   93.22    5.59
   4   2  -2   89.41    5.19
  -4   2   2   94.56    5.83
  -4   2   2   86.62    7.19
   4   2  -2   92.04    5.85
  -4   2   2   94.32    7.17
  -4   2   2   91.31    5.58
  -4   2   2   88.73    5.91
   4   2  -2   93.83    5.80
   4   2  -2   91.34    5.52
  -4   2   2   95.66    5.53
   4   2  -2   87.57    5.22
  -4   2   2   90.99    5.60
   4   2  -2   87.80    5.78
   4   2  -2   98.29    6.02
  -3  -2   2  195.49   11.38
  -3  -2   2  184.70   12.44
  -3  -2   2  179.23   11.75
   3  -2  -2  192.80   11.55
  -3  -2   2  194.43   11.60
   3  -2  -2  187.19   11.34
   3  -2  -2  178.32   11.49
  -3  -2   2  200.18   11.34
   3  -2  -2  179.34   11.33
  -3  -2   2  188.82   11.61
   3  -2  -2  181.87   11.70
  -3  -2   2  185.29   11.39
  -3  -2   2  182.47   12.28
  -3  -2   2  186.59   12.39
   3  -2  -2  191.76   11.83
  -3  -2   2  182.65   11.43
  -3  -2   2  186.86   11.63
  -3  -2   2  186.57   12.36
   3  -2  -2  181.54   11.48
  -3  -2   2  188.31   11.77
  -3  -2   2  181.54   11.46
  -3  -2   2  185.41   11.51
   3  -2  -2  187.16   11.46
  -3   2   2  207.39   11.64
   3   2  -2  208.72   11.81
   3   2  -2  206.14   11.47
   3   2  -2  201.81   11.63
  -3   2   2  203.25   12.85
  -3   2   2  201.04   12.70
  -3   2   2  215.45   11.55
   3   2  -2  195.21   11.60
  -3   2   2  203.28   11.39
  -3   2   2  199.99   11.46
  -3   2   2  208.51   11.50
  -3   2   2  204.96   11.57
  -3   2   2  214.06   11.79
  -3   2   2  204.98   11.38
   3   2  -2  194.94   11.38
  -3   2   2  198.65   11.77
   2  -2  -2  294.44   16.92
   2  -2  -2  281.42   29.50
  -2  -2   2  289.54   16.93
  -2  -2   2  293.44   17.19
   2  -2  -2  304.62   17.92
  -2  -2   2  302.51   17.14
  -2  -2   2  276.63   17.14
   2  -2  -2  291.31   17.19
  -2  -2   2  295.96   16.98
   2  -2  -2  299.23   17.14
   2  -2  -2  297.45   16.92
   2  -2  -2  293.04   17.13
   2  -2  -2  287.19   16.89
  -2  -2   2  296.54   17.47
  -2  -2   2  286.99   26.21
  -2  -2   2  295.86   27.42
   2  -2  -2  318.27   32.07
   2  -2  -2  303.46   18.01
  -2  -2   2  293.68   17.00
  -2  -2   2  294.45   17.53
  -2  -2   2  281.66   16.97
   2   2  -2  275.37   16.74
   2   2  -2  271.46   25.10
  -2   2   2  283.07   16.92
  -2   2   2  292.78   29.65
  -2   2   2  284.53   17.77
  -2   2   2  286.95   17.05
   2   2  -2  287.92   17.05
   2   2  -2  295.56   27.01
   2   2  -2  285.53   17.12
   2   2  -2  297.59   17.55
  -2   2   2  283.06   17.87
  -2   2   2  290.51   17.14
  -2   2   2  283.53   16.80
   2   2  -2  298.48   17.25
  -2   2   2  252.23   30.04
   2   2  -2  284.39   16.97
  -2   2   2  300.50   17.04
  -2   2   2  284.92   16.91
   2   2  -2  295.01   17.00
   2   2  -2  284.91   17.45
  -2   2   2  281.59   17.09
   1  -2  -2  164.21    9.83
   1  -2  -2  159.84    9.67
   1  -2  -2  161.40   17.81
   1  -2  -2  151.87   10.27
   1  -2  -2  169.56   10.41
   1  -2  -2  153.22    9.67
  -1  -2   2  159.63    9.96
  -1  -2   2  168.75   15.01
   1  -2  -2  157.94    9.66
   1  -2  -2  169.97    9.56
  -1  -2   2  161.81    9.73
  -1  -2   2  170.82    9.92
   1  -2  -2  158.52    9.79
  -1  -2   2  163.37   10.02
  -1  -2   2  157.41    9.84
   1  -2  -2  151.60    9.90
  -1  -2   2  177.15    9.87
  -1  -2   2  149.93    9.68
   1  -2  -2  161.05   19.12
   1  -2  -2  157.65    9.80
  -1  -2   2  158.38   15.80
  -1  -2   2  158.06    9.76
  -1  -2   2  163.87    9.67
  -1  -2   2  158.87    9.67
  -1   2   2  171.98    9.67
   1   2  -2  164.13   15.11
   1   2  -2  169.55   10.02
  -1   2   2  174.67    9.66
   1   2  -2  178.03    9.93
   1   2  -2  169.26   10.05
  -1   2   2  168.72   23.34
   1   2  -2  169.86    9.67
   1   2  -2  174.08    9.68
   1   2  -2  180.29    9.88
   1   2  -2  174.70    9.59
   1   2  -2  173.66    9.67
  -1   2   2  171.83    9.80
  -1   2   2  148.34   20.75
  -1   2   2  168.35    9.82
   1   2  -2  160.27   14.83
   0  -2  -2   14.73    5.44
   0  -2  -2    4.16    4.79
   0  -2   2   11.13    4.97
   0  -2  -2    6.96    1.08
   0  -2  -2    7.72    0.76
   0  -2  -2    7.53    1.13
   0  -2   2    8.16    4.11
   0   2  -2    5.32    0.46
   0   2  -2    5.43    0.58
   0   2  -2   12.83    4.88
   0   2  -2    5.57    0.54
   0   2   2    5.77    0.62
   0   2   2   10.47    7.90
   0   2  -2    4.50    0.93
   0   2  -2    5.58    0.50
   0   2   2    4.06    0.64
   0   2   2    5.67    0.60
   0   2  -2    6.03    0.40
   0   2   2    5.04    0.53
   0   2  -2    5.64    0.64
   0   2   2    5.05    0.45
   0   2  -2    5.49    0.45
   0   2  -2    5.28    0.55
   0   2  -2    4.98    4.31
   0   2   2    6.29    8.14
   0   2  -2    5.62    0.59
   0   2  -2    5.53    0.48
   0   2  -2    5.47    0.64
   0   2   2    5.56    0.54
   0   2  -2    5.51    1.03
   0   2  -2    5.61    0.73
   0   2   2    5.84    0.52
   1  -2   2   30.95    1.88
  -1  -2  -2   29.51    1.88
   1  -2   2   31.64    9.85
  -1  -2  -2   29.56    2.06
   1  -2   2   29.38    2.67
  -1  -2  -2   28.57    2.04
   1  -2   2   32.65   10.96
   1  -2   2   29.36    2.58
  -1  -2  -2   27.75    1.96
  -1  -2  -2   29.19    1.82
  -1  -2  -2   30.17    1.89
   1  -2   2   27.89    1.84
  -1  -2  -2   29.70    2.73
   1  -2   2   27.69    2.03
   1  -2   2   29.89    1.77
   1  -2   2   28.59    2.02
  -1  -2  -2   29.44    2.65
  -1  -2  -2   38.41   11.42
   1  -2   2   27.83    1.86
  -1  -2  -2   32.40    2.08
  -1  -2  -2   28.56    2.17
   1  -2   2   31.76    2.06
  -1  -2  -2   29.68    1.89
   1  -2   2   26.39    2.00
  -1  -2  -2   28.74    1.97
   1  -2   2   28.07    1.77
   1  -2   2   28.98    1.90
   1  -2   2   28.22    1.73
   1  -2   2   28.27    1.84
  -1  -2  -2   53.65   12.86
   1   2   2   28.54    1.98
  -1   2  -2   30.89    1.87
  -1   2  -2   27.96    1.90
  -1   2  -2   27.74    1.85
  -1   2  -2   25.74    1.69
   1   2   2   29.12    2.08
  -1   2  -2   32.02    2.72
[truncated: 1,743,928 more chars]
