# Supplementary material for: Enantioselective Photochemical Generation of a Short‐Lived, Twisted Cycloheptenone Isomer: Catalytic Formation, Detection, and Consecutive Chemistry
Source: Angew Chem Int Ed Engl. 2025 Apr 21;64(23):e202501433. doi: 10.1002/anie.202501433 (PMC12124355; doi:10.1002/anie.202501433)
Supplement: Supplementary file 5 — Supporting Information [file ANIE-64-e202501433-s005.cif]

####################################################################### 
# 
# This file contains crystal structure data downloaded from the 
# Cambridge Structural Database (CSD) hosted by the Cambridge 
# Crystallographic Data Centre (CCDC).
# 
# Full information about CCDC data access policies and citation 
# guidelines are available at http://www.ccdc.cam.ac.uk/access/V1 
# 
# Audit and citation data items may have been added by the CCDC. 
# Please retain this information to preserve the provenance of 
# this file and to allow appropriate attribution of the data. 
# 
#######################################################################

data_global
#==============================================================================

# 1. SUBMISSION DETAILS

# Name and address of author for X-ray correspondence

_publ_requested_journal          'Angewandte Chemie'
# Publication choise FI, CI or EI for Inorganic
#                    FM, CM or EM for Metal-organic
#                    FO, CO or EO for Organic
_publ_requested_category         ?
_publ_requested_coeditor_name    ?

_publ_contact_letter             
;
Date of submission: December 2024.
;

#===============================================================================

# 2. PROCESSING SUMMARY (JOURNAL OFFICE ONLY)

_journal_date_recd_electronic    ?

_journal_date_to_coeditor        ?
_journal_date_from_coeditor      ?
_journal_date_accepted           ?

_journal_date_printers_first     ?
_journal_date_printers_final     ?
_journal_date_proofs_out         ?
_journal_date_proofs_in          ?

_journal_coeditor_name           ?
_journal_coeditor_code           ?
_journal_coeditor_notes          
;
;

_journal_techeditor_code         ?
_journal_techeditor_notes        
;
;

_journal_coden_ASTM              ?
_journal_name_full               ?
_journal_year                    ?
_journal_volume                  ?
_journal_issue                   ?
_journal_page_first              ?
_journal_page_last               ?


_journal_suppl_publ_number       ?
_journal_suppl_publ_pages        ?

#===============================================================================

# 3. TITLE AND AUTHOR LIST

_publ_section_title              
;Enantioselective Photochemical Generation of a Short-Lived, Twisted 
Cycloheptenone Isomer: Catalytic Formation, Detection, and Consecutive Chemistry
;
_publ_section_title_footnote     
;
;

# The loop structure below should contain the names and adresses of all
# authors, in the required order of publication. Repeat as necessary.


_audit_contact_author_address    
;Catalysis Research Center
Technische Universit\"at M\"unchen
Ernst-Otto-Fischer-Str. 1
85747 Garching bei M\"unchen
Germany
;
_audit_contact_author_email      thomas.pickl@tum.de
_audit_contact_author_name       'Thomas Pickl'
_audit_contact_author_phone      '+49(0)89 289 54134'
_audit_creation_method           'PLATON <TABLE ACC> option'


loop_
_publ_author_name
_publ_author_address
_publ_author_email
_publ_author_phone
_publ_author_id_orcid
_publ_author_id_iucr
_publ_author_footnote
'Max Stierle'
;School of Natural Sciences, 
Department Chemie & Catalysis Research Center (CRC),
Technische Universit\"at M\"unchen,
Lichtenbergstrasse 4, 
85747 Garching,
Germany.
;
'' '' '' '' ''
'Constantin Jaschke'
;Department Chemie of Chemistry,
Ludwig-Maximilians-Universit\"at M\"unchen,
81377 M\"unchen,
Germany.
;
'' '' '' '' ''
'Daniel Grenda'
;Institut f\"ur Physikalische und Theoretische Chemie,
Universit\"at Regensburg,
93053 Regensburg,
Germany.
;
'' '' '' '' ''
'Martin Peschel'
;Department Chemie of Chemistry,
Ludwig-Maximilians-Universit\"at M\"unchen,
81377 M\"unchen,
Germany.
;
'' '' '' '' ''
'Thomas Pickl'
;School of Natural Sciences, 
Department Chemie & Catalysis Research Center (CRC),
Technische Universit\"at M\"unchen,
Lichtenbergstrasse 4, 
85747 Garching,
Germany.
;
thomas.pickl@tum.de '' '' '' ''
'Nikolas Gessner'
;Institut f\"ur Physikalische und Theoretische Chemie,
Universit\"at Regensburg,
93053 Regensburg,
Germany.
;
'' '' '' '' ''
'Patrick Nuernberger'
;Institut f\"ur Physikalische und Theoretische Chemie,
Universit\"at Regensburg,
93053 Regensburg,
Germany.
;
'' '' '' '' ''
'Benjamin P. Fingerhut'
;Department Chemie of Chemistry,
Ludwig-Maximilians-Universit\"at M\"unchen,
81377 M\"unchen,
Germany.
;
'' '' '' '' ''
'Christian Ochsenfeld'
;Department Chemie of Chemistry,
Ludwig-Maximilians-Universit\"at M\"unchen,
81377 M\"unchen,
Germany.
;
'' '' '' '' ''
'Regina de Vivie-Riedle'
;Department Chemie of Chemistry,
Ludwig-Maximilians-Universit\"at M\"unchen,
81377 M\"unchen,
Germany.
;
'' '' '' '' ''
'Thorsten Bach'
;School of Natural Sciences, 
Department Chemie & Catalysis Research Center (CRC),
Technische Universit\"at M\"unchen,
Lichtenbergstrasse 4, 
85747 Garching, .
Germany
;
thorsten.bach@ch.tum.de '' '' '' ''

loop_
_publ_contact_author_name
_publ_contact_author_address
_publ_contact_author_email
_publ_contact_author_phone
_publ_contact_author_id_orcid
_publ_contact_author_id_iucr
'Thorsten Bach'
;School of Natural Sciences, 
Department Chemie & Catalysis Research Center (CRC),
Technische Universit\"at M\"unchen,
Lichtenbergstrasse 4, 
85747 Garching, .
Germany
;
thorsten.bach@ch.tum.de '+49 (0)89 289 13330' '' ''

#===============================================================================

# 4. TEXT

_publ_section_synopsis           
;
 ?
;
_publ_section_abstract           
;
 ?
;

# Insert blank lines between paragraphs

_publ_section_comment            
;
;
_publ_section_exptl_prep         
;
 The crystal was fixed on the top of a kapton micro sampler with
 perfluorinated ether and transferred to the diffractometer.
;
_publ_section_exptl_refinement   
;
 Solution and refinements with the program APEX (Bruker 2021) 
 and SHELXL2017 (Sheldrick, 2017)in conjunction with SHELXLE (Huebschle, 2011).
 O-bound hydrogen atoms could be located in the difference Fourier maps
 and were allowed to refine freely.
 C-bound hydrogen atoms could also be located in the difference Fourier maps, 
 but for the refinement were calculated in ideal positions (riding model).
;

# Insert blank lines between references

_publ_section_references         
;
 Allen, F. H. (2004). ENCIFER. J. Appl. Cryst. 37, 335-338. 

 Bruker (2021). APEX suite of crystallographic software.
 APEX 4 Version 2021.10-0. Bruker AXS Inc., Madison, Wisconsin, USA.

 Bruker (2016). SADABS, Version 2016/2. Bruker AXS Inc., Madison,
 Wisconsin, USA.

 Bruker (2019). SAINT, Version 8.40B. Bruker AXS Inc., Madison,
 Wisconsin, USA.

 Flack, H.D. (1983). Acta Cryst. A39, 876-881.
 
 Huebschle, C. B.; Sheldrick, G. M.; Dittrich, B. (2011). SHELXLE. 
 J. Appl. Cryst., 44, (2011) 1281 - 1284.   

 Sheldrick, G. M. (2015). Acta Cryst. A71, 3-8.
 
 Sheldrick, G. M. (2018). SHELXL-2018/3. University of G\"ottingen, Germany.

 Spek, A. L. (2011). PLATON, A Multipurpose Crystallographic Tool, Utrecht
 University, Utrecht, The Netherlands.
  
 Spek, A.L. (2003). J. Appl. Cryst. 36, 7-13.
 
 Wilson, A.J.C. (1992). Ed. International Tables for Crystallography,
 Volume C, Kluwer Academic Publishers, Dordrecht, The Netherlands.
;

_publ_section_acknowledgements   
;
;
_publ_section_figure_captions    
; View of the title compound with the atom numbering scheme.
Displacement ellipsoids for non-H atoms are drawn at the 50% probability level.
;


#===============================================================================

data_mo_stima3_0m
_database_code_depnum_ccdc_archive 'CCDC 2409858'
loop_
_audit_author_name
_audit_author_address
'Thomas Pickl'
;Technical University of Munich
Germany
;
_audit_update_record             
;
2024-12-12 deposited with the CCDC.	2025-01-17 downloaded from the CCDC.
;

#===============================================================================

# 5. CHEMICAL DATA

_chemical_name_systematic        
;
;
_chemical_name_common            ?
_chemical_melting_point          ?
_chemical_formula_moiety         'C14 H18 O4'
# Ex: 'C12 H16 N2 O6, H2 O' and '(Cd 2+)3, (C6 N6 Cr 3-)2, 2(H2 O)'
_chemical_formula_structural     ?
_chemical_formula_sum            'C14 H18 O4'
_chemical_formula_iupac          ?
_chemical_formula_weight         250.28
_chemical_compound_source        'see text'

loop_
_atom_type_symbol
_atom_type_description
_atom_type_scat_dispersion_real
_atom_type_scat_dispersion_imag
_atom_type_scat_source
C C 0.0033 0.0016 ' International Tables Vol C Tables 4.2.6.8 and 6.1.1.4'
H H 0.0000 0.0000 ' International Tables Vol C Tables 4.2.6.8 and 6.1.1.4'
O O 0.0106 0.0060 ' International Tables Vol C Tables 4.2.6.8 and 6.1.1.4'

#===============================================================================

# 6. CRYSTAL DATA

_symmetry_cell_setting           orthorhombic
_symmetry_space_group_name_Hall  '-P 2ac 2ab'
_symmetry_space_group_name_H-M   'P b c a'
_symmetry_Int_Tables_number      61

loop_
_space_group_symop_id
_space_group_symop_operation_xyz
1 x,y,z
2 1/2-x,-y,1/2+z
3 1/2+x,1/2-y,-z
4 -x,1/2+y,1/2-z
5 -x,-y,-z
6 1/2+x,y,1/2-z
7 1/2-x,1/2+y,z
8 x,1/2-y,1/2+z

_cell_length_a                   8.5857(9)
_cell_length_b                   14.8387(16)
_cell_length_c                   19.523(2)
_cell_angle_alpha                90
_cell_angle_beta                 90
_cell_angle_gamma                90
_cell_volume                     2487.2(5)
_cell_formula_units_Z            8
_cell_measurement_temperature    100
_cell_measurement_reflns_used    9890
_cell_measurement_theta_min      2.9328
_cell_measurement_theta_max      26.3878
_cell_special_details            
;
;

_exptl_crystal_description       'clear block'
_exptl_crystal_colour            colorless

_exptl_crystal_size_max          0.590
_exptl_crystal_size_mid          0.430
_exptl_crystal_size_min          0.064
_exptl_crystal_size_rad          ?
_exptl_crystal_density_meas      ?
_exptl_crystal_density_diffrn    1.337
_exptl_crystal_density_method    'Not Measured'
_exptl_crystal_F_000             1072
_exptl_absorpt_coefficient_mu    0.097
_exptl_crystal_density_meas_temp ?

# Permitted for _exptl_absorpt_correction_type :
# analytical     'analytical from crystal shape'
#                Example: de Meulenaer&Tompa: ABST
# cylinder       'cylindrical'
# gaussian       'Gaussian from crystal shape'
#                Example: PLATON/ABSG
# integration    'integration from crystal shape'
# multi-scan     'symmetry-related measurements'
#                Example: SADABS, MULABS
# none           'no absorption corr. applied'
# numerical      'numerical from crystal shape'
# psi-scan       'psi-scan corrections'
#                Example: PLATON/ABSP
# refdelf        'refined from delta-F'
#                Example: SHELXA,
# sphere         'spherical'
#                Example: PLATON/ABSS
_exptl_absorpt_correction_type   multi-scan
_exptl_absorpt_process_details   'SADABS 2016/2, Bruker, 2016'
_exptl_absorpt_correction_T_min  0.6585
_exptl_absorpt_correction_T_max  0.7454

#===============================================================================

# 7. EXPERIMENTAL DATA

_exptl_special_details           
;
Diffractometer operator             T. Pickl
scanspeed                           1-10 s per frame
dx                                  47 mm
2444 frames measured in 12 data sets
phi-scans with delta_phi         = 0.5
omega-scans with delta_omega     = 0.5
shutterless mode
;
_diffrn_ambient_temperature      100
_diffrn_radiation_wavelength     0.71073
_diffrn_radiation_probe          x-ray
_diffrn_radiation_type           MoK\a
_diffrn_radiation_source         'TXS rotating anode'
_diffrn_radiation_monochromator  'Helios optic'

_diffrn_measurement_device       ' \k-geometry diffractometer '
_diffrn_measurement_device_type  ' Bruker D8 Venture '
_diffrn_measurement_method       ' phi- and omega-rotation '
_diffrn_detector                 ' Bruker Photon II CPAD '
_diffrn_detector_area_resol_mean ??

# number of measured reflections (redundant set)
_diffrn_reflns_number            90040
_diffrn_reflns_av_R_equivalents  0.0754
_diffrn_reflns_av_unetI/netI     0.0165
_diffrn_reflns_limit_h_min       -10
_diffrn_reflns_limit_h_max       10
_diffrn_reflns_limit_k_min       -18
_diffrn_reflns_limit_k_max       18
_diffrn_reflns_limit_l_min       -24
_diffrn_reflns_limit_l_max       24
_diffrn_reflns_theta_min         2.09
_diffrn_reflns_theta_max         26.40
_diffrn_reflns_theta_full        25.24
_diffrn_measured_fraction_theta_max 0.999
_diffrn_measured_fraction_theta_full 1.000
_diffrn_reflns_reduction_process 
;
;

# number of unique reflections
_reflns_number_total             2567
# number of observed reflections (> n sig(I))
_reflns_number_gt                2245
_reflns_threshold_expression     I>2\s(I)

_computing_data_collection       'APEX 4 Control Software (Bruker, 2021)'
_computing_cell_refinement       'SAINT (Bruker, 2019)'
_computing_data_reduction        'SAINT (Bruker, 2019)'
_computing_structure_solution    'SHELXT (Sheldrick, 2015)'
_computing_structure_refinement  
'SHELXL (Sheldrick, 2018), SHELXLE (Huebschle, 2011)'
_computing_molecular_graphics    'PLATON (Spek, 2011)'
_computing_publication_material  'PLATON (Spek, 2011), enCIFer (Allen, 2004)'

#===============================================================================

# 8. REFINEMENT DATA

_refine_special_details          
;
 Refinement on F^2^ for ALL reflections except those
 flagged by the user for potential systematic errors.
 Weighted R-factors wR and all goodnesses of fit S
 are based on F^2^, conventional R-factors R are based
 on F, with F set to zero for negative F^2^. The
 observed criterion of F^2^ > 2sigma(F^2^) is used only
 for calculating -R-factor-obs etc. and is not
 relevant to the choice of reflections for refinement.
 R-factors based on F^2^ are statistically about twice
 as large as those based on F, and R-factors based on
 ALL data will be even larger.
;
_refine_ls_structure_factor_coef Fsqd
_refine_ls_matrix_type           full
_refine_ls_weighting_scheme      calc
_refine_ls_weighting_details     
'W=1/[\S^2^(FO^2^)+(0.0351P)^2^+1.3056P] WHERE P=(FO^2^+2FC^2^)/3'
_atom_sites_solution_primary     iterative
_atom_sites_solution_secondary   difmap
_atom_sites_solution_hydrogens   mixed


# Permitted for _refine_ls_hydrogen_treatment :
# refall            - refined all H-atom parameters
# refxyz            - refined H-atom coordinates only
# refU              - refined H-atom U only
# noref             - no refinement of H-atom parameters
# constr            - H-atom parameters constrained
# hetero            - H-atom parameters constrained for H on C,
#                     all H-atom parameters refined for H on
#                     heteroatoms
# heteroxyz         - H-atom parameters constrained for H on C,
#                     refined H-atom coordinates only for H
#                     on heteroatoms
# heteroU           - H-atom parameters constrained for H on C,
#                     refined H-atom U's only for H on
#                     heteroatoms
# heteronoref       - H-atom parameters constrained for H on C,
#                     no refinement of H-atom parameters for
#                     H on heteroatoms
# hetero-mixed      - H-atom parameters constrained for H on C
#                     and some heteroatoms, all H-atom
#                     parameters refined for H on remaining
#                     heteroatoms.
# heteroxyz-mixed   - H-atom parameters constrained for H on C
#                     and some heteroatoms, refined H-atom
#                     coordinates only for H on remaining
#                     heteroatoms.
# heteroU-mixed     - H-atom parameters constrained for H on C
#                     and some heteroatoms, refined H-atom
#                     U's only for H on remaining heteroatoms
# heteronoref-mixed - H-atom parameters constrained for H on C
#                     and some heteroatoms, no refinement of
#                     H-atom parameters for H on remaining
#                     heteroatoms
# mixed   - some constrained, some independent
# undef   - H-atom parameters not defined
_refine_ls_hydrogen_treatment    mixed

_refine_ls_extinction_method     none
_refine_ls_abs_structure_details ?
_refine_ls_abs_structure_Flack   .
_refine_ls_number_reflns         2567
_refine_ls_number_parameters     168
_refine_ls_number_restraints     0
_refine_ls_number_constraints    ?
_refine_ls_R_factor_all          0.0449
_refine_ls_R_factor_gt           0.0384
_refine_ls_wR_factor_ref         0.0939
_refine_ls_wR_factor_gt          0.0911
_refine_ls_goodness_of_fit_ref   1.139
_refine_ls_restrained_S_all      1.139
_refine_ls_shift/su_max          0.000
_refine_ls_shift/su_mean         0.000
_refine_diff_density_max         0.293
_refine_diff_density_min         -0.229
_refine_diff_density_rms         0.041

#===============================================================================

# 9. ATOMIC COORDINATES AND DISPLACEMENT PARAMETERS

loop_
_atom_site_label
_atom_site_type_symbol
_atom_site_thermal_displace_type
_atom_site_fract_x
_atom_site_fract_y
_atom_site_fract_z
_atom_site_occupancy
_atom_site_U_iso_or_equiv
_atom_site_calc_flag
_atom_site_refinement_flags
_atom_site_disorder_assembly
_atom_site_disorder_group
O1 O Uani 0.63696(13) 0.17184(7) 0.40922(5) 1.000 0.0256(3) d . . .
O2 O Uani 0.52714(11) 0.29061(6) 0.46977(5) 1.000 0.0198(3) d . . .
O3 O Uani 0.35438(12) 0.39755(7) 0.49550(5) 1.000 0.0244(3) d . . .
O4 O Uani 0.31099(11) 0.31301(7) 0.28307(5) 1.000 0.0215(3) d . . .
C1 C Uani 0.62268(16) 0.26422(9) 0.40887(7) 1.000 0.0189(4) d . . .
C2 C Uani 0.77620(16) 0.31452(10) 0.41642(7) 1.000 0.0236(4) d . . .
C3 C Uani 0.76325(18) 0.41741(10) 0.42426(7) 1.000 0.0253(4) d . . .
C4 C Uani 0.69044(18) 0.46807(10) 0.36366(7) 1.000 0.0258(4) d . . .
C5 C Uani 0.51114(17) 0.46917(9) 0.36095(7) 1.000 0.0230(4) d . . .
C6 C Uani 0.43727(15) 0.37761(9) 0.37657(7) 1.000 0.0176(4) d . . .
C7 C Uani 0.43388(16) 0.35898(9) 0.45305(7) 1.000 0.0185(4) d . . .
C8 C Uani 0.26833(16) 0.35869(10) 0.34564(7) 1.000 0.0207(4) d . . .
C9 C Uani 0.16408(18) 0.43838(11) 0.33325(8) 1.000 0.0303(5) d . . .
C10 C Uani 0.20262(16) 0.28082(10) 0.38730(7) 1.000 0.0227(4) d . . .
C11 C Uani 0.28342(16) 0.20884(10) 0.36941(7) 1.000 0.0228(4) d . . .
C12 C Uani 0.39752(16) 0.23900(9) 0.31455(7) 1.000 0.0194(4) d . . .
C13 C Uani 0.44856(19) 0.17135(10) 0.26169(7) 1.000 0.0267(4) d . . .
C14 C Uani 0.52863(15) 0.29721(9) 0.34777(7) 1.000 0.0172(4) d . . .
H1 H Uiso 0.707(2) 0.1561(11) 0.4349(9) 1.000 0.0260 d U . .
H2A H Uiso 0.84124 0.30146 0.37574 1.000 0.0280 c RU . .
H2B H Uiso 0.83149 0.29033 0.45694 1.000 0.0280 c RU . .
H3A H Uiso 0.70069 0.43039 0.46570 1.000 0.0300 c RU . .
H3B H Uiso 0.86899 0.44191 0.43216 1.000 0.0300 c RU . .
H4A H Uiso 0.72948 0.44069 0.32073 1.000 0.0310 c RU . .
H4B H Uiso 0.72769 0.53119 0.36486 1.000 0.0310 c RU . .
H5A H Uiso 0.47201 0.51392 0.39440 1.000 0.0280 c RU . .
H5B H Uiso 0.47777 0.48886 0.31478 1.000 0.0280 c RU . .
H9A H Uiso 0.14075 0.46790 0.37696 1.000 0.0450 c RU . .
H9B H Uiso 0.06690 0.41805 0.31193 1.000 0.0450 c RU . .
H9C H Uiso 0.21662 0.48115 0.30277 1.000 0.0450 c RU . .
H10 H Uiso 0.12010 0.28345 0.41965 1.000 0.0270 c RU . .
H11 H Uiso 0.27234 0.14968 0.38737 1.000 0.0270 c RU . .
H13A H Uiso 0.50786 0.12315 0.28400 1.000 0.0400 c RU . .
H13B H Uiso 0.51431 0.20120 0.22749 1.000 0.0400 c RU . .
H13C H Uiso 0.35675 0.14564 0.23915 1.000 0.0400 c RU . .
H14 H Uiso 0.60128 0.31880 0.31125 1.000 0.0210 c RU . .

loop_
_atom_site_aniso_label
_atom_site_aniso_U_11
_atom_site_aniso_U_22
_atom_site_aniso_U_33
_atom_site_aniso_U_23
_atom_site_aniso_U_13
_atom_site_aniso_U_12
O1 0.0272(6) 0.0224(5) 0.0271(6) 0.0000(4) -0.0078(5) 0.0061(4)
O2 0.0209(5) 0.0252(5) 0.0134(5) 0.0018(4) 0.0005(4) 0.0026(4)
O3 0.0280(5) 0.0281(5) 0.0172(5) -0.0036(4) 0.0062(4) 0.0011(4)
O4 0.0233(5) 0.0282(5) 0.0131(5) 0.0006(4) -0.0024(4) 0.0020(4)
C1 0.0189(7) 0.0225(7) 0.0152(6) -0.0018(5) 0.0009(5) 0.0031(5)
C2 0.0175(7) 0.0329(8) 0.0205(7) -0.0027(6) -0.0011(5) 0.0011(6)
C3 0.0221(7) 0.0321(8) 0.0217(7) -0.0046(6) 0.0002(6) -0.0068(6)
C4 0.0293(8) 0.0250(7) 0.0230(7) -0.0015(6) 0.0031(6) -0.0086(6)
C5 0.0307(8) 0.0200(7) 0.0184(7) 0.0013(5) 0.0020(6) -0.0002(6)
C6 0.0182(7) 0.0203(7) 0.0143(6) 0.0004(5) 0.0008(5) 0.0017(5)
C7 0.0185(7) 0.0196(7) 0.0175(7) -0.0009(5) 0.0005(5) -0.0024(5)
C8 0.0191(7) 0.0289(7) 0.0140(6) 0.0003(5) -0.0003(5) 0.0028(6)
C9 0.0270(8) 0.0386(9) 0.0252(8) 0.0024(7) -0.0016(6) 0.0114(7)
C10 0.0152(6) 0.0359(8) 0.0170(7) 0.0023(6) -0.0012(5) -0.0045(6)
C11 0.0217(7) 0.0277(8) 0.0189(7) 0.0029(6) -0.0036(6) -0.0082(6)
C12 0.0205(7) 0.0213(7) 0.0164(7) 0.0007(5) -0.0019(5) -0.0015(6)
C13 0.0311(8) 0.0269(8) 0.0220(7) -0.0057(6) 0.0006(6) -0.0038(6)
C14 0.0175(6) 0.0191(7) 0.0149(6) -0.0004(5) 0.0006(5) -0.0006(5)

#===============================================================================

# 10. MOLECULAR GEOMETRY

_geom_special_details            
;
 Bond distances, angles etc. have been calculated using the
 rounded fractional coordinates. All su's are estimated
 from the variances of the (full) variance-covariance matrix.
 The cell esds are taken into account in the estimation of
 distances, angles and torsion angles
;

loop_
_geom_bond_atom_site_label_1
_geom_bond_atom_site_label_2
_geom_bond_distance
_geom_bond_site_symmetry_1
_geom_bond_site_symmetry_2
_geom_bond_publ_flag
O1 C1 1.3763(17) . . yes
O2 C1 1.4966(17) . . yes
O2 C7 1.3330(16) . . yes
O3 C7 1.2167(17) . . yes
O4 C8 1.4442(17) . . yes
O4 C12 1.4614(17) . . yes
O1 H1 0.817(17) . . no
C1 C14 1.5214(19) . . no
C1 C2 1.522(2) . . no
C2 C3 1.538(2) . . no
C3 C4 1.535(2) . . no
C4 C5 1.540(2) . . no
C5 C6 1.5301(19) . . no
C6 C7 1.5188(19) . . no
C6 C8 1.5960(19) . . no
C6 C14 1.5345(19) . . no
C8 C10 1.522(2) . . no
C8 C9 1.503(2) . . no
C10 C11 1.321(2) . . no
C11 C12 1.519(2) . . no
C12 C13 1.505(2) . . no
C12 C14 1.5601(19) . . no
C2 H2A 0.9900 . . no
C2 H2B 0.9900 . . no
C3 H3A 0.9900 . . no
C3 H3B 0.9900 . . no
C4 H4A 0.9900 . . no
C4 H4B 0.9900 . . no
C5 H5A 0.9900 . . no
C5 H5B 0.9900 . . no
C9 H9A 0.9800 . . no
C9 H9B 0.9800 . . no
C9 H9C 0.9800 . . no
C10 H10 0.9500 . . no
C11 H11 0.9500 . . no
C13 H13A 0.9800 . . no
C13 H13B 0.9800 . . no
C13 H13C 0.9800 . . no
C14 H14 1.0000 . . no

loop_
_geom_angle_atom_site_label_1
_geom_angle_atom_site_label_2
_geom_angle_atom_site_label_3
_geom_angle
_geom_angle_site_symmetry_1
_geom_angle_site_symmetry_2
_geom_angle_site_symmetry_3
_geom_angle_publ_flag
C1 O2 C7 109.50(10) . . . yes
C8 O4 C12 97.23(10) . . . yes
C1 O1 H1 110.7(12) . . . no
O1 C1 O2 107.79(10) . . . yes
O1 C1 C2 114.26(12) . . . yes
O2 C1 C2 105.63(10) . . . yes
O2 C1 C14 104.35(10) . . . yes
O1 C1 C14 111.82(11) . . . yes
C2 C1 C14 112.20(11) . . . no
C1 C2 C3 115.71(12) . . . no
C2 C3 C4 116.03(12) . . . no
C3 C4 C5 116.02(12) . . . no
C4 C5 C6 113.45(11) . . . no
C5 C6 C7 111.44(11) . . . no
C5 C6 C14 113.92(11) . . . no
C7 C6 C8 108.82(11) . . . no
C5 C6 C8 117.23(11) . . . no
C8 C6 C14 100.90(10) . . . no
C7 C6 C14 103.21(11) . . . no
O2 C7 O3 121.88(12) . . . yes
O2 C7 C6 111.58(11) . . . yes
O3 C7 C6 126.50(12) . . . yes
O4 C8 C6 99.91(10) . . . yes
O4 C8 C9 112.60(11) . . . yes
C6 C8 C9 117.63(12) . . . no
C6 C8 C10 105.57(11) . . . no
C9 C8 C10 117.57(12) . . . no
O4 C8 C10 100.94(11) . . . yes
C8 C10 C11 106.15(12) . . . no
C10 C11 C12 106.68(12) . . . no
O4 C12 C11 100.96(10) . . . yes
O4 C12 C13 111.16(11) . . . yes
C11 C12 C13 118.35(12) . . . no
C11 C12 C14 109.60(11) . . . no
C13 C12 C14 116.38(12) . . . no
O4 C12 C14 97.21(10) . . . yes
C1 C14 C12 122.06(11) . . . no
C6 C14 C12 102.35(10) . . . no
C1 C14 C6 103.54(11) . . . no
C1 C2 H2A 108.00 . . . no
C1 C2 H2B 108.00 . . . no
C3 C2 H2A 108.00 . . . no
C3 C2 H2B 108.00 . . . no
H2A C2 H2B 107.00 . . . no
C2 C3 H3A 108.00 . . . no
C2 C3 H3B 108.00 . . . no
C4 C3 H3A 108.00 . . . no
C4 C3 H3B 108.00 . . . no
H3A C3 H3B 107.00 . . . no
C3 C4 H4A 108.00 . . . no
C3 C4 H4B 108.00 . . . no
C5 C4 H4A 108.00 . . . no
C5 C4 H4B 108.00 . . . no
H4A C4 H4B 107.00 . . . no
C4 C5 H5A 109.00 . . . no
C4 C5 H5B 109.00 . . . no
C6 C5 H5A 109.00 . . . no
C6 C5 H5B 109.00 . . . no
H5A C5 H5B 108.00 . . . no
C8 C9 H9A 109.00 . . . no
C8 C9 H9B 109.00 . . . no
C8 C9 H9C 109.00 . . . no
H9A C9 H9B 109.00 . . . no
H9A C9 H9C 109.00 . . . no
H9B C9 H9C 109.00 . . . no
C8 C10 H10 127.00 . . . no
C11 C10 H10 127.00 . . . no
C10 C11 H11 127.00 . . . no
C12 C11 H11 127.00 . . . no
C12 C13 H13A 109.00 . . . no
C12 C13 H13B 109.00 . . . no
C12 C13 H13C 109.00 . . . no
H13A C13 H13B 109.00 . . . no
H13A C13 H13C 109.00 . . . no
H13B C13 H13C 109.00 . . . no
C1 C14 H14 109.00 . . . no
C6 C14 H14 109.00 . . . no
C12 C14 H14 109.00 . . . no

loop_
_geom_torsion_atom_site_label_1
_geom_torsion_atom_site_label_2
_geom_torsion_atom_site_label_3
_geom_torsion_atom_site_label_4
_geom_torsion
_geom_torsion_site_symmetry_1
_geom_torsion_site_symmetry_2
_geom_torsion_site_symmetry_3
_geom_torsion_site_symmetry_4
_geom_torsion_publ_flag
C7 O2 C1 O1 -142.36(11) . . . . no
C7 O2 C1 C2 95.10(12) . . . . no
C7 O2 C1 C14 -23.35(13) . . . . no
C1 O2 C7 C6 8.63(14) . . . . no
C1 O2 C7 O3 -173.58(12) . . . . no
C12 O4 C8 C9 -175.86(12) . . . . no
C12 O4 C8 C6 58.50(11) . . . . no
C8 O4 C12 C14 -63.16(11) . . . . no
C8 O4 C12 C11 48.48(11) . . . . no
C8 O4 C12 C13 174.89(11) . . . . no
C12 O4 C8 C10 -49.63(11) . . . . no
O1 C1 C2 C3 -173.50(11) . . . . no
O2 C1 C2 C3 -55.20(14) . . . . no
C14 C1 C2 C3 57.88(15) . . . . no
O1 C1 C14 C6 144.09(11) . . . . no
O1 C1 C14 C12 29.86(17) . . . . no
C2 C1 C14 C6 -86.02(13) . . . . no
O2 C1 C14 C6 27.86(12) . . . . no
O2 C1 C14 C12 -86.38(14) . . . . no
C2 C1 C14 C12 159.75(12) . . . . no
C1 C2 C3 C4 -62.21(16) . . . . no
C2 C3 C4 C5 81.94(16) . . . . no
C3 C4 C5 C6 -43.87(16) . . . . no
C4 C5 C6 C8 -154.66(11) . . . . no
C4 C5 C6 C7 79.06(14) . . . . no
C4 C5 C6 C14 -37.21(16) . . . . no
C14 C6 C7 O3 -168.23(13) . . . . no
C5 C6 C7 O3 69.11(18) . . . . no
C5 C6 C7 O2 -113.22(12) . . . . no
C7 C6 C8 C10 -33.84(14) . . . . no
C14 C6 C8 O4 -30.08(12) . . . . no
C14 C6 C8 C9 -152.21(12) . . . . no
C14 C6 C8 C10 74.31(12) . . . . no
C5 C6 C14 C1 98.22(13) . . . . no
C5 C6 C14 C12 -134.07(11) . . . . no
C7 C6 C14 C1 -22.77(13) . . . . no
C7 C6 C14 C12 104.94(11) . . . . no
C8 C6 C14 C1 -135.26(11) . . . . no
C8 C6 C14 C12 -7.55(12) . . . . no
C5 C6 C8 O4 94.21(13) . . . . no
C5 C6 C8 C9 -27.91(17) . . . . no
C5 C6 C8 C10 -161.39(12) . . . . no
C7 C6 C8 O4 -138.23(11) . . . . no
C7 C6 C8 C9 99.65(14) . . . . no
C8 C6 C7 O2 116.01(12) . . . . no
C8 C6 C7 O3 -61.66(18) . . . . no
C14 C6 C7 O2 9.44(14) . . . . no
C9 C8 C10 C11 156.04(13) . . . . no
O4 C8 C10 C11 33.19(14) . . . . no
C6 C8 C10 C11 -70.45(14) . . . . no
C8 C10 C11 C12 -1.90(15) . . . . no
C10 C11 C12 O4 -29.55(14) . . . . no
C10 C11 C12 C13 -151.03(13) . . . . no
C10 C11 C12 C14 72.26(14) . . . . no
O4 C12 C14 C1 157.13(12) . . . . no
O4 C12 C14 C6 42.29(12) . . . . no
C11 C12 C14 C1 52.74(16) . . . . no
C11 C12 C14 C6 -62.09(13) . . . . no
C13 C12 C14 C1 -84.91(16) . . . . no
C13 C12 C14 C6 160.25(11) . . . . no

loop_
_geom_hbond_atom_site_label_D
_geom_hbond_atom_site_label_H
_geom_hbond_atom_site_label_A
_geom_hbond_distance_DH
_geom_hbond_distance_HA
_geom_hbond_distance_DA
_geom_hbond_angle_DHA
_geom_hbond_site_symmetry_A
_geom_hbond_publ_flag
#
#D   H   A   D - H  H...A   D...A    D - H...A  symm(A)
#
O1 H1 O3 0.817(17) 2.020(17) 2.8293(15) 170.5(17) 3_556 yes
C2 H2B O2 0.9900 2.5100 3.4659(17) 162.00 3_556 yes
C3 H3A O2 0.9900 2.5600 2.9050(18) 101.00 . yes
C4 H4B O1 0.9900 2.5400 3.4828(19) 159.00 7_655 yes
C10 H10 O2 0.9500 2.5500 3.3436(17) 141.00 3_456 yes
C14 H14 O4 1.0000 2.5800 3.5294(17) 159.00 6_555 yes

# Loop Mechanism for Extra Tables(s)

#loop_
#_publ_manuscript_incl_extra_item
#'_geom_extra_tableA_col_1'
#'_geom_extra_tableA_col_2'
#'_geom_extra_tableA_col_3'
#'_geom_extra_table_head_A'
#'_geom_table_footnote_A'
#'_geom_extra_tableB_col_1'
#'_geom_extra_tableB_col_2'
#'_geom_extra_tableB_col_3'
#'_geom_extra_table_head_B'
#'_geom_table_footnote_B'


#
#loop_
#_geom_extra_tableA_col_1
#_geom_extra_tableA_col_2
#_geom_extra_tableA_col_3
# ? ? ?


#
#loop_
#_geom_extra_tableB_col_1
#_geom_extra_tableB_col_2
#_geom_extra_tableB_col_3
# ? ? ?


#
#_geom_table_footnote_A
#;
# ?
#;


#
#_geom_table_footnote_B
#;
# ?
#;


#
#_geom_table_footnote_A
#;
# ?
#;


#
#_geom_table_footnote_B
#;
# ?
#;

_shelx_res_file                  
;
TITL mo_StiMa3_0m_a.res in Pbca
    mo_StiMa3_0m.res
    created by SHELXL-2019/1 at 18:31:18 on 13-Mar-2023
CELL 0.71073 8.5857 14.8387 19.5229 90.000 90.000 90.000
ZERR 8.00 0.0009 0.0016 0.0020 0.000 0.000 0.000
LATT 1
SYMM x+1/2, -y+1/2, -z
SYMM -x, y+1/2, -z+1/2
SYMM -x+1/2, -y, z+1/2
SFAC C H O
UNIT 112 144 32
LIST 4 ! automatically inserted. Change 6 to 4 for CHECKCIF!!
TEMP -173.150
ACTA
L.S. 4
FMAP 2
PLAN -4 0 0.00
HTAB
BOND $H
CONF
WGHT    0.035100    1.305600
FVAR       0.48512
C1    1    0.622682    0.264217    0.408867    11.00000    0.01888    0.02251 =
         0.01524   -0.00182    0.00091    0.00307
C2    1    0.776198    0.314519    0.416416    11.00000    0.01754    0.03286 =
         0.02047   -0.00270   -0.00112    0.00111
AFIX  23
H2A   2    0.841243    0.301461    0.375738    11.00000   -1.20000
H2B   2    0.831492    0.290330    0.456939    11.00000   -1.20000
AFIX   0
C3    1    0.763250    0.417410    0.424263    11.00000    0.02210    0.03211 =
         0.02166   -0.00457    0.00020   -0.00679
AFIX  23
H3A   2    0.700689    0.430389    0.465702    11.00000   -1.20000
H3B   2    0.868991    0.441908    0.432156    11.00000   -1.20000
AFIX   0
C4    1    0.690438    0.468074    0.363663    11.00000    0.02932    0.02500 =
         0.02299   -0.00154    0.00314   -0.00863
AFIX  23
H4A   2    0.729484    0.440688    0.320729    11.00000   -1.20000
H4B   2    0.727687    0.531195    0.364859    11.00000   -1.20000
AFIX   0
C5    1    0.511137    0.469168    0.360954    11.00000    0.03074    0.02001 =
         0.01843    0.00132    0.00197   -0.00023
AFIX  23
H5A   2    0.472008    0.513921    0.394396    11.00000   -1.20000
H5B   2    0.477770    0.488859    0.314779    11.00000   -1.20000
AFIX   0
C6    1    0.437267    0.377608    0.376570    11.00000    0.01825    0.02025 =
         0.01431    0.00040    0.00077    0.00171
C7    1    0.433876    0.358983    0.453046    11.00000    0.01854    0.01964 =
         0.01754   -0.00095    0.00051   -0.00235
C8    1    0.268330    0.358685    0.345643    11.00000    0.01907    0.02888 =
         0.01397    0.00031   -0.00028    0.00278
C9    1    0.164085    0.438379    0.333250    11.00000    0.02697    0.03859 =
         0.02521    0.00245   -0.00161    0.01145
AFIX 137
H9A   2    0.140753    0.467903    0.376965    11.00000   -1.50000
H9B   2    0.066897    0.418055    0.311934    11.00000   -1.50000
H9C   2    0.216618    0.481154    0.302770    11.00000   -1.50000
AFIX   0
C10   1    0.202624    0.280822    0.387298    11.00000    0.01516    0.03595 =
         0.01697    0.00228   -0.00120   -0.00450
AFIX  43
H10   2    0.120104    0.283453    0.419654    11.00000   -1.20000
AFIX   0
C11   1    0.283422    0.208838    0.369413    11.00000    0.02168    0.02771 =
         0.01893    0.00293   -0.00360   -0.00821
AFIX  43
H11   2    0.272337    0.149683    0.387373    11.00000   -1.20000
AFIX   0
C12   1    0.397520    0.239002    0.314548    11.00000    0.02053    0.02128 =
         0.01639    0.00068   -0.00191   -0.00150
C13   1    0.448560    0.171347    0.261688    11.00000    0.03106    0.02689 =
         0.02203   -0.00571    0.00064   -0.00379
AFIX 137
H13A  2    0.507857    0.123149    0.283997    11.00000   -1.50000
H13B  2    0.514306    0.201195    0.227495    11.00000   -1.50000
H13C  2    0.356754    0.145642    0.239149    11.00000   -1.50000
AFIX   0
C14   1    0.528627    0.297213    0.347773    11.00000    0.01755    0.01905 =
         0.01493   -0.00036    0.00063   -0.00061
AFIX  13
H14   2    0.601276    0.318804    0.311254    11.00000   -1.20000
REM #####
REM #####
REM #####
AFIX   0
H1    2    0.707331    0.156126    0.434923    11.00000   -1.50000
O1    3    0.636964    0.171842    0.409224    11.00000    0.02723    0.02244 =
         0.02715   -0.00005   -0.00783    0.00612
O2    3    0.527137    0.290605    0.469769    11.00000    0.02091    0.02517 =
         0.01335    0.00178    0.00052    0.00265
O3    3    0.354379    0.397549    0.495498    11.00000    0.02802    0.02811 =
         0.01721   -0.00363    0.00619    0.00112
O4    3    0.310986    0.313012    0.283068    11.00000    0.02327    0.02821 =
         0.01312    0.00062   -0.00245    0.00197
HKLF 4 1 1 0 0 0 1 0 0 0 1


REM  mo_StiMa3_0m_a.res in Pbca
REM wR2 = 0.0939, GooF = S = 1.139, Restrained GooF = 1.139 for all data
REM R1 = 0.0384 for 2245 Fo > 4sig(Fo) and 0.0449 for all 2567 data
REM 168 parameters refined using 0 restraints

END

WGHT      0.0353      1.3320

REM Instructions for potential hydrogen bonds
EQIV $1 x+1/2, -y+1/2, -z+1
HTAB C2 O2_$1
EQIV $2 x-1/2, -y+1/2, -z+1
HTAB C10 O2_$2
EQIV $3 x+1/2, y, -z+1/2
HTAB C14 O4_$3
HTAB O1 O3_$1

REM Highest difference peak  0.293,  deepest hole -0.229,  1-sigma level  0.041
Q1    1   0.4870  0.3414  0.3607  11.00000  0.05    0.29
Q2    1   0.4746  0.2626  0.3342  11.00000  0.05    0.25
Q3    1   0.5719  0.2783  0.3761  11.00000  0.05    0.25
Q4    1   0.3590  0.3699  0.3630  11.00000  0.05    0.24
;
_shelx_res_checksum              68865
_shelx_hkl_file                  
;
   1   0   0    0.90    0.50
   1   0   0   -0.10    0.60
   1   0   0    2.40    1.30
   1   0   0    0.40    0.50
   1   0   0    0.60    0.30
   1   0   0   -0.10    0.30
   1   0   0    0.60    0.30
  -1   0   0    0.60    1.10
  -1   0   0    0.00    0.30
  -1   0   0    0.20    0.20
  -1   0   0    0.70    0.40
  -1   0   0   -0.10    0.50
  -1   0   0    0.20    0.40
  -2   0   0 1387.56   50.59
  -2   0   0 1301.17   48.80
  -2   0   0 1361.66   47.90
  -2   0   0 1367.56   49.40
  -2   0   0 1300.37   48.20
   2   0   0 1354.26   50.59
  -2   0   0 1325.37   48.30
  -2   0   0 1356.46   49.00
  -3   0   0   -0.80    3.00
  -3   0   0    1.30    0.70
  -3   0   0    0.10    0.80
  -3   0   0   -0.20    0.50
  -3   0   0   -0.10    0.80
  -3   0   0   -0.10    1.00
  -3   0   0    1.80    1.10
  -3   0   0    0.60    1.90
   3   0   0    0.30    0.80
   3   0   0    0.10    3.60
  -4   0   0  452.15   21.10
  -4   0   0  487.75   23.80
  -4   0   0  463.15   19.20
  -4   0   0  473.65   20.20
  -4   0   0  482.05   19.60
  -4   0   0  472.25   19.20
  -4   0   0  502.95   18.10
  -4   0   0  489.85   18.20
   4   0   0  478.05   18.20
  -4   0   0  487.55   21.40
   4   0   0  498.05   25.10
  -5   0   0   -2.20    5.00
  -5   0   0    3.60    1.80
  -5   0   0    0.20    2.10
  -5   0   0    1.20    1.00
  -5   0   0    1.60    0.90
   5   0   0    5.80    8.20
  -5   0   0   -2.90    2.20
  -5   0   0    2.10    1.60
   5   0   0    2.30    1.40
  -5   0   0    0.90    1.60
  -5   0   0    0.30    1.80
  -6   0   0  139.79    8.70
  -6   0   0  134.59    6.50
  -6   0   0  113.89    8.00
  -6   0   0  130.39    7.90
  -6   0   0  136.59    6.30
  -6   0   0  149.59   16.80
  -6   0   0  130.09   10.30
  -6   0   0  130.99    7.70
  -6   0   0  129.29    7.10
  -7   0   0   -0.80    2.00
  -7   0   0    2.10    1.40
  -7   0   0    2.90    2.20
  -7   0   0    3.00    2.70
  -7   0   0    2.60    2.20
  -7   0   0    0.90    4.40
  -7   0   0    0.30   10.70
  -7   0   0    1.20    1.00
  -7   0   0    2.20    4.20
  -8   0   0   17.20   13.00
  -8   0   0   10.70    4.50
  -8   0   0   25.70    7.20
  -8   0   0   16.40    3.40
  -8   0   0   13.00    6.50
  -9   0   0    1.30    4.90
  -9   0   0    7.00    6.50
  -9   0   0   -1.30    1.50
  -9   0   0   -0.20    1.90
  -9   0   0   -2.20    2.80
  -9   0   0   -0.90    1.10
  -9   0   0   -9.40   17.60
  -9   0   0    1.10    2.40
 -10   0   0    7.50    3.50
 -10   0   0   11.30    3.90
 -10   0   0    4.80    7.80
 -10   0   0    4.90    1.70
 -10   0   0    0.60   23.00
 -10   0   0    6.20    2.40
 -10   0   0    5.80    3.80
 -10   0   0    9.80    6.00
  -1   1   0    0.30    0.40
   1   1   0   -1.10    0.70
   1  -1   0    0.40    0.50
  -1  -1   0   -0.20    0.40
   1   1   0    0.20    0.90
  -1   1   0    1.30    0.80
  -1  -1   0   -0.10    0.80
   1   1   0    1.50    1.00
  -1  -1   0   -0.70    0.70
   1  -1   0   -0.10    0.20
  -1  -1   0   -0.10    1.10
  -1  -1   0    1.80    0.80
  -1  -1   0    0.20    0.40
  -1   1   0    0.80    0.50
  -1   1   0    0.40    0.30
   1   1   0    0.40    0.20
  -1   1   0    1.00    1.70
   1  -1   0    0.10    0.60
   1   1   0    0.20    0.50
  -1  -1   0    0.10    0.50
  -2  -1   0  441.06   15.00
  -2  -1   0  405.66   15.60
   2  -1   0  424.56   16.70
  -2   1   0  409.96   17.00
   2  -1   0  400.96   17.20
  -2  -1   0  378.96   16.60
  -2  -1   0  403.26   15.70
   2   1   0  444.46   15.20
  -2   1   0  403.06   15.30
  -2   1   0  427.76   16.40
  -2   1   0  389.46   18.50
   2   1   0  413.26   17.40
   2   1   0  434.66   16.80
  -2   1   0  441.26   15.40
   2   1   0  406.36   15.70
   2  -1   0  407.16   15.40
  -2  -1   0  404.16   17.10
   2  -1   0  412.56   19.00
   2  -1   0  433.46   15.40
  -2  -1   0  421.96   17.70
  -2  -1   0  416.36   17.20
  -3  -1   0    1.00    2.50
   3   1   0    0.50    1.60
   3   1   0    0.60    0.80
   3   1   0    0.40    0.70
  -3  -1   0   -0.40    1.10
  -3  -1   0   -0.70    0.90
  -3   1   0    4.60    3.70
  -3   1   0    0.50    0.50
  -3   1   0    0.00    0.90
  -3   1   0    1.20    1.00
   3  -1   0    5.50    4.20
   3  -1   0   -0.20    1.40
  -3   1   0    1.90    1.80
   3   1   0   -1.10    3.50
  -3  -1   0   -0.90    1.10
  -3  -1   0   -1.10    1.60
  -3  -1   0   -1.80    2.10
   3  -1   0    1.10    1.30
   3  -1   0    1.00    0.80
  -3   1   0    0.90    1.10
  -3   1   0    0.70    0.80
  -3  -1   0    0.30    0.50
  -3  -1   0   -1.70    1.10
  -3  -1   0   -0.10    0.90
   3  -1   0    0.30    0.50
  -4  -1   0  190.18    9.50
  -4  -1   0  193.28    7.60
  -4  -1   0  159.68   10.50
  -4  -1   0  179.88    7.90
  -4  -1   0  183.48    8.70
  -4  -1   0  183.28    8.80
  -4   1   0  182.38   10.80
  -4   1   0  182.58   16.50
  -4  -1   0  172.38    9.70
   4   1   0  189.58    7.70
  -4  -1   0  175.38   12.40
  -4   1   0  201.18    8.70
  -4   1   0  176.18    7.70
   4  -1   0  189.38    8.10
   4   1   0  167.88   13.80
   4  -1   0  181.28    8.00
  -4   1   0  183.98    9.00
  -4  -1   0  169.58    9.90
  -4   1   0  193.68    9.90
   4  -1   0  172.58   10.30
   4  -1   0  157.48   15.00
   4   1   0  180.88    8.50
  -4   1   0  178.98    8.80
  -4  -1   0  181.78    8.80
  -4   1   0  183.68    9.60
   4  -1   0  190.88   10.70
   4   1   0  190.98   10.60
  -5  -1   0    1.40    1.40
  -5  -1   0   -0.60    1.70
  -5  -1   0    1.40    2.20
   5   1   0   -4.60    7.20
  -5   1   0   -0.30    1.60
   5   1   0    0.90    1.30
  -5   1   0    2.20    1.80
  -5  -1   0    0.70    1.50
   5  -1   0   -1.10    1.30
  -5  -1   0    4.70    3.70
  -5   1   0    0.70    5.60
  -5   1   0    2.40    1.90
  -5   1   0   -0.40    0.70
  -5   1   0    0.10    1.00
  -5  -1   0    0.90    1.80
  -5  -1   0    0.30    2.70
  -5   1   0    2.40    2.90
   5  -1   0   13.80    8.70
  -5  -1   0   -0.50    1.20
  -5   1   0   -0.20    1.50
  -5  -1   0    0.50    0.70
  -6  -1   0  322.57   14.80
  -6  -1   0  330.57   13.50
  -6  -1   0  321.47   15.80
  -6  -1   0  329.47   13.30
  -6   1   0  295.67   15.60
  -6   1   0  306.27   16.50
  -6  -1   0  326.97   13.00
  -6   1   0  337.77   13.10
  -6   1   0  327.47   13.30
  -6   1   0  340.97   15.60
  -6   1   0  309.27   17.50
  -6   1   0  362.96   25.20
  -6  -1   0  282.67   17.00
  -6  -1   0  344.97   19.40
  -6  -1   0  307.37   14.50
  -6  -1   0  344.27   14.00
  -6  -1   0  342.37   14.70
  -6   1   0  328.57   15.20
  -6   1   0  328.17   15.00
  -7  -1   0   -1.10    1.20
  -7  -1   0   -4.90    4.70
  -7  -1   0    0.00    3.60
  -7   1   0    2.80    2.30
  -7   1   0   -0.60    4.10
  -7  -1   0    1.60   10.80
  -7  -1   0    0.20    0.90
  -7  -1   0    3.10    2.60
  -7  -1   0    1.00    2.00
  -7   1   0   -1.70    2.30
  -7   1   0    2.30    1.10
  -7   1   0   -2.30    1.30
  -7   1   0   -0.50    1.20
  -7  -1   0    2.20    1.40
  -7  -1   0   -0.40    1.60
  -7   1   0   11.30   11.40
  -7   1   0    3.40    3.50
  -8  -1   0  601.14   26.00
  -8  -1   0  616.34   23.10
  -8   1   0  595.54   22.90
  -8  -1   0  600.84   25.40
  -8  -1   0  599.34   23.20
  -8   1   0  617.44   23.70
  -8  -1   0  518.55   30.30
  -8   1   0  659.23   41.20
  -8  -1   0  702.23   40.50
  -8  -1   0  597.54   25.70
  -8   1   0  578.04   27.40
  -8   1   0  594.44   25.70
  -8   1   0  589.44   25.10
  -8   1   0  533.95   31.90
  -8   1   0  597.14   31.50
  -8  -1   0  617.84   29.60
  -9   1   0   -1.20    1.10
  -9  -1   0  -20.50   17.50
  -9   1   0    1.30    6.50
  -9   1   0    4.40    2.60
  -9  -1   0    1.80    2.70
  -9   1   0   -1.20   19.00
  -9   1   0   -5.70    2.70
  -9   1   0    5.40    5.10
  -9  -1   0    2.40    2.70
  -9   1   0   -2.00    2.10
  -9  -1   0    3.00    2.80
  -9  -1   0    4.40    4.60
  -9  -1   0   -4.70    6.20
  -9  -1   0   -0.40    1.10
  -9   1   0   -2.30    1.60
  -9  -1   0    0.60    1.60
 -10   1   0   80.89    5.10
 -10   1   0   83.19    6.40
 -10  -1   0   79.49    7.80
 -10   1   0   91.69    7.80
 -10   1   0   74.89    8.00
 -10  -1   0   37.50   32.70
 -10  -1   0   91.19    4.90
 -10   1   0   85.29   14.30
 -10   1   0  104.69   27.50
 -10   1   0   90.49    7.90
 -10   1   0  101.29   12.30
 -10  -1   0   87.19    8.10
 -10  -1   0   79.09    7.60
 -10  -1   0   97.19    7.80
 -10  -1   0   78.79   11.00
 -10  -1   0   76.79   12.80
  -1   2   0    2.50    1.50
  -1  -2   0   -1.40    0.80
   1  -2   0    1.20    0.50
   1  -2   0    1.10    0.80
   1   2   0    1.40    0.90
  -1   2   0    0.80    0.70
  -1  -2   0    0.90    0.80
   1  -2   0   -0.70    0.60
   1   2   0    0.60    1.70
   1   2   0    1.20    0.90
   1  -2   0    0.80    1.00
   1  -2   0   -1.10    1.20
  -1  -2   0    1.30    1.80
  -1  -2   0    0.50    1.80
  -1  -2   0    0.10    1.70
  -1   2   0    2.50    1.50
  -1  -2   0    0.10    0.40
   1   2   0    1.10    1.60
  -1   2   0    2.10    0.70
   1  -2   0    1.00    1.30
  -1   2   0    0.30    2.70
   1   2   0    0.90    0.50
   1  -2   0    0.20    2.60
  -1  -2   0   -1.30    1.40
   2  -2   0   35.80    3.90
   2   2   0   32.00    3.30
  -2  -2   0   33.30    3.00
  -2   2   0   36.70    3.10
  -2   2   0   40.40    5.60
   2   2   0   28.00    4.00
  -2  -2   0   37.70    1.50
   2  -2   0   37.80    6.10
  -2  -2   0   30.50    3.30
   2  -2   0   27.70    2.90
   2  -2   0   35.10    2.30
  -2  -2   0   33.70    2.20
  -2   2   0   38.50    2.30
   2   2   0   30.10    4.30
   2   2   0   30.70    2.30
   2   2   0   35.10    2.60
  -2  -2   0   31.20    3.90
  -2  -2   0   32.20    2.30
  -2  -2   0   30.90    2.50
  -2   2   0   32.10    3.80
  -2   2   0   35.00    2.00
  -2  -2   0   33.90    3.90
   2  -2   0   30.70    2.00
  -3  -2   0    0.40    1.70
   3   2   0    0.60    1.00
  -3   2   0    0.10    0.60
   3  -2   0    0.80    1.20
   3   2   0    4.80    3.90
  -3  -2   0    0.90    1.00
   3  -2   0   -0.30    1.00
  -3  -2   0    0.30    0.50
  -3  -2   0    0.10    2.40
  -3  -2   0    0.90    2.60
  -3  -2   0    0.20    1.20
  -3   2   0   -0.60    1.50
  -3   2   0    0.10    0.90
  -3   2   0    0.70    1.30
   3   2   0    0.00    1.80
   3  -2   0    1.60    1.40
  -3   2   0    4.20    4.30
  -3  -2   0   -1.80    1.90
   3  -2   0    0.20    0.60
   3   2   0    0.60    0.70
  -3  -2   0    0.50    1.10
   3  -2   0   -1.40    4.50
  -4  -2   0    7.30    2.30
   4  -2   0    4.80    2.70
  -4   2   0   13.50    3.60
  -4  -2   0    1.50    3.40
   4  -2   0    6.20    1.40
  -4   2   0    7.90    1.60
  -4   2   0   10.40    2.50
  -4  -2   0   10.40    5.50
  -4  -2   0    9.20    4.40
   4  -2   0    5.50    1.80
   4  -2   0    5.90    2.60
  -4   2   0   20.20    6.70
  -4   2   0    5.50    1.20
  -4  -2   0    4.70    4.40
  -4  -2   0   11.10    2.40
  -4   2   0    8.60    2.60
   4   2   0    6.90    2.00
   4  -2   0   13.80    7.60
  -4  -2   0    9.40    2.50
   4   2   0    6.50    3.50
   5   2   0    3.10    2.80
  -5   2   0    2.40    2.20
  -5  -2   0    3.10    2.70
  -5   2   0   -0.60    1.20
  -5  -2   0    0.30    1.20
  -5   2   0    2.20    6.10
   5  -2   0   -2.00    2.20
   5  -2   0    0.80    1.40
   5  -2   0    0.20    0.80
  -5  -2   0    1.20    1.50
   5   2   0   -0.70    1.10
   5  -2   0   14.70    9.30
  -5  -2   0    7.20    3.50
  -5   2   0    1.50    1.10
  -5  -2   0    1.40    2.10
  -5   2   0   -0.70    1.70
  -5  -2   0    0.30    1.70
  -5  -2   0   -1.90    1.50
  -5   2   0    0.90    0.80
  -5  -2   0   -0.50    0.70
  -5  -2   0    4.00    5.10
  -5  -2   0   -0.10    2.00
   5  -2   0    0.70    2.30
  -5  -2   0    1.00    0.90
  -6  -2   0   58.49    6.30
  -6   2   0   66.79    6.60
  -6   2   0   73.99   13.90
  -6  -2   0   63.19    5.10
  -6  -2   0   67.59    4.20
  -6  -2   0   71.59    3.90
  -6  -2   0   93.39   12.00
  -6  -2   0   66.59    5.10
   6  -2   0   90.99   17.90
   6  -2   0   57.49    4.70
   6  -2   0   72.19    7.30
  -6   2   0   69.29    4.50
  -6   2   0   70.09    5.50
  -6  -2   0   69.39    4.90
  -6  -2   0   70.09    9.70
  -6  -2   0   67.49    5.10
  -6  -2   0   63.09    5.50
  -6   2   0   58.59    7.50
  -6  -2   0   70.59    7.80
  -7   2   0    0.50    1.60
  -7  -2   0   -0.10    1.90
  -7  -2   0    0.30    3.10
  -7   2   0   -0.90    0.90
  -7  -2   0    2.80    2.30
  -7  -2   0   -0.50    9.80
  -7   2   0    2.80    3.90
  -7  -2   0   -3.40    4.30
  -7  -2   0   -0.60    0.80
  -7  -2   0   -1.50    3.80
  -7   2   0   -1.00    1.40
  -7  -2   0    1.10    1.20
  -7   2   0   14.90   11.50
  -7  -2   0   -0.70    2.20
  -7   2   0    0.30    2.70
  -7   2   0   -3.00    2.40
  -8   2   0   22.00   15.20
  -8   2   0    8.20    4.10
  -8  -2   0   22.80   13.90
  -8   2   0   20.90    2.60
  -8   2   0   28.30    7.10
  -8   2   0   14.50    3.40
  -8   2   0   15.00    3.80
  -9  -2   0   -1.80    1.00
  -9   2   0  -28.30   17.10
  -9  -2   0    1.60    2.10
  -9   2   0    2.80    2.50
  -9   2   0    4.20    3.30
  -9   2   0   -1.80    1.40
  -9  -2   0   10.90   17.60
  -9  -2   0   -0.30    1.50
  -9  -2   0    5.50    3.20
  -9  -2   0    7.10    5.00
  -9   2   0    1.90    5.00
  -9  -2   0    2.50    3.10
  -9   2   0   -1.40    2.60
  -9  -2   0   -4.70    6.60
  -9   2   0    9.20    6.70
  -9   2   0   -1.20    1.60
 -10  -2   0   27.20   10.10
 -10  -2   0   34.80    3.00
 -10  -2   0   42.60    6.30
 -10  -2   0   40.30    6.40
 -10  -2   0   42.70    4.30
 -10   2   0   35.50    4.60
 -10   2   0   26.40    6.00
 -10   2   0   46.60    6.00
 -10   2   0   27.50    3.50
 -10   2   0   43.00    9.20
 -10  -2   0   36.70    5.00
 -10   2   0   44.80    5.90
 -10   2   0   23.00   25.40
 -10  -2   0   20.30   22.60
 -10  -2   0   42.50   10.10
 -10   2   0   44.40   10.90
   0   3   0    4.60    2.40
   0   3   0    0.70    1.20
   0   3   0    0.60    0.70
   0   3   0    2.90    1.60
   0  -3   0    0.10    0.60
   0   3   0    1.30    2.10
   0  -3   0    6.50    4.70
   0   3   0    1.60    0.60
   0  -3   0    0.30    0.70
   0   3   0    1.50    0.80
   0   3   0   -0.20    0.70
   0  -3   0   -0.90    1.30
   0  -3   0    0.60    1.30
   0  -3   0   -1.40    1.50
   0   3   0   -1.40    1.40
   0  -3   0    4.00    2.80
   0  -3   0    1.90    1.00
   0  -3   0    0.30    0.60
  -1  -3   0   -2.40    1.30
   1  -3   0    0.50    0.70
  -1  -3   0   -0.50    0.70
   1   3   0    0.20    1.30
   1   3   0    0.50    1.90
  -1   3   0    2.90    2.50
   1   3   0   -1.10    0.70
  -1   3   0    1.00    3.00
  -1  -3   0   -0.90    0.70
   1  -3   0   -0.30    1.20
   1   3   0   -1.60    1.50
  -1  -3   0    2.20    1.90
  -1  -3   0   -0.50    1.30
  -1   3   0    3.00    1.00
   1   3   0   -0.90    0.60
  -1  -3   0    0.80    0.90
   1  -3   0    1.20    0.90
  -1  -3   0    1.60    2.00
   1  -3   0    0.00    1.90
   1   3   0    0.10    1.00
  -1   3   0   -1.90    1.00
   1  -3   0   -0.60    3.00
   1  -3   0   -0.60    0.60
   1  -3   0   -0.50    1.30
  -1   3   0   -0.60    0.50
   1   3   0    0.30    0.30
  -1   3   0    2.70    2.10
  -1   3   0    0.80    0.70
  -2  -3   0  561.74   21.20
   2  -3   0  577.04   21.00
   2  -3   0  576.04   25.00
  -2   3   0  610.94   21.00
  -2  -3   0  559.84   23.50
  -2   3   0  589.54   21.10
  -2   3   0  551.44   20.90
   2   3   0  561.74   21.30
  -2   3   0  627.04   26.00
   2   3   0  578.04   22.60
  -2  -3   0  586.14   20.90
  -2  -3   0  550.94   22.20
   2  -3   0  552.74   22.60
  -2  -3   0  565.14   24.60
  -2   3   0  581.84   22.60
   2   3   0  588.14   25.70
  -2  -3   0  580.84   22.40
  -2  -3   0  582.44   24.50
   2   3   0  546.35   23.70
   2   3   0  560.74   21.50
  -2  -3   0  586.94   20.80
   2  -3   0  558.04   21.00
   2  -3   0  528.85   25.70
  -2   3   0  495.15   22.20
  -3  -3   0    1.60    2.10
   3   3   0    0.50    2.90
  -3  -3   0   -0.60    2.30
   3  -3   0   -1.30    5.40
  -3   3   0    2.00    2.70
  -3   3   0    0.80    0.80
  -3   3   0   -0.50    0.90
   3  -3   0    1.40    1.50
  -3  -3   0   -1.80    1.10
   3   3   0   -1.00    2.40
  -3  -3   0   -1.40    2.30
   3  -3   0   -0.10    1.20
  -3   3   0    0.80    1.80
   3   3   0   -0.60    1.10
  -3   3   0    1.40    1.10
   3   3   0   -1.70    1.40
  -3   3   0   -0.30    2.30
   3   3   0   -2.40    2.40
  -3   3   0   -3.30    4.50
   3  -3   0   -0.60    0.60
  -3  -3   0    1.40    1.00
   3  -3   0    0.50    1.70
  -4  -3   0  589.74   20.90
  -4   3   0  568.74   26.20
  -4  -3   0  540.25   22.60
   4   3   0  554.14   22.50
  -4  -3   0  558.54   25.10
  -4   3   0  578.34   22.90
  -4   3   0  596.04   21.90
   4  -3   0  581.04   24.90
   4  -3   0  577.44   22.10
  -4  -3   0  562.84   22.10
  -4   3   0  543.05   28.90
   4  -3   0  581.44   26.80
  -4  -3   0  571.34   24.70
  -4  -3   0  576.24   24.50
   4  -3   0  587.94   22.10
  -4   3   0  590.64   21.70
  -4  -3   0  576.44   22.50
   4  -3   0  549.54   30.60
   4   3   0  570.14   26.70
  -4  -3   0  613.54   26.60
   4   3   0  596.94   24.80
  -4   3   0  585.54   23.90
  -5   3   0    0.10    1.10
  -5   3   0    1.20    1.60
  -5  -3   0    0.80    1.10
  -5  -3   0   -3.40    2.40
  -5  -3   0    0.60    0.70
  -5  -3   0   -1.00    1.50
   5  -3   0    1.30    2.60
   5  -3   0    0.50    2.10
  -5  -3   0    4.40    2.90
   5  -3   0    1.40    1.00
   5   3   0    0.20    2.80
  -5   3   0    1.50    2.40
  -5   3   0   -2.00    6.30
  -5  -3   0    5.10    4.70
   5   3   0   -0.40    1.10
  -5  -3   0   -1.30    3.20
  -5   3   0    1.00    2.60
  -5   3   0   -0.60    0.90
  -5  -3   0    0.60    1.70
  -6  -3   0    2.80    2.50
  -6  -3   0    4.00    1.20
  -6  -3   0    2.10    1.20
  -6   3   0   -0.60    1.70
   6  -3   0   30.80   16.80
  -6   3   0    3.70    2.10
  -6  -3   0    2.00    2.00
   6   3   0    3.50    1.90
  -6   3   0    4.50    3.40
   6  -3   0    6.90    2.30
   6  -3   0    0.80    3.00
  -6  -3   0    4.10    7.60
  -6   3   0    2.80    1.20
  -6  -3   0    2.20    2.00
   6   3   0    7.20    3.70
   6  -3   0    3.10    1.30
  -6  -3   0   -0.70    3.30
  -6  -3   0    4.00    5.00
   6  -3   0    6.60    4.30
  -6   3   0    4.30    2.60
  -6  -3   0    4.40    2.90
  -6   3   0    2.40    1.50
  -6  -3   0    1.50    1.60
  -6   3   0    3.80    3.60
  -6   3   0    7.30    9.50
  -6  -3   0    2.60    2.50
  -7  -3   0  -14.60   15.60
  -7   3   0   -0.40    1.40
  -7  -3   0   -1.20    1.70
  -7   3   0   -0.40    1.90
   7  -3   0   -3.90    3.40
  -7  -3   0   -0.50    4.00
  -7  -3   0   -1.10    1.80
  -7  -3   0   -1.20   10.00
  -7  -3   0    3.30    3.30
  -7   3   0   -0.70    3.70
  -7  -3   0    0.10    4.80
  -7  -3   0    1.10    2.20
   7  -3   0    0.70    1.20
  -7   3   0    4.20   12.20
  -7   3   0    4.50    2.80
  -7  -3   0    0.40    1.30
  -7   3   0   -1.30    3.10
  -7   3   0    0.70    1.10
  -7  -3   0    0.60    1.10
  -8  -3   0   88.99    9.90
  -8   3   0   54.09   24.90
  -8  -3   0   87.69    6.90
  -8   3   0   83.89    8.00
  -8  -3   0   98.39    7.50
  -8   3   0   95.29    8.70
  -8   3   0   97.69    7.60
  -8   3   0   95.89   11.10
  -8  -3   0   88.69    5.20
  -8  -3   0  106.89   12.90
  -8  -3   0   83.29    5.30
  -8  -3   0  108.49   17.60
  -8  -3   0   90.39    8.40
  -8   3   0   89.89    5.40
  -9   3   0   -1.90    1.90
  -9  -3   0   -0.40    1.00
  -9  -3   0    2.70    2.40
  -9  -3   0    4.70    4.70
  -9   3   0   -2.00    1.70
  -9   3   0   -2.30    3.80
  -9   3   0   -3.10    1.60
  -9   3   0   28.80   18.50
  -9  -3   0   -0.20    2.40
  -9   3   0   -0.40    4.90
  -9  -3   0   -2.60    3.10
  -9  -3   0  -13.10   16.50
  -9  -3   0    0.40    6.20
  -9  -3   0   -2.50    1.40
 -10   3   0   77.29   27.30
 -10  -3   0  122.29    7.70
 -10  -3   0  112.69    8.30
 -10  -3   0   50.19   24.50
 -10  -3   0   99.49    5.40
 -10   3   0   89.69    7.10
 -10  -3   0  106.59    8.80
 -10  -3   0   96.59    8.40
 -10  -3   0  128.89   13.30
 -10   3   0  104.09   13.20
 -10  -3   0  107.89    6.20
 -10  -3   0  106.99   15.80
 -10   3   0   85.69    9.60
 -10   3   0  100.79    8.20
 -10   3   0  112.39   14.70
 -10   3   0   83.89    6.30
 -10   3   0  109.69    9.10
   0  -4   0   56.39    2.80
   0  -4   0   50.69    3.70
   0  -4   0   58.39    2.80
   0  -4   0   59.29    3.30
   0   4   0   55.29    2.90
   0  -4   0   77.59    8.20
   0   4   0   61.59    2.80
   0   4   0   80.69    8.40
   0  -4   0   45.70    5.30
   0   4   0   53.29    4.50
   0   4   0   56.89    4.00
   0  -4   0   53.29    3.60
   0   4   0   66.09    2.80
   0   4   0   58.49    3.20
   0   4   0   63.79    5.80
   0   4   0   62.29    3.50
   0  -4   0   56.19    4.70
  -1   4   0    2.20    1.00
   1   4   0    0.90    1.60
   1  -4   0   -0.50    0.50
  -1   4   0   -0.40    0.60
  -1   4   0    3.20    1.20
   1   4   0    1.20    0.80
  -1   4   0    1.60    2.00
  -1  -4   0    0.50    0.60
   1   4   0    2.40    2.20
   1   4   0    0.60    0.80
  -1  -4   0    0.30    1.30
  -1  -4   0    3.00    1.90
   1  -4   0    0.70    0.70
   1   4   0    0.00    1.30
   1  -4   0   -0.80    1.70
   1  -4   0   -1.70    3.00
   1  -4   0    0.30    1.10
   1   4   0    2.00    1.60
  -1  -4   0   -0.20    0.60
  -1  -4   0    2.70    0.90
  -1   4   0    4.30    3.00
   1   4   0   -0.90    1.60
  -1   4   0    1.50    0.60
  -1  -4   0    2.20    2.40
   1   4   0    0.60    0.30
   1  -4   0   -0.60    1.40
  -1   4   0    1.20    1.30
   1  -4   0    0.20    0.70
  -1  -4   0   -0.20    1.20
   1   4   0    0.40    0.70
   2  -4   0  114.39    5.20
  -2  -4   0  113.49    8.70
  -2   4   0  103.69    8.80
   2  -4   0  114.29    7.00
   2   4   0  113.79    7.80
  -2  -4   0  107.29    4.60
  -2  -4   0  109.59    5.10
  -2  -4   0  101.89    5.40
  -2  -4   0  106.69    6.20
  -2  -4   0  118.19    7.40
  -2  -4   0   96.69    7.80
   2   4   0  106.49    6.50
   2   4   0  124.29    5.70
   2   4   0  101.09    9.00
   2  -4   0  124.99    9.30
  -2  -4   0  117.59    6.60
   2   4   0  107.09    5.30
  -2   4   0  126.69   10.50
  -2   4   0  114.59    5.40
  -2   4   0  119.49    5.20
  -2  -4   0  104.89    5.10
   2  -4   0  101.89   10.50
  -2   4   0  109.79    4.90
   2  -4   0  113.89    7.00
   2  -4   0  117.09    5.20
  -2   4   0  106.99    6.20
  -2   4   0   99.39    6.90
   3   4   0    1.60    3.00
  -3   4   0   -1.40    1.10
  -3   4   0    0.50    1.30
   3   4   0    0.80    3.40
   3   4   0   -1.10    3.20
  -3  -4   0    4.60    3.90
  -3  -4   0    2.20    2.80
  -3   4   0    2.20    2.60
   3  -4   0   -0.50    1.40
  -3   4   0    4.40    1.50
  -3   4   0    2.20    3.10
   3   4   0    0.70    1.80
  -3  -4   0    0.50    1.70
  -3  -4   0   -0.40    1.90
  -3  -4   0   -3.80    2.50
  -3  -4   0   -1.10    0.90
  -3   4   0    0.00    2.70
  -3   4   0    4.40    5.50
   3  -4   0   -1.30    2.30
   3  -4   0    1.50    2.10
  -3  -4   0    4.70    5.40
   3  -4   0    9.90    7.10
   3   4   0    0.40    1.10
  -3  -4   0    1.50    1.10
   3  -4   0    0.40    0.90
  -3  -4   0   -0.90    1.40
  -4  -4   0  101.69    8.80
   4  -4   0   99.39   13.80
   4  -4   0  100.69    9.20
   4  -4   0   97.99    7.60
  -4   4   0  137.69   14.90
  -4  -4   0  111.89    7.00
  -4  -4   0   98.89    5.00
  -4  -4   0   92.59    7.70
  -4   4   0  116.29    5.60
  -4  -4   0  107.19    6.30
  -4   4   0  103.49    9.40
  -4  -4   0  109.99    9.70
   4  -4   0  109.59    5.90
  -4  -4   0   98.49    5.80
   4   4   0   98.89    5.80
   4  -4   0  100.19    5.40
  -4   4   0   95.59    7.80
  -4   4   0   98.09    5.40
   4   4   0   94.89    7.60
   4   4   0   92.89    9.80
  -5   4   0    0.40    1.20
  -5   4   0    0.00    2.90
  -5   4   0    7.70    3.60
  -5   4   0    0.90    1.50
   5  -4   0    0.20    2.90
  -5  -4   0    2.00    1.50
  -5   4   0    0.70    1.10
  -5   4   0    1.90    1.30
  -5  -4   0    0.10    0.60
  -5  -4   0    0.00    1.50
  -5  -4   0    6.30    3.90
  -5   4   0   -1.00    6.40
  -5  -4   0   -0.80    4.50
   5  -4   0   -0.50    0.80
  -5   4   0    1.20    2.10
  -5  -4   0    1.40    1.70
   5   4   0   -1.50    2.80
  -5  -4   0   -1.00    2.70
   5  -4   0    1.40    1.60
   5  -4   0   -1.20    1.90
   5  -4   0   -3.60   10.00
   5   4   0    1.10    1.40
   5   4   0   -0.30    3.00
  -5  -4   0   -0.90    2.90
  -5  -4   0   -8.90    9.30
  -6   4   0  256.57   15.90
  -6  -4   0  284.37   17.90
  -6  -4   0  273.67   10.40
   6  -4   0  307.47   32.70
  -6   4   0  253.67   13.00
  -6  -4   0  251.37   12.40
   6  -4   0  273.97   17.70
   6   4   0  272.17   12.60
  -6  -4   0  253.47   14.40
  -6   4   0  269.57   13.10
  -6  -4   0  245.78   27.20
  -6  -4   0  253.47   12.70
  -6  -4   0  265.47   15.10
  -6   4   0  281.57   25.10
  -6   4   0  264.97   11.30
  -6   4   0  235.18   21.70
  -6   4   0  272.17   11.70
   6  -4   0  246.68   11.90
  -6   4   0  255.67   14.00
   6  -4   0  266.87   15.70
   6  -4   0  273.17   12.10
  -6  -4   0  267.17   12.20
  -6  -4   0  283.47   18.40
   6   4   0  250.97   14.80
  -7  -4   0    1.30    2.20
  -7   4   0    4.80    4.50
  -7  -4   0   -3.50    3.60
   7  -4   0    1.30    4.30
  -7  -4   0    0.50    1.10
   7  -4   0   -1.00    1.10
  -7   4   0    3.40    3.40
  -7  -4   0    0.50    4.70
  -7  -4   0    0.40    2.50
  -7  -4   0   -0.30    1.60
  -7  -4   0    1.00    1.00
  -7  -4   0    1.00    2.80
  -7   4   0    1.80   12.80
  -7   4   0    1.80    1.60
   7  -4   0   -8.60   18.00
   7   4   0    1.90    1.90
  -7   4   0    2.50    1.60
   7  -4   0   -1.40    4.00
  -7  -4   0   -0.30    2.00
  -7  -4   0   -1.20    3.40
   7  -4   0   -1.70    1.90
   7   4   0    9.20    4.60
  -7   4   0   -0.70    3.40
  -7  -4   0   12.10   17.50
  -7   4   0   -0.10    2.00
  -7  -4   0   -0.30    2.10
  -8  -4   0   36.50    3.30
  -8   4   0   34.00    3.90
  -8   4   0   33.20    6.00
  -8  -4   0   41.70    3.20
  -8  -4   0   56.69   14.60
  -8   4   0   37.30    4.40
  -8  -4   0   46.50    8.30
  -8  -4   0   40.80    9.70
  -8  -4   0   37.70    6.50
  -8   4   0   41.30    5.20
  -8   4   0   38.90    9.10
  -8  -4   0   34.10    5.30
  -8  -4   0   36.00    3.10
  -8  -4   0   46.20    5.30
  -8   4   0   53.49   19.00
  -8   4   0   30.20    6.60
  -8  -4   0   40.30    5.40
  -9  -4   0   -0.40    4.90
  -9  -4   0  -18.10    6.00
  -9  -4   0    4.50   16.60
  -9   4   0   -4.30    2.00
  -9   4   0   -5.90    3.60
  -9  -4   0    1.70    2.30
  -9  -4   0   -1.50    2.70
  -9   4   0   -2.40    7.90
  -9   4   0   -1.10    5.40
  -9  -4   0    0.80    1.10
  -9   4   0   11.10    4.20
  -9  -4   0   -4.10    3.50
  -9   4   0    8.10    5.50
  -9   4   0   -1.30    2.40
  -9   4   0   -1.70    1.80
  -9  -4   0    0.00    1.40
  -9  -4   0    4.50    3.00
  -9   4   0  -14.40   19.60
 -10  -4   0  429.16   20.20
 -10  -4   0  413.06   18.50
 -10   4   0  299.67   39.70
 -10   4   0  368.46   20.60
 -10  -4   0  399.56   27.50
 -10  -4   0  399.66   19.80
 -10   4   0  369.66   27.10
 -10  -4   0  433.76   16.10
 -10  -4   0  420.16   16.80
 -10   4   0  437.06   21.40
 -10  -4   0  477.75   43.50
 -10  -4   0  429.16   24.80
 -10  -4   0  402.46   19.80
 -10  -4   0  428.46   16.90
 -10   4   0  420.76   17.40
 -10   4   0  420.06   18.70
   0   5   0    6.20    1.20
   0   5   0    5.00    1.90
   0   5   0   16.20    6.90
   0  -5   0    4.00    0.90
   0   5   0   11.50    3.70
   0  -5   0    4.00    2.70
   0  -5   0    4.00    1.50
   0  -5   0    7.00    4.00
   0   5   0   11.30    2.40
   0  -5   0    2.60    1.10
   0  -5   0    3.00    2.20
   1   5   0   -0.50    2.40
  -1   5   0    1.60    2.00
   1   5   0   -0.10    0.70
   1   5   0   -0.20    0.90
   1  -5   0    1.50    1.80
  -1  -5   0   -0.40    1.90
   1   5   0   -0.30    0.80
   1  -5   0    0.00    0.60
  -1  -5   0   -0.30    0.90
  -1  -5   0    0.10    0.70
  -1  -5   0    0.70    1.00
   1  -5   0    6.70    4.30
   1   5   0    0.00    2.30
  -1   5   0    0.80    0.80
  -1   5   0    0.30    1.00
   1  -5   0   -0.30    0.80
  -1   5   0    1.10    2.40
  -1   5   0    0.30    0.60
   1   5   0    0.30    1.10
   1  -5   0    0.20    2.10
   1   5   0    0.90    0.50
   1  -5   0   -0.50    0.80
  -1  -5   0    0.00    1.40
  -1  -5   0    1.20    1.70
   1   5   0    0.00    1.50
  -1  -5   0    2.10    2.00
   1   5   0    1.80    2.20
   1  -5   0   -1.10    1.20
  -1   5   0    0.30    1.20
  -1   5   0   -1.90    3.50
  -2  -5   0 1659.63   61.69
   2   5   0 1806.72   62.09
   2  -5   0 1692.43   61.39
  -2  -5   0 1698.93   61.29
   2  -5   0 1781.22   63.89
   2  -5   0 1756.82   64.29
  -2   5   0 1716.73   62.49
  -2   5   0 1755.22   64.89
  -2  -5   0 1646.44   63.59
   2  -5   0 1689.73   68.59
   2   5   0 1736.83   61.79
  -2   5   0 1717.63   61.99
  -2   5   0 1742.93   60.99
  -2  -5   0 1743.23   62.49
  -2  -5   0 1753.32   61.59
  -2  -5   0 1624.64   67.69
   2   5   0 1536.05   62.99
   2  -5   0 1492.45   67.29
  -2   5   0 1731.13   67.99
   2   5   0 1597.14   65.09
   2  -5   0 1789.92   61.69
   2  -5   0 1710.93   61.39
  -2   5   0 1826.92   69.29
  -2  -5   0 1737.83   64.39
  -2   5   0 1821.52   61.39
  -3  -5   0   -2.90    3.20
   3  -5   0   -0.80    0.90
   3   5   0   -0.40    2.90
  -3  -5   0   -0.70    1.10
  -3   5   0    7.40    4.20
   3  -5   0    1.00    1.60
  -3  -5   0    4.90    3.80
  -3  -5   0   -4.70    2.80
  -3   5   0    1.10    1.50
  -3  -5   0    1.40    1.00
   3   5   0   -0.40    1.40
  -3  -5   0    4.90    5.20
  -3   5   0   -0.80    2.20
  -3   5   0    4.50    6.10
   3   5   0   -1.00    1.90
  -3   5   0    5.50    1.80
  -3  -5   0   -1.00    1.40
   3   5   0   -6.40    3.50
  -3   5   0   -1.00    1.20
  -3  -5   0   -1.80    2.00
   3  -5   0    0.50    3.30
   3  -5   0    1.70    2.00
   3   5   0   -3.70    3.10
  -3  -5   0    0.80    1.70
  -3   5   0    6.00    3.80
   3  -5   0   -8.60    7.00
  -4   5   0   20.10    2.50
  -4  -5   0   22.30    2.90
   4   5   0   21.10    2.70
  -4   5   0   28.00    6.90
  -4  -5   0   23.20    5.40
  -4  -5   0   21.20    2.30
   4  -5   0   15.30    3.80
  -4  -5   0   30.00    5.80
  -4  -5   0   33.40    9.50
   4  -5   0   18.20    5.10
  -4  -5   0   21.70    2.40
  -4  -5   0   23.50    3.30
  -4   5   0   30.10    7.90
  -4   5   0   25.60    4.40
  -4   5   0   24.40    3.00
  -4   5   0   30.30    3.10
   4   5   0   23.00    6.80
   4  -5   0   21.20    2.40
  -4  -5   0   20.20    3.60
  -4   5   0   27.20    3.80
  -4   5   0   21.40    4.40
   4   5   0   29.10    5.20
  -4  -5   0   31.90    5.30
   5  -5   0   26.70   14.70
  -5  -5   0    0.00    1.60
  -5  -5   0    0.50    1.70
   5  -5   0    1.40    4.00
  -5   5   0    4.70    8.30
   5   5   0    5.60    3.40
   5   5   0    1.50    1.50
  -5   5   0    0.60    1.30
  -5  -5   0   -1.50    0.90
   5  -5   0   -0.30    0.70
   5   5   0    8.20    3.80
  -5  -5   0   -2.80    2.60
  -5  -5   0    5.00    9.00
   5  -5   0    1.20    2.20
  -5   5   0   -2.50    1.30
  -5   5   0    2.80    3.50
  -5   5   0    1.00    3.10
  -5   5   0    0.40    1.50
  -5  -5   0    1.20    1.00
  -5   5   0    0.40    2.70
  -5   5   0   -0.30    1.40
  -5  -5   0    0.40    3.30
  -5  -5   0   -1.10    1.40
   5  -5   0    3.70    1.90
  -5  -5   0    0.20    2.70
   6   5   0 1072.79   43.50
   6  -5   0 1048.30   39.90
  -6  -5   0  964.00   40.80
  -6  -5   0 1057.39   39.50
  -6   5   0 1177.48   42.80
  -6   5   0 1012.90   39.10
  -6  -5   0 1006.10   43.40
  -6   5   0 1001.30   46.30
   6  -5   0 1030.70   59.19
   6  -5   0 1012.60   47.30
  -6   5   0 1069.69   42.50
  -6  -5   0 1056.79   43.10
  -6  -5   0 1053.39   40.40
  -6  -5   0 1037.60   45.70
  -6  -5   0 1040.80   54.19
   6  -5   0  980.00   44.00
  -6   5   0 1062.09   46.30
   6  -5   0  976.00   39.40
   6   5   0 1038.60   40.10
  -6  -5   0 1029.00   40.00
  -6  -5   0 1032.70   38.40
   6   5   0 1086.69   46.80
  -6   5   0 1068.09   39.00
  -6   5   0 1057.89   40.40
  -6   5   0 1125.99   54.69
   7  -5   0    1.50    2.30
  -7  -5   0   -0.40    0.90
  -7  -5   0    4.40    5.90
  -7   5   0   -1.40    1.90
   7   5   0    1.40    1.70
  -7   5   0    3.90    4.80
  -7  -5   0  -10.70    9.40
  -7   5   0    0.70    3.70
  -7   5   0   -0.40    1.80
  -7   5   0   -0.40    1.70
   7  -5   0    5.20   19.60
  -7   5   0    0.70    5.10
   7   5   0   -2.40    4.00
  -7  -5   0   -3.50    2.80
   7  -5   0   -0.60    2.10
  -7  -5   0    1.30    2.50
  -7   5   0    4.90    5.10
  -7  -5   0    0.40    3.50
  -7  -5   0    0.70    1.10
   7  -5   0    1.50    4.40
  -7  -5   0   -1.40    2.70
  -7  -5   0   -1.70    1.60
  -8   5   0   -0.80   16.40
   8  -5   0   17.00    6.60
  -8   5   0    4.30    2.40
  -8   5   0   13.20    3.50
  -8  -5   0    9.30    2.20
  -8  -5   0    5.30    1.90
  -8  -5   0    7.00    2.90
  -8  -5   0    7.80    3.10
   8  -5   0    1.30    5.40
  -8   5   0    4.30    2.10
  -8  -5   0    7.50    3.10
  -8  -5   0    5.10    2.80
  -8   5   0    5.90    5.20
  -8  -5   0    5.20    5.10
  -8   5   0    5.50    6.00
  -8   5   0    5.00    5.30
  -8  -5   0    7.90    4.20
  -8  -5   0    8.90    3.00
  -8   5   0   -0.10    4.50
  -8  -5   0    7.60    7.10
   8  -5   0    6.90    2.30
  -9   5   0    9.50    8.00
  -9  -5   0   -0.80    1.10
  -9   5   0    0.90    4.40
  -9   5   0   -5.20    5.70
  -9   5   0   -0.50    2.40
  -9  -5   0    0.60    5.30
  -9  -5   0   -2.30    1.80
  -9   5   0   -5.00   20.70
  -9   5   0   -3.00    1.60
  -9  -5   0   -2.10    2.50
  -9   5   0    5.90    5.40
  -9  -5   0   -8.30    6.40
  -9  -5   0    3.00   15.70
  -9  -5   0    7.00    4.60
  -9  -5   0    0.50    1.40
  -9  -5   0    2.20    2.80
 -10   5   0   24.20   11.50
 -10   5   0   -8.80   26.10
 -10  -5   0   12.70    5.80
 -10  -5   0   -2.00    4.20
 -10   5   0    2.70    2.40
 -10  -5   0    3.00    1.60
 -10  -5   0    9.40    3.30
 -10   5   0    2.10    4.40
 -10  -5   0    2.10    1.50
 -10  -5   0   -0.40    7.90
 -10  -5   0    1.30    3.40
 -10  -5   0    3.40   21.20
 -10   5   0    1.50    2.10
   0   6   0  604.44   24.70
   0   6   0  582.34   22.20
   0   6   0  590.04   21.60
   0  -6   0  557.34   24.90
   0  -6   0  537.55   21.50
   0   6   0  618.44   26.00
   0   6   0  598.64   21.80
   0   6   0  592.64   22.60
   0  -6   0  575.14   21.50
   0  -6   0  553.74   23.20
   0  -6   0  554.44   22.30
   0   6   0  586.24   23.80
   0   6   0  649.24   21.50
  -1   6   0    0.10    1.50
  -1  -6   0    1.60    1.10
  -1  -6   0    0.40    2.00
  -1  -6   0    3.40    3.00
   1  -6   0    2.00    1.50
  -1   6   0    0.70    1.10
  -1  -6   0    1.90    4.00
   1  -6   0    2.40    2.60
   1   6   0    0.50    1.50
   1   6   0   -1.70    1.00
   1   6   0   -1.40    2.10
  -1  -6   0   -0.90    1.40
  -1   6   0    4.10    4.70
   1  -6   0   -1.30    0.90
   1   6   0    1.30    2.90
   1   6   0    0.50    3.20
   1   6   0    1.90    0.80
   1  -6   0   -1.80    1.70
  -1   6   0   -0.60    1.10
  -1  -6   0    0.90    1.40
   1  -6   0    1.70    2.60
  -1   6   0   -1.70    2.10
  -1  -6   0   -1.50    2.70
  -1   6   0   -2.70    2.20
   1   6   0   -0.60    1.10
  -1   6   0   -2.30    2.40
   1   6   0   -2.10    2.70
   1  -6   0    0.70    1.20
  -1   6   0    1.00    1.10
   1  -6   0   -5.80    5.40
  -1   6   0    3.10    4.70
   1   6   0   -4.40    2.40
   2   6   0   52.59    3.70
  -2  -6   0   46.60    3.80
  -2  -6   0   35.20    5.20
  -2  -6   0   48.90    3.20
  -2   6   0   43.10    8.50
   2   6   0   54.89    4.40
  -2   6   0   34.30    6.40
   2  -6   0   53.89    4.00
  -2  -6   0   66.09    7.20
   2   6   0   56.29    6.40
  -2   6   0   69.29    7.20
  -2   6   0   46.60    4.60
   2  -6   0   49.20    6.30
   2   6   0   60.59    7.80
  -2  -6   0   53.69    4.10
   2  -6   0   49.60    3.40
   2  -6   0   35.90    9.00
   2   6   0   45.70    3.70
  -2  -6   0   46.40    7.30
  -2   6   0   58.09    4.50
  -2  -6   0   49.40    4.70
   2  -6   0   49.70    3.70
   2  -6   0   49.10    5.50
  -2   6   0   58.39    3.80
  -2   6   0   48.00    2.90
  -3   6   0    3.50    1.60
  -3   6   0    1.40    2.40
  -3  -6   0   -2.00    4.60
   3   6   0   -0.40    1.40
   3   6   0   -2.40    3.50
  -3  -6   0   -2.80    2.90
  -3  -6   0    1.10    1.70
   3   6   0   -0.10    1.80
  -3   6   0   10.10    6.30
  -3   6   0    1.70    3.30
  -3  -6   0   -0.80    1.40
   3  -6   0    4.30    3.80
   3  -6   0    0.00    1.20
   3  -6   0   23.20    9.10
   3  -6   0    3.60    2.70
  -3  -6   0   -1.60    1.10
  -3   6   0    7.50    3.70
  -3  -6   0   -2.70    2.90
   3   6   0    1.30    3.40
  -3  -6   0   -0.20    2.50
   3  -6   0    1.30    1.00
  -3  -6   0    1.10    3.60
   3  -6   0    2.40    1.70
  -3  -6   0    0.20    0.80
  -3   6   0    2.50    1.90
  -3   6   0   -0.60    1.00
   3   6   0    5.20    4.30
  -4  -6   0  412.56   21.90
   4  -6   0  358.96   15.40
  -4   6   0  371.56   14.80
   4  -6   0  363.46   22.20
   4   6   0  366.76   25.50
   4  -6   0  365.26   15.50
  -4   6   0  380.86   24.50
  -4  -6   0  371.46   19.50
  -4   6   0  402.26   18.70
   4   6   0  350.16   15.60
   4   6   0  363.46   18.00
   4   6   0  376.96   20.90
  -4  -6   0  378.76   14.70
  -4   6   0  373.66   22.50
  -4   6   0  357.16   17.10
  -4  -6   0  366.36   15.30
  -4   6   0  383.66   15.30
  -4  -6   0  390.16   15.90
  -4  -6   0  358.06   14.90
  -4   6   0  379.26   16.10
   4  -6   0  377.76   26.80
   4  -6   0  365.46   18.70
  -4  -6   0  345.67   17.20
  -4   6   0  380.86   15.60
  -4  -6   0  414.76   23.20
   4   6   0  387.86   16.40
  -4  -6   0  390.26   17.50
  -5  -6   0   -1.30    3.80
  -5  -6   0    0.20    2.10
  -5  -6   0   -1.00    1.10
   5   6   0    0.90    3.60
  -5   6   0    0.80    1.30
   5  -6   0    0.40    1.00
   5   6   0   -0.60    3.60
  -5  -6   0    0.10    1.00
  -5  -6   0   -2.50    3.00
   5  -6   0    7.30   14.70
  -5   6   0   -4.60    3.50
  -5  -6   0   -0.70    2.00
  -5   6   0   -1.00    1.70
   5   6   0   -1.90    1.40
  -5   6   0    1.70    1.30
   5  -6   0    0.90    1.80
  -5   6   0   -3.10    3.20
  -5   6   0    0.10    1.70
  -5  -6   0   -1.10    1.40
   5  -6   0    4.60    3.20
   5  -6   0   -0.80    3.10
  -5  -6   0   -9.70    8.80
  -5   6   0    3.40    2.70
  -5  -6   0    1.90    3.80
  -5   6   0   -7.80    8.20
  -6   6   0   29.20    4.00
   6  -6   0   27.60    3.80
  -6  -6   0   25.20    6.80
  -6  -6   0   27.00    3.10
   6  -6   0   20.20    7.50
  -6   6   0   30.80    6.10
   6  -6   0   20.50    2.90
   6   6   0   30.90    6.60
  -6   6   0   30.30   12.30
   6   6   0   27.10    7.70
  -6   6   0   30.60    3.50
  -6   6   0   23.70    7.00
  -6  -6   0   31.10    5.10
  -6  -6   0   23.60    3.20
  -6  -6   0   29.10    4.50
   6   6   0   29.10    3.60
  -6  -6   0   26.50    6.00
  -6  -6   0   36.70    9.10
  -6   6   0   33.50    6.50
  -6  -6   0   25.30    3.90
   6  -6   0   30.70    5.80
  -6   6   0   33.70    3.90
  -6  -6   0   38.10   14.60
   6  -6   0   21.80   20.80
  -7   6   0    1.80    2.20
  -7   6   0    1.30    1.70
  -7   6   0    4.00    4.40
  -7  -6   0    8.90   17.10
  -7   6   0    3.10    4.60
   7  -6   0    4.30    4.40
   7   6   0    1.00    1.70
  -7  -6   0    1.00    5.20
  -7  -6   0   -0.40    1.10
  -7   6   0    4.10    5.00
  -7   6   0   -9.00   13.30
  -7   6   0    2.10    2.00
  -7  -6   0   -0.50    2.00
  -7  -6   0    2.40    2.10
  -7  -6   0    6.50    4.00
   7  -6   0   -0.60    5.10
   7   6   0   -3.20    3.90
   7  -6   0    1.00    1.30
  -7  -6   0    0.10    2.70
  -7  -6   0   -1.00    1.60
  -7  -6   0   -1.10    3.40
  -8   6   0  133.29   11.50
  -8  -6   0  158.58    9.90
   8   6   0  135.29    8.90
  -8   6   0  138.79    8.20
  -8   6   0  131.19   24.50
  -8   6   0  137.69    8.40
  -8  -6   0  144.99    7.00
  -8  -6   0  124.09    9.30
  -8  -6   0  144.89   11.90
  -8   6   0  133.99   13.50
  -8  -6   0  130.69    8.70
  -8  -6   0  145.79    8.10
  -8   6   0  132.09   13.40
  -8  -6   0  140.99   15.60
  -8  -6   0  140.59   10.20
  -8  -6   0  144.09   12.20
  -8  -6   0  143.09   12.10
   8  -6   0  153.68   14.20
   8  -6   0  131.79    8.50
  -8   6   0  133.09    9.40
   8   6   0  136.39   12.30
  -8  -6   0  112.69   28.70
  -8   6   0  155.38   14.60
  -8   6   0  157.28    9.00
  -8  -6   0  147.69    9.30
  -9   6   0    7.40    4.80
   9  -6   0    2.80    7.20
  -9   6   0    5.70    7.90
  -9  -6   0    1.30    3.00
  -9   6   0   -3.80    5.00
  -9   6   0   -1.80    5.30
  -9  -6   0    6.70    4.70
  -9  -6   0   -7.30    6.80
  -9  -6   0   -0.40    4.30
   9  -6   0    0.20    1.60
  -9   6   0    1.90   21.90
  -9  -6   0    2.10    2.30
   9  -6   0    0.60    7.40
  -9   6   0   -4.50    2.10
  -9  -6   0    0.40    3.00
  -9   6   0   -1.00    1.90
  -9  -6   0    0.20    1.30
  -9   6   0    1.50    2.70
 -10   6   0   16.10   11.40
 -10  -6   0    5.60    2.90
 -10   6   0    3.40    3.50
 -10  -6   0   -2.20    5.00
 -10   6   0   -2.80    4.30
 -10   6   0    1.80    7.00
 -10   6   0    0.10    1.80
 -10  -6   0   12.20    6.10
 -10  -6   0    0.10    3.50
 -10  -6   0    3.30    1.80
   0   7   0    8.30    3.00
   0  -7   0   10.90    6.70
   0  -7   0    7.70    3.60
   0   7   0   11.70    2.30
   0  -7   0    4.70    1.50
   0   7   0   24.70    5.80
   0   7   0   14.70    5.40
   0  -7   0    6.20    2.30
   0  -7   0    5.90    6.10
   1  -7   0    0.40    1.50
  -1  -7   0    0.10    1.10
  -1  -7   0    2.10    2.50
   1  -7   0    0.80    1.50
   1   7   0   -1.30    3.90
  -1   7   0    4.30    5.30
  -1   7   0    3.00    2.90
  -1  -7   0    2.40    4.40
  -1  -7   0    2.90    1.90
   1   7   0    1.40    1.70
   1   7   0   -2.80    2.50
  -1   7   0   -0.60    2.50
  -1  -7   0   -4.80    3.10
  -1   7   0    6.90    5.30
   1  -7   0    5.40    3.70
   1  -7   0   -3.40    1.60
   1   7   0    3.10    3.90
  -1   7   0    0.30    1.30
  -1   7   0    1.40    2.00
   1  -7   0    8.50    6.90
  -1  -7   0    1.40    1.50
  -1  -7   0    4.40    3.30
  -1   7   0    0.20    3.00
   1   7   0   -2.20    2.70
   1   7   0    1.80    0.90
  -1   7   0    3.00    1.30
   1  -7   0    3.20    3.80
   1   7   0    7.20    5.60
  -1   7   0   -0.30    1.10
   2   7   0 1022.10   39.40
   2   7   0 1096.09   42.70
   2   7   0 1015.50   49.10
  -2   7   0 1108.19   39.10
  -2   7   0 1054.19   40.20
  -2  -7   0 1070.69   38.70
  -2   7   0 1171.58   43.20
  -2   7   0 1086.19   39.60
  -2   7   0 1107.79   47.10
  -2  -7   0 1117.49   42.30
   2  -7   0 1012.90   48.40
   2   7   0  966.50   43.40
  -2  -7   0 1072.39   42.20
  -2  -7   0 1093.39   48.10
  -2   7   0 1009.20   38.40
   2  -7   0 1016.90   42.70
  -2  -7   0 1065.69   39.20
   2   7   0 1033.70   39.40
  -2  -7   0 1109.99   39.60
  -2  -7   0 1062.59   40.00
   2  -7   0 1046.00   39.00
   2   7   0 1057.19   39.90
   2  -7   0 1066.09   39.60
   2  -7   0 1080.69   39.20
   2  -7   0 1089.09   41.70
  -2   7   0 1055.99   48.60
  -3  -7   0    0.80    3.30
  -3  -7   0   -1.80    2.20
   3  -7   0    0.60    9.10
  -3   7   0    0.50    6.40
  -3   7   0    1.00    1.60
   3   7   0   -2.60    2.40
  -3   7   0    4.90    3.20
  -3  -7   0   -0.70    1.20
  -3   7   0    0.50    1.90
   3   7   0   -0.70    1.40
  -3  -7   0    1.70    1.70
   3  -7   0    1.00    1.60
   3   7   0   -0.60    3.30
  -3  -7   0   -0.20    1.30
  -3   7   0   -0.40    1.00
  -3   7   0    1.80    1.30
   3  -7   0    1.30    1.00
   3   7   0    0.80    1.70
  -3   7   0   -1.20    3.20
   3  -7   0    3.00    2.80
   3   7   0   -0.70    3.80
   3  -7   0   -0.10    1.20
  -3   7   0   -0.20    1.70
  -3  -7   0    5.10    3.70
  -3  -7   0   -1.90    2.30
   3  -7   0    1.20    2.20
   3  -7   0    2.60    3.10
  -4   7   0   65.49   11.10
  -4   7   0   52.59    4.60
  -4   7   0   52.59    4.50
  -4  -7   0   53.79    3.90
  -4  -7   0   53.29    5.50
  -4  -7   0   55.19    3.20
   4   7   0   65.29    9.80
  -4  -7   0   51.39    3.90
  -4  -7   0   56.39    4.70
   4  -7   0   53.59    4.60
   4  -7   0   56.69    4.80
   4  -7   0   67.69   11.40
  -4   7   0   64.69   12.00
  -4  -7   0   58.39    6.10
  -4  -7   0   46.60    8.80
  -4  -7   0   59.89    8.30
   4   7   0   58.09    5.10
   4   7   0   56.59    4.40
  -4   7   0   53.89    4.10
  -4   7   0   52.69    5.50
   4  -7   0   47.80   13.20
   4  -7   0   66.39    8.10
   4   7   0   59.49   10.80
  -4  -7   0   54.09    9.20
  -4   7   0   51.19    3.50
   4   7   0   51.89    6.50
  -4   7   0   57.59    7.30
   5  -7   0    0.20    2.80
   5  -7   0    7.30   18.10
  -5   7   0    2.40    6.50
  -5  -7   0   -0.40    1.70
  -5   7   0   -0.10    3.20
  -5  -7   0    2.70    2.90
  -5  -7   0    3.80    2.70
  -5  -7   0    3.90    4.20
  -5   7   0    0.80    2.10
  -5   7   0    1.80    1.30
   5   7   0    0.10    4.20
   5  -7   0    0.00    1.80
  -5   7   0   -3.00    9.40
   5  -7   0   -0.40    3.60
  -5  -7   0    0.60    1.20
  -5  -7   0    4.30    3.90
   5   7   0    2.80    2.10
   5   7   0   -3.10    3.40
  -5  -7   0    2.90    1.90
  -5   7   0    4.10    1.60
  -5  -7   0   -1.30    9.60
   5  -7   0    0.20    1.10
  -5   7   0   -0.20    2.00
  -5  -7   0    0.50    1.20
   5   7   0   -2.90    4.60
  -5   7   0    0.80    3.10
   6   7   0  150.68   11.30
  -6   7   0  114.29    9.80
  -6  -7   0  147.79    8.80
  -6  -7   0  129.89   19.10
   6  -7   0  141.09    8.00
  -6   7   0  135.29    7.20
  -6  -7   0  134.69    7.00
  -6  -7   0  122.19   12.50
   6  -7   0  129.19    8.30
  -6   7   0  159.08   15.20
  -6  -7   0  117.69    7.50
  -6  -7   0  129.19   12.80
   6  -7   0  132.79   29.40
   6  -7   0  130.09   11.60
  -6  -7   0  130.39    9.70
   6   7   0  134.29   14.80
  -6  -7   0  123.99   10.30
  -6   7   0  140.19    7.90
   6  -7   0  125.89   13.80
  -6   7   0  138.19   11.30
   6   7   0  140.99    8.10
  -6  -7   0  139.29    7.20
   7  -7   0    0.80    5.20
  -7   7   0   -0.60    2.30
  -7  -7   0    3.20    3.80
  -7   7   0   -0.70    5.20
  -7  -7   0   -0.80   17.30
  -7  -7   0   -0.10    2.00
  -7   7   0    4.00    1.80
  -7  -7   0    4.20    6.00
  -7   7   0    2.40    4.60
  -7  -7   0   -6.00    3.70
  -7   7   0    6.90    5.30
   7   7   0   -1.80    4.70
  -7  -7   0   -0.40    1.50
  -7   7   0  -12.90   14.40
  -7  -7   0    3.10    2.40
  -7   7   0    1.50    1.80
  -7  -7   0   -1.00    2.40
   7  -7   0    3.80    4.70
   7  -7   0    1.10    1.60
   7   7   0    1.10    2.00
   7   7   0    8.30    7.70
   8  -7   0  140.49   16.60
   8  -7   0  137.79   15.10
  -8   7   0  150.38   28.10
  -8   7   0  171.58    8.80
  -8  -7   0  131.09    9.40
  -8  -7   0  141.19   10.00
  -8   7   0  150.28   13.80
  -8   7   0  141.39   10.00
  -8   7   0  126.29   26.80
  -8   7   0  152.58    9.00
   8  -7   0  166.18    9.50
  -8   7   0  136.29    8.40
  -8  -7   0  158.58    7.70
  -8  -7   0  156.78   15.80
  -8  -7   0  148.69    8.60
  -8   7   0  139.39   11.70
  -8   7   0  132.79   13.20
   8   7   0  152.18   13.70
   8   7   0  150.68    9.40
  -8  -7   0   99.09   27.80
   9  -7   0    5.30    8.80
  -9   7   0   -2.20    1.80
  -9  -7   0    2.40    2.10
  -9  -7   0    1.00    3.40
   9  -7   0   -0.20    1.90
  -9  -7   0    6.90    5.00
  -9  -7   0    1.40    1.60
  -9   7   0   -0.50    4.50
  -9   7   0    0.40    6.20
  -9  -7   0    0.80    6.70
  -9   7   0   -1.00    5.60
  -9   7   0    0.70    1.90
  -9   7   0   -8.30   22.60
  -9   7   0   -1.30    2.00
  -9  -7   0    4.80    5.80
  -9  -7   0    1.50    3.00
   0  -8   0 1013.00   36.50
   0   8   0  966.70   36.40
   0   8   0 1022.50   43.20
   0   8   0 1035.70   41.00
   0   8   0 1055.19   48.30
   0   8   0  997.70   39.80
   0  -8   0  997.30   36.40
   0   8   0 1030.70   36.90
   0  -8   0  963.10   37.60
   0  -8   0  947.91   40.90
   0   8   0 1011.60   37.40
   0  -8   0  973.70   38.50
   0   8   0 1061.59   36.90
   0  -8   0  912.21   43.50
   0   8   0  975.00   37.80
   1   8   0   -0.70    3.00
   1   8   0    6.60    4.60
   1   8   0    1.40    1.70
   1   8   0   -3.30    3.40
   1  -8   0   -0.30    1.20
  -1  -8   0    1.60    1.50
   1   8   0   -3.00    2.30
  -1  -8   0    2.90    3.90
  -1   8   0   -2.40    1.30
  -1  -8   0    0.00    1.70
  -1   8   0    1.40    2.80
  -1  -8   0   -1.00    2.70
  -1   8   0   -5.20    3.20
  -1  -8   0    1.00    2.80
  -1   8   0    0.50    2.30
  -1   8   0    1.70    1.30
  -1   8   0   -0.40    5.30
   1  -8   0   12.30    8.70
   1  -8   0    0.10    1.50
   1   8   0   -0.90    1.20
  -1  -8   0    0.10    1.30
   1  -8   0   -2.10    1.90
   1   8   0    2.20    0.90
   1  -8   0    0.50    4.00
  -1   8   0    1.40    1.30
   1   8   0   -2.40    2.40
  -1  -8   0   -0.50    2.30
   1   8   0   -2.00    1.10
   1  -8   0   -0.60    2.90
  -1   8   0    2.20    1.20
  -1   8   0   -3.00    2.80
   1  -8   0   -0.50    1.10
  -2   8   0  515.15   23.70
  -2  -8   0  527.15   20.90
  -2   8   0  535.75   20.70
  -2  -8   0  513.05   29.20
   2   8   0  505.35   20.40
  -2   8   0  539.35   20.10
   2  -8   0  423.06   29.10
  -2  -8   0  468.65   23.40
   2   8   0  503.45   25.00
   2   8   0  478.75   18.70
  -2  -8   0  522.15   23.10
   2   8   0  566.44   24.20
   2   8   0  520.85   20.60
  -2   8   0  534.65   20.30
  -2   8   0  575.24   30.90
   2   8   0  517.85   22.00
  -2  -8   0  511.55   20.60
  -2  -8   0  537.95   20.20
  -2   8   0  531.75   21.40
   2  -8   0  545.35   23.00
  -2  -8   0  522.25   19.60
   2   8   0  529.95   21.10
   2  -8   0  513.15   29.70
  -2   8   0  505.25   28.20
   2   8   0  477.75   22.20
  -2   8   0  515.75   19.40
   2  -8   0  512.35   20.00
   2   8   0  486.35   30.00
   3   8   0    0.80    1.60
   3   8   0    6.10    4.60
  -3   8   0    0.20    1.20
  -3  -8   0    0.30    1.60
   3  -8   0   -0.70    1.10
   3   8   0   -2.10    3.00
  -3   8   0   -0.30    0.90
   3  -8   0   10.00   10.30
  -3  -8   0   -2.00    2.60
  -3   8   0    0.00    1.10
  -3  -8   0   -0.40    2.50
   3  -8   0    4.60    4.40
  -3  -8   0    0.10    3.70
  -3   8   0   -0.70    3.60
   3  -8   0    0.20    1.50
  -3   8   0   -0.40    1.80
   3  -8   0   -0.20    1.10
   3  -8   0    0.00    2.40
  -3  -8   0   -0.90    1.30
   3   8   0   -2.50    1.10
   3  -8   0   -0.80    2.30
  -3  -8   0    2.70    3.10
  -3  -8   0    0.30    1.20
  -3   8   0   -1.10    6.70
  -3   8   0   -1.20    1.50
  -3   8   0    3.90    3.00
   4   8   0  265.47   15.60
  -4   8   0  291.67   12.70
   4  -8   0  289.07   21.10
  -4   8   0  295.57   16.00
   4  -8   0  281.87   30.20
  -4   8   0  292.67   13.90
  -4   8   0  273.77   12.90
   4   8   0  278.27   18.40
  -4   8   0  283.27   25.20
  -4  -8   0  285.57   12.30
   4  -8   0  271.17   12.60
  -4  -8   0  270.27   11.90
   4  -8   0  280.17   16.40
  -4   8   0  277.87   12.20
  -4  -8   0  283.87   15.70
  -4   8   0  276.37   11.40
   4  -8   0  290.17   12.80
   4   8   0  293.27   13.20
   4   8   0  252.67   20.90
  -4  -8   0  289.37   16.70
   4   8   0  282.77   13.70
  -4  -8   0  261.67   19.50
  -4   8   0  276.27   20.80
  -4  -8   0  274.37   13.80
  -4  -8   0  281.67   12.80
   5   8   0   -0.20    5.00
   5   8   0   -1.50    3.90
  -5  -8   0   -1.20    4.10
  -5   8   0   13.40   10.80
   5   8   0   -0.60    2.20
  -5  -8   0   -2.00    2.40
   5  -8   0  -39.20   17.90
   5  -8   0   -2.70    3.10
  -5   8   0    0.50    1.30
  -5  -8   0    2.60    4.70
  -5   8   0    0.10    1.60
  -5   8   0    0.70    2.10
  -5  -8   0    2.10    3.10
  -5  -8   0   -0.10    2.20
  -5  -8   0   -1.70    1.30
   5  -8   0   -0.40    1.20
   5   8   0    0.00    5.70
  -5   8   0   -3.10    3.40
  -5   8   0    4.30    3.10
   5   8   0    1.50    1.50
  -5   8   0    1.70    5.70
   5  -8   0    2.90    4.30
  -5  -8   0   -2.40    1.50
  -5   8   0    1.40    1.70
   5  -8   0   -0.20    2.00
  -6   8   0  327.27   24.20
  -6   8   0  349.77   18.10
   6  -8   0  345.47   15.90
  -6  -8   0  325.07   17.80
   6   8   0  344.47   16.00
  -6  -8   0  310.47   21.10
  -6  -8   0  337.97   15.20
  -6   8   0  345.37   14.50
   6   8   0  345.77   25.80
  -6  -8   0  356.16   14.80
  -6  -8   0  380.86   31.40
   6   8   0  329.87   19.30
  -6  -8   0  377.06   16.30
  -6  -8   0  356.96   22.90
   6  -8   0  352.56   24.60
  -6  -8   0  339.37   17.90
  -6  -8   0  357.46   14.50
  -6   8   0  348.27   15.40
  -6   8   0  344.17   19.30
  -6   8   0  346.57   15.30
   6  -8   0  337.97   20.50
  -7   8   0    4.90    4.50
   7  -8   0   -3.10    4.70
  -7   8   0    0.70    4.60
  -7  -8   0    4.60    6.30
  -7  -8   0   -0.60    2.20
  -7   8   0    0.00    2.30
   7   8   0    3.80    6.80
   7   8   0    2.60    2.00
  -7  -8   0   -0.10    1.70
   7  -8   0    1.70    5.30
  -7   8   0    4.40    1.80
  -7   8   0    0.90    2.00
  -7   8   0   -2.90    5.40
  -7  -8   0   -0.80    2.20
   7   8   0   -0.80    5.30
  -7  -8   0    0.40    4.10
  -7  -8   0   -2.20    4.70
   7  -8   0    1.40    1.60
  -7  -8   0   -3.70    3.10
  -7   8   0  -15.00   15.40
  -7  -8   0  -22.20   17.40
  -7  -8   0    0.10    1.30
   8   8   0   13.90    3.90
  -8  -8   0   11.10    9.20
  -8   8   0    7.60    2.70
  -8   8   0   11.60    4.90
   8  -8   0   12.00    3.30
  -8   8   0   16.40    4.00
   8  -8   0   11.80    8.50
  -8   8   0   11.90    3.00
  -8  -8   0   11.00   24.10
  -8  -8   0   -4.50    5.80
  -8  -8   0   15.20    3.40
  -8  -8   0   10.60    3.80
   8  -8   0   -0.70    6.90
  -8  -8   0   14.40    2.90
  -8  -8   0   17.00    5.70
   8   8   0   25.10    7.40
  -8   8   0    7.70    6.50
  -8   8   0   19.20   21.10
  -8  -8   0   12.10    4.30
  -8   8   0   19.50    6.20
  -9   8   0    0.10    6.70
  -9  -8   0    0.60    1.70
  -9  -8   0    6.50    3.60
  -9  -8   0    3.40    6.90
   9  -8   0   -2.50    1.90
  -9  -8   0    6.10    6.50
  -9  -8   0   -3.60    2.60
  -9  -8   0   -6.60    7.50
   9  -8   0   -7.00    8.60
  -9   8   0    3.90    7.10
  -9   8   0   -3.40    2.00
   9   8   0   -0.50    2.80
  -9  -8   0   -5.60    4.70
  -9   8   0  -28.70   23.90
  -9  -8   0    2.60    1.40
  -9   8   0   -0.20    3.20
  -9  -8   0    7.60    4.90
  -9  -8   0    2.30    2.20
   9   8   0    2.30    7.70
   0  -9   0   -0.80    1.70
   0   9   0   -0.90    2.40
   0  -9   0    1.50    1.90
   0   9   0    1.80    1.00
   0   9   0    3.50    6.80
   0   9   0    0.10    2.30
   0  -9   0    2.60    3.60
   0   9   0    2.10    0.90
   0  -9   0    3.70    5.80
   0   9   0    1.50    5.40
   0  -9   0    0.10    1.10
   0   9   0    0.20    1.10
   1   9   0   -0.40    3.90
  -1   9   0    0.90    1.20
   1  -9   0    2.30    1.60
  -1   9   0    0.90    3.70
  -1  -9   0   -0.80    1.70
   1  -9   0   -0.20    1.10
  -1  -9   0    0.00    2.10
  -1   9   0    1.60    1.40
   1   9   0    5.50    3.60
   1  -9   0   -0.60    2.80
  -1   9   0    0.60    1.50
  -1   9   0    2.10    6.30
  -1   9   0    2.10    1.20
  -1   9   0    3.50    3.30
  -1  -9   0   -0.90    1.20
   1   9   0   -1.00    2.40
  -1  -9   0    1.70    2.50
   1  -9   0    0.90    4.80
  -1  -9   0    0.90    1.20
  -1   9   0    3.10    2.90
   1  -9   0   12.70    9.90
   1   9   0   -0.90    0.90
  -1  -9   0    6.90    4.80
   1   9   0    0.10    1.20
   1  -9   0   -2.10    1.80
   1   9   0   -0.40    4.50
  -1   9   0    2.50    2.60
   1  -9   0    0.10    1.50
  -1   9   0   -1.00    1.00
   1   9   0    1.10    0.90
  -1  -9   0    2.00    3.00
   1   9   0    1.80    1.60
   1   9   0   -3.60    1.90
  -2  -9   0    1.80    2.90
  -2  -9   0    2.40    2.90
   2   9   0    0.80    1.80
  -2  -9   0    0.80    1.60
   2  -9   0    0.10    1.20
  -2   9   0   21.10    7.70
  -2  -9   0   -1.80    3.70
   2   9   0    0.50    1.30
   2   9   0    3.20    2.50
  -2   9   0   -0.40    2.30
  -2   9   0    1.40    1.20
  -2   9   0    1.20    1.30
  -2   9   0    0.10    2.50
   2  -9   0    6.40    6.10
   2   9   0    4.80    3.80
   2   9   0    1.90    0.70
   2   9   0    0.30    1.00
  -2   9   0    1.20    1.30
  -2  -9   0    0.80    1.40
   2  -9   0    0.30    1.50
   2   9   0   -3.30    2.90
  -2  -9   0    1.40    2.00
   2  -9   0   -2.00    2.20
  -2   9   0    3.60    4.10
   2   9   0   -4.00    4.40
   2  -9   0    6.20   10.20
   2  -9   0    0.40    1.30
  -2  -9   0    1.60    1.30
  -2   9   0    3.00    3.40
  -2   9   0    1.00    1.60
   2  -9   0   -1.40    2.10
  -2   9   0    1.80    1.30
   2   9   0   -0.40    3.60
   3  -9   0  -14.50   13.90
  -3  -9   0   -0.20    1.30
  -3   9   0   -0.10    2.60
   3  -9   0   -0.30    1.30
   3  -9   0    0.00    1.10
  -3   9   0    0.20    1.20
  -3   9   0    0.70    2.20
   3   9   0   -0.60    3.30
  -3  -9   0    2.70    3.40
  -3  -9   0    0.90    2.50
   3  -9   0   -0.60    1.60
  -3  -9   0    1.50    1.80
   3   9   0   -1.00    4.30
  -3   9   0    1.10    1.70
  -3  -9   0   -0.40    3.00
  -3  -9   0   -0.10    1.70
   3   9   0   -1.10    1.40
   3  -9   0   -2.80    2.60
  -3   9   0    0.40    4.20
   3  -9   0    1.80    3.10
  -3   9   0    0.50    1.20
  -3   9   0   -0.30    1.40
  -3   9   0    7.70    8.90
   3   9   0    1.50    1.80
  -3  -9   0    0.00    4.10
   3  -9   0    5.90    4.50
   4   9   0 1308.47   50.39
  -4  -9   0 1225.78   57.29
   4  -9   0 1271.77   47.00
  -4   9   0 1291.37   46.70
   4   9   0 1195.28   47.50
  -4   9   0 1236.68   45.00
  -4   9   0 1220.08   45.90
   4  -9   0 1240.38   66.79
  -4   9   0 1347.37   61.79
   4   9   0 1106.79   52.69
  -4  -9   0 1205.38   46.40
   4  -9   0 1238.08   46.50
  -4   9   0 1150.98   50.29
   4   9   0 1254.67   46.90
   4  -9   0 1258.87   51.89
  -4  -9   0 1261.27   46.30
   4  -9   0 1221.48   58.49
  -4  -9   0 1207.68   47.30
  -4   9   0 1216.98   47.60
  -4  -9   0 1221.08   45.50
  -4  -9   0 1213.18   50.89
  -4  -9   0 1258.97   49.70
   4   9   0 1183.58   59.99
  -4   9   0 1340.57   59.89
  -4   9   0 1296.47   48.20
   5  -9   0    0.60    1.30
   5  -9   0   -6.00    4.10
   5  -9   0    0.80    3.70
  -5   9   0  -29.70   19.90
   5   9   0    2.50    6.20
  -5  -9   0    0.60    5.20
  -5  -9   0    1.40    1.80
  -5  -9   0   -1.50    3.30
  -5   9   0   -1.40    2.00
   5   9   0   -5.40    3.60
   5   9   0    1.20    1.70
   5  -9   0   -0.80    2.10
  -5   9   0    1.20    1.40
   5   9   0   -1.40    2.40
   5  -9   0  -24.50   21.40
  -5   9   0    5.60    6.10
  -5   9   0   -0.80    1.80
  -5  -9   0    3.30    2.00
  -5   9   0   -4.40    2.70
  -5  -9   0   -2.90    2.80
   5   9   0    4.00    6.10
  -5   9   0    4.50    3.40
   6  -9   0    3.90    1.80
   6  -9   0   12.30    6.80
  -6   9   0    6.40    1.80
  -6   9   0    7.60    2.60
   6  -9   0    3.40    2.30
   6   9   0    4.40    6.60
  -6   9   0   11.00    4.30
  -6  -9   0    6.00    2.20
   6  -9   0   11.60    5.10
  -6  -9   0    5.60    5.50
  -6  -9   0    2.00    2.60
  -6   9   0   13.80   13.60
  -6  -9   0    5.20    4.40
  -6  -9   0    6.70    2.60
  -6  -9   0    1.60    3.20
  -6  -9   0    8.30    6.00
  -6   9   0   -1.50    5.40
   6   9   0    8.30    2.90
   6   9   0    3.60    4.60
  -6   9   0    3.20    1.90
  -6   9   0   11.60    5.00
   6  -9   0   24.80   23.50
   7  -9   0   -2.10    1.30
  -7  -9   0    6.40    4.00
  -7   9   0   -2.80    2.10
  -7   9   0   -0.40    2.00
  -7   9   0    5.90    4.80
   7   9   0    2.50    8.20
  -7   9   0   -6.30   16.50
  -7  -9   0   -2.30    5.70
  -7  -9   0    3.00    1.70
   7  -9   0   -4.40    5.30
   7   9   0   -2.00    2.50
  -7  -9   0    1.30    3.30
  -7  -9   0    3.10    1.50
  -7  -9   0   -0.20    2.70
   7   9   0    5.40    6.30
   7  -9   0    6.30    6.90
  -7   9   0    3.90    4.60
  -7  -9   0    0.60    5.40
  -7   9   0   -5.90    5.60
  -7  -9   0    2.10    2.00
  -8   9   0   54.39   11.70
  -8   9   0   53.19    5.20
   8   9   0   54.79   12.60
  -8   9   0   40.80   22.70
  -8  -9   0   39.70    4.70
  -8   9   0   71.69    9.00
  -8  -9   0   78.09   12.30
  -8  -9   0   48.70    6.30
  -8  -9   0   65.79    5.30
   8  -9   0   56.89    5.70
  -8  -9   0   52.79    7.40
  -8   9   0   56.39    8.70
  -8  -9   0   48.30    4.30
  -8   9   0   47.80    5.70
  -8  -9   0   81.19   34.00
   8  -9   0   55.19   11.20
  -8  -9   0   30.90   10.30
  -9   9   0   -0.40    4.00
  -9  -9   0    3.70    4.50
   9  -9   0   -1.30    9.00
  -9   9   0   14.70    7.80
  -9  -9   0    8.50    4.90
   9   9   0   -3.70   12.50
   9  -9   0   -2.50    2.30
  -9   9   0    0.70    1.80
  -9  -9   0   -6.30    5.40
  -9  -9   0   -4.20    3.20
  -9   9   0    3.80    6.50
  -9  -9   0    5.20    2.50
  -9   9   0    1.70    2.50
  -9   9   0   -4.60    2.10
  -9  -9   0   -1.30    1.70
  -9  -9   0   -9.20    8.10
  -9   9   0   14.00   26.00
   0  10   0  237.98   14.10
   0  10   0  240.28    9.70
   0  10   0  253.07    9.30
   0 -10   0  237.88   11.40
   0  10   0  229.58   10.10
   0  10   0  218.58   10.50
   0 -10   0  213.18   19.40
   0  10   0  190.78   13.40
   0 -10   0  230.98   15.00
   0  10   0  286.47   20.00
   0  10   0  229.98   11.00
   0 -10   0  238.78   10.00
   0  10   0  233.88   11.90
   0 -10   0  227.78   12.30
  -1  10   0   -1.40    1.30
   1  10   0   -1.20    1.10
  -1  10   0    1.10    1.30
   1 -10   0    2.20    3.50
  -1 -10   0   -1.70    2.10
   1  10   0   -3.10    2.30
   1 -10   0   -3.60   11.90
   1 -10   0    0.70    1.70
  -1  10   0   -2.50    2.70
   1 -10   0    2.00    4.70
  -1  10   0   -0.30    1.50
   1  10   0   -4.30    3.10
  -1  10   0    7.50    8.40
   1  10   0    1.70    1.40
  -1 -10   0    5.50    3.80
  -1 -10   0    0.40    1.90
   1 -10   0   -0.20    1.20
   1  10   0    2.40    1.80
  -1  10   0   -2.00    5.30
  -1 -10   0    7.40    5.80
  -1 -10   0    0.20    1.30
  -1  10   0    4.70    2.60
   1  10   0    8.80    7.40
  -1  10   0   -3.00    3.10
   1  10   0    0.10    6.30
   1  10   0    1.80    1.10
   1 -10   0   -0.10    1.30
  -1  10   0   -0.30    1.40
   1  10   0    0.20    2.70
  -1  10   0    0.10    1.10
   1 -10   0   -0.50    1.90
   2  10   0   -3.60    3.10
   2  10   0    6.00    2.10
   2 -10   0   -0.40    3.20
  -2  10   0    5.30    3.00
   2  10   0    1.30    4.80
  -2  10   0    0.60    3.00
  -2  10   0    0.50    1.30
   2 -10   0    2.80    1.80
   2  10   0    4.20    1.80
  -2  10   0    3.80    4.60
   2 -10   0    4.30    4.00
   2  10   0    6.40    3.00
  -2  10   0    4.00    1.60
  -2 -10   0    2.00    2.10
   2  10   0    1.40    2.00
  -2  10   0    3.50    3.10
   2 -10   0    1.20    1.40
  -2  10   0   -0.30    1.60
  -2  10   0   -3.10    8.80
  -2 -10   0    2.10    2.40
   2 -10   0   -9.70   13.70
   2  10   0   -2.20    4.40
   2  10   0    1.60    6.50
  -2 -10   0   -0.70    3.40
   2 -10   0    7.50    3.70
  -2 -10   0    0.10    2.90
  -2 -10   0    2.80    4.70
  -2  10   0    2.10    1.30
  -2 -10   0    1.60    1.60
  -2  10   0    3.70    1.60
  -2 -10   0    3.20    1.40
   2 -10   0    1.40    1.40
   2  10   0    2.10    0.80
  -3  10   0    1.10    1.40
   3  10   0   -0.60    3.80
  -3 -10   0   -0.30    3.30
   3  10   0    1.80    4.60
  -3  10   0    2.20    1.40
  -3  10   0   10.70    6.30
  -3 -10   0   -0.40    1.30
   3 -10   0    4.60    2.10
   3 -10   0    1.30    3.50
  -3 -10   0    0.50    2.30
  -3 -10   0   -2.40    4.50
  -3  10   0    5.70    9.40
  -3 -10   0    3.30    4.00
   3 -10   0   -0.40    3.30
  -3 -10   0   -1.10    1.70
  -3  10   0    1.90    2.60
   3 -10   0    2.10    1.60
   3 -10   0   -3.90    4.80
   3 -10   0  -14.30   16.50
  -3 -10   0    1.60    1.80
   3  10   0    1.90    1.90
   3  10   0    1.60    2.00
  -3  10   0    2.10    4.00
   3  10   0   -4.20    4.70
   3 -10   0    2.10    1.80
  -3  10   0   -0.10    1.70
   4 -10   0  228.48   10.90
  -4  10   0  215.88   10.30
   4  10   0  191.18   16.50
   4 -10   0  205.68   14.60
  -4  10   0  216.68   25.60
   4  10   0  214.58   11.80
  -4 -10   0  214.88   11.50
   4  10   0  222.88   21.50
   4 -10   0  186.28   14.60
  -4 -10   0  214.98   10.60
   4 -10   0  242.68   20.80
  -4  10   0  217.98   14.50
   4  10   0  215.18   11.00
   4 -10   0  247.08   33.60
  -4  10   0  206.18    9.30
  -4 -10   0  216.48    9.60
  -4 -10   0  202.48   18.80
  -4  10   0  212.88   11.80
   4 -10   0  208.58   10.90
  -4 -10   0  218.88   10.70
   4  10   0  216.38   14.20
  -4  10   0  230.48   11.10
  -4  10   0  215.88   10.90
  -4  10   0  200.98   19.50
   4 -10   0  214.18   10.90
  -4 -10   0  219.88   15.00
  -5  10   0    2.90    6.50
   5  10   0    1.90    4.70
   5  10   0    2.00   12.10
  -5  10   0   -1.00    2.00
   5  10   0    2.90    2.20
  -5 -10   0   -2.80    5.90
   5 -10   0    1.90    3.10
  -5 -10   0    2.70    3.50
  -5 -10   0    4.80    4.30
  -5  10   0    0.50    4.60
   5  10   0   -0.90    2.90
  -5 -10   0    4.10    2.60
   5  10   0   -8.80    7.90
  -5  10   0    1.60    1.40
  -5 -10   0    5.30    5.30
  -5 -10   0    0.00    1.80
  -5  10   0    6.20   12.20
   5 -10   0   -1.60    3.70
   5 -10   0   -5.00   27.00
  -5  10   0    2.90    3.60
  -5  10   0    1.60    1.90
   5 -10   0    3.80    5.50
  -5 -10   0    0.50    2.00
   5 -10   0    0.70    1.50
   6 -10   0  157.08    9.20
  -6 -10   0  153.98   14.70
   6  10   0  142.69   21.10
  -6 -10   0  131.39   15.80
  -6 -10   0  150.78    9.30
   6  10   0  159.98   13.20
  -6  10   0  150.88   13.50
  -6  10   0  162.68    7.40
  -6 -10   0  148.29    8.00
  -6 -10   0  152.18   10.40
  -6  10   0  115.89   22.60
   6  10   0  150.08    9.20
  -6  10   0  142.89    8.60
  -6 -10   0  149.19    8.30
  -6  10   0  102.69   16.50
  -6  10   0  148.19   10.70
   6 -10   0  156.18   17.80
  -6  10   0  135.79    9.10
  -6 -10   0  154.98   11.90
   6 -10   0  142.89   13.60
  -7 -10   0    1.50    4.30
  -7  10   0    4.50   18.50
  -7  10   0    0.70    2.10
  -7  10   0    4.90    4.50
   7 -10   0    0.20    6.10
  -7  10   0   -1.80    1.60
   7  10   0    1.60    6.10
   7 -10   0    0.40    1.70
  -7  10   0   -4.20    3.90
  -7  10   0    4.50    7.70
  -7 -10   0    0.80    1.90
   7 -10   0    6.50    6.90
  -7 -10   0   -1.40    2.70
  -7 -10   0   -1.30    6.30
   7  10   0    2.50    2.50
  -7 -10   0   -0.10    6.00
   7  10   0    8.60    8.90
  -8  10   0    0.20   22.00
  -8  10   0    3.70    4.40
  -8 -10   0    8.30    2.50
  -8 -10   0   -1.60    6.50
  -8 -10   0    7.20    7.20
   8  10   0   10.90    3.40
  -8 -10   0    2.60    2.70
   8 -10   0   10.50    8.50
   8  10   0    9.30    8.20
  -8 -10   0    9.90    2.40
  -8 -10   0    9.60    5.10
   8  10   0   10.50   10.50
  -8  10   0   10.30    6.30
   8 -10   0    2.60    2.40
  -8  10   0    7.40    2.50
  -8 -10   0   12.90    4.60
  -8  10   0    6.20    3.10
  -9  10   0    3.00    3.10
   9 -10   0    4.40   11.60
  -9  10   0    2.90   26.20
  -9  10   0    4.30    2.00
  -9 -10   0   12.60    5.20
   9 -10   0   -0.30    2.50
  -9 -10   0    3.00    6.70
  -9 -10   0    8.80    2.40
  -9  10   0    3.10    4.50
  -9  10   0    1.00    6.00
  -9 -10   0   -2.20    2.90
  -9 -10   0    1.90    7.80
  -9 -10   0   -3.00    4.90
   0  11   0    1.40    1.10
   0  11   0   -1.00    1.20
   0 -11   0    0.40    1.70
   0  11   0    0.70    0.90
   0  11   0   -2.60    3.40
   0  11   0    1.30    3.40
   0 -11   0   -0.10    1.20
   0 -11   0    5.80    4.80
   0  11   0    1.20    2.80
   0  11   0   -2.70    5.60
   0 -11   0   -2.90    4.00
   0  11   0    1.30    1.70
   0 -11   0    1.20    2.70
   0  11   0   -0.50    7.90
   0  11   0   -0.60    1.30
   1 -11   0   -0.70    1.20
   1 -11   0   -1.10    1.20
  -1 -11   0   -2.00    2.50
   1  11   0    0.80    1.00
  -1  11   0    1.70    3.90
   1  11   0   -1.20    1.60
  -1  11   0   -0.20    2.90
  -1 -11   0   -5.60    4.70
  -1  11   0   -0.80    1.40
   1 -11   0   -2.00    3.50
   1  11   0    0.70    1.50
   1  11   0   -0.70    3.80
  -1  11   0    8.50   10.00
   1  11   0    3.10    1.90
  -1  11   0    0.50    1.70
  -1  11   0    0.30    4.70
   1 -11   0   -0.80    3.80
  -1 -11   0    1.90    4.60
  -1  11   0    1.80    1.20
  -1 -11   0    1.30    2.20
  -1  11   0    0.90    3.10
  -1  11   0    1.20    1.80
   1  11   0    4.60    8.00
  -1  11   0   -0.10    1.20
   1 -11   0   -0.90    2.50
   1  11   0   -0.60    3.10
  -1 -11   0   -0.40    1.40
   1  11   0   -3.90    2.60
  -2  11   0   67.19    6.50
   2  11   0   61.59    4.90
   2 -11   0   50.99    9.90
  -2  11   0   61.59   13.30
   2  11   0   61.19    9.30
   2  11   0   66.69    5.10
   2  11   0   64.89    7.60
  -2  11   0   71.69    8.70
   2 -11   0   65.19    4.60
  -2 -11   0   71.19    7.40
   2 -11   0   63.59    5.20
   2  11   0   72.39   15.00
   2 -11   0   36.30   16.40
  -2  11   0   55.69    4.30
  -2  11   0   69.59    4.60
  -2  11   0   60.09    5.20
  -2 -11   0   70.69    5.80
   2 -11   0   61.89    7.30
   2  11   0   52.19    7.30
  -2 -11   0   64.29    6.00
  -2 -11   0   50.99    7.90
   2  11   0   69.79    5.80
  -2  11   0   62.29    4.40
  -2  11   0   66.59    7.10
   2  11   0   60.69    3.30
  -2 -11   0   66.89    4.20
   2  11   0   63.79   10.00
   2 -11   0   59.89    5.00
   2 -11   0   75.89   10.10
  -2  11   0   62.89    4.40
  -2 -11   0   64.49    4.60
  -2  11   0   90.79   15.70
   3  11   0    2.50    2.00
   3 -11   0    0.00    1.80
  -3  11   0    9.90   14.00
  -3  11   0    1.70    1.70
   3  11   0    3.00    6.30
  -3 -11   0    2.70    4.30
  -3 -11   0    2.70    3.00
  -3 -11   0   -0.30    1.40
   3 -11   0   -4.30   18.00
  -3  11   0    1.90    1.60
  -3  11   0    6.00    3.10
  -3 -11   0   -1.50    2.00
  -3  11   0    1.90    1.80
   3 -11   0   -3.50    3.20
  -3 -11   0    2.20    3.70
   3  11   0   -1.90    4.70
   3 -11   0    6.60    4.80
   3  11   0   -1.90    3.70
  -3  11   0   17.70   12.70
  -3  11   0    4.00    3.90
  -3  11   0    1.10    3.40
  -3 -11   0    0.90    1.80
  -3  11   0    1.90    2.20
   3 -11   0    4.80    4.60
  -3 -11   0    6.20    6.50
   3 -11   0    0.20    1.30
   3  11   0    2.00    2.40
  -3  11   0    4.30    1.70
   3 -11   0    0.40    1.70
  -4 -11   0  291.07   14.70
   4 -11   0  337.37   14.70
  -4 -11   0  304.07   14.20
  -4  11   0  295.87   18.60
  -4  11   0  303.37   13.80
   4  11   0  312.77   17.90
  -4 -11   0  316.47   13.10
   4  11   0  325.77   21.10
   4 -11   0  312.67   19.80
   4  11   0  316.47   14.70
  -4 -11   0  287.17   24.10
  -4 -11   0  327.97   14.20
  -4 -11   0  267.87   17.80
  -4  11   0  288.17   14.20
   4 -11   0  316.97   14.80
   4 -11   0  392.16   39.70
   4 -11   0  336.57   19.20
  -4  11   0  269.37   24.90
  -4  11   0  315.77   15.60
  -4  11   0  370.56   31.50
   4 -11   0  288.97   24.60
  -4  11   0  305.77   14.50
  -4  11   0  309.67   12.80
  -4 -11   0  314.77   18.50
  -5  11   0    1.70    1.50
   5  11   0    2.10    2.40
  -5  11   0    1.40    2.00
  -5  11   0    0.60   15.40
  -5  11   0   -1.40    3.30
   5 -11   0   -2.40    4.60
   5 -11   0   -6.70    5.40
  -5  11   0    0.40    1.70
   5 -11   0    1.50    1.50
  -5 -11   0   -0.70    3.10
  -5 -11   0   -1.70    5.60
   5  11   0    8.20    7.60
   5  11   0    4.20    8.10
  -5 -11   0   -1.20    1.70
  -5 -11   0    4.40    4.80
   5  11   0    0.90    2.10
  -5 -11   0    0.30    4.00
  -5 -11   0    0.80    2.40
  -5  11   0   -3.20    4.20
   5  11   0    6.60    5.80
  -5 -11   0   -0.80    1.80
  -5  11   0    1.70    6.00
  -6 -11   0  266.87   13.50
  -6  11   0  226.28   16.90
  -6  11   0  276.07   11.50
   6  11   0  270.27   14.00
  -6 -11   0  270.37   14.60
  -6  11   0  211.68   27.30
   6 -11   0  284.67   22.40
   6  11   0  299.77   18.60
  -6  11   0  259.07   13.10
  -6 -11   0  269.07   17.00
   6  11   0  278.67   26.10
  -6 -11   0  255.17   18.70
  -6 -11   0  273.27   12.20
  -6 -11   0  280.77   23.60
  -6 -11   0  258.37   12.80
  -6  11   0  277.57   15.00
   6 -11   0  265.67   14.20
  -6  11   0  285.37   25.00
  -6  11   0  261.97   13.00
   6 -11   0  320.37   37.00
  -7  11   0   31.50   21.80
  -7  11   0   -0.30    2.00
   7 -11   0    0.30    1.80
  -7 -11   0    9.10    3.80
   7 -11   0    2.80    8.00
  -7  11   0   11.00    5.10
  -7  11   0    1.20    2.00
  -7  11   0    2.30    4.80
  -7 -11   0   -6.20    5.70
   7  11   0   -2.90    8.30
  -7  11   0   -0.10    7.60
   7  11   0    7.00    9.80
  -7 -11   0    0.20    2.70
  -7 -11   0   -2.20    4.60
   7  11   0   -1.00    2.40
   7 -11   0   -4.40    5.80
  -7 -11   0    3.50    2.10
  -7 -11   0    4.20    7.20
  -8  11   0   26.30    6.90
  -8 -11   0   10.10    3.20
  -8 -11   0   12.10    5.30
  -8  11   0   13.40    5.40
   8  11   0   22.20    8.70
  -8  11   0  -22.00   22.80
  -8 -11   0   16.00    5.60
  -8  11   0   10.70    3.20
  -8  11   0   19.00    3.50
   8  11   0   21.30   12.60
   8 -11   0   20.20    4.80
  -8 -11   0   25.40    5.70
   8 -11   0    1.40    8.90
  -8 -11   0    0.30    9.20
   0  12   0  223.58   12.60
   0 -12   0  286.87   28.00
   0 -12   0  233.18   10.10
   0  12   0  228.78    9.80
   0  12   0  221.28   10.30
   0  12   0  221.28   15.20
   0  12   0  216.28   15.00
   0  12   0  208.88   16.60
   0 -12   0  222.28   13.20
   0  12   0  191.48   20.90
   0 -12   0  222.58   16.20
   0  12   0  215.18   10.80
   0  12   0  270.67   23.10
   0 -12   0  216.18   11.50
   0  12   0  224.08   11.20
   0  12   0  221.88    9.00
   1  12   0    2.90    3.50
  -1  12   0   -7.10   10.00
  -1  12   0    0.40    1.30
  -1  12   0    1.90    4.30
  -1  12   0    1.40    1.50
   1 -12   0    1.80    2.90
  -1 -12   0   -1.80    2.10
   1 -12   0    1.70    1.40
   1  12   0    0.10    1.60
  -1  12   0   -1.30    6.60
  -1  12   0   -0.30    1.60
  -1 -12   0    0.50    2.70
   1 -12   0    2.10    4.00
   1  12   0   -1.20    9.00
   1 -12   0    0.90    1.60
  -1 -12   0    0.70    1.40
  -1 -12   0    1.20    4.70
   1 -12   0  -17.30   10.50
  -1 -12   0    2.80    4.60
   1  12   0    1.90    4.80
   1  12   0   -1.40    3.30
   1  12   0    0.00    1.70
   1  12   0   -2.90    5.90
  -1  12   0   -1.00    1.70
  -1  12   0   -1.90    3.30
  -1  12   0    0.60    1.50
   1  12   0   -0.80    1.90
  -1  12   0    0.30    3.60
   1  12   0    1.50    1.10
  -2 -12   0  101.19    7.80
  -2  12   0  160.88   25.40
   2  12   0   98.89    6.60
   2 -12   0  101.49   11.30
  -2  12   0   97.79    9.40
  -2  12   0  101.09    6.10
  -2  12   0  107.69    8.20
  -2  12   0   85.19   16.50
   2  12   0  112.29   10.70
   2  12   0   98.99    7.40
   2  12   0   98.69    4.80
  -2 -12   0   80.19    8.70
  -2  12   0   98.39    6.00
   2  12   0  101.09   12.90
  -2 -12   0  111.39    6.20
  -2 -12   0  104.89    5.90
  -2 -12   0   85.29   14.60
   2  12   0  111.79    9.60
   2 -12   0  106.89    6.40
   2 -12   0  108.59    7.10
  -2  12   0  107.69    6.20
   2  12   0  124.19   21.40
   2 -12   0  108.99    9.80
   2  12   0   89.99   12.30
  -2  12   0  105.99    6.10
   2  12   0  105.19    6.90
  -2 -12   0   96.69   11.70
  -2 -12   0  108.79    7.70
   3  12   0    2.50    2.20
  -3 -12   0    1.10    2.80
  -3 -12   0   -2.00    4.60
  -3  12   0    0.60    2.10
   3 -12   0   -0.10    1.70
   3 -12   0   -0.20    4.70
  -3  12   0   -1.10    1.80
  -3 -12   0   -0.20    2.80
  -3  12   0   -4.50    5.80
   3 -12   0    3.30    4.50
   3  12   0    7.90    4.80
  -3 -12   0   -3.40    6.10
   3 -12   0   -2.50    1.40
  -3  12   0    0.20    1.50
  -3  12   0    3.30    4.10
  -3  12   0   -0.40    1.70
   3  12   0   -2.80    6.90
  -3 -12   0    1.20    1.40
  -3 -12   0    0.10    1.80
  -3  12   0   12.50   12.90
  -3  12   0    2.00    3.70
  -3 -12   0   -2.20    3.70
   3 -12   0    2.90    5.70
  -3  12   0   -1.10    4.00
  -3  12   0    1.20    1.80
  -4  12   0  482.65   25.10
  -4 -12   0  458.15   19.90
  -4 -12   0  448.86   18.20
  -4 -12   0  464.45   32.20
  -4  12   0  454.95   33.60
  -4  12   0  403.56   21.00
  -4 -12   0  471.35   19.40
   4  12   0  445.76   20.10
   4 -12   0  455.25   32.90
  -4  12   0  472.15   19.90
   4 -12   0  411.46   24.80
  -4  12   0  437.46   18.00
   4  12   0  440.46   21.00
  -4 -12   0  476.45   24.00
  -4 -12   0  450.65   24.60
  -4 -12   0  462.75   20.20
   4  12   0  429.06   27.80
  -4  12   0  458.25   19.20
   4 -12   0  450.65   24.80
  -4  12   0  455.65   22.00
   4 -12   0  495.95   20.10
  -4  12   0  439.06   19.80
  -4  12   0  466.45   19.10
   4  12   0  499.85   24.60
  -4  12   0  548.75   39.60
  -5  12   0   -1.40    7.30
  -5  12   0    3.40    3.70
  -5  12   0    2.50    2.20
  -5 -12   0   -6.30    5.80
  -5 -12   0    2.30    3.50
  -5 -12   0    2.90    1.90
  -5  12   0    2.10    1.70
  -5 -12   0    1.80    4.70
   5  12   0    0.50    2.30
  -5  12   0   -4.40    3.80
   5  12   0   -6.00    6.80
   5  12   0    2.30    5.70
   5 -12   0   -1.20    5.50
  -5 -12   0   -1.30    2.40
   5 -12   0   -1.70    7.00
  -5 -12   0    2.00    5.10
  -5  12   0   -0.60    2.10
   5 -12   0    0.60    1.80
  -5 -12   0   -0.80    2.40
  -5  12   0   -7.20   15.90
  -6  12   0   62.69   20.70
  -6  12   0   50.49    5.40
  -6  12   0   46.70    8.50
  -6  12   0   43.60   17.80
  -6 -12   0   52.39    5.60
   6  12   0   69.99   11.40
   6 -12   0   50.49   13.10
  -6 -12   0   54.59    9.50
   6 -12   0   57.89    5.80
  -6 -12   0   69.29    6.30
  -6  12   0   70.89    8.20
   6  12   0   62.99    6.20
   6  12   0   40.90   12.00
  -6 -12   0   62.89    7.20
  -6  12   0   62.59    5.80
  -6 -12   0   65.89    5.30
  -6 -12   0   50.79    9.50
   6 -12   0   57.39   11.10
  -6  12   0   69.29    4.40
  -7 -12   0   -0.20    5.40
   7  12   0   -1.30    8.30
  -7 -12   0    4.50    1.80
  -7 -12   0   -0.90    2.80
   7  12   0   -7.00   10.10
   7  12   0    2.10    2.90
  -7  12   0    1.50    5.00
  -7  12   0   -1.60    2.20
  -7  12   0    4.70    2.30
  -7  12   0    2.00    8.70
  -7 -12   0  -13.10    8.10
  -7 -12   0    1.20    3.40
  -7  12   0   13.40   23.30
  -7 -12   0   12.20    8.00
   8  12   0  182.98   30.80
  -8 -12   0  144.59   10.30
  -8  12   0  175.28    8.00
  -8  12   0  141.09    9.90
  -8  12   0   99.59   30.70
  -8  12   0  164.88   12.70
  -8 -12   0  130.99   15.90
  -8 -12   0  180.48   11.70
  -8 -12   0  172.38    8.90
  -8  12   0  150.08   13.70
  -8  12   0  151.38    9.30
  -8 -12   0  124.99   14.70
  -8 -12   0  146.79   18.70
   0 -13   0    2.20    3.40
   0  13   0    0.60    4.00
   0 -13   0   -9.20    4.20
   0  13   0   -4.10   11.40
   0  13   0   -0.40    4.50
   0  13   0    1.30    2.00
   0  13   0    0.90    4.10
   0  13   0   -3.30    6.60
   0  13   0   -0.90    2.10
   0 -13   0   -0.70    1.40
   0  13   0   -0.50    1.30
   0  13   0   -0.40    8.40
   0 -13   0    0.80    1.80
   0  13   0    0.30    1.80
   0 -13   0    7.70    5.60
   0  13   0    1.80    1.00
   1  13   0    1.80    4.30
   1 -13   0    2.10    3.30
   1  13   0   -0.90    3.20
   1 -13   0    0.60    1.50
   1  13   0   -2.10   11.70
   1  13   0   -0.60    1.30
  -1 -13   0    4.60    6.80
  -1  13   0    0.80    1.40
   1 -13   0   -2.20    7.70
   1  13   0    0.50    1.70
  -1  13   0   -4.80    3.00
  -1  13   0   -0.30    1.30
   1  13   0   -0.30    5.00
  -1 -13   0   -1.90    3.20
  -1  13   0   -8.90   12.40
  -1 -13   0   -0.20    1.80
   1 -13   0   -1.00    3.70
  -1  13   0    4.70   10.10
  -1  13   0   -1.80    3.60
   1  13   0    0.40    1.20
   1 -13   0   -2.10    5.30
  -1  13   0   -0.60    1.70
  -1  13   0    0.10    2.10
  -1 -13   0   -0.40    2.50
   1  13   0    1.90    2.00
   1  13   0    6.80    6.70
  -1  13   0   -1.30    4.20
  -1 -13   0    1.50    5.60
  -1  13   0   -1.60    1.70
  -2  13   0    3.60    2.30
   2 -13   0    8.10    2.70
  -2  13   0    6.60    6.80
   2  13   0   10.50    5.10
   2  13   0   28.20   10.70
  -2 -13   0   10.30    4.30
  -2  13   0   10.80    3.50
   2 -13   0    8.00    2.40
  -2 -13   0    2.60    5.70
  -2  13   0   16.90    5.80
  -2  13   0    9.60   12.90
  -2  13   0   10.40    2.30
   2  13   0   14.40    2.80
   2 -13   0   12.20    4.60
  -2  13   0    6.90    2.80
  -2  13   0    3.30    4.00
  -2 -13   0    6.40    2.20
   2  13   0   10.70    5.10
   2 -13   0   15.60    6.30
  -2 -13   0    2.60    2.70
  -2  13   0   12.90    2.50
  -2  13   0   14.30    8.60
   2  13   0   10.50    2.70
   2 -13   0    1.60    4.40
  -2 -13   0   25.10   10.40
   3 -13   0    0.80    4.90
  -3  13   0   -0.40    2.00
  -3  13   0    0.20    2.00
  -3  13   0    1.40    1.60
   3  13   0   -1.70    2.40
  -3 -13   0    2.10    2.90
   3 -13   0    3.90    4.60
  -3  13   0   -0.50    3.90
  -3  13   0  -13.80   13.70
  -3  13   0   -0.50    1.90
  -3  13   0    0.70    4.20
  -3  13   0    6.10    7.80
  -3  13   0    1.10    1.90
   3  13   0   -5.70    7.30
  -3 -13   0    3.70    4.30
  -3 -13   0    0.10    1.70
  -3 -13   0   -4.80    6.60
   3  13   0    0.10    5.40
   3 -13   0   -0.20    1.60
  -3  13   0    4.70    4.30
  -3 -13   0   -1.10    2.80
   3 -13   0    4.80    9.30
   3  13   0    3.90    2.80
  -3 -13   0   -1.30    1.40
   3  13   0    0.20    6.90
   3 -13   0   -1.40    1.70
  -3 -13   0   -8.30    8.30
  -4 -13   0   -9.50    6.00
  -4  13   0    0.70    1.90
  -4  13   0    1.90   16.20
  -4 -13   0   -2.80    2.80
  -4 -13   0   -9.00    5.00
  -4  13   0   -0.70    1.80
   4  13   0   13.10    6.20
   4 -13   0    0.40    4.80
   4  13   0    1.30    7.90
  -4 -13   0    1.80    2.10
  -4  13   0   -0.50    7.50
  -4 -13   0    0.60    1.70
  -4  13   0    1.10    1.90
   4 -13   0   -1.30    1.20
  -4 -13   0   -0.10    4.40
   4  13   0    0.30    2.50
  -4 -13   0   -2.50    2.80
  -4  13   0   -5.30    3.80
   4 -13   0    0.40    5.20
   4 -13   0    0.40    1.80
  -4  13   0   -1.10    4.70
   4 -13   0   -4.00    7.60
  -5  13   0   -2.70    4.10
   5 -13   0   -0.40    1.70
   5 -13   0   -1.40    8.10
  -5 -13   0   -6.70    6.60
   5  13   0    5.50    6.50
  -5  13   0   -7.30   18.00
  -5  13   0    0.60    1.90
  -5  13   0    6.00    4.40
   5 -13   0   -1.20    6.40
  -5  13   0   -0.70    1.60
  -5 -13   0   -0.40    6.30
  -5 -13   0   -6.20    2.50
   5  13   0    4.40    2.60
  -5  13   0   -2.90    8.00
  -5  13   0    1.20    1.90
  -5 -13   0    5.90    5.30
  -5 -13   0    2.60    3.50
  -5 -13   0    0.40    1.80
  -5 -13   0   -1.60    2.20
   5  13   0    8.00    8.70
  -6  13   0   50.89    9.20
  -6 -13   0   46.90   12.30
  -6  13   0   27.10   23.70
  -6 -13   0   54.59    6.40
  -6 -13   0   52.69    4.30
   6  13   0   66.39   17.40
  -6  13   0   53.59    5.30
  -6  13   0   57.69   17.30
  -6 -13   0   48.20    6.30
   6  13   0   57.29   11.40
   6  13   0   62.09    5.80
  -6  13   0   47.10    5.60
  -6 -13   0   51.19   10.20
   6 -13   0   46.60   14.30
  -6 -13   0   45.20    9.60
  -7  13   0    8.30    5.50
  -7  13   0    4.20    1.60
  -7  13   0    5.60    2.00
  -7  13   0    0.10    4.60
  -7 -13   0   -9.70    6.10
   7  13   0   -3.60    7.70
  -7 -13   0   -4.30    2.50
   7  13   0    5.40    3.10
  -7 -13   0    3.50    4.00
  -7  13   0  -19.90   23.70
  -7 -13   0    1.50    2.00
   7  13   0    0.80   13.30
  -7 -13   0    1.20    7.00
  -7 -13   0    1.10    7.60
   0  14   0   28.50    4.40
   0  14   0   26.70    2.10
   0 -14   0   14.70    6.50
   0  14   0   26.20    3.10
   0  14   0   32.80    3.80
   0  14   0   40.00    6.90
   0  14   0   27.60   14.00
   0 -14   0   23.00    4.20
   0 -14   0   45.90   14.40
   0  14   0   28.20    6.90
   0  14   0   21.40   10.90
   0 -14   0   23.00    5.20
   0 -14   0   24.40    3.30
   1 -14   0    0.30    1.70
   1  14   0    1.10    1.40
  -1  14   0   10.90   14.80
   1  14   0    3.10    6.20
  -1  14   0    1.10    1.30
   1  14   0   -1.90    3.90
  -1  14   0    1.60   14.10
   1  14   0   -1.10    1.30
   1 -14   0   -1.70   10.30
  -1  14   0    0.70    1.90
   1  14   0    3.80    2.10
   1  14   0   -1.40    8.80
  -1  14   0    3.00    4.20
   1 -14   0   -6.00    4.40
   1  14   0   -7.60   13.00
  -1  14   0   -0.60    1.40
  -1 -14   0    1.00    1.70
  -1  14   0   -0.10    1.40
  -1  14   0    0.60    6.40
  -1 -14   0    4.90    5.30
   1 -14   0    0.10    3.50
  -1  14   0    2.40    4.40
  -1 -14   0   -9.40    5.50
  -1  14   0   -2.10    1.70
  -1 -14   0   -1.20    2.20
   1  14   0   10.60    5.10
  -1 -14   0   -4.60    3.00
   1 -14   0   -1.00    1.70
   1  14   0   -0.90    2.20
  -1  14   0    0.00    5.70
  -2 -14   0   -3.50    5.50
  -2 -14   0    5.60    8.10
  -2 -14   0    0.10    1.50
  -2  14   0    3.70    8.70
   2 -14   0    1.10    1.70
   2  14   0    2.60    4.90
   2  14   0    0.90    1.20
  -2  14   0   -0.50    1.90
   2  14   0   -1.90    2.10
   2 -14   0    3.10    5.30
  -2  14   0    0.30    2.30
  -2  14   0   -3.40    4.90
   2  14   0   -1.30    8.20
   2 -14   0    8.90    7.70
  -2 -14   0   -4.20    2.00
  -2 -14   0    2.70    3.50
   2  14   0    3.20    2.10
  -2  14   0  -15.20   24.00
   2  14   0    6.70    7.70
   2  14   0   21.50   12.90
  -2  14   0    0.00    1.50
   2 -14   0    2.40    4.20
   2 -14   0   -1.40    1.70
  -2  14   0    5.90    3.70
  -2  14   0   -1.00    3.90
  -2  14   0   -2.50    1.70
   3 -14   0    9.70    5.40
   3  14   0    1.40    5.90
   3 -14   0    2.10    7.30
  -3 -14   0    0.60    1.80
  -3 -14   0    0.90    3.70
  -3 -14   0  -11.70    5.60
  -3  14   0   -1.70    2.10
  -3 -14   0   -2.10    2.50
  -3  14   0  -10.50   16.00
  -3  14   0    1.40    3.90
  -3 -14   0    0.90    1.70
  -3 -14   0   -0.70    2.80
  -3  14   0   -0.50    1.70
   3  14   0    3.40    2.70
   3 -14   0   -0.70    1.80
  -3  14   0   -3.20    5.40
  -3  14   0   -3.90    1.70
  -3  14   0    1.40    2.10
  -3 -14   0    3.10   11.70
   3  14   0   -2.10    7.90
  -3  14   0    0.30    8.00
   4 -14   0  270.47   13.10
  -4 -14   0  250.67   12.10
  -4 -14   0  254.67   24.70
  -4 -14   0  263.07   16.80
   4 -14   0  294.67   19.10
  -4  14   0  248.88   12.30
  -4  14   0  293.67   29.00
  -4  14   0  246.68   17.20
  -4 -14   0  195.18   17.30
   4  14   0  310.37   30.60
   4  14   0  234.68   15.20
   4  14   0  255.27   23.80
   4 -14   0  245.38   25.90
  -4 -14   0  258.27   11.50
  -4 -14   0  232.28   13.20
  -4 -14   0  234.68   13.30
  -4  14   0  250.77   17.80
  -4  14   0  237.28   12.90
  -4  14   0  229.68   30.90
   5  14   0    2.20    2.40
  -5  14   0    4.90    2.40
  -5 -14   0   -1.40    3.10
  -5  14   0   -2.00    4.10
   5 -14   0    2.80    7.00
  -5 -14   0   -2.70    6.70
  -5 -14   0    2.50    4.70
  -5  14   0   -1.60    1.90
  -5  14   0   -3.80    1.70
  -5  14   0   -9.00    4.90
   5  14   0   -2.30    6.50
  -5  14   0   -3.90   19.80
  -5  14   0   15.70   10.60
  -5 -14   0   -0.20    1.50
  -5 -14   0   -4.40    8.10
  -5 -14   0   -0.40    2.10
   5  14   0    1.00    9.60
  -6 -14   0   94.09   17.10
  -6  14   0   51.89    9.70
  -6 -14   0   53.09   11.90
   6  14   0   84.09    6.90
  -6 -14   0   60.79    7.40
  -6  14   0   87.49   10.20
   6  14   0   33.60   14.20
  -6 -14   0   77.79    7.10
  -6 -14   0   73.49    5.10
  -6  14   0   66.09    5.00
  -6  14   0   49.99   15.00
  -6  14   0   75.09    6.40
   6  14   0   80.59   13.50
  -7  14   0   12.10    6.90
  -7 -14   0   -6.30    6.20
  -7  14   0  -23.10   25.70
  -7 -14   0    1.30    9.80
  -7 -14   0    1.40    3.90
  -7  14   0    7.00    2.20
   7  14   0    3.00   16.30
  -7 -14   0    4.10    2.30
  -7 -14   0   -4.10    2.80
   0  15   0    1.60    1.70
   0  15   0    7.10    4.30
   0 -15   0   26.10   18.70
   0 -15   0    1.70    1.60
   0  15   0   -2.10   10.10
   0 -15   0    4.80    3.80
   0  15   0    8.00    4.90
   0  15   0   -2.90    5.90
   0  15   0   10.00   15.40
   0  15   0    5.70    2.00
   1  15   0   -2.10    2.80
   1  15   0   -1.70    3.90
   1  15   0    0.70    1.60
   1  15   0   -3.70   13.80
   1  15   0    7.70    5.60
  -1  15   0   -1.00    2.40
  -1  15   0    4.50   16.10
  -1  15   0    3.60    4.90
  -1  15   0   23.30   16.60
  -1  15   0    4.50    2.10
   1  15   0   -7.60   15.40
   1 -15   0    9.10    6.70
  -1  15   0   -0.90    1.30
  -1  15   0   -1.60    3.70
  -1 -15   0   -0.30    1.50
  -1  15   0   -2.50    5.90
  -1  15   0   -0.50    1.60
  -1  15   0    0.60    2.00
   1  15   0   -0.30    1.30
  -1  15   0   -4.90    9.10
   1 -15   0   -1.00    3.40
  -1 -15   0   -2.20    3.20
  -1 -15   0    1.70    9.00
   1 -15   0    1.30    1.60
   1  15   0    3.00    7.20
   2  15   0   44.40    3.20
   2  15   0   68.89   18.50
  -2  15   0   42.70    4.50
  -2  15   0   75.89   20.10
  -2 -15   0   54.09    7.80
  -2  15   0   47.50    4.20
  -2  15   0   36.80    7.90
  -2  15   0   37.90    8.90
   2  15   0   66.49   15.90
  -2 -15   0   43.30    4.30
  -2  15   0   45.80    5.00
  -2  15   0   66.69   20.70
  -2  15   0   22.50   17.90
  -2  15   0   39.40    5.00
   2 -15   0   61.29   14.80
  -2 -15   0   25.80   11.30
   2 -15   0   48.80    4.50
   2 -15   0   44.20    8.20
   3 -15   0   -1.50    5.40
  -3 -15   0  -11.30    7.40
   3  15   0    6.80    3.00
  -3 -15   0   -1.20    1.70
  -3  15   0   20.70   26.00
  -3  15   0    1.00    1.60
   3  15   0    9.70   11.50
   3  15   0    5.30    7.30
   3 -15   0    2.90    1.90
  -3  15   0   -0.40    9.10
  -3  15   0   -5.90    5.90
  -3  15   0   -5.70   18.20
   3 -15   0    4.60    8.90
  -3  15   0    0.90    4.20
  -3 -15   0    0.60    4.20
  -3  15   0   -2.60    1.40
   4  15   0   20.80   12.80
  -4 -15   0   12.80    5.40
  -4  15   0   11.90    5.60
  -4 -15   0    3.90    8.70
   4 -15   0    7.50    2.70
  -4  15   0   12.30   21.30
  -4 -15   0    3.70    2.20
   4 -15   0   19.50   12.40
  -4 -15   0   10.80    3.90
  -4  15   0   12.10    9.50
  -4  15   0    8.70    2.80
   4  15   0   10.10    3.70
   4  15   0   15.90    8.00
   4 -15   0    7.70    6.80
  -4  15   0    4.40    2.50
  -4  15   0   -3.40    5.90
  -4 -15   0    7.50    2.20
  -5 -15   0    0.10    1.80
   5  15   0    8.20    8.60
   5 -15   0    6.30   12.10
  -5  15   0    0.90   12.00
  -5 -15   0   -0.50    3.20
   5  15   0    3.00    2.70
   5  15   0    3.40   13.00
  -5  15   0    3.80    1.90
  -5 -15   0   -1.80    8.20
  -5  15   0    1.00    5.00
  -5  15   0   -9.40    5.80
  -5  15   0   -4.10    2.00
  -5  15   0  -21.50   22.00
  -6 -15   0   63.79    4.80
  -6 -15   0   56.59    6.10
  -6 -15   0   41.40   14.40
  -6  15   0   58.49    6.30
  -6 -15   0   55.79    9.50
  -6  15   0   44.70   27.20
   6  15   0   30.50   16.70
  -6 -15   0   62.99    6.80
  -6  15   0   53.99    9.70
   0  16   0   12.20    3.30
   0  16   0   32.30   14.10
   0  16   0   20.80    6.90
   0 -16   0   17.00    5.50
   0  16   0    2.90   19.70
   0 -16   0   15.40    2.90
   0 -16   0   25.50   12.80
  -1 -16   0    3.10    4.10
  -1  16   0   14.00   18.40
   1  16   0   -0.60    1.60
   1  16   0    0.80    4.30
  -1  16   0    0.10    1.50
  -1  16   0   -0.80    4.20
   1 -16   0    9.20    9.70
   1  16   0    5.30   10.30
   1  16   0  -27.80   17.10
   1 -16   0    1.20    4.80
   1  16   0    0.50    1.30
  -1 -16   0    6.90    9.50
  -1  16   0    4.50   10.50
   1 -16   0    2.30    1.60
  -1  16   0    2.10    1.70
  -1  16   0   36.70   19.80
  -1 -16   0   -0.30    1.40
  -2 -16   0  -16.20    8.70
   2  16   0   16.20   14.10
   2 -16   0    6.90    5.60
   2  16   0   10.90    3.70
  -2  16   0   15.30   12.40
   2 -16   0   17.80   13.20
   2  16   0    4.00    1.40
  -2  16   0    7.50    5.20
  -2  16   0    2.20    1.90
  -2  16   0   42.70   25.50
   2 -16   0    6.40    2.40
  -2 -16   0    8.50    4.50
  -2  16   0    5.80   19.60
   2  16   0   14.30    7.50
  -2  16   0    5.90    2.40
  -2 -16   0    7.30    2.10
   2  16   0    6.70   16.70
   3 -16   0    3.70   10.10
   3 -16   0    2.10    2.20
   3  16   0  -11.40   11.70
  -3 -16   0   -0.80    3.70
  -3 -16   0    2.70    9.40
  -3  16   0   10.30   11.10
  -3  16   0   -1.70    1.80
   3  16   0    6.70    4.80
  -3  16   0    4.80    1.80
  -3  16   0    4.50    4.90
  -3  16   0  -42.60   29.70
  -3  16   0  -25.40   20.60
  -3 -16   0    0.80    1.80
   3 -16   0    6.30    6.20
  -4 -16   0   55.69   15.50
  -4  16   0   49.50    5.40
   4 -16   0   64.79    6.10
  -4  16   0   65.89    5.90
  -4  16   0   49.30    9.10
  -4  16   0   55.79   25.90
   4 -16   0   47.50   16.00
  -4  16   0   95.49   37.30
   4 -16   0   37.00    9.50
  -5  16   0    5.90    2.20
  -5 -16   0  -19.60    8.60
  -5 -16   0    5.90    3.90
  -5  16   0    9.90    6.20
  -5 -16   0    3.10    2.50
  -5 -16   0    4.30    5.00
  -5  16   0   13.10   25.50
  -5  16   0   -6.10   16.50
   0  17   0   -4.70   22.60
   0  17   0    3.20    1.90
   0  17   0   11.60    5.60
   0 -17   0    3.70    1.70
   0 -17   0   13.60   20.80
   0 -17   0    2.10    4.20
   0  17   0   -9.00   13.90
  -1  17   0   -2.20    1.60
   1  17   0    4.60    1.90
  -1  17   0   32.10   24.60
  -1 -17   0   14.60   11.50
   1  17   0   -1.40    1.50
   1  17   0  -42.00   20.60
   1  17   0    2.20   12.80
  -1 -17   0    3.60    4.10
  -1  17   0   -4.10   10.80
   1  17   0    2.00    4.80
   1 -17   0    8.80    5.10
  -1  17   0    2.40    1.80
  -1 -17   0    1.80    1.60
  -1  17   0   -1.30    5.50
   1 -17   0   -6.90   13.00
   1 -17   0    4.90    2.00
  -2 -17   0   53.69    4.60
   2  17   0   17.90   20.00
  -2  17   0  -30.60   27.10
  -2  17   0   46.30   13.40
  -2  17   0   60.79   26.10
   2 -17   0   55.29    5.10
   2  17   0   44.10    3.60
  -2 -17   0   47.60   14.00
  -2  17   0   33.80    4.30
  -2  17   0   64.99   18.10
  -2 -17   0   34.70    7.00
   2 -17   0   39.90    7.80
   2 -17   0   93.39   20.40
  -2  17   0   38.50    6.70
  -3  17   0  118.59   38.30
   3 -17   0   10.90    7.40
  -3 -17   0  -11.30    9.30
  -3  17   0    6.20   15.90
  -3 -17   0    7.80    4.90
   3  17   0   15.30   14.70
  -3  17   0    7.80    5.80
   3 -17   0  -14.80   13.50
  -3  17   0    3.50    1.90
  -3  17   0   13.70   25.80
   4 -17   0   -9.60   13.50
  -4 -17   0    9.30    5.10
   4 -17   0   16.20    3.30
  -4 -17   0    8.40    2.60
  -4  17   0   12.70   17.70
  -4 -17   0  -11.90   14.40
   4  17   0   24.90   16.30
   4 -17   0   23.70    8.90
  -4  17   0   12.80    3.00
  -4  17   0   11.40    6.10
   0  18   0   52.79   10.40
   0 -18   0   40.90    7.80
   0  18   0   67.09    6.20
   0 -18   0   66.79    5.30
   0  18   0   53.59    4.90
   0 -18   0   68.39   21.30
   0  18   0   50.59   27.00
  -1  18   0  -17.00   14.80
  -1  18   0    5.20    5.30
   1 -18   0    3.70    5.50
  -1  18   0    2.90    2.00
   1 -18   0    0.10   11.30
   1 -18   0    3.50    1.70
   1  18   0    4.20   17.40
  -1  18   0   -2.10   27.50
   1  18   0  -44.30   23.80
   2 -18   0  -16.70   11.10
   2  18   0   -0.90    1.50
  -2  18   0   -3.20    2.00
   2 -18   0   12.70    7.00
  -2  18   0   -4.00    1.90
  -2  18   0    8.10    5.80
  -2 -18   0    3.80    4.70
  -2  18   0  -34.00   15.70
   2  18   0   45.60   17.90
  -2  18   0  -22.30   47.10
  -2  18   0  -25.20   28.70
  -2 -18   0    8.90   12.10
   2  18   0  -21.90   24.10
  -1   0  -1    0.40    0.30
   1   0   1    0.30    0.70
   1   0  -1    0.20    0.40
  -1   0   1    0.20    0.30
  -1   0   1   -1.10    1.40
  -1   0  -1   -0.40    0.70
   1   0   1   -1.30    1.10
  -1   0   1    0.20    0.30
  -1   0   1    0.50    0.60
  -1   0  -1    0.80    0.90
  -1   0   1    0.50    0.70
   1   0   1    0.10    0.30
  -1   0   1    0.20    0.40
  -1   0  -1    2.20    1.30
  -1   0  -1    0.60    0.40
   2   0   1   -0.50    2.60
  -2   0  -1    1.20    0.60
  -2   0  -1    0.70    0.80
  -2   0  -1    0.20    0.30
  -2   0  -1   -0.20    0.90
  -2   0   1   -0.40    1.10
  -2   0   1   -0.40    0.90
  -2   0  -1   -1.20    1.60
  -2   0   1   -0.90    1.40
   2   0   1    1.70    0.70
   2   0   1    0.00    0.70
  -2   0   1    0.00    0.70
  -2   0  -1   -0.10    2.20
  -2   0   1    0.10    0.80
  -2   0  -1    1.70    1.40
  -2   0   1    0.00    0.50
  -2   0   1    3.60    3.10
   2   0   1   -0.20    1.50
   2   0  -1    1.20    0.90
  -3   0   1    0.00    0.70
  -3   0   1    2.50    3.10
  -3   0  -1    0.20    0.90
  -3   0  -1    1.20    1.40
  -3   0   1    0.40    0.80
  -3   0   1   -0.20    0.50
  -3   0   1    0.50    0.70
  -3   0   1    0.50    1.30
  -3   0   1   -0.70    1.50
  -3   0  -1    2.60    3.10
   3   0   1    0.80    3.50
  -3   0  -1    0.10    0.60
  -3   0   1   -0.20    0.90
   3   0   1    0.30    0.80
  -3   0  -1   -0.30    0.40
   3   0   1    1.80    0.80
  -3   0  -1    0.70    1.60
  -3   0  -1    0.40    1.00
  -4   0   1    0.10    0.90
  -4   0  -1    0.60    1.30
  -4   0   1    3.10    1.30
  -4   0  -1   -3.60    2.80
  -4   0   1    9.80    5.40
  -4   0  -1   10.70    5.10
  -4   0  -1    1.90    1.20
  -4   0  -1    0.00    1.60
  -4   0  -1   -2.60    2.20
   4   0   1    2.20    1.40
  -4   0   1   -0.80    1.30
  -4   0  -1    1.10    0.70
  -4   0   1    1.80    2.10
   4   0   1    6.30    6.00
  -4   0  -1    0.00    1.50
  -5   0  -1    1.90    3.10
  -5   0  -1    0.10    0.60
  -5   0  -1    0.70    1.50
  -5   0   1    1.10    2.60
  -5   0  -1    1.00    1.60
   5   0   1   -0.50    6.70
  -5   0   1    2.00    5.60
  -5   0  -1    1.90    2.00
  -5   0   1    0.10    1.60
  -5   0   1    1.40    1.10
  -5   0  -1   -0.40    2.30
  -5   0  -1    0.90    1.00
  -5   0  -1    1.80    5.50
  -5   0   1   -1.50    1.30
  -5   0  -1   -1.80    1.30
  -5   0   1    1.80    2.00
   5   0   1    0.70    1.20
  -6   0  -1   -0.20    1.60
  -6   0   1   -0.40    1.00
  -6   0  -1    0.80    1.10
  -6   0  -1    1.30    2.90
  -6   0  -1    2.00    1.80
  -6   0   1   -1.00    2.90
  -6   0   1    0.70    1.50
  -6   0   1    2.60    1.90
  -6   0   1    1.70    2.60
   6   0   1    5.10   11.70
  -6   0  -1   -1.50    1.80
  -6   0  -1    2.50    3.00
  -6   0   1  -16.10    7.70
  -6   0  -1  -12.10    7.80
  -6   0  -1   -0.20    0.70
   6   0   1    0.20    1.40
  -6   0  -1    1.60    1.20
  -6   0   1   -2.60    3.50
  -7   0  -1    0.30    1.20
  -7   0   1   -0.20    2.00
  -7   0  -1    0.40    2.10
  -7   0  -1   -1.40    1.90
   7   0   1   -5.30   14.60
  -7   0   1    2.80    2.50
  -7   0   1    2.20    1.50
  -7   0   1    3.10    3.60
   7   0   1    0.20    1.70
  -7   0  -1    1.10    1.90
  -7   0  -1    3.10   11.30
  -7   0  -1    0.60    3.00
  -7   0  -1    2.30    2.10
  -7   0  -1    0.90    0.80
  -7   0   1   -5.70    4.50
  -7   0   1    0.50    0.80
  -7   0  -1   -0.10    4.00
  -7   0   1    1.30   10.60
  -7   0   1    2.40    2.00
  -8   0   1    1.00    1.50
  -8   0   1   -1.50   13.40
  -8   0  -1    0.80    1.00
  -8   0   1   -0.80    2.10
  -8   0   1    0.40    2.80
  -8   0  -1    1.70    2.50
  -8   0  -1    6.30   13.70
  -8   0  -1   -0.30    2.30
  -8   0   1    5.80    4.60
  -8   0   1    0.60    2.40
  -8   0   1    7.30    6.00
  -8   0  -1    4.80    5.10
  -8   0  -1    0.60    5.20
  -8   0  -1    3.40    1.60
  -8   0  -1    2.80    2.70
  -8   0   1    0.40    1.10
  -9   0  -1    2.40    6.80
  -9   0  -1    5.70    5.30
  -9   0   1    0.90    1.60
  -9   0  -1    2.70    2.30
  -9   0   1    4.30    3.70
  -9   0  -1    0.70    2.50
  -9   0   1   -1.40    2.60
  -9   0  -1   -3.90   18.20
  -9   0   1    3.30    1.50
  -9   0  -1    0.70    2.50
  -9   0  -1    2.40    1.80
  -9   0   1   -0.70    5.00
  -9   0   1    1.40    2.20
  -9   0   1   -0.50    6.10
  -9   0   1  -11.70   16.00
 -10   0  -1  -12.70    7.40
 -10   0   1   -3.70    1.60
 -10   0  -1    0.30   23.30
 -10   0   1    1.60    2.70
 -10   0  -1   -1.70    2.70
 -10   0   1   -0.80    5.30
 -10   0  -1   -0.10    1.70
 -10   0  -1   -1.80    2.50
 -10   0   1    0.40    3.80
 -10   0   1   -0.40   22.60
 -10   0   1   -0.70    7.50
 -10   0   1   -4.00    2.50
 -10   0  -1   -2.70    5.60
  -1  -1  -1 2113.29   75.89
   1   1  -1 1942.21   76.39
   1   1  -1 2045.70   75.09
   1  -1   1 2243.18   75.29
   1  -1   1 2079.99   77.29
   1  -1   1 2275.47   77.49
  -1   1   1 2161.38   77.69
  -1   1   1 2214.18   76.69
   1   1  -1 2121.39   77.59
  -1  -1  -1 2145.39   77.89
  -1  -1  -1 1974.20   75.89
   1   1  -1 2225.88   75.79
  -1  -1  -1 2346.77   74.99
  -1   1   1 2087.79   76.09
  -1  -1   1 2100.39   75.79
   1   1   1 2187.78   74.99
  -1  -1   1 1894.61   75.09
  -1   1  -1 2205.48   75.19
  -1   1  -1 2198.38   77.29
  -1  -1   1 2016.60   77.49
   1   1   1 2079.69   75.79
   1  -1  -1 2094.19   76.29
  -1   1  -1 2079.49   77.09
   1  -1  -1 2105.99   76.99
  -1  -1   1 2085.89   75.69
   2  -1   1  171.28    6.60
  -2  -1  -1  163.08    8.70
  -2   1   1  159.58   10.30
   2  -1   1  173.68   10.30
  -2  -1  -1  166.28    7.20
   2   1  -1  171.48    7.70
  -2  -1  -1  165.28    9.60
   2  -1   1  165.98    6.40
   2   1  -1  158.78    6.90
  -2   1   1  161.58    7.10
  -2   1   1  159.48    8.10
  -2   1   1  175.08    8.00
   2   1  -1  159.78    7.30
   2  -1   1  154.08    9.00
   2   1  -1  155.28    6.70
  -2   1   1  177.58    6.70
  -2  -1  -1  169.08    6.30
   2  -1   1  165.08    7.30
  -2   1   1  165.58    6.80
  -2  -1   1  178.88    7.00
   2   1   1  169.78    7.10
  -2   1  -1  171.78    6.30
   2   1   1  155.68    8.20
   2  -1  -1  148.19   10.60
   2  -1  -1  164.48    6.90
   2  -1  -1  164.58    7.70
  -2   1  -1  157.68    8.80
   2   1   1  158.78    9.80
  -2  -1   1  175.68   11.70
  -2   1  -1  170.28   10.00
  -2  -1   1  163.68    7.70
   2  -1  -1  150.98    8.20
  -2  -1   1  158.68    8.90
  -2  -1   1  174.58    8.60
  -2   1  -1  175.58    6.60
   2   1   1  177.28    6.60
  -2   1  -1  166.78    7.10
  -2   1  -1  156.38    8.20
  -2  -1   1  160.08    6.80
  -2   1  -1  162.08    7.10
   2   1   1  159.78    9.70
   2  -1  -1  168.98    6.70
  -2  -1   1  176.08    6.40
  -2  -1   1  164.08    6.90
  -2  -1   1  169.38    7.00
   3   1  -1  352.56   14.20
  -3  -1  -1  368.36   17.00
  -3  -1  -1  331.77   14.70
  -3  -1  -1  372.96   13.50
   3  -1   1  368.06   13.80
   3  -1   1  361.16   13.70
  -3   1   1  369.26   18.80
  -3   1   1  355.76   14.00
   3  -1   1  369.86   17.60
   3  -1   1  338.67   18.40
  -3  -1  -1  357.16   14.60
  -3   1   1  386.96   13.90
  -3  -1  -1  357.76   17.00
  -3   1   1  354.16   15.80
  -3  -1  -1  356.86   17.40
  -3   1   1  381.26   15.30
   3   1  -1  398.16   15.80
  -3  -1  -1  356.56   13.60
   3  -1   1  349.37   15.00
   3  -1  -1  326.47   19.30
   3  -1  -1  370.16   15.40
   3   1   1  373.16   13.50
  -3   1  -1  380.16   18.60
  -3  -1   1  365.46   14.40
  -3  -1   1  335.97   15.50
   3   1   1  367.96   14.60
  -3   1  -1  372.56   14.50
  -3   1  -1  364.36   16.60
   3  -1  -1  360.36   14.20
   3  -1  -1  357.46   16.30
  -3  -1   1  388.56   13.50
   3  -1  -1  379.06   14.00
  -3   1  -1  348.87   14.60
  -3  -1   1  356.06   14.30
   3   1   1  352.06   16.10
  -3  -1   1  355.66   14.30
  -3  -1   1  382.06   13.80
  -3  -1   1  344.77   14.00
   3   1   1  351.66   17.10
  -3   1  -1  371.26   13.80
  -3   1  -1  362.66   13.40
  -3  -1   1  357.66   17.00
  -3  -1   1  369.96   16.70
  -4  -1  -1   39.20    3.70
   4  -1   1   37.30    2.60
  -4   1   1   34.20    3.70
  -4  -1  -1   35.30    3.60
   4  -1   1   36.20    4.20
  -4  -1  -1   39.80    2.50
  -4  -1  -1   40.70    5.50
   4  -1   1   46.20    8.60
  -4   1   1   40.20    4.70
   4  -1   1   43.60    3.50
  -4   1   1   39.80    3.80
  -4   1   1   46.60    6.10
  -4  -1  -1   39.20    6.80
  -4  -1  -1   44.70    2.80
  -4   1   1   37.90    2.90
  -4  -1  -1   37.10    5.90
  -4  -1  -1   43.70    6.10
   4  -1   1   44.10    6.30
  -4  -1  -1   44.20    4.10
  -4   1   1   43.90    4.30
  -4   1   1   35.40    3.40
  -4   1   1   53.59    8.90
  -4  -1   1   37.60    4.50
  -4   1  -1   48.40    8.40
   4  -1  -1   36.60    8.60
  -4   1  -1   40.70    4.80
  -4   1  -1   39.80    2.40
  -4   1  -1   39.40    3.10
  -4  -1   1   37.00    3.00
   4   1   1   45.10    5.80
  -4   1  -1   40.00    3.80
  -4  -1   1   39.30    5.60
  -4   1  -1   47.10    6.40
  -4  -1   1   32.60    3.60
   4  -1  -1   35.90    3.50
   4  -1  -1   35.30    3.00
   4  -1  -1   34.20    4.80
  -4  -1   1   34.10    6.60
  -4  -1   1   44.50    2.90
  -4  -1   1   39.80    6.90
   4  -1  -1   32.10    3.90
   4   1   1   55.59    7.80
  -4   1  -1   38.90    3.60
  -4  -1   1   36.50    3.40
  -4  -1   1   45.60    5.50
   4   1   1   40.60    3.50
  -5  -1  -1   20.00    2.80
   5  -1   1   22.90    2.80
  -5   1   1   22.60    5.00
  -5   1   1   26.50    3.80
  -5  -1  -1   24.60    5.10
  -5  -1  -1   20.60    1.90
  -5   1   1   29.10    8.30
  -5  -1  -1   20.00    3.30
  -5   1   1   21.80    2.60
  -5  -1  -1   23.90    4.20
  -5   1   1   27.90    3.50
  -5  -1  -1   10.60    7.20
  -5  -1  -1   22.70    3.50
  -5  -1  -1   20.90    2.70
  -5   1   1   24.30    4.10
  -5   1   1   22.20    2.20
  -5  -1  -1   25.30    4.90
  -5   1   1   22.20    2.80
   5  -1   1   30.50    8.90
  -5  -1   1   20.40    2.40
  -5   1  -1   21.90    2.50
  -5   1  -1   21.80    1.90
  -5  -1   1   20.70    2.80
  -5  -1   1   22.00    3.10
   5   1   1   18.20    7.40
  -5   1  -1   32.00    4.70
  -5   1  -1   19.00    3.40
  -5  -1   1   18.80    4.00
  -5   1  -1   28.60    7.80
  -5   1  -1   23.70    5.20
   5   1   1   22.90    2.60
  -5  -1   1   20.50    3.00
  -5   1  -1   25.70    3.70
  -5  -1   1   18.10    4.60
  -5   1  -1   23.50    3.30
  -5  -1   1   16.30    4.30
  -6   1   1    9.00    2.80
  -6   1   1   11.40    2.90
  -6   1   1    8.40    4.10
  -6   1   1    7.70    2.10
  -6  -1  -1   22.30    8.70
  -6  -1  -1    7.00    2.30
  -6  -1  -1    8.70    1.40
  -6  -1  -1   16.40    3.60
  -6  -1  -1   10.60    2.80
  -6  -1  -1   12.10    5.30
  -6   1   1   10.70    2.90
  -6  -1  -1    8.40    2.50
  -6   1   1    9.70    1.80
  -6  -1  -1   14.50    5.00
  -6  -1  -1   10.30    2.50
  -6   1   1   10.10    1.90
  -6   1   1   15.00    2.50
  -6   1   1    5.10    8.90
  -6  -1  -1   10.60    1.80
  -6  -1  -1   10.40    3.80
  -6   1  -1   12.10    4.80
   6   1   1   11.30    2.00
  -6  -1   1   11.80    2.60
  -6   1  -1    8.10    2.40
  -6  -1   1   13.20    2.80
  -6  -1   1   14.70    2.00
  -6   1  -1   10.30    1.90
  -6   1  -1   20.80    9.90
  -6   1  -1   12.80    3.20
  -6  -1   1    7.80    2.00
  -6  -1   1    4.90    7.40
  -6   1  -1    9.40    1.40
  -6  -1   1    6.90    4.90
  -6  -1   1   10.20    2.60
  -6   1  -1    9.20    2.70
  -6  -1   1    8.80    3.90
  -6  -1   1    8.00    4.00
  -6   1  -1   17.90    4.00
   6   1   1   10.90   11.80
  -6   1  -1   11.60    4.20
  -7  -1  -1    2.40    1.50
  -7  -1  -1    5.50    4.70
   7  -1   1   17.60   16.50
  -7   1   1   23.20   11.60
  -7  -1  -1    4.70    2.40
  -7  -1  -1    5.80    2.20
  -7   1   1    5.30    4.50
   7  -1   1    1.20    1.80
  -7   1   1    3.00    2.80
  -7  -1  -1    1.80    2.30
  -7  -1  -1    4.90    4.20
  -7   1   1    4.70    2.40
  -7  -1  -1    1.80    2.30
  -7  -1  -1    4.50   11.10
  -7  -1  -1    3.50    1.10
  -7   1   1    3.30    1.30
  -7   1   1    0.70    1.40
  -7  -1  -1   -0.70    1.70
  -7  -1  -1    8.70    2.70
  -7   1   1    2.90    4.20
  -7  -1   1   17.30   19.30
  -7   1  -1    1.70    2.20
  -7  -1   1    1.50    1.20
  -7  -1   1    8.20   10.30
  -7   1  -1    3.70    2.70
  -7   1  -1    8.50   11.30
  -7   1  -1    1.40    3.10
  -7   1  -1    4.40    4.50
  -7   1  -1    2.10    1.10
  -7   1  -1    2.70    1.50
  -7   1  -1    1.60    2.30
  -7  -1   1    0.20    2.00
  -7  -1   1    6.70    4.20
  -7  -1   1    4.20    1.60
  -7  -1   1    4.10    4.60
  -7  -1   1    0.70    2.10
  -7  -1   1    4.50    2.50
  -8  -1  -1   47.40    3.20
  -8   1   1   48.40    6.10
  -8  -1  -1   30.10   15.80
  -8   1   1   61.09    9.70
  -8   1   1   51.79    5.30
  -8   1   1   52.09    3.90
  -8   1   1   48.40    4.40
  -8   1   1   66.09   11.30
  -8  -1  -1   49.99    5.40
  -8  -1  -1   53.69    4.10
  -8   1   1   51.59    6.70
  -8   1   1   15.70   14.20
  -8   1  -1   47.30    5.30
  -8   1  -1   50.79    4.40
  -8  -1   1   47.70    5.70
  -8  -1   1   52.39    5.30
  -8   1  -1   54.79   17.40
  -8   1  -1   48.00    5.40
  -8  -1   1   49.10    4.00
  -8  -1   1   46.30    6.70
  -8   1  -1   52.99    5.70
  -8  -1   1   69.29   16.70
  -8  -1   1   47.60    3.80
  -8  -1   1   59.09   10.30
  -8   1  -1   50.09    3.40
  -8  -1   1   60.79    8.20
  -8   1  -1   51.09    9.70
  -9  -1  -1   26.30    2.50
  -9  -1  -1   34.40    3.80
  -9   1   1   27.60    3.10
  -9   1   1   31.90    5.50
  -9   1   1   31.90    4.80
  -9  -1  -1   40.60    9.80
  -9   1   1   41.20    9.20
  -9  -1  -1   39.70    5.20
  -9  -1  -1   25.60   18.70
  -9   1   1   27.70    5.70
  -9  -1  -1   46.50    9.40
  -9  -1  -1   28.90    5.10
  -9   1   1   40.60    9.20
  -9   1   1   24.30    3.60
  -9  -1  -1   30.40    4.30
  -9   1   1   19.20   19.70
  -9   1  -1   31.70    5.60
  -9  -1   1   34.40   17.50
  -9   1  -1   35.10    5.00
  -9  -1   1   33.40    4.60
  -9  -1   1   33.00    4.80
  -9  -1   1   37.40    6.00
  -9   1  -1   25.30    3.60
  -9  -1   1   32.00    3.80
  -9  -1   1   35.50    9.40
  -9  -1   1   30.20    3.20
  -9  -1   1   34.00    7.90
  -9   1  -1   37.30    8.80
  -9   1  -1   26.70    8.50
  -9   1  -1   74.59   21.90
 -10   1   1    1.90    5.40
 -10  -1  -1   -0.40    2.00
 -10  -1  -1    8.00   23.60
 -10   1   1   -1.90    2.90
 -10  -1  -1   -0.90    2.60
 -10  -1  -1   -0.40    2.20
 -10   1   1   -0.80    2.40
 -10   1   1   -2.20    7.20
 -10  -1  -1  -10.00    7.80
 -10   1   1   -3.60    1.30
 -10   1   1    3.50    3.70
 -10   1   1   -0.80    1.80
 -10  -1  -1   -4.60    2.40
 -10   1   1   15.50   23.70
 -10  -1  -1    9.70    5.90
 -10   1  -1    1.80    2.80
 -10  -1   1    0.50    7.00
 -10   1  -1   -0.90    1.80
 -10  -1   1   -1.90    1.20
 -10   1  -1    0.50    2.80
 -10   1  -1   -3.60    1.50
 -10  -1   1    0.30    5.90
 -10   1  -1    5.00    5.60
 -10   1  -1   10.20   24.80
 -10  -1   1   -2.50    2.50
 -10  -1   1   -4.10    2.30
 -10   1  -1    3.80    7.70
 -10  -1   1    5.00    3.10
 -10  -1   1  -10.40   23.40
 -10   1  -1   -5.90    3.10
 -10  -1   1    1.40    3.90
   0  -2  -1 5441.26  188.98
   0   2   1 5352.46  188.98
   0  -2   1 5291.77  189.28
   0   2  -1 5287.17  189.48
   1  -2   1  627.94   23.60
   1  -2   1  612.24   22.20
   1   2  -1  604.14   22.10
   1   2  -1  639.54   25.60
  -1  -2  -1  583.74   23.00
  -1   2   1  615.04   21.70
  -1   2   1  536.95   25.00
  -1  -2  -1  615.24   25.80
  -1   2   1  623.74   25.10
   1   2  -1  584.94   22.00
   1  -2   1  606.84   25.20
   1   2  -1  594.44   21.90
   1  -2   1  634.14   25.20
   1  -2   1  641.74   22.00
   1  -2   1  617.84   23.00
   1  -2   1  626.84   22.00
  -1   2   1  633.24   22.20
  -1  -2  -1  669.53   23.30
  -1   2   1  610.64   22.20
   1   2  -1  538.15   22.30
  -1   2   1  629.54   22.10
   1   2  -1  557.94   23.20
  -1  -2  -1  644.64   23.80
  -1   2   1  631.24   23.40
  -1  -2  -1  598.94   22.20
  -1   2  -1  651.13   22.00
  -1   2  -1  602.14   22.00
   1  -2  -1  624.24   22.50
   1  -2  -1  598.54   22.10
   1  -2  -1  595.24   21.70
  -1   2  -1  680.03   22.00
   1   2   1  577.24   22.20
  -1   2  -1  621.34   25.00
   1   2   1  622.74   21.90
  -1  -2   1  582.04   21.80
   1  -2  -1  605.24   22.20
  -1   2  -1  583.84   24.90
  -1   2  -1  630.04   23.00
   1   2   1  633.74   22.80
  -1   2  -1  640.04   23.30
  -1  -2   1  595.94   23.20
   1   2   1  552.74   22.20
  -1  -2   1  583.74   22.20
   1   2   1  605.84   21.60
   1   2   1  555.54   22.70
   1  -2  -1  608.04   25.00
  -1  -2   1  615.54   22.00
  -1  -2   1  558.74   22.70
  -1  -2   1  659.83   24.50
   1  -2  -1  560.04   23.30
  -2  -2  -1  901.71   36.20
  -2  -2  -1  902.31   32.50
  -2   2   1  878.11   32.10
   2  -2   1  895.41   32.00
  -2   2   1  863.41   33.70
   2  -2   1  869.51   35.80
  -2   2   1  940.41   32.10
  -2   2   1  912.41   35.00
   2   2  -1  891.21   32.20
  -2  -2  -1  920.11   32.60
   2   2  -1  889.51   34.30
  -2  -2  -1  930.51   33.40
   2  -2   1  840.12   36.10
  -2   2   1  871.41   32.50
  -2   2   1  920.61   36.60
   2   2  -1  845.92   32.10
   2   2  -1  848.32   34.20
   2  -2   1  913.61   33.00
  -2  -2  -1  917.01   33.80
   2   2  -1  804.42   32.30
   2  -2   1  881.41   31.90
  -2  -2  -1  882.41   31.50
  -2  -2   1  892.11   32.10
  -2  -2   1  924.21   34.00
  -2   2  -1  947.71   32.00
  -2  -2   1  857.21   36.60
  -2   2  -1  905.91   36.30
   2  -2  -1  883.81   34.80
  -2  -2   1  934.71   31.40
  -2   2  -1  873.51   35.50
  -2  -2   1  844.12   32.20
  -2  -2   1  908.31   33.20
  -2   2  -1  897.71   31.90
   2   2   1  908.21   31.40
   2   2   1  869.21   32.50
   2   2   1  860.51   32.90
  -2   2  -1  886.01   33.00
  -2  -2   1  840.02   33.00
   2  -2  -1  866.61   32.30
   2  -2  -1  928.01   32.20
  -2  -2   1  899.61   34.10
  -2  -2   1  882.11   32.10
   2  -2  -1  919.01   34.20
   2   2   1  867.41   36.50
   2  -2  -1  775.42   36.60
  -3  -2  -1 1502.15   57.89
  -3  -2  -1 1562.44   60.19
   3   2  -1 1529.75   57.89
  -3  -2  -1 1557.74   58.19
   3  -2   1 1562.74   57.09
  -3  -2  -1 1554.04   59.39
  -3   2   1 1600.94   58.69
  -3   2   1 1509.85   57.69
  -3  -2  -1 1484.95   56.19
   3  -2   1 1446.06   60.99
  -3   2   1 1533.85   55.69
   3   2  -1 1516.35   57.19
   3  -2   1 1554.84   55.49
   3   2  -1 1589.74   55.89
  -3  -2  -1 1558.94   54.89
  -3   2   1 1635.24   55.59
  -3   2   1 1508.45   56.29
   3  -2   1 1524.45   60.19
  -3   2   1 1581.14   61.39
   3  -2   1 1510.25   55.39
   3   2   1 1488.15   56.19
  -3   2  -1 1442.56   60.69
   3   2   1 1633.44   54.89
   3  -2  -1 1530.45   55.89
  -3   2  -1 1536.25   59.39
   3   2   1 1614.24   57.89
   3  -2  -1 1482.45   58.19
  -3  -2   1 1482.65   55.79
  -3   2  -1 1582.64   55.19
  -3   2  -1 1571.44   56.59
   3   2   1 1570.34   60.79
  -3  -2   1 1482.25   57.19
  -3  -2   1 1601.04   58.69
  -3  -2   1 1536.85   57.59
  -3  -2   1 1521.65   55.79
  -3  -2   1 1571.84   63.09
  -3   2  -1 1584.94   55.49
  -3  -2   1 1562.94   54.89
   3  -2  -1 1532.05   58.29
   3   2   1 1679.13   58.29
   3  -2  -1 1528.55   55.59
  -3  -2   1 1596.94   57.09
   3  -2  -1 1634.44   62.89
  -3  -2   1 1570.44   55.89
  -4   2   1  374.76   17.20
  -4  -2  -1  382.26   15.40
   4   2  -1  377.76   15.30
   4  -2   1  376.76   19.60
  -4   2   1  384.36   14.80
   4  -2   1  369.56   22.60
  -4   2   1  364.46   15.80
   4   2  -1  427.26   17.60
  -4  -2  -1  366.66   15.70
   4  -2   1  376.46   14.80
  -4   2   1  378.06   14.80
  -4  -2  -1  363.76   18.00
  -4  -2  -1  388.76   14.20
  -4   2   1  398.26   17.80
  -4  -2  -1  370.86   19.40
   4  -2   1  374.96   17.00
  -4   2   1  382.76   22.20
  -4  -2  -1  383.36   19.10
   4  -2   1  381.76   14.90
  -4  -2  -1  387.56   19.00
  -4  -2  -1  392.06   15.80
   4  -2  -1  395.16   17.90
  -4  -2   1  385.76   25.30
  -4  -2   1  370.66   18.60
   4   2   1  363.86   17.60
  -4  -2   1  342.97   16.90
  -4  -2   1  364.66   15.30
  -4   2  -1  349.27   21.30
   4   2   1  375.96   15.70
  -4  -2   1  385.66   15.60
   4  -2  -1  344.27   15.00
  -4   2  -1  378.66   16.00
  -4   2  -1  376.06   18.40
  -4  -2   1  378.86   15.40
  -4  -2   1  362.26   15.50
  -4   2  -1  386.46   14.80
   4   2   1  388.06   14.20
  -4   2  -1  359.16   15.80
   4  -2  -1  357.76   15.20
  -4  -2   1  393.66   14.20
   4   2   1  372.66   19.00
   4  -2  -1  370.56   18.00
  -4  -2   1  393.96   19.10
   4  -2  -1  336.17   23.30
  -4   2  -1  388.56   14.30
  -5  -2  -1  579.74   23.60
  -5   2   1  572.34   23.70
  -5  -2  -1  572.54   26.20
  -5   2   1  601.04   25.30
  -5   2   1  583.34   22.70
  -5  -2  -1  586.74   22.20
   5  -2   1  618.34   22.70
   5  -2   1  595.94   25.30
  -5  -2  -1  599.34   26.80
  -5  -2  -1  595.94   23.80
  -5  -2  -1  570.24   24.50
  -5  -2  -1  572.24   27.70
  -5  -2  -1  575.24   26.30
  -5  -2  -1  606.04   28.20
  -5   2   1  575.34   23.60
   5  -2   1  547.35   31.20
  -5  -2  -1  594.24   21.90
  -5   2   1  610.84   22.60
   5  -2   1  574.74   22.50
   5  -2   1  618.54   28.30
  -5  -2  -1  577.84   23.30
  -5   2   1  553.14   25.80
  -5   2   1  551.64   30.60
  -5   2   1  608.74   25.80
  -5   2  -1  561.44   30.60
  -5  -2   1  592.24   26.30
   5   2   1  600.84   23.70
  -5  -2   1  606.74   23.50
   5   2   1  587.54   21.90
  -5  -2   1  581.14   27.30
  -5   2  -1  622.14   24.00
  -5   2  -1  593.44   26.60
  -5  -2   1  579.74   25.50
  -5  -2   1  606.34   21.80
  -5  -2   1  596.84   23.40
   5  -2  -1  625.64   26.20
   5  -2  -1  593.94   23.20
  -5  -2   1  607.14   23.00
  -5   2  -1  587.94   26.40
  -5   2  -1  579.24   23.80
  -5   2  -1  588.14   21.90
  -5  -2   1  602.54   27.80
  -5  -2   1  576.24   23.30
  -5  -2   1  532.45   35.50
   5  -2  -1  585.84   26.50
   5   2   1  540.45   28.10
  -5   2  -1  612.84   22.50
   5   2   1  565.04   25.90
  -6  -2  -1    0.50    0.70
  -6  -2  -1    2.60    2.80
  -6  -2  -1    0.00    1.50
  -6  -2  -1    2.40    2.40
  -6   2   1    1.70    1.60
  -6   2   1   -0.10    3.20
  -6   2   1    1.80    1.30
  -6   2   1   -1.00    1.40
  -6  -2  -1   -0.60    1.70
  -6   2   1    1.50    2.00
  -6  -2  -1   -0.40    7.50
  -6  -2  -1   -0.70    4.40
  -6  -2  -1    1.90    2.10
   6  -2   1  -10.50   11.90
  -6  -2  -1    1.60    3.40
  -6   2   1   -1.20    2.20
  -6  -2  -1    2.10    1.10
  -6   2   1    1.00    1.10
   6  -2   1    0.30    1.50
   6  -2   1   -0.20    3.20
  -6  -2  -1    2.50    2.00
  -6   2   1    3.70    8.50
  -6   2  -1   -0.70    0.90
   6   2   1    0.20    1.40
  -6  -2   1    0.40    1.80
  -6  -2   1   -0.30    1.40
  -6   2  -1   -6.40    9.30
  -6   2  -1    0.70    1.30
  -6   2  -1    0.00    1.50
  -6   2  -1    0.80    1.70
  -6  -2   1   13.50    7.90
  -6  -2   1    2.00    3.10
  -6  -2   1    9.10    4.80
  -6   2  -1   -0.50    2.50
   6   2   1   -0.30    1.20
  -6  -2   1    2.20    2.70
   6   2   1   -2.10   10.20
  -6   2  -1   -1.60    3.10
  -6  -2   1   10.20   12.50
  -6  -2   1    1.20    1.10
  -6   2  -1   -0.20    2.00
  -6  -2   1   -0.70    1.10
  -7  -2  -1   16.00   11.50
  -7   2   1    4.80    2.10
  -7  -2  -1    5.40    1.50
  -7  -2  -1    6.30    2.80
  -7  -2  -1    5.50    1.30
  -7  -2  -1    5.40    2.30
  -7   2   1    0.30   10.90
  -7   2   1    4.90    2.70
  -7  -2  -1    6.80    2.60
   7  -2   1  -12.10   17.10
  -7   2   1    5.30    4.60
  -7   2   1    5.60    1.60
  -7   2   1    5.20    1.90
   7  -2   1    1.80    2.10
  -7   2   1    1.00    2.30
  -7  -2  -1    7.90    2.80
  -7  -2  -1    4.80    2.70
  -7  -2  -1    1.80    2.20
  -7  -2  -1    8.80    5.20
  -7  -2  -1    8.60    5.50
  -7  -2   1   37.00   19.90
  -7  -2   1    2.00    2.30
  -7   2  -1    7.70    3.90
  -7  -2   1    9.50   10.30
  -7   2  -1    3.70    1.80
  -7  -2   1    2.00    3.20
  -7  -2   1    2.80    4.90
  -7   2  -1    6.80    1.90
  -7   2  -1    3.40    4.60
  -7   2  -1    7.20    3.40
  -7  -2   1    4.30    1.50
  -7  -2   1    2.90    2.40
  -7  -2   1    4.90    1.50
  -7   2  -1    6.30    2.70
  -7   2  -1    9.00   11.30
  -7  -2   1    1.70    1.90
  -7  -2   1    2.00    3.70
  -8   2   1   44.20    9.00
  -8   2   1   38.50   16.00
  -8  -2  -1   48.20   15.80
  -8   2   1   34.20    4.60
  -8  -2  -1   32.70    2.70
  -8   2   1   35.60    4.20
  -8  -2  -1   41.90    9.40
  -8  -2  -1   31.10    4.70
  -8  -2  -1   33.70    4.90
  -8   2   1   34.70    5.90
  -8   2   1   32.60    3.20
  -8  -2  -1   32.20    3.40
  -8  -2   1   37.80   14.20
  -8   2  -1   37.60    5.00
  -8   2  -1   35.90    4.00
  -8  -2   1   31.70    4.50
  -8   2  -1   31.50    5.00
  -8  -2   1   35.60    5.00
  -8  -2   1   36.60    3.30
  -8   2  -1   32.50    3.20
  -8   2  -1   64.49   16.70
  -8   2  -1   38.50    6.80
  -8  -2   1   35.00    6.10
  -8   2  -1   55.19    9.90
  -8  -2   1   35.70    3.50
  -8   2  -1   42.20    6.70
  -8  -2   1   24.90    7.50
  -8  -2   1   40.70    8.20
  -9   2   1   16.00    8.50
  -9  -2  -1    3.60    2.30
  -9   2   1    1.50    2.00
  -9  -2  -1    5.20    3.00
  -9  -2  -1    2.60    1.20
  -9   2   1    6.20    2.00
  -9   2   1    0.80    3.40
  -9  -2  -1    1.30    6.90
  -9   2   1    4.20    3.00
  -9  -2  -1    5.30    1.90
  -9  -2  -1   20.00   17.70
  -9   2   1   14.90    6.20
  -9  -2  -1    8.30    5.90
  -9  -2  -1    7.30    2.70
  -9   2   1    5.90    2.70
  -9   2   1    9.30   17.60
  -9  -2  -1    4.00    2.80
  -9   2  -1   -2.90   18.90
  -9  -2   1    4.80    4.60
  -9  -2   1    1.90    1.80
  -9   2  -1    8.60    6.20
  -9  -2   1   24.60   18.50
  -9  -2   1    5.60    7.00
  -9  -2   1    5.60    2.80
  -9   2  -1    8.10    3.40
  -9  -2   1    9.00    4.00
  -9  -2   1    5.90    1.70
  -9  -2   1    6.00    3.00
  -9   2  -1   -0.40    3.70
  -9   2  -1    4.00    2.00
  -9   2  -1    4.50    2.00
 -10  -2  -1    5.80    6.20
 -10   2   1   -1.20    1.90
 -10  -2  -1   -4.70    7.90
 -10  -2  -1   -1.70    1.60
 -10   2   1    0.80    2.30
 -10  -2  -1    1.80    2.30
 -10  -2  -1    6.40   23.50
 -10  -2  -1    0.20    2.30
 -10   2   1    5.10    7.80
 -10   2   1   -2.80    4.10
 -10  -2  -1   -2.70    2.40
 -10   2   1   -1.30    2.90
 -10   2   1  -48.00   22.70
 -10   2   1    8.80    6.80
 -10   2  -1   -5.00    2.80
 -10  -2   1   -1.00    2.90
 -10   2  -1  -17.60   24.60
 -10  -2   1    2.30    5.20
 -10  -2   1    4.20    2.60
 -10   2  -1    4.80    6.50
 -10  -2   1   -8.60    7.50
 -10  -2   1   -2.60    3.90
 -10   2  -1    2.40    2.60
 -10  -2   1    0.80    1.20
 -10   2  -1    9.50    7.50
 -10   2  -1    1.20    2.10
 -10   2  -1   -0.30    2.90
 -10  -2   1  -47.00   22.30
   0  -3  -1    1.40    1.40
   0   3  -1   -2.00    1.30
   0   3   1    1.90    5.50
   0   3   1    0.30    0.50
   0   3   1    0.00    1.80
   0   3   1    1.40    0.80
   0   3   1   -0.50    1.30
   0  -3   1    0.40    0.60
   0   3   1    2.70    1.90
   0   3  -1   -0.40    0.70
   0   3  -1    1.20    2.10
   0  -3   1   -1.40    1.20
   0  -3   1   -0.20    1.20
   0   3   1    4.00    3.20
   0  -3  -1    1.30    2.70
   0   3  -1    0.80    2.20
   0   3  -1    0.10    0.50
   0  -3  -1    2.10    0.80
   0   3  -1   -1.10    1.10
   0   3  -1   -0.30    0.60
   0  -3   1   -0.70    0.70
   0  -3   1    2.10    3.90
   0  -3  -1    0.70    0.80
   0  -3  -1    1.50    1.50
   0   3  -1    2.10    1.70
   0   3   1    0.30    0.70
   0  -3  -1    2.50    1.40
   0   3   1    0.70    1.60
   0  -3   1    0.70    0.60
   0  -3  -1    0.60    0.80
   0   3   1    1.60    0.80
   0  -3   1   -0.60    2.10
   0   3   1    2.40    0.90
   1  -3   1  338.47   13.00
  -1   3   1  342.77   13.20
  -1   3   1  353.86   14.60
  -1  -3  -1  364.26   17.60
   1   3  -1  337.07   13.90
  -1  -3  -1  351.86   14.20
   1  -3   1  337.37   17.10
   1  -3   1  350.26   14.50
  -1  -3  -1  320.37   13.80
  -1  -3  -1  333.47   14.80
   1   3  -1  319.27   14.50
  -1  -3  -1  369.26   13.00
   1   3  -1  323.77   12.80
  -1  -3  -1  331.77   13.00
  -1   3   1  347.47   16.80
  -1   3   1  337.77   12.50
  -1   3   1  369.16   13.00
   1  -3   1  338.97   16.60
   1   3  -1  326.27   12.40
  -1   3   1  345.77   13.10
  -1  -3  -1  357.86   13.20
   1   3  -1  346.17   13.10
   1  -3   1  363.46   13.20
  -1   3   1  364.46   17.40
  -1   3   1  354.46   13.10
  -1  -3   1  309.07   13.40
  -1   3  -1  372.66   16.70
  -1  -3   1  344.07   12.30
  -1   3  -1  352.56   14.00
   1   3   1  345.87   18.10
  -1  -3   1  349.47   16.50
   1   3   1  360.26   14.20
  -1   3  -1  344.67   14.40
  -1   3  -1  380.86   12.90
   1  -3  -1  306.87   18.40
  -1  -3   1  338.87   13.10
  -1  -3   1  326.87   12.60
   1  -3  -1  363.96   14.70
   1  -3  -1  364.66   13.10
   1   3   1  359.66   13.00
  -1  -3   1  329.17   14.40
   1  -3  -1  334.27   12.60
   1  -3  -1  321.07   13.40
  -1  -3   1  327.27   13.00
   1  -3  -1  349.07   17.60
  -1   3  -1  340.27   12.80
   1  -3  -1  343.77   13.10
  -1  -3   1  346.37   13.00
  -1   3  -1  374.66   13.10
   1   3   1  333.97   13.10
   1   3   1  361.46   15.20
  -1  -3   1  334.67   14.20
   2  -3   1  710.33   25.20
  -2   3   1  753.72   30.90
  -2  -3  -1  684.33   30.00
  -2   3   1  710.13   27.20
  -2   3   1  707.23   25.70
  -2  -3  -1  706.93   25.00
  -2  -3  -1  660.53   25.60
  -2   3   1  697.03   25.40
   2  -3   1  682.93   29.90
   2   3  -1  656.83   25.10
  -2  -3  -1  665.93   28.00
   2  -3   1  657.63   26.60
  -2  -3  -1  743.03   25.80
   2   3  -1  660.93   26.30
  -2  -3  -1  682.83   26.90
   2  -3   1  663.03   30.10
   2   3  -1  723.63   25.70
  -2   3   1  687.53   25.00
   2   3  -1  647.54   28.50
  -2  -3  -1  702.83   26.30
   2   3  -1  669.63   25.30
  -2   3   1  752.42   25.40
  -2  -3  -1  713.53   25.10
  -2   3   1  658.33   26.10
   2  -3   1  694.23   25.30
  -2   3   1  695.13   31.10
   2   3   1  690.43   30.90
  -2  -3   1  723.43   27.50
  -2   3  -1  702.93   30.20
  -2  -3   1  675.63   29.30
  -2  -3   1  670.03   25.10
  -2  -3   1  669.53   26.10
  -2  -3   1  659.33   28.30
   2   3   1  664.73   25.70
   2  -3  -1  705.13   29.50
  -2  -3   1  651.73   25.50
   2  -3  -1  693.93   25.50
  -2   3  -1  666.23   25.40
  -2  -3   1  671.53   25.20
   2  -3  -1  699.93   27.50
   2   3   1  683.53   25.80
   2   3   1  688.63   27.10
  -2   3  -1  648.64   27.10
  -2   3  -1  738.73   25.30
  -2   3  -1  736.83   25.30
   2  -3  -1  678.43   25.30
  -2   3  -1  740.83   26.90
  -3  -3  -1 1153.18   40.80
   3   3  -1 1094.49   45.20
   3  -3   1  998.70   47.30
  -3  -3  -1 1153.88   42.30
   3  -3   1 1143.79   47.10
  -3   3   1 1199.18   41.80
  -3   3   1 1199.78   43.80
   3  -3   1 1146.79   41.70
  -3   3   1 1205.48   46.30
  -3  -3  -1 1100.79   45.60
  -3  -3  -1 1167.58   41.70
  -3   3   1 1122.79   41.60
   3   3  -1 1081.99   42.20
  -3  -3  -1 1166.38   42.50
  -3   3   1 1252.27   48.80
  -3  -3  -1 1145.69   41.20
   3   3  -1 1161.88   42.00
  -3  -3  -1 1138.69   44.20
   3  -3   1 1143.59   43.50
  -3   3   1 1157.18   42.50
   3  -3   1 1124.09   41.50
  -3  -3  -1 1073.99   43.20
  -3   3   1 1200.88   41.80
  -3  -3  -1 1202.68   42.70
  -3   3   1 1130.39   43.80
  -3  -3  -1 1214.48   47.30
   3  -3  -1 1143.49   45.80
  -3  -3   1 1111.99   42.60
   3  -3  -1 1120.29   42.00
  -3  -3   1 1074.49   50.19
  -3   3  -1 1116.39   41.90
  -3  -3   1 1188.38   48.90
   3  -3  -1 1108.49   41.70
  -3  -3   1 1230.18   42.80
  -3   3  -1 1152.38   48.10
  -3  -3   1 1150.08   41.80
   3   3   1 1107.59   42.20
  -3   3  -1 1157.08   41.50
   3  -3  -1 1034.80   48.60
  -3   3  -1 1187.58   41.70
   3  -3  -1 1151.38   44.60
  -3   3  -1 1093.09   46.20
   3   3   1 1142.89   47.90
   3   3   1 1287.07   43.90
   3   3   1 1125.59   44.10
  -3  -3   1 1164.58   44.60
  -3  -3   1 1201.28   40.70
  -3  -3   1 1188.18   42.00
  -3  -3   1 1138.99   43.50
  -3   3  -1 1166.38   43.30
  -4  -3  -1 1251.27   45.90
  -4  -3  -1 1306.07   48.70
  -4   3   1 1311.67   45.60
  -4  -3  -1 1260.87   48.90
  -4  -3  -1 1301.77   46.50
  -4  -3  -1 1215.98   50.29
   4  -3   1 1233.88   45.60
   4   3  -1 1226.58   46.00
  -4   3   1 1268.27   45.50
  -4  -3  -1 1232.28   46.40
   4  -3   1 1271.67   51.89
   4   3  -1 1249.88   48.00
   4  -3   1 1228.58   48.00
  -4  -3  -1 1250.77   50.79
   4  -3   1 1177.58   53.59
  -4   3   1 1251.37   49.99
  -4  -3  -1 1290.67   45.00
   4   3  -1 1178.28   49.20
  -4   3   1 1252.57   48.10
  -4  -3  -1 1285.77   44.60
  -4   3   1 1330.77   54.09
   4  -3   1 1220.58   45.50
  -4  -3   1 1224.58   46.00
   4   3   1 1247.48   48.70
  -4   3  -1 1135.69   52.59
  -4  -3   1 1211.58   47.90
  -4   3  -1 1243.08   50.69
  -4   3  -1 1263.57   47.20
   4  -3  -1 1287.27   49.40
   4   3   1 1223.48   48.10
   4  -3  -1 1245.18   46.00
  -4  -3   1 1256.97   44.50
  -4   3  -1 1281.27   45.50
  -4  -3   1 1248.88   55.49
   4   3   1 1239.88   46.40
  -4   3  -1 1310.07   45.20
  -4  -3   1 1184.28   46.00
  -4  -3   1 1258.37   45.90
   4   3   1 1276.07   52.29
  -4  -3   1 1263.07   49.90
  -4  -3   1 1179.28   48.00
   4  -3  -1 1263.67   55.69
   4  -3  -1 1251.07   49.99
   4  -3  -1 1254.87   45.70
  -4  -3   1 1280.27   48.40
   4   3   1 1276.87   44.60
  -5  -3  -1  152.48   11.90
   5   3  -1  134.49    9.00
   5  -3   1  134.59    9.10
  -5  -3  -1  147.69   10.10
  -5   3   1  136.49    6.60
  -5  -3  -1  133.29    7.80
  -5  -3  -1  140.89    5.90
  -5   3   1  138.99    6.90
   5   3  -1  137.09    7.20
  -5  -3  -1  130.39    7.10
  -5   3   1  132.09   16.00
  -5   3   1  145.79   10.20
   5  -3   1  131.59    6.70
  -5  -3  -1  139.59   10.10
  -5  -3  -1  149.79   11.80
  -5   3   1  125.79    7.60
   5  -3   1  141.99   11.50
  -5  -3  -1  135.49    7.60
  -5   3   1  139.09    8.90
   5   3   1  128.99    9.50
  -5  -3   1  128.59    7.10
  -5   3  -1  139.59   16.30
  -5  -3   1  118.59    9.00
  -5  -3   1  140.09    8.00
  -5   3  -1  138.29    7.90
  -5   3  -1  131.69   10.40
  -5   3  -1  142.79   10.10
   5   3   1  132.49    7.40
   5  -3  -1  139.39    7.20
  -5   3  -1  137.19    6.80
  -5   3  -1  144.09    6.40
   5   3   1  145.09    6.00
  -5  -3   1  138.69    5.80
  -5  -3   1  135.69    7.40
  -5  -3   1  134.89    7.30
  -5  -3   1  141.49   18.40
  -5   3  -1  124.79    7.60
  -5  -3   1  148.99   11.30
  -5  -3   1  143.79   11.40
   5  -3  -1  126.59   10.00
   5  -3  -1  143.49   10.20
  -5   3  -1  150.08    8.40
   5   3   1  139.99   13.50
  -6   3   1    5.70    2.10
  -6   3   1   10.70    3.80
  -6   3   1    9.30    9.20
  -6  -3  -1    8.60    2.70
  -6  -3  -1    7.30    2.70
  -6  -3  -1   10.80    3.10
  -6  -3  -1   19.80    8.50
   6  -3   1    7.50    1.70
   6  -3   1    8.10    3.30
  -6  -3  -1    6.00    4.20
   6  -3   1    3.70    1.90
  -6   3   1   11.30    4.20
  -6  -3  -1    8.50    5.50
  -6   3   1    7.30    1.90
  -6  -3  -1    9.90    3.60
   6  -3   1    4.80    4.00
  -6  -3  -1    5.00    3.50
  -6   3   1    7.90    2.50
  -6  -3  -1    7.10    1.50
  -6  -3  -1    9.50    2.60
  -6  -3  -1    6.70    1.40
   6  -3   1    1.00   13.90
  -6   3   1    8.00    1.70
  -6   3   1    9.50    3.00
   6   3   1    6.00    2.10
  -6   3  -1    6.20    2.20
   6  -3  -1    9.50    2.20
  -6  -3   1   10.40    2.10
  -6  -3   1    2.60    2.90
  -6  -3   1    7.00    1.40
  -6   3  -1    8.00    2.50
  -6   3  -1   11.00    4.80
  -6  -3   1    7.10    2.50
  -6  -3   1    3.50    3.60
  -6   3  -1    6.00    3.80
  -6  -3   1   11.60    5.00
  -6  -3   1    9.60    2.10
  -6  -3   1    6.60    2.50
  -6  -3   1    7.70   12.80
  -6  -3   1    9.10    2.10
  -6  -3   1    8.50    2.40
  -6   3  -1    6.30    1.80
   6  -3  -1    4.50    3.30
   6  -3  -1   11.80    4.10
  -6  -3   1   15.70    8.30
  -6   3  -1   16.10   10.00
   6   3   1    9.00    4.00
  -7  -3  -1    4.00    2.60
   7  -3   1   -2.50   18.40
  -7  -3  -1   -0.40    2.80
  -7  -3  -1    1.30    1.90
  -7  -3  -1   -0.50    0.80
  -7   3   1    1.00    2.00
  -7  -3  -1    3.20    3.40
  -7   3   1   -2.90    3.40
  -7   3   1    1.60    3.10
  -7  -3  -1    3.70    5.30
  -7   3   1    0.40    1.10
  -7  -3  -1    1.30    1.10
  -7   3   1   -1.30   11.20
  -7  -3  -1    2.90    2.50
  -7   3   1    1.20    2.60
  -7  -3  -1    0.00    1.60
   7  -3   1    1.20    1.20
   7  -3   1   -1.30    1.90
  -7   3   1    1.40    1.50
  -7  -3  -1   -2.10    9.80
   7  -3   1   -2.60    3.70
  -7  -3  -1    2.10    2.80
  -7  -3   1    0.00    0.90
  -7  -3   1    0.70    1.10
  -7   3  -1   -0.10    1.30
  -7   3  -1    2.90    2.80
  -7   3  -1    2.70    4.70
  -7  -3   1    4.00    9.40
  -7   3  -1   -0.30    1.40
  -7  -3   1    0.20    1.70
  -7  -3   1   -5.40    3.10
  -7  -3   1    1.00    2.00
  -7   3  -1    0.10    2.10
   7  -3  -1   -0.60    3.30
  -7  -3   1    5.80    3.20
  -7   3  -1   -6.00   11.60
  -7  -3   1   -8.20   15.60
  -7  -3   1    3.40    5.10
  -7   3  -1    1.20    3.50
  -7  -3   1    1.60    1.80
  -8  -3  -1   18.00    2.10
  -8   3   1    9.90    3.10
  -8   3   1  -12.00   19.10
  -8   3   1    9.00    3.00
  -8  -3  -1   10.90    7.20
  -8  -3  -1    7.00   13.70
  -8   3   1   12.20    6.10
  -8  -3  -1    8.70    7.30
  -8   3   1   12.90    4.10
  -8  -3  -1   11.00    2.00
  -8   3   1   16.90    4.20
  -8  -3  -1   13.30    3.50
  -8  -3  -1    9.80    3.40
  -8  -3  -1   15.30    3.20
  -8  -3  -1   11.30    4.80
  -8   3   1   12.90    2.30
  -8  -3  -1   16.10    2.00
  -8  -3   1   16.80    4.30
  -8   3  -1    5.70   18.60
  -8   3  -1   16.00    4.90
  -8  -3   1   10.80    7.20
  -8   3  -1   13.00    5.90
  -8   3  -1    9.60    2.90
  -8  -3   1    9.50    3.20
  -8   3  -1   13.00    4.20
  -8   3  -1   13.10    3.40
  -8  -3   1    1.40   12.90
  -8  -3   1   19.70    6.50
  -8  -3   1   12.20    2.10
  -8  -3   1   12.60    4.50
  -8   3  -1   11.90    2.40
  -8  -3   1   12.80    2.50
  -9   3   1  129.99    8.20
  -9   3   1  133.19   10.50
  -9  -3  -1  127.79   15.40
  -9   3   1  145.69   25.90
  -9   3   1  140.09    9.60
  -9  -3  -1  137.89    9.30
  -9  -3  -1  150.78    8.90
  -9  -3  -1  163.48   13.70
  -9  -3  -1  145.59   23.00
  -9   3   1  133.69    7.40
  -9  -3  -1  132.49    8.00
  -9   3   1  147.99   13.60
  -9  -3  -1  135.69    6.50
  -9  -3  -1  157.08    6.30
  -9  -3  -1  144.89    7.30
  -9  -3   1   99.09   14.00
  -9   3  -1  159.28   11.70
  -9   3  -1  166.28   26.90
  -9   3  -1  125.79   10.20
  -9   3  -1  133.79   13.70
  -9  -3   1  140.09    9.20
  -9  -3   1  138.39    7.50
  -9   3  -1  136.59    9.60
  -9  -3   1  156.78   13.10
  -9   3  -1  131.99    7.20
  -9  -3   1  139.39    7.20
  -9  -3   1  146.89   11.20
  -9  -3   1  136.69    9.70
  -9   3  -1  135.99    8.20
  -9  -3   1  144.79   22.60
  -9   3  -1  122.89    9.90
 -10   3   1   10.80    2.80
 -10   3   1   14.80   23.90
 -10   3   1   20.10    4.50
 -10  -3  -1   18.50    7.60
 -10   3   1   29.40    8.90
 -10   3   1   23.10    7.90
 -10   3   1   14.70    5.80
 -10  -3  -1    7.90    3.50
 -10  -3  -1   29.80    5.60
 -10  -3  -1   16.50    2.70
 -10  -3  -1   14.90    3.40
 -10  -3  -1   12.10    9.30
 -10  -3  -1   21.00   23.20
 -10   3   1   21.50    4.50
 -10   3   1   12.40    3.30
 -10  -3  -1   16.10    1.90
 -10  -3   1   18.20    4.60
 -10   3  -1   14.40    8.50
 -10  -3   1   13.90    8.50
 -10  -3   1   28.20    5.20
 -10   3  -1   30.30    8.70
 -10  -3   1   13.40    2.60
 -10   3  -1   29.70   27.50
 -10  -3   1   17.50    7.30
 -10   3  -1   19.70    4.50
 -10   3  -1   22.30    5.20
 -10  -3   1   21.20    2.90
 -10  -3   1   18.30    5.30
 -10  -3   1   48.40   22.50
 -10   3  -1   16.60    2.50
 -10   3  -1   13.70    3.30
   0   4  -1  454.05   16.50
   0   4   1  452.85   16.60
   0  -4  -1  405.56   21.40
   0   4  -1  451.75   16.40
   0   4   1  435.46   19.60
   0   4   1  424.26   16.20
   0   4   1  443.16   18.50
   0   4  -1  457.95   17.80
   0   4  -1  417.46   18.40
   0  -4   1  422.16   19.30
   0  -4   1  443.56   18.60
   0   4   1  444.76   18.10
   0   4   1  476.85   17.00
   0   4  -1  447.06   19.50
   0  -4  -1  450.55   17.30
   0   4   1  449.46   17.30
   0   4   1  447.76   16.70
   0  -4  -1  454.75   16.50
   0  -4   1  468.85   17.00
   0  -4  -1  435.46   17.60
   0  -4  -1  436.66   18.70
   0  -4   1  432.36   17.60
   0   4  -1  442.76   21.40
   0  -4   1  469.35   16.40
   0   4  -1  481.75   17.10
   0  -4  -1  440.76   16.50
   0   4  -1  468.05   16.40
   0   4   1  481.55   16.50
   0  -4   1  450.85   16.50
   1   4  -1   13.30    2.70
  -1   4   1   12.10    2.70
  -1   4   1    9.50    1.30
   1  -4   1   13.20    3.90
   1  -4   1   11.00    2.60
   1  -4   1   13.80    1.80
  -1   4   1   10.00    3.40
  -1   4   1   11.50    1.70
  -1   4   1   11.10    1.50
   1   4  -1   14.60    3.60
   1   4  -1    8.20    1.20
  -1  -4  -1   10.40    1.30
   1   4  -1   10.40    0.90
   1   4  -1    5.30    1.80
   1   4  -1   12.90    1.60
  -1  -4  -1   10.10    1.50
  -1   4   1   10.20    4.00
  -1  -4  -1   12.70    1.70
  -1   4   1   13.70    1.80
  -1  -4  -1    9.60    2.40
   1   4  -1   10.90    1.50
  -1  -4  -1   18.80    3.10
   1   4  -1    9.40    1.70
   1  -4   1    9.20    2.00
   1  -4   1    4.40    3.40
  -1  -4  -1    7.40    3.10
   1  -4   1    9.70    1.20
  -1   4   1    8.90    1.00
   1  -4   1   11.30    1.40
  -1  -4  -1    9.90    2.00
   1   4  -1    6.70    2.10
   1   4   1   11.90    2.80
  -1  -4   1   10.90    3.10
   1   4   1   10.90    1.70
   1   4   1    9.70    1.40
   1  -4  -1   10.80    1.50
   1   4   1   18.20    2.80
   1  -4  -1   10.40    3.30
   1  -4  -1   11.70    1.90
  -1  -4   1   14.00    2.50
   1   4   1   10.50    2.30
  -1  -4   1   12.70    1.50
  -1  -4   1   12.60    2.50
  -1   4  -1    9.10    1.10
  -1   4  -1   24.90    7.30
   1  -4  -1    9.00    1.30
  -1   4  -1    8.00    1.30
  -1   4  -1    7.90    3.50
  -1  -4   1   11.50    0.90
  -1  -4   1   12.90    1.90
   1   4   1    6.00    2.30
  -1  -4   1   10.70    1.50
   1  -4  -1    6.60    4.20
   1   4   1    8.60    1.20
  -1   4  -1    7.20    1.60
   1   4   1   11.10    2.40
  -1   4  -1    6.30    2.00
  -1  -4   1   10.70    1.10
  -1   4  -1   10.60    1.40
  -1  -4   1    9.90    1.90
   1  -4  -1   10.40    2.40
   1  -4  -1    9.60    1.00
   2   4  -1   83.59    3.80
   2  -4   1   96.89    8.20
   2  -4   1   90.39    4.30
   2   4  -1   86.09    4.70
  -2  -4  -1   91.99    4.20
  -2   4   1   92.19    5.00
   2   4  -1   81.19    6.90
  -2   4   1   92.19    6.20
  -2   4   1  104.69   10.90
  -2  -4  -1   84.79    3.70
   2  -4   1   90.19    4.50
  -2   4   1   92.09    4.40
  -2   4   1   81.99    3.80
   2   4  -1   79.89    4.20
  -2  -4  -1   81.79    5.50
  -2   4   1   98.49    8.40
  -2   4   1   90.29    4.70
   2   4  -1   85.69    7.70
   2  -4   1   81.59    5.70
  -2   4   1   91.69    4.40
  -2  -4  -1   79.09    4.60
  -2  -4  -1   76.89    4.30
  -2  -4  -1   81.99    5.60
   2  -4   1   87.09    4.30
  -2  -4  -1   86.19    8.10
  -2  -4  -1   87.79    6.80
   2  -4  -1   86.79    4.40
  -2  -4   1   80.29    4.90
  -2   4  -1  100.39   10.70
   2   4   1   85.79    6.80
  -2   4  -1   88.29    8.00
  -2  -4   1   87.29    5.80
  -2  -4   1   93.79    7.60
   2   4   1   85.69    5.90
   2   4   1   83.39    5.40
  -2  -4   1   80.29    4.00
  -2   4  -1   90.09    4.20
  -2   4  -1   76.29    5.50
  -2   4  -1   85.99    6.00
   2  -4  -1   84.19    7.90
   2  -4  -1   76.99    5.40
  -2  -4   1   84.09    6.30
   2   4   1   79.29    4.70
  -2   4  -1   89.09    4.20
   2  -4  -1   90.89    4.50
   2   4   1   81.29    4.10
   2  -4  -1   97.09   10.50
  -2  -4   1   80.89    4.40
   2   4   1   77.09    4.50
  -2  -4   1   89.39    4.30
   2  -4  -1   87.49    6.10
   2  -4  -1   83.29    4.10
  -2   4  -1   91.99    4.40
  -3   4   1  177.98    7.70
  -3   4   1  195.68   14.90
  -3   4   1  160.88    9.10
   3   4  -1  159.48    7.60
  -3  -4  -1  166.98    8.70
   3   4  -1  189.68    9.80
   3   4  -1  170.08    8.20
  -3  -4  -1  163.78    7.90
  -3   4   1  168.88    9.60
   3  -4   1  157.98   12.00
   3  -4   1  151.68   15.20
  -3  -4  -1  171.58    7.20
  -3  -4  -1  151.08    9.70
  -3  -4  -1  179.78   12.60
   3  -4   1  166.98    7.30
  -3  -4  -1  175.48    8.20
   3  -4   1  166.68    9.40
  -3  -4  -1  167.68    7.10
  -3  -4  -1  154.58   11.20
  -3   4   1  176.58   12.10
   3   4  -1  142.59   10.80
  -3   4   1  162.58    7.10
  -3   4   1  169.08    8.10
  -3   4   1  169.68    7.50
   3   4  -1  157.18   12.00
  -3   4  -1  155.18   13.50
   3   4   1  161.68   11.60
   3  -4  -1  163.48    9.90
   3  -4  -1  171.68    7.80
  -3  -4   1  167.78    9.20
  -3  -4   1  185.08   14.30
  -3   4  -1  179.28    7.50
  -3  -4   1  155.58    7.40
  -3   4  -1  157.98    7.50
  -3   4  -1  160.38    9.90
   3   4   1  154.88    7.90
  -3  -4   1  153.98   10.80
   3   4   1  150.98    9.80
   3  -4  -1  173.88   16.40
   3   4   1  168.28   13.20
  -3   4  -1  186.68    7.80
   3   4   1  173.38    8.30
  -3  -4   1  160.38    7.90
  -3  -4   1  158.88    7.20
  -3   4  -1  187.78   10.20
  -3  -4   1  166.58   10.80
   3  -4  -1  170.88    7.70
  -3   4  -1  172.58   12.30
   3  -4  -1  153.38   11.30
   4  -4   1  107.59    7.70
   4  -4   1  106.39   13.90
   4   4  -1  113.99    9.80
  -4  -4  -1  106.39    9.60
   4   4  -1  112.89   10.10
  -4   4   1  115.79    5.80
  -4  -4  -1  112.29    6.10
  -4  -4  -1  100.59    6.70
  -4  -4  -1  103.09    5.10
   4   4  -1   96.99    7.50
  -4   4   1  100.59    5.50
  -4   4   1  106.49    7.80
  -4   4   1  137.79   15.00
  -4  -4  -1  107.19    6.30
   4   4  -1  103.69    5.90
  -4  -4  -1   96.49    9.50
  -4   4   1  110.59    7.90
  -4  -4  -1  114.59    4.50
  -4   4   1  111.79    9.70
   4  -4   1  104.59    5.50
   4  -4   1   97.49    9.80
  -4   4   1  112.49    5.60
  -4  -4  -1  106.59    8.20
  -4  -4  -1   94.09    8.30
  -4   4   1  106.09    6.50
  -4  -4  -1  111.29    6.50
   4  -4   1  110.89    6.00
   4   4  -1  104.89    6.50
   4   4   1  110.39    6.30
  -4   4  -1  106.19    5.90
   4  -4  -1   92.09   14.10
   4  -4  -1  115.49    8.50
  -4  -4   1  107.39    5.70
  -4   4  -1  116.79   13.50
  -4  -4   1  112.89    9.60
  -4   4  -1  125.09    8.10
   4  -4  -1  105.79    5.90
  -4   4  -1  112.59    5.70
  -4  -4   1  111.99    8.60
  -4  -4   1  141.89   15.30
   4   4   1   99.09   10.40
   4  -4  -1  108.69    6.20
  -4   4  -1  115.19    9.90
   4   4   1  115.29    8.80
  -4   4  -1  119.99    5.80
  -4   4  -1   99.59    8.40
   4  -4  -1  113.69    9.40
  -4  -4   1  114.99    6.50
  -5  -4  -1   51.79    7.30
  -5   4   1   42.00    3.40
  -5  -4  -1   45.50    2.50
  -5   4   1   42.50    6.90
   5  -4   1   43.00    3.40
   5  -4   1   47.00    4.00
  -5  -4  -1   44.90    4.30
  -5   4   1   46.50    4.30
  -5   4   1   64.49   12.10
  -5  -4  -1   47.90    7.70
   5  -4   1   47.10    6.10
   5  -4   1   51.59   12.40
  -5   4   1   42.20    5.80
  -5  -4  -1   34.70    6.60
  -5  -4  -1   44.80    2.90
  -5  -4  -1   50.79    7.70
  -5  -4  -1   49.00    4.40
  -5  -4  -1   44.20    3.70
   5   4  -1   46.40    3.70
   5   4  -1   55.49    5.90
  -5   4   1   44.60    3.70
  -5  -4  -1   44.70    4.00
  -5   4   1   46.50    5.40
  -5   4   1   49.70    3.40
   5   4  -1   51.09    7.50
   5  -4   1   61.19    9.50
  -5  -4   1   42.20    5.80
  -5  -4   1   44.60    4.40
  -5   4  -1   42.40    4.20
  -5  -4   1   49.00    6.70
   5  -4  -1   51.89   14.20
  -5   4  -1   51.29    4.00
  -5   4  -1   46.60    3.50
   5  -4  -1   57.89    8.20
  -5   4  -1   40.20   10.20
  -5   4  -1   61.29    9.20
  -5  -4   1   40.50    3.80
   5   4   1   47.00    7.00
  -5   4  -1   46.80    5.60
  -5  -4   1   59.19    8.50
   5  -4  -1   42.60    3.60
  -5   4  -1   48.60    7.10
   5  -4  -1   40.90    4.00
  -5  -4   1   42.90    5.40
  -5  -4   1   47.00    2.50
   5   4   1   42.70    3.90
  -5  -4   1   39.60   12.80
  -5  -4   1   42.60    3.70
   5   4   1   54.19    8.90
  -5   4  -1   45.00    3.60
   5  -4  -1   39.80    6.20
  -6   4   1    1.50    1.30
   6  -4   1    0.40    0.80
  -6  -4  -1    0.20    0.80
  -6   4   1    2.50    9.30
  -6  -4  -1    0.00    1.70
  -6  -4  -1   12.40    8.00
   6  -4   1    1.30   14.90
  -6   4   1    1.10    1.30
  -6   4   1    0.10    2.40
  -6  -4  -1    4.30    2.40
  -6  -4  -1    0.50    1.70
  -6  -4  -1    3.60    4.50
  -6  -4  -1   -4.50    3.10
   6  -4   1    0.50    1.70
  -6  -4  -1    1.80    3.30
  -6  -4  -1    2.40    1.90
   6  -4   1    1.70    2.90
  -6   4   1    1.00    1.20
  -6  -4  -1    1.40    1.00
   6  -4   1   -1.80    3.70
  -6   4  -1   -0.40    2.00
  -6  -4   1    1.20    1.90
  -6  -4   1    4.20    6.70
  -6  -4   1    0.90    2.10
  -6  -4   1    1.10   12.60
   6   4   1    1.00    1.80
  -6  -4   1    1.30    0.90
  -6   4  -1    2.30    1.60
  -6   4  -1    6.10   10.20
  -6  -4   1    3.20    1.80
  -6   4  -1    2.30    3.70
  -6   4  -1    3.30    2.90
  -6   4  -1    1.50    1.40
  -6  -4   1    2.80    4.90
   6  -4  -1   -2.60    3.00
   6  -4  -1    2.60    1.30
   6   4   1    6.00    3.90
  -6   4  -1    5.10    3.90
  -6   4  -1   -0.40    1.50
  -6  -4   1    5.90    4.00
  -6  -4   1    1.70    1.50
   6  -4  -1   -3.40    3.10
  -7   4   1   72.39    7.20
  -7  -4  -1   71.99    8.10
  -7  -4  -1   68.89    5.70
  -7  -4  -1   65.19    4.40
  -7  -4  -1   64.99   20.60
   7  -4   1   79.89    8.90
  -7  -4  -1   84.29   11.60
   7  -4   1   79.79   23.10
  -7  -4  -1   72.59    7.20
  -7   4   1   61.69    5.60
  -7  -4  -1   68.69    6.10
  -7   4   1   65.99    5.10
  -7   4   1   75.79   10.10
  -7  -4  -1   63.59    5.40
   7  -4   1   96.49   12.20
  -7   4   1   61.29    4.50
  -7   4   1   61.09    8.50
  -7  -4  -1   70.69    5.70
   7  -4   1   66.99    4.80
  -7  -4  -1   62.59    7.20
  -7   4   1   68.99   16.40
   7  -4   1   57.29    5.50
  -7  -4  -1   74.79   10.10
  -7  -4  -1   67.09    3.90
  -7  -4   1   65.39    6.10
  -7   4  -1   60.89    5.00
   7  -4  -1   81.39   10.70
   7   4   1   59.89    5.20
  -7  -4   1   55.99    7.60
   7  -4  -1   86.29   11.30
   7   4   1   74.69    8.70
  -7   4  -1   66.69    4.80
  -7   4  -1   64.59   12.80
  -7   4  -1   76.89   10.70
  -7   4  -1   72.79    7.90
  -7   4  -1   63.69    7.30
  -7   4  -1   41.50   14.90
  -7  -4   1   63.89    5.40
  -7  -4   1   60.39    8.60
   7  -4  -1   68.19    5.40
  -7  -4   1   60.69    5.20
  -7  -4   1   68.09    4.90
  -7  -4   1   60.39   19.50
  -7  -4   1   64.29   10.00
  -8  -4  -1   16.50    2.10
  -8  -4  -1   21.10    7.40
  -8   4   1   15.90    6.10
  -8   4   1   22.60    3.50
  -8   4   1   14.70    4.70
  -8   4   1   24.60   17.20
  -8   4   1   17.80    2.80
  -8  -4  -1   -2.00   13.50
   8  -4   1   -2.40   33.90
  -8   4   1   19.10    3.90
  -8  -4  -1   19.40    4.10
  -8  -4  -1   21.20    4.60
  -8  -4  -1   20.30    3.50
  -8  -4  -1   24.20    4.20
  -8   4   1   19.50    5.60
  -8  -4  -1   23.80    2.30
  -8   4  -1   18.00   17.10
  -8  -4   1   22.10    4.30
  -8   4  -1   20.30    7.00
  -8  -4   1   17.50    5.40
  -8   4  -1   15.00    2.90
  -8  -4   1   21.80    4.50
  -8  -4   1   21.40   13.10
  -8   4  -1   13.90    2.80
  -8  -4   1   20.50    6.30
  -8  -4   1   16.90    2.10
  -8   4  -1   10.90    4.40
  -8  -4   1   17.00    2.90
  -8   4  -1   25.90    6.70
  -8   4  -1   20.10    4.40
  -8  -4   1   21.70    8.00
  -9  -4  -1   54.79   18.20
  -9  -4  -1   57.89    6.60
  -9  -4  -1   55.49    4.30
  -9   4   1   48.20    7.30
  -9  -4  -1   63.29    3.30
  -9   4   1   58.09    5.40
  -9  -4  -1   56.09    9.60
  -9   4   1   54.09    4.80
  -9  -4  -1   36.70   10.60
  -9   4   1   60.49    6.30
  -9  -4  -1   59.89    5.40
  -9   4   1   49.70   22.80
  -9  -4  -1   49.50    4.00
  -9   4   1   48.20   10.20
  -9   4   1   52.59   10.40
  -9  -4  -1   58.69    6.00
  -9  -4   1   55.49    4.50
  -9   4  -1   68.49   23.10
  -9   4  -1   48.90    4.40
  -9   4  -1   81.59   14.90
  -9  -4   1   47.20    4.00
  -9  -4   1   46.20    6.10
  -9   4  -1   60.69    5.40
  -9  -4   1   48.00    5.40
  -9   4  -1   58.69    6.40
  -9   4  -1   55.69    9.00
  -9   4  -1   50.59   13.90
  -9  -4   1   65.39   10.30
  -9   4  -1   55.69    7.20
  -9  -4   1   46.80   10.80
  -9   4  -1   60.39   10.90
  -9  -4   1   59.79    8.00
  -9  -4   1   59.49    6.60
  -9  -4   1   87.89   18.90
 -10   4   1   35.70    9.60
 -10  -4  -1   30.20    3.40
 -10  -4  -1   38.90    9.40
 -10  -4  -1   29.20    4.00
 -10   4   1   48.80   12.10
 -10  -4  -1   25.60    2.20
 -10  -4  -1   27.10    3.60
 -10   4   1   30.50    6.90
 -10   4   1   38.80    5.50
 -10  -4  -1   37.90   23.10
 -10  -4  -1   31.70    2.20
 -10  -4  -1   37.70    5.20
 -10   4   1   34.80    5.80
 -10  -4  -1   26.60    5.50
 -10   4   1   19.40    7.30
 -10  -4  -1   22.90    9.80
 -10   4   1   42.20   26.10
 -10   4   1   17.40    3.70
 -10   4  -1   24.50    4.00
 -10  -4   1   23.80    2.90
 -10  -4   1   21.40    4.80
 -10  -4   1   41.00    8.90
 -10  -4   1   40.30    6.00
 -10  -4   1   24.60    3.30
 -10  -4   1   17.40   22.20
 -10  -4   1   34.70    4.70
 -10  -4   1   22.50    9.90
 -10   4  -1   27.30    8.60
 -10  -4   1   27.00    6.00
 -10   4  -1   24.30    4.80
 -10   4  -1   27.10    3.20
 -10   4  -1   36.40   27.90
 -10   4  -1   34.50    6.20
   0   5   1   -2.10    3.00
   0   5   1    0.10    0.70
   0   5  -1    0.90    1.50
   0   5   1    2.40    1.70
   0  -5  -1    2.50    1.50
   0   5   1    0.00    0.70
   0   5  -1    0.30    0.60
   0   5  -1   -1.00    2.10
   0  -5   1    0.40    0.70
   0   5   1    0.80    3.40
   0  -5   1    1.10    2.40
   0  -5  -1    0.00    0.80
   0   5   1    1.30    0.50
   0   5  -1   -0.60    0.50
   0   5   1    1.00    1.50
   0  -5   1    0.00    0.60
   0   5  -1   -0.30    0.70
   0   5   1    1.00    1.70
   0   5   1   -0.10    0.80
   0  -5   1   -0.80    1.50
   0  -5  -1    1.00    1.40
   0   5  -1    1.30    2.50
   0  -5   1    0.60    0.80
   0   5  -1    0.20    1.20
   0  -5  -1    0.60    0.80
   0  -5   1   -2.30    2.90
   0   5  -1    0.50    1.40
   0   5  -1   -0.30    0.70
   0  -5  -1    0.00    2.40
   0  -5  -1    0.80    1.60
   0   5   1    0.80    1.00
   0  -5   1    0.10    1.20
   0  -5  -1    0.70    0.90
   1   5  -1   11.40    3.70
   1  -5   1   19.90    4.90
  -1   5   1   13.40    1.40
  -1   5   1   12.00    1.70
   1   5  -1   10.50    1.60
  -1   5   1   16.20    5.30
  -1   5   1   12.00    1.50
  -1  -5  -1    9.90    2.40
   1   5  -1   15.70    2.00
  -1   5   1   19.70    3.60
   1   5  -1   17.50    3.70
  -1  -5  -1   12.50    2.30
  -1   5   1   14.50    1.90
  -1  -5  -1   15.70    2.10
  -1  -5  -1   15.60    1.50
   1  -5   1   16.30    3.50
   1   5  -1   13.20    1.10
   1  -5   1   14.60    4.90
  -1  -5  -1   16.40    3.10
   1   5  -1   10.50    1.40
   1  -5   1   14.90    2.70
   1  -5   1   14.30    1.80
  -1   5   1   16.00    2.50
  -1  -5  -1   12.60    3.70
  -1   5   1   12.20    2.20
   1   5  -1   16.30    3.30
  -1   5   1   16.50    2.20
   1  -5   1   10.80    1.40
   1   5  -1    9.90    2.10
   1  -5   1   13.90    2.00
  -1   5   1    7.20    4.30
   1   5  -1   13.70    3.20
  -1  -5  -1   15.10    1.90
  -1  -5   1   14.90    1.30
  -1   5  -1   20.60    5.10
   1  -5  -1   11.00    4.00
  -1   5  -1   16.50    4.50
   1  -5  -1    9.60    1.50
  -1   5  -1   12.20    2.30
  -1   5  -1    9.80    2.40
  -1  -5   1    7.80    2.90
   1   5   1    9.90    3.40
   1   5   1   16.40    1.40
   1  -5  -1   16.00    3.20
  -1  -5   1    9.90    3.00
  -1  -5   1   17.40    3.20
  -1  -5   1   12.50    1.30
   1  -5  -1   13.20    2.30
  -1  -5   1   12.60    1.80
   1   5   1   10.10    2.60
   1   5   1   14.90    2.10
  -1  -5   1   14.10    1.70
  -1   5  -1   14.30    1.40
   1   5   1   14.50    3.60
   1   5   1   13.20    3.20
   1  -5  -1   15.20    5.70
   1   5   1    9.30    2.30
  -1  -5   1   12.70    2.70
   1  -5  -1   16.90    1.80
   1  -5  -1   12.30    1.30
   1   5   1   12.60    1.80
   1   5   1   12.20    1.80
  -1  -5   1   14.40    2.20
  -1   5  -1   13.20    1.60
  -1   5  -1   14.10    1.90
   2   5  -1  160.78   10.20
   2  -5   1  136.49    8.60
   2  -5   1  143.89   13.00
  -2  -5  -1  134.09    8.10
   2  -5   1  137.49    6.50
  -2   5   1  121.29   12.10
  -2  -5  -1  147.09    9.60
   2   5  -1  153.08    5.80
   2  -5   1  138.19    6.50
  -2   5   1  172.18   11.30
   2  -5   1  141.09    6.60
  -2  -5  -1  146.89    6.50
  -2   5   1  157.78    6.90
  -2   5   1  158.58   12.20
  -2   5   1  164.18    7.70
  -2   5   1  130.39    7.00
  -2  -5  -1  141.09    6.80
   2   5  -1  129.89    6.90
  -2  -5  -1  156.38   12.00
  -2   5   1  137.79    5.80
   2  -5   1  120.99   10.90
   2   5  -1  139.79    6.50
  -2  -5  -1  154.38    8.40
  -2  -5  -1  134.79    6.40
  -2  -5  -1  149.39    5.50
   2  -5   1  142.49    8.90
  -2  -5  -1  128.99    7.90
   2  -5  -1  139.09   14.60
  -2   5  -1  134.59    6.10
  -2  -5   1  142.29    6.50
   2   5   1  134.19    6.80
  -2  -5   1  146.39    9.10
  -2   5  -1  157.38   12.50
   2  -5  -1  137.29    6.60
  -2   5  -1  153.78    6.50
   2  -5  -1  136.09    7.90
   2   5   1  138.69    8.30
  -2   5  -1  150.28    6.80
  -2   5  -1  149.39   11.80
   2   5   1  134.09    6.30
  -2  -5   1  144.79    8.60
   2  -5  -1  148.39    6.80
   2   5   1  129.89    7.00
   2  -5  -1  131.89    6.20
   2   5   1  132.39    9.70
  -2   5  -1  144.19    8.90
  -2  -5   1  142.49    6.70
  -2  -5   1  145.99   11.20
  -2  -5   1  134.59    6.00
   2  -5  -1  129.39    8.60
  -2  -5   1  129.09    7.10
  -2   5  -1  134.59    7.80
   2  -5  -1  149.39   11.80
  -3  -5  -1 2522.05   94.79
  -3   5   1 2684.53   93.69
   3  -5   1 2695.33   99.09
  -3   5   1 2670.53   90.69
  -3  -5  -1 2461.35   92.19
   3  -5   1 2528.25   90.49
  -3  -5  -1 2499.05   90.69
  -3  -5  -1 2591.84   94.89
   3   5  -1 2460.25   97.79
   3   5  -1 2529.55   90.69
  -3  -5  -1 2487.65   92.49
   3  -5   1 2368.36   92.99
   3  -5   1 2373.56   98.59
  -3  -5  -1 2546.25   89.79
   3   5  -1 2482.25   91.19
  -3   5   1 2644.64   98.49
  -3  -5  -1 2544.45   90.19
  -3   5   1 2481.65   91.79
  -3   5   1 2458.65   98.49
  -3   5   1 2595.84   89.99
  -3  -5  -1 2667.63   91.19
  -3   5   1 2607.44   90.39
   3   5  -1 2298.37   94.59
   3   5  -1 2598.94   92.59
   3  -5   1 2514.35   90.49
  -3   5   1 2545.85   91.09
  -3  -5  -1 2499.25   97.59
  -3   5  -1 2575.94   90.39
   3  -5  -1 2552.64   90.59
  -3  -5   1 2402.46   93.79
   3   5   1 2442.46   93.19
  -3  -5   1 2498.15   96.39
  -3  -5   1 2585.94   91.79
  -3  -5   1 2480.55   89.89
   3   5   1 2497.35   91.09
   3  -5  -1 2274.57   99.19
  -3  -5   1 2603.64   90.49
  -3  -5   1 2516.45   90.29
  -3   5  -1 2490.05   97.89
   3  -5  -1 2451.55   90.79
  -3   5  -1 2494.85   98.39
  -3   5  -1 2677.73   93.49
   3   5   1 2559.74   95.79
   3  -5  -1 2490.25   94.09
  -3  -5   1 2593.14   96.19
  -3  -5   1 2733.93   93.19
   3   5   1 2512.25   99.89
  -3  -5   1 2437.16   90.69
   3   5   1 2450.75   91.29
   3  -5  -1 2595.64   97.99
  -3   5  -1 2739.83   90.79
  -3   5  -1 2587.34   90.29
  -3   5  -1 2495.25   92.69
  -4  -5  -1  498.15   20.80
   4   5  -1  484.15   19.30
   4  -5   1  460.95   32.50
   4   5  -1  482.05   21.40
  -4  -5  -1  486.95   18.60
  -4   5   1  507.75   19.00
  -4   5   1  482.05   19.90
   4   5  -1  453.35   24.10
  -4   5   1  505.65   27.80
  -4  -5  -1  450.15   19.60
  -4   5   1  485.75   21.80
   4  -5   1  479.65   19.00
  -4  -5  -1  470.35   19.40
   4   5  -1  494.85   20.10
  -4   5   1  505.25   25.80
  -4  -5  -1  500.85   21.90
   4   5  -1  500.35   25.80
   4  -5   1  473.75   20.20
  -4   5   1  469.55   20.90
  -4   5   1  466.65   18.50
  -4   5   1  500.15   18.90
  -4  -5  -1  480.55   18.50
  -4  -5  -1  474.25   23.70
   4  -5   1  473.75   21.90
  -4  -5  -1  490.25   25.20
   4  -5   1  505.35   26.50
  -4  -5   1  531.65   29.90
   4   5   1  530.85   22.40
   4  -5  -1  508.35   36.40
  -4  -5   1  462.25   18.90
  -4   5  -1  484.75   18.90
  -4   5  -1  502.65   25.90
  -4   5  -1  472.55   18.90
  -4  -5   1  495.85   18.80
  -4  -5   1  477.45   19.10
  -4   5  -1  471.65   27.30
   4  -5  -1  455.75   24.70
   4  -5  -1  498.95   19.50
   4  -5  -1  479.55   22.70
  -4  -5   1  483.55   23.80
  -4  -5   1  478.05   19.40
  -4   5  -1  463.75   21.40
  -4   5  -1  493.15   19.00
  -4  -5   1  446.26   21.00
   4   5   1  482.55   19.70
  -4  -5   1  469.35   21.00
  -4  -5   1  491.75   23.00
   4   5   1  522.95   33.20
  -4   5  -1  456.25   21.80
   5   5  -1  116.89    6.30
  -5   5   1  106.89    6.00
  -5  -5  -1  103.59    6.40
  -5   5   1  107.29   10.60
   5  -5   1  121.09   18.50
  -5   5   1  108.69    8.30
  -5  -5  -1  100.89    8.60
   5  -5   1   96.59    5.70
  -5  -5  -1  103.89    6.80
  -5  -5  -1  106.09   11.00
  -5   5   1  125.29    8.40
   5  -5   1  104.09    6.20
  -5   5   1  149.49   19.00
  -5  -5  -1  110.49    5.90
   5   5  -1   98.39    8.10
  -5   5   1   93.79    5.50
  -5   5   1   92.59    7.90
  -5   5   1  116.39    5.90
   5  -5   1  103.99    8.50
   5   5  -1  109.59   10.40
  -5  -5  -1  102.39   10.60
  -5  -5  -1  104.19    5.20
  -5  -5  -1  104.19    7.10
   5  -5   1  109.29   16.10
   5   5   1  101.79   11.20
  -5  -5   1  108.19    5.90
   5  -5  -1  100.29    6.30
   5   5   1   99.99    6.50
  -5  -5   1  122.89    8.50
   5  -5  -1  106.39   11.80
  -5  -5   1  111.59   10.40
  -5  -5   1   94.49    8.80
  -5  -5   1  103.49    6.70
  -5   5  -1  109.19    6.00
  -5   5  -1  102.59   10.50
   5  -5  -1  149.69   21.20
  -5   5  -1   97.79    5.80
  -5   5  -1   97.09    8.60
  -5  -5   1   96.69    6.00
  -5  -5   1  101.09   14.40
   5   5   1   99.89    8.70
  -5   5  -1  110.79   16.50
  -5  -5   1  107.59    7.70
  -5   5  -1  106.89    5.90
   5  -5  -1   99.39    8.80
  -5   5  -1  103.19    8.40
  -5  -5   1  102.89    5.50
   5  -5  -1  107.79    6.20
   6   5  -1  214.48   10.40
  -6  -5  -1  216.18   14.50
  -6  -5  -1  205.68   13.50
   6   5  -1  201.38   12.90
  -6   5   1  194.08   12.40
   6  -5   1  187.18   10.10
   6  -5   1  257.77   28.90
  -6  -5  -1  219.58   10.20
  -6   5   1  206.98   15.50
  -6  -5  -1  228.18   24.40
  -6  -5  -1  211.18   16.00
  -6   5   1  200.08   12.90
  -6  -5  -1  208.18   10.70
   6  -5   1  192.78    9.80
   6  -5   1  223.88   16.90
  -6   5   1  224.18   23.90
  -6  -5  -1  191.58   10.90
  -6   5   1  210.38    9.80
  -6  -5  -1  201.08    8.90
  -6   5   1  215.18   10.00
  -6  -5  -1  211.98    8.20
  -6  -5  -1  213.88   11.00
   6   5  -1  226.78   15.00
  -6   5   1  209.38    9.70
   6  -5   1  193.08   13.10
  -6   5   1  215.68   12.80
   6  -5  -1  189.78   13.70
  -6  -5   1  212.88   10.10
  -6   5  -1  215.28    9.80
  -6   5  -1  214.98   13.90
  -6  -5   1  210.18   10.80
  -6  -5   1  167.48   20.90
   6  -5  -1  204.78   15.40
  -6  -5   1  207.58    8.10
  -6  -5   1  201.38   12.60
  -6  -5   1  211.08    9.40
  -6   5  -1  187.58   12.40
  -6   5  -1  202.98   10.10
  -6  -5   1  187.68   15.10
  -6  -5   1  237.58   15.20
  -6   5  -1  199.08   15.50
  -6   5  -1  209.18   10.00
   6   5   1  191.88   16.20
  -6   5  -1  256.67   26.20
  -6  -5   1  206.08   10.30
  -6  -5   1  191.08   11.70
   6  -5  -1  207.98   10.50
  -6  -5   1  208.68   12.90
   6   5   1  206.48   13.50
   6   5   1  205.18   10.70
  -7  -5  -1   58.89    9.60
  -7  -5  -1   73.59   12.40
  -7   5   1   54.89    7.10
   7  -5   1   43.00   22.90
  -7   5   1   49.10    7.90
  -7  -5  -1   63.69    9.70
  -7   5   1   67.89    5.30
   7   5  -1   61.19    8.70
  -7   5   1   52.59    9.10
  -7  -5  -1   52.79    5.60
   7  -5   1   55.99    4.50
  -7  -5  -1   37.40   27.90
  -7  -5  -1   63.69   12.90
  -7  -5  -1   49.40    7.90
  -7   5   1   53.09    4.40
  -7  -5  -1   53.49    3.20
   7   5  -1   52.89    4.70
   7  -5   1   46.60    5.20
  -7  -5  -1   53.29    5.10
   7  -5   1   73.69   12.10
  -7  -5  -1   55.19    3.60
   7  -5   1   59.89    8.70
   7  -5  -1   71.79    9.40
  -7  -5   1   50.29    5.70
   7   5   1   54.59    5.10
  -7  -5   1   70.29   11.50
  -7  -5   1   46.50    4.90
   7  -5  -1   64.29    9.80
  -7  -5   1   67.59    6.60
  -7   5  -1   58.39    5.30
  -7  -5   1   52.39    5.70
  -7  -5   1   53.09    3.20
  -7   5  -1   56.79    7.40
   7   5   1   59.99    8.80
  -7   5  -1   52.19    4.80
  -7  -5   1   61.19   10.40
   7  -5  -1   54.29    4.80
  -7   5  -1   65.29    9.80
  -7  -5   1   59.49    4.20
  -7   5  -1   38.60    8.60
  -7  -5   1   60.69    8.70
  -7   5  -1   53.39    5.50
  -7   5  -1   52.49    8.70
  -7  -5   1   28.80   20.70
  -7  -5   1   58.79    5.90
  -8   5   1    0.20    4.90
   8  -5   1    2.20   11.80
  -8  -5  -1    5.10    4.10
  -8  -5  -1    8.20    2.90
  -8   5   1    4.00    4.60
  -8   5   1   15.90    6.30
  -8   5   1   29.20   18.10
   8  -5   1    4.20   25.60
   8  -5   1    2.40    2.40
  -8  -5  -1    6.60    1.30
   8  -5   1    4.70    2.60
  -8   5   1    5.20    2.20
  -8   5   1    4.20    2.80
  -8   5   1    9.80    3.10
  -8  -5  -1    5.20    3.20
  -8   5   1    3.60    2.00
  -8   5   1   -1.90    4.10
  -8  -5  -1    6.30    1.60
   8  -5   1    7.40    6.10
  -8  -5  -1    0.00    3.30
  -8  -5  -1    6.90    7.20
   8   5   1    8.30    5.40
  -8   5  -1   26.30   17.20
  -8  -5   1    3.10    2.70
  -8  -5   1    5.60    3.40
  -8  -5   1    4.80    2.50
  -8   5  -1    6.50    4.20
   8  -5  -1    8.40    2.50
  -8  -5   1    8.40    1.80
  -8   5  -1    5.50    6.40
  -8  -5   1    3.30    1.70
  -8   5  -1    3.90    2.70
   8  -5  -1   16.20    6.70
  -8   5  -1    2.20    1.80
  -8   5  -1    6.60    5.70
  -8  -5   1   17.20   19.10
  -8  -5   1   12.60    6.80
  -8  -5   1   12.00    5.10
  -8   5  -1    4.30    2.20
   8   5   1    4.70    2.30
  -8  -5   1    4.70    1.70
   8  -5  -1    9.20    6.10
  -8  -5   1    4.50    5.00
  -8   5  -1    3.90    2.60
  -8   5  -1    5.40    4.80
  -9   5   1    7.20    5.90
  -9  -5  -1  -14.50   16.20
  -9  -5  -1    2.80    3.50
  -9  -5  -1    4.90    5.30
  -9  -5  -1    2.90    2.50
  -9  -5  -1    0.90    2.20
  -9   5   1   -9.30    4.60
  -9  -5  -1   -1.40    2.80
  -9   5   1   -4.10    5.40
  -9   5   1   -3.80    2.00
  -9   5   1   -2.20    2.20
  -9   5   1   21.70   21.40
  -9  -5  -1    0.70    1.20
  -9   5   1   -0.10    2.00
  -9  -5  -1    1.30    7.10
  -9  -5  -1    1.40    1.20
  -9   5   1    2.10    7.20
  -9  -5   1   -9.60   15.40
  -9  -5   1   -1.00    6.30
  -9   5  -1   -3.60    3.50
  -9  -5   1    6.90    4.90
  -9   5  -1    7.40    7.90
  -9   5  -1    0.80    2.50
  -9   5  -1    7.80   22.20
  -9   5  -1   -1.40    1.70
  -9   5  -1   -0.50    2.00
  -9  -5   1    1.90    2.90
  -9   5  -1    1.90    4.60
  -9  -5   1   -1.30    1.10
  -9  -5   1    6.50    4.30
  -9  -5   1    0.50    2.10
  -9   5  -1   -6.30    5.80
  -9  -5   1   -0.30    1.30
  -9  -5   1    6.00    5.00
 -10  -5  -1   51.69    9.80
 -10   5   1   32.90    7.40
 -10   5   1   72.69   27.60
 -10  -5  -1   46.90    7.20
 -10  -5  -1   46.30    5.50
 -10  -5  -1   37.00   12.20
 -10   5   1   29.30    4.40
 -10  -5  -1   45.10    5.40
 -10   5   1   47.80   11.20
 -10  -5  -1   40.40    3.30
 -10   5   1   52.99    6.80
 -10  -5  -1   35.40    5.90
 -10  -5  -1   47.40    3.60
 -10  -5  -1   22.80   21.90
 -10  -5  -1   37.80    2.90
 -10   5   1   29.90    4.60
 -10   5  -1   54.09    9.40
 -10   5  -1   36.70    8.80
 -10  -5   1   44.20    4.10
 -10  -5   1   42.50    3.50
 -10  -5   1   53.39    5.60
 -10   5  -1   73.99   30.10
 -10  -5   1   46.10    6.30
 -10  -5   1   26.50   20.70
 -10   5  -1   60.09    7.00
 -10   5  -1   29.60    4.30
 -10   5  -1   51.99    4.10
 -10  -5   1   43.00    6.50
 -10   5  -1   30.50   11.50
 -10  -5   1   50.99    9.20
 -10  -5   1   27.80   10.30
 -10  -5   1   30.80    6.90
   0   6   1 1524.05   53.39
   0   6  -1 1461.85   57.09
   0   6  -1 1470.75   52.79
   0   6   1 1374.86   55.49
   0   6  -1 1465.35   53.39
   0  -6   1 1440.66   52.49
   0   6  -1 1554.24   53.69
   0   6  -1 1469.55   52.59
   0   6   1 1510.65   52.99
   0   6  -1 1460.45   54.69
   0   6  -1 1505.75   52.49
   0  -6  -1 1429.16   52.59
   0   6   1 1447.26   52.29
   0  -6   1 1604.14   65.89
   0  -6  -1 1553.24   54.39
   0   6   1 1467.75   55.19
   0  -6   1 1376.16   55.79
   0  -6  -1 1435.06   56.19
   0   6   1 1456.15   53.89
   0   6   1 1432.16   56.99
   0  -6  -1 1393.06   60.99
   0   6   1 1487.15   52.79
   0  -6   1 1523.45   53.49
   0   6  -1 1503.35   61.49
   0   6   1 1508.75   52.49
   0  -6   1 1403.96   57.39
  -1   6   1 1637.84   58.09
   1  -6   1 1531.65   65.19
  -1  -6  -1 1641.14   57.39
   1   6  -1 1608.74   57.19
   1   6  -1 1543.95   56.09
  -1  -6  -1 1652.73   59.19
  -1  -6  -1 1698.63   56.89
   1   6  -1 1616.34   60.09
  -1   6   1 1717.73   56.79
  -1   6   1 1408.06   62.19
  -1   6   1 1612.34   57.89
   1   6  -1 1506.95   56.59
   1   6  -1 1571.14   59.69
  -1   6   1 1702.83   57.49
  -1  -6  -1 1385.56   59.39
  -1   6   1 1653.03   56.79
   1   6  -1 1520.55   59.39
   1  -6   1 1505.25   60.09
   1   6  -1 1571.04   57.19
   1  -6   1 1633.34   57.49
  -1   6   1 1606.64   56.69
   1  -6   1 1466.65   62.79
  -1   6   1 1598.64   59.89
  -1  -6  -1 1635.64   65.79
  -1   6   1 1590.24   56.39
   1   6  -1 1453.15   57.59
   1   6  -1 1522.05   64.69
   1  -6   1 1608.34   56.69
   1  -6  -1 1409.86   63.19
   1   6   1 1626.14   57.19
  -1  -6   1 1397.76   59.49
   1  -6  -1 1569.44   57.29
   1  -6  -1 1551.24   56.39
  -1   6  -1 1598.34   59.79
   1   6   1 1585.74   58.49
  -1  -6   1 1616.84   56.69
   1   6   1 1681.63   56.09
   1   6   1 1520.25   66.29
  -1   6  -1 1656.73   56.69
  -1   6  -1 1587.44   58.09
  -1  -6   1 1528.45   57.19
  -1   6  -1 1642.44   57.29
   1   6   1 1657.53   59.99
  -1  -6   1 1631.74   58.79
  -1  -6   1 1612.54   56.09
  -1  -6   1 1594.54   56.39
   1   6   1 1531.45   56.99
   1  -6  -1 1465.95   59.79
   1   6   1 1526.15   60.19
   1   6   1 1502.85   59.09
  -1   6  -1 1587.94   56.39
  -1  -6   1 1554.54   57.19
  -1  -6   1 1660.73   65.49
  -1   6  -1 1573.34   62.59
   1  -6  -1 1701.33   58.19
   1   6   1 1694.03   57.49
  -1  -6   1 1478.15   59.19
  -2  -6  -1   24.10    3.20
  -2   6   1   19.60    2.70
   2   6  -1   23.10    5.70
  -2   6   1   26.50    3.00
  -2  -6  -1   17.40    3.90
  -2   6   1   21.70    6.10
  -2   6   1   15.50    1.90
   2  -6   1   12.80    3.80
  -2   6   1   13.30    2.80
   2  -6   1   18.90    7.60
  -2   6   1   26.70    5.40
  -2  -6  -1   22.10    2.80
   2  -6   1   21.50    2.60
  -2  -6  -1   16.20    2.30
   2  -6   1   16.60    3.90
   2   6  -1   19.10    4.40
   2   6  -1   20.80    1.70
  -2  -6  -1   18.90    4.80
  -2   6   1   16.40    6.90
   2   6  -1   22.30    2.70
   2   6  -1   23.40    3.20
   2  -6   1   18.90    2.40
   2  -6   1   27.60    7.00
  -2  -6  -1   21.10    6.30
  -2  -6  -1   20.20    4.30
   2  -6   1   25.20    2.90
   2   6   1   19.60    3.90
  -2   6  -1   16.30    6.40
   2   6   1   19.90    3.00
  -2  -6   1   21.30    2.70
   2   6   1   19.60    5.20
  -2   6  -1   20.60    4.50
   2  -6  -1   20.70    4.40
   2  -6  -1   29.00    7.50
   2  -6  -1   20.10    3.80
  -2   6  -1   14.50    2.00
   2   6   1   17.30    2.50
  -2  -6   1   19.70    4.50
   2  -6  -1   24.10    9.10
  -2   6  -1   31.00    7.10
   2  -6  -1   20.40    2.50
   2  -6  -1   19.40    2.30
   2  -6  -1   16.60    2.50
   2   6   1   18.90    2.80
  -2   6  -1   15.90    2.50
  -2  -6   1   22.20    3.50
  -2  -6   1   18.60    2.10
  -2  -6   1   27.40    3.10
  -2  -6   1   19.30    4.50
   2   6   1   19.60    7.00
  -2   6  -1   15.20    3.10
  -2  -6   1   21.90    6.20
   2   6   1   17.30    4.60
  -2   6  -1   20.90    2.70
  -3  -6  -1  482.05   20.20
   3  -6   1  446.06   21.30
  -3  -6  -1  479.05   22.30
   3   6  -1  447.56   18.40
   3  -6   1  461.55   18.40
   3  -6   1  389.66   26.20
  -3   6   1  452.65   25.50
  -3   6   1  484.45   18.30
  -3  -6  -1  450.45   25.30
  -3   6   1  507.65   22.00
  -3   6   1  448.36   26.30
   3   6  -1  466.85   25.90
   3  -6   1  469.55   18.40
  -3  -6  -1  448.76   21.90
  -3  -6  -1  454.35   18.70
   3  -6   1  495.95   18.80
  -3  -6  -1  457.95   18.30
   3  -6   1  494.75   22.40
  -3   6   1  466.95   17.50
   3   6  -1  455.85   22.80
  -3   6   1  439.86   19.10
  -3  -6  -1  446.56   17.20
  -3   6   1  465.15   18.80
   3   6  -1  491.25   19.10
  -3   6   1  497.55   18.70
   3  -6   1  455.15   25.70
  -3  -6  -1  473.45   18.10
  -3  -6  -1  488.25   20.70
   3   6  -1  470.55   20.60
   3  -6  -1  488.65   18.40
   3   6   1  451.25   27.10
  -3   6  -1  480.05   21.30
  -3  -6   1  456.75   18.50
  -3   6  -1  466.15   20.20
   3  -6  -1  487.25   25.80
  -3   6  -1  492.65   18.50
  -3  -6   1  448.06   18.40
  -3   6  -1  484.85   26.60
   3  -6  -1  455.05   18.50
   3  -6  -1  476.45   21.90
   3  -6  -1  418.86   28.50
  -3  -6   1  413.26   20.00
   3   6   1  438.26   21.10
  -3   6  -1  488.45   18.30
  -3   6  -1  465.55   17.90
  -3  -6   1  475.65   24.90
   3  -6  -1  470.05   18.70
  -3  -6   1  465.65   18.30
   3   6   1  462.55   23.10
  -3   6  -1  484.35   26.00
   3   6   1  460.35   18.90
  -3  -6   1  461.85   21.00
   3  -6  -1  442.96   21.00
  -3  -6   1  494.45   22.00
   4   6  -1   42.60    8.70
  -4  -6  -1   40.30    4.20
  -4   6   1   42.80    6.40
  -4  -6  -1   32.60    2.90
  -4   6   1   33.20    2.70
   4  -6   1   39.90   11.30
  -4  -6  -1   32.60    4.40
  -4   6   1   36.70    7.50
  -4   6   1   50.69   10.80
  -4  -6  -1   30.70    2.60
   4   6  -1   41.60    4.30
  -4   6   1   40.20    3.50
  -4  -6  -1   32.00    3.30
  -4  -6  -1   32.30    5.70
  -4   6   1   44.80    4.70
   4   6  -1   45.50    6.20
  -4   6   1   39.10    3.70
   4  -6   1   38.50    3.10
  -4  -6  -1   50.89    8.30
  -4  -6  -1   39.30    7.80
   4   6  -1   33.70    3.20
   4   6  -1   37.10    7.40
   4  -6   1   46.90    9.40
  -4  -6  -1   32.80    8.50
   4  -6   1   33.30    5.10
   4  -6   1   33.60    3.60
  -4   6   1   32.60    3.70
  -4  -6   1   32.10    2.70
  -4  -6   1   30.80    6.70
   4  -6  -1   21.60   11.70
   4   6   1   33.60    4.10
  -4  -6   1   28.00    8.90
   4   6   1   40.00    7.60
   4   6   1   38.80    6.20
  -4   6  -1   38.20    3.40
  -4  -6   1   29.80    3.00
  -4  -6   1   36.50    3.10
  -4  -6   1   39.30    6.60
  -4   6  -1   34.60    3.00
  -4  -6   1   38.80    3.90
   4  -6  -1   35.20    3.30
  -4  -6   1   43.40    5.90
  -4   6  -1   52.09   10.70
   4  -6  -1   29.00    3.70
   4  -6  -1   47.00    7.10
  -4   6  -1   29.90    7.00
   4   6   1   34.90    3.40
  -4   6  -1   35.80    5.10
  -4   6  -1   40.50    3.60
  -4   6  -1   42.50    5.60
   4  -6  -1   50.79    8.80
  -4  -6   1   35.50    4.80
   4   6   1   47.90   10.00
   5  -6   1  489.55   36.40
  -5  -6  -1  515.55   19.70
   5  -6   1  504.85   20.50
  -5  -6  -1  529.85   20.00
  -5  -6  -1  512.05   26.00
   5   6  -1  501.05   26.60
  -5   6   1  496.05   20.40
  -5   6   1  567.34   34.30
  -5   6   1  489.45   19.80
   5  -6   1  507.15   28.70
   5   6  -1  484.45   27.40
  -5   6   1  512.55   20.40
  -5  -6  -1  502.75   23.50
  -5  -6  -1  501.65   20.90
  -5  -6  -1  528.55   27.70
  -5  -6  -1  520.15   21.40
  -5   6   1  512.65   23.90
   5  -6   1  491.85   24.00
  -5  -6  -1  517.05   30.50
  -5  -6  -1  556.04   22.50
  -5   6   1  496.65   22.60
   5   6  -1  524.55   20.90
  -5   6   1  546.35   28.60
   5  -6   1  476.05   20.40
   5   6  -1  505.65   23.30
  -5  -6   1  511.95   31.10
  -5   6  -1  549.45   23.50
  -5   6  -1  572.84   34.80
  -5  -6   1  500.95   22.90
  -5  -6   1  524.05   20.10
   5  -6  -1  516.95   22.40
   5  -6  -1  451.95   35.90
   5   6   1  499.45   21.30
   5   6   1  503.15   29.60
  -5  -6   1  507.35   20.00
   5  -6  -1  489.25   27.30
  -5   6  -1  539.35   28.60
   5   6   1  467.05   23.80
  -5  -6   1  514.35   21.00
  -5   6  -1  470.65   23.30
  -5  -6   1  530.95   23.00
  -5  -6   1  507.45   20.40
  -5   6  -1  517.05   20.30
  -5  -6   1  489.05   25.10
   5  -6  -1  528.55   28.20
  -5   6  -1  491.85   20.70
  -5  -6   1  548.45   26.40
  -5   6  -1  497.75   20.20
  -6  -6  -1  636.84   25.40
  -6   6   1  623.44   32.70
  -6  -6  -1  576.74   26.10
   6  -6   1  578.14   24.70
  -6   6   1  621.64   24.50
   6   6  -1  611.44   28.10
   6   6  -1  666.93   32.80
   6  -6   1  581.04   45.50
  -6   6   1  597.04   28.50
  -6  -6  -1  610.04   31.20
  -6   6   1  590.94   28.10
  -6  -6  -1  606.54   30.90
  -6  -6  -1  641.54   24.50
   6  -6   1  604.14   33.80
   6   6  -1  611.34   25.10
  -6  -6  -1  606.64   23.60
  -6   6   1  618.44   24.70
  -6   6   1  619.94   24.50
  -6  -6  -1  630.44   39.60
  -6   6   1  687.93   41.20
  -6  -6  -1  626.24   28.60
  -6  -6  -1  607.24   25.60
   6  -6   1  616.04   24.90
   6  -6   1  648.44   29.40
  -6   6  -1  628.94   24.60
   6   6   1  615.44   33.90
  -6   6  -1  644.44   24.30
  -6  -6   1  625.04   40.30
  -6   6  -1  608.04   32.60
  -6  -6   1  642.44   25.40
  -6  -6   1  615.54   24.00
   6  -6  -1  562.94   29.50
  -6   6  -1  669.93   28.00
  -6   6  -1  621.44   24.50
  -6  -6   1  623.84   29.40
  -6  -6   1  594.74   24.80
  -6  -6   1  634.14   24.60
   6   6   1  628.54   25.60
  -6   6  -1  636.84   28.90
   6  -6  -1  619.44   32.40
  -6  -6   1  572.74   26.70
  -6   6  -1  682.23   41.30
  -6  -6   1  637.04   30.80
   6   6   1  576.64   28.50
   6  -6  -1  626.44   25.30
  -7  -6  -1   43.40    5.50
   7   6  -1   46.90    4.40
  -7  -6  -1   37.10    4.50
  -7   6   1   44.90   15.60
  -7  -6  -1   32.60    8.50
  -7   6   1   42.00    9.40
   7  -6   1   40.10    7.60
  -7  -6  -1   47.40    3.60
  -7   6   1   46.80    7.60
   7  -6   1   57.49   11.40
  -7  -6  -1   46.90    8.00
  -7   6   1   49.30    4.50
   7   6  -1   44.20    7.40
  -7   6   1   44.60    4.80
  -7  -6  -1   43.60    4.50
  -7  -6  -1   75.49   21.20
  -7   6   1   50.09    7.70
  -7   6   1   41.70    4.50
  -7  -6  -1   57.59    8.20
  -7  -6  -1   50.29    6.00
   7  -6   1   41.60    4.10
   7   6   1   45.80    5.00
   7   6   1   59.69    9.30
  -7  -6   1   42.00    7.60
   7  -6  -1   42.60    4.50
  -7  -6   1   51.39    5.00
  -7   6  -1   44.90    4.40
  -7  -6   1   54.99    4.00
  -7   6  -1   45.40    4.80
  -7   6  -1   38.50    5.00
  -7  -6   1   42.60    6.30
  -7   6  -1   46.40    9.40
  -7   6  -1   45.70    7.10
  -7   6  -1   40.60    8.00
   7  -6  -1   35.90    8.40
  -7   6  -1   50.59    9.20
  -7  -6   1   58.09    8.00
  -7  -6   1   39.80    8.70
   7  -6  -1   36.60    8.20
  -7  -6   1   40.30    4.40
  -7   6  -1   44.20    4.60
  -7  -6   1   46.50    5.40
  -7   6  -1   32.00   15.60
  -7  -6   1   45.70   19.70
   8  -6   1    2.80   27.60
   8  -6   1    4.90    2.10
  -8   6   1    2.00    2.40
  -8  -6  -1   -0.40    5.10
  -8  -6  -1    5.10    3.00
   8  -6   1   17.70    9.50
   8  -6   1    4.60    2.70
  -8  -6  -1   -4.50   24.30
  -8   6   1    2.80    2.20
  -8   6   1    6.90    6.30
  -8  -6  -1   11.30    3.40
  -8   6   1    3.20    5.00
  -8   6   1    5.40    4.40
  -8  -6  -1   10.30    2.80
  -8  -6  -1    8.10    5.30
  -8  -6  -1   -3.50    6.30
  -8  -6  -1    4.80    1.70
   8  -6   1   -0.50    5.20
  -8   6   1    0.70    2.50
  -8   6   1    8.20   17.80
  -8  -6  -1   11.90    3.30
  -8   6   1    7.00    5.20
  -8  -6  -1    4.60    4.30
  -8   6   1   11.00    3.00
  -8  -6  -1   15.60    5.90
  -8  -6   1    6.30    5.10
  -8  -6   1    9.60    5.10
  -8  -6   1   13.00    7.10
  -8   6  -1   12.30    3.20
  -8  -6   1    9.60    4.00
  -8   6  -1    1.70    2.10
  -8   6  -1   -0.60    5.80
  -8   6  -1   13.70    6.50
   8  -6  -1    4.30    1.90
   8   6   1    7.40    6.00
   8   6   1    7.60    2.70
  -8  -6   1    3.40    2.50
  -8   6  -1    3.40    4.00
   8  -6  -1   -5.00    5.20
  -8   6  -1    6.70    2.40
  -8  -6   1    3.70    2.60
  -8   6  -1    4.10    2.80
  -8   6  -1   -3.20   16.30
  -8   6  -1   -2.80    5.30
  -8  -6   1    2.10    3.30
  -8  -6   1    7.20    2.30
  -8  -6   1    6.40    3.10
  -9   6   1   67.39    6.50
  -9  -6  -1   93.59   14.50
  -9   6   1  111.19   12.00
  -9  -6  -1   83.89    9.20
  -9  -6  -1   78.49    4.60
   9  -6   1   86.29    6.40
  -9   6   1   84.89   11.80
  -9   6   1  133.19   29.40
  -9  -6  -1   85.19    7.00
  -9  -6  -1   75.09    6.80
  -9  -6  -1   85.39    5.40
   9  -6   1   85.89   16.80
   9  -6   1  106.89   13.60
  -9  -6  -1   98.79   10.30
  -9  -6  -1   84.69    7.00
  -9   6   1   76.09   11.40
  -9   6   1   79.89    7.50
  -9   6   1   83.99   10.90
  -9   6   1   81.59    6.80
  -9  -6  -1   79.19    7.90
  -9   6  -1   97.69    8.80
  -9   6  -1   81.89    7.70
  -9  -6   1   88.49    9.60
  -9  -6   1   95.09    8.20
  -9  -6   1   86.59    6.10
  -9   6  -1  104.29   13.40
  -9   6  -1   87.89   13.50
   9  -6  -1   89.69    6.60
  -9   6  -1   73.59    6.50
  -9  -6   1   78.69   10.10
  -9  -6   1   57.59   11.80
  -9  -6   1   84.29    6.50
  -9   6  -1   53.09   24.90
  -9   6  -1   79.79   11.90
  -9  -6   1   68.29    7.30
   9  -6  -1   86.89   14.00
  -9   6  -1   76.39    5.60
   9  -6  -1   92.79   12.90
 -10   6   1   37.10    7.90
 -10   6   1   65.09   13.10
 -10  -6  -1   42.20   13.80
 -10  -6  -1   41.30    6.10
 -10   6   1   49.10    6.40
 -10   6   1   39.50    5.00
 -10  -6  -1   50.29    6.00
 -10  -6  -1   51.09    5.60
 -10  -6  -1   49.30    3.90
 -10  -6  -1   43.80    9.50
 -10  -6  -1   52.49    8.60
 -10   6   1   81.99   12.70
 -10  -6   1   37.20    6.60
 -10   6  -1   41.50   10.40
 -10   6  -1   51.49    6.60
 -10  -6   1   62.49    7.30
 -10  -6   1   29.70   10.80
 -10  -6   1   34.70    7.90
 -10  -6   1   56.49    5.80
 -10  -6   1   46.60    4.40
 -10   6  -1   57.49    7.20
 -10   6  -1   52.99    4.10
 -10  -6   1   59.19    9.60
   0  -7   1    0.10    3.30
   0  -7   1    1.60    1.40
   0  -7  -1   14.10    6.50
   0   7   1   -1.30    2.60
   0   7   1    0.30    0.90
   0   7  -1    2.70    1.10
   0  -7  -1   -0.30    1.40
   0  -7   1   -4.60    2.10
   0   7  -1    4.20    3.20
   0   7  -1    3.30    3.60
   0   7  -1    1.50    1.50
   0   7   1   -1.20    1.20
   0  -7   1    1.90    1.80
   0   7  -1    1.00    1.20
   0   7   1    2.50    5.20
   0   7  -1    2.80    4.30
   0   7   1   -2.80    3.20
   0   7   1    2.00    3.10
   0  -7  -1    4.60    3.90
   0   7   1    5.60    3.50
   0   7  -1    0.70    2.30
   0  -7  -1    2.10    1.40
   0   7  -1   -0.30    2.20
   0  -7   1    4.10    5.70
   0   7   1   -1.40    1.70
   0   7  -1   -0.70    1.30
   0  -7  -1    3.20    1.50
   0  -7  -1   -3.50    2.20
   0  -7   1   -0.50    1.10
   0  -7   1    2.70    3.40
   0   7   1    1.20    1.60
  -1   7   1    9.80    1.70
   1   7  -1   12.00    4.50
  -1   7   1   27.30    8.30
   1  -7   1   11.00    2.60
  -1  -7  -1   10.30    3.70
   1  -7   1    5.10    1.50
  -1   7   1    7.70    3.10
   1   7  -1    5.80    3.10
  -1   7   1    8.30    3.00
   1  -7   1   14.60    6.30
   1   7  -1    7.30    2.00
  -1   7   1   13.00    5.90
   1  -7   1    7.40    2.90
  -1  -7  -1   11.40    2.40
  -1   7   1    5.00    2.10
  -1  -7  -1   11.50    2.20
   1   7  -1    9.10    4.20
  -1  -7  -1   11.80    3.30
  -1  -7  -1   17.10    6.10
  -1   7   1    5.70    1.50
   1   7  -1   10.10    2.10
  -1  -7  -1    7.30    3.70
   1  -7   1    8.40    1.80
   1  -7   1    3.60    6.00
  -1  -7  -1    7.80    1.70
   1   7  -1    4.70    1.60
  -1   7   1   10.60    4.70
   1   7  -1   11.80    3.60
  -1   7   1    7.30    1.60
   1   7  -1   16.60    7.80
   1  -7   1   10.00    3.90
  -1  -7   1   12.80    5.40
   1   7   1    3.90    5.10
  -1   7  -1    8.90    5.50
   1  -7  -1    5.80    1.50
   1   7   1    2.00    3.30
   1  -7  -1   10.20    2.20
   1   7   1    3.90    2.90
   1  -7  -1    6.40    3.10
  -1   7  -1    6.70    1.60
  -1   7  -1    8.10    3.60
  -1   7  -1    8.80    2.00
  -1  -7   1    7.60    1.80
  -1  -7   1    7.50    1.90
  -1   7  -1   11.50    3.40
  -1   7  -1    5.70    3.20
  -1  -7   1    7.40    5.30
  -1   7  -1   12.40    5.90
   1   7   1    6.60    4.00
  -1  -7   1    5.80    3.30
   1   7   1   13.50    2.50
   1   7   1    8.10    4.50
  -1   7  -1    9.40    2.40
   1   7   1    4.50    1.80
  -1  -7   1    7.00    2.10
   1   7   1    4.80    1.70
  -1  -7   1    7.10    3.10
   1  -7  -1    5.20    2.60
   1  -7  -1   24.00   11.20
  -1  -7   1   11.00    4.10
  -1  -7   1    8.60    1.40
  -1   7  -1    9.20    1.70
   2   7  -1  590.94   24.10
   2  -7   1  622.84   23.90
  -2  -7  -1  630.44   23.10
  -2  -7  -1  606.04   23.60
  -2  -7  -1  585.54   26.40
  -2   7   1  624.44   22.60
  -2   7   1  644.54   24.00
  -2  -7  -1  604.64   32.20
   2   7  -1  560.74   27.50
  -2   7   1  629.54   24.30
  -2   7   1  620.44   27.00
  -2   7   1  609.24   32.70
   2   7  -1  615.94   22.10
  -2   7   1  654.33   23.30
  -2  -7  -1  635.24   23.70
  -2  -7  -1  603.84   26.70
  -2   7   1  628.14   23.60
   2  -7   1  629.44   31.90
  -2   7   1  588.74   30.90
   2   7  -1  610.24   23.50
   2  -7   1  598.84   23.40
   2   7  -1  623.34   32.30
  -2  -7  -1  605.84   24.40
   2  -7   1  620.84   27.10
   2  -7   1  659.53   26.60
  -2  -7   1  581.04   23.90
  -2   7  -1  647.34   32.60
   2  -7  -1  597.44   27.30
  -2  -7   1  621.54   23.70
   2  -7  -1  646.94   26.50
   2   7   1  609.24   23.80
   2   7   1  565.94   27.80
   2  -7  -1  613.64   33.50
  -2  -7   1  635.14   23.40
  -2   7  -1  601.04   24.70
   2   7   1  616.64   33.90
   2   7   1  579.44   26.10
  -2  -7   1  588.04   26.00
  -2   7  -1  632.44   23.30
  -2   7  -1  605.64   22.80
  -2  -7   1  639.34   31.90
   2   7   1  581.04   24.00
   2  -7  -1  641.74   23.40
   2   7   1  605.84   23.60
   2  -7  -1  618.44   32.20
  -2  -7   1  588.54   26.50
  -2  -7   1  606.74   22.80
   2  -7  -1  615.94   23.90
   2   7   1  575.14   25.80
  -2   7  -1  631.64   26.90
  -2   7  -1  638.04   23.90
  -2   7  -1  663.03   31.40
  -3   7   1  352.36   14.60
  -3   7   1  325.07   21.70
   3  -7   1  312.07   21.40
  -3  -7  -1  344.87   14.00
  -3   7   1  334.97   14.40
   3  -7   1  338.17   14.30
   3  -7   1  352.26   17.50
  -3  -7  -1  321.17   21.30
  -3   7   1  336.87   13.00
  -3   7   1  372.76   18.20
  -3   7   1  348.17   14.90
   3   7  -1  322.97   16.10
  -3   7   1  341.97   13.80
  -3  -7  -1  331.87   13.70
  -3  -7  -1  360.96   16.90
   3   7  -1  325.07   14.70
   3  -7   1  364.66   14.30
  -3   7   1  302.27   22.00
   3  -7   1  319.47   23.70
   3  -7   1  306.77   17.20
  -3  -7  -1  335.07   17.70
  -3  -7  -1  322.67   15.40
   3   7  -1  347.67   14.20
   3   7  -1  321.07   21.50
  -3  -7  -1  346.27   14.40
   3   7  -1  322.37   18.70
  -3   7  -1  350.16   13.90
  -3   7  -1  348.67   14.20
  -3  -7   1  335.47   17.00
   3  -7  -1  335.07   13.90
   3   7   1  351.66   19.20
   3  -7  -1  346.97   14.40
  -3  -7   1  354.36   14.20
  -3  -7   1  330.07   13.30
  -3  -7   1  366.46   17.70
   3   7   1  334.47   14.50
  -3   7  -1  336.87   13.30
   3  -7  -1  336.57   14.30
  -3   7  -1  365.06   22.40
   3   7   1  341.27   14.90
   3  -7  -1  267.57   24.80
   3  -7  -1  348.77   16.90
  -3  -7   1  320.67   14.70
  -3  -7   1  333.27   14.00
  -3   7  -1  333.97   15.50
  -3   7  -1  350.66   17.20
   3  -7  -1  319.97   21.20
   3  -7  -1  321.17   17.40
   3   7   1  338.17   16.90
  -3   7  -1  333.27   22.30
  -3  -7   1  318.87   20.60
  -4  -7  -1   14.50    5.50
  -4   7   1   17.90    3.40
   4  -7   1    9.60    2.20
   4   7  -1   20.80    4.50
  -4  -7  -1    9.90    7.30
  -4  -7  -1   13.30    3.90
   4   7  -1   18.90    3.00
  -4  -7  -1   15.60    4.80
  -4  -7  -1   15.50    2.80
   4   7  -1    8.20    5.50
  -4  -7  -1   15.90    2.80
   4   7  -1   16.20    3.20
  -4   7   1   14.30    4.30
  -4  -7  -1   16.20    2.40
  -4   7   1   12.00    2.50
  -4   7   1    7.50    4.80
  -4   7   1   23.20    8.70
   4  -7   1   18.40    6.00
   4  -7   1   17.80    4.10
  -4   7   1   13.70    1.90
  -4   7   1   13.00    2.30
  -4  -7  -1   13.10    3.90
  -4   7   1   19.80    3.20
   4  -7   1   14.70    2.40
  -4  -7  -1   12.60    1.70
   4   7  -1    7.20    4.40
   4  -7   1    9.50   10.10
   4  -7  -1   -2.60   11.40
  -4   7  -1   12.20    2.30
   4  -7  -1   26.30    7.30
  -4  -7   1   15.40    2.40
   4  -7  -1   14.70    2.80
  -4   7  -1   18.20    3.80
  -4  -7   1   15.30    3.70
  -4   7  -1   11.10    2.10
  -4  -7   1   18.30    4.30
   4   7   1   15.90    5.70
   4   7   1   17.60    3.30
  -4  -7   1   17.30    3.10
  -4   7  -1   13.20    2.00
   4   7   1   15.70    4.70
  -4   7  -1   11.10    3.70
   4   7   1   13.80    2.80
  -4  -7   1   16.10    5.90
  -4   7  -1    7.40    4.10
   4  -7  -1   13.90    2.30
   4   7   1    4.60    4.80
  -4  -7   1   19.20    5.10
  -4   7  -1   22.90    8.50
  -4  -7   1   16.30    2.40
   4  -7  -1   10.80    4.10
  -5  -7  -1   11.30    2.70
   5   7  -1    8.20    3.00
   5  -7   1    9.00    2.40
  -5  -7  -1   -0.30    9.10
  -5   7   1    6.90    9.80
  -5   7   1    9.20    1.80
  -5  -7  -1    7.70    1.90
  -5  -7  -1   11.90    2.00
   5  -7   1   11.20    4.10
  -5  -7  -1    6.70    4.80
  -5  -7  -1    8.10    2.70
  -5   7   1    9.40    4.30
  -5   7   1    8.00    2.00
  -5   7   1   17.80    7.40
  -5  -7  -1   10.70    5.20
  -5  -7  -1    9.50    4.00
  -5  -7  -1   11.50    3.60
   5   7  -1   13.00    2.70
   5  -7   1    3.00   15.60
   5   7  -1   12.50    5.60
   5  -7   1    7.50    1.80
   5   7  -1   14.40    6.20
   5   7  -1   17.60    4.60
  -5   7   1   10.00    2.80
   5  -7   1    2.40    3.90
  -5   7   1   13.10    3.70
  -5   7   1    7.30    2.10
   5  -7  -1    9.70    2.20
  -5   7  -1   23.90   10.60
  -5   7  -1   10.40    4.20
  -5  -7   1    9.40    2.00
  -5  -7   1    9.30    2.40
  -5  -7   1    8.70    3.60
   5   7   1   14.80    6.00
  -5  -7   1    7.30    3.80
  -5   7  -1   13.90    4.30
   5  -7  -1    4.80    2.10
  -5   7  -1    3.20    9.90
  -5  -7   1   19.50    6.50
   5  -7  -1   20.00   15.70
  -5   7  -1    7.60    2.00
   5   7   1   17.30    5.00
   5  -7  -1   14.50    5.60
  -5  -7   1    9.10    5.20
  -5  -7   1   14.60    2.20
   5   7   1   10.50    2.70
  -5   7  -1   10.70    2.40
  -5   7  -1   12.70    3.30
  -5  -7   1    8.10    9.40
   5  -7  -1    5.60    3.30
  -5  -7   1    9.10    2.70
  -5   7  -1   13.70    2.50
  -6   7   1   49.20    9.40
   6  -7   1   52.59   11.40
  -6  -7  -1   47.70    4.80
   6  -7   1   63.99    8.70
  -6  -7  -1   64.99   15.00
  -6  -7  -1   48.10    4.00
   6  -7   1   73.79   24.30
  -6  -7  -1   62.79    8.90
  -6   7   1   51.79    6.70
  -6  -7  -1   79.69   11.70
  -6  -7  -1   53.89   16.00
   6   7  -1   55.69    8.20
   6  -7   1   52.69    4.50
  -6   7   1   53.49    4.10
  -6   7   1   50.49    7.60
  -6  -7  -1   50.79    4.00
   6  -7   1   42.50    5.30
   6   7  -1   52.19    4.70
  -6   7   1   55.29    5.20
  -6  -7  -1   47.50    6.40
   6   7  -1   63.79   12.10
  -6   7  -1   47.20    4.50
  -6  -7   1   58.39    7.90
   6  -7  -1   58.89    8.70
  -6   7  -1   58.09    7.50
  -6  -7   1   62.69   10.40
  -6  -7   1   48.60    5.40
   6   7   1   50.39   10.00
  -6   7  -1   51.89    4.70
   6  -7  -1   54.19   10.10
  -6  -7   1   56.39    9.40
  -6  -7   1   48.60    7.40
  -6  -7   1   46.30    4.50
   6  -7  -1   46.50    4.40
  -6   7  -1   54.49   11.50
  -6   7  -1   54.39    7.50
   6   7   1   53.89    5.20
  -6  -7   1   36.80   14.40
  -6  -7   1   50.99    5.20
  -6  -7   1   46.50    4.10
   6   7   1   51.69    8.70
   7   7  -1  436.36   19.10
  -7  -7  -1  438.16   40.00
  -7   7   1  392.26   21.10
   7   7  -1  453.15   26.70
  -7   7   1  392.26   22.20
  -7   7   1  423.66   36.80
   7   7  -1  453.45   22.70
  -7   7   1  433.76   18.60
  -7   7   1  434.56   27.40
  -7   7   1  412.16   18.30
  -7  -7  -1  402.36   25.40
  -7  -7  -1  413.86   22.10
  -7  -7  -1  419.36   17.20
  -7   7   1  465.35   17.80
   7  -7   1  401.56   27.80
   7  -7   1  417.86   18.80
  -7  -7  -1  409.06   20.20
   7  -7   1  422.66   23.50
  -7  -7  -1  412.66   19.60
  -7  -7  -1  421.56   19.00
  -7  -7  -1  383.96   24.00
  -7  -7  -1  458.45   18.30
   7  -7   1  423.86   18.80
   7  -7   1  463.05   46.00
   7   7   1  439.76   19.40
  -7  -7   1  429.26   21.50
  -7  -7   1  518.05   40.90
  -7  -7   1  416.06   20.90
  -7   7  -1  528.75   40.70
  -7  -7   1  431.56   23.00
  -7  -7   1  431.26   17.70
   7  -7  -1  438.06   27.50
  -7   7  -1  440.06   22.90
   7  -7  -1  419.06   24.60
  -7  -7   1  409.96   24.80
  -7   7  -1  401.26   26.50
  -7  -7   1  414.96   18.50
   7  -7  -1  453.95   19.50
  -7   7  -1  420.86   21.60
  -7  -7   1  459.75   18.40
  -7  -7   1  424.96   19.20
  -7   7  -1  444.06   18.50
   7   7   1  442.06   23.50
  -7   7  -1  430.86   17.90
  -7   7  -1  437.66   18.20
   7   7   1  420.96   27.50
   8  -7   1   18.20    7.50
  -8  -7  -1   25.20   24.00
  -8  -7  -1    4.40    1.50
  -8   7   1    2.90   10.30
  -8   7   1   10.40    6.20
  -8   7   1   -3.70    4.70
   8  -7   1    6.50    6.20
  -8   7   1  -11.90   18.50
   8   7  -1    6.30    2.60
  -8   7   1    3.90    2.30
  -8   7   1    3.40    2.90
  -8  -7  -1    7.00    3.50
  -8  -7  -1    5.80    3.20
  -8  -7  -1   11.40    5.70
   8   7  -1    3.40    5.30
  -8  -7  -1    4.10    2.20
  -8  -7  -1    0.20    4.60
  -8   7   1    9.40    5.50
  -8   7   1    6.70    3.20
   8  -7   1    5.40    2.10
  -8  -7  -1    0.70    1.80
  -8  -7  -1    5.10    7.00
  -8  -7   1    6.20    4.30
  -8  -7   1    5.90    2.30
  -8   7  -1    1.90    3.50
  -8  -7   1    3.80    6.50
  -8   7  -1   11.10   18.40
  -8   7  -1    3.60    2.30
  -8   7  -1    6.60    2.60
  -8  -7   1   10.70    5.10
  -8   7  -1    5.30    2.20
  -8  -7   1    6.90    2.60
   8  -7  -1   16.00    7.60
  -8   7  -1   10.70    2.60
  -8   7  -1    4.70    4.90
  -8  -7   1    9.10    4.10
  -8  -7   1  -19.60   24.60
   8   7   1   11.50    7.20
  -8  -7   1    3.20    2.80
  -8   7  -1   15.10    6.30
   8  -7  -1    5.10    2.50
   8  -7  -1    3.80    6.40
   8   7   1    2.40    3.00
  -9  -7  -1    2.30    1.70
  -9   7   1   -6.80    5.50
  -9   7   1   -4.50    2.50
  -9   7   1   -2.90    2.00
  -9  -7  -1   -0.40    5.00
  -9  -7  -1   -0.20    1.50
   9  -7   1    1.70    8.30
   9  -7   1    2.40    1.90
  -9   7   1   -3.50    5.40
  -9  -7  -1    1.10    7.90
  -9   7   1  -19.00   23.50
  -9  -7  -1    6.20    6.70
  -9  -7  -1   -2.00    2.80
  -9  -7  -1    8.50    3.20
  -9   7   1    1.30    2.90
  -9  -7  -1   -4.40    4.00
  -9  -7  -1    0.00    3.10
  -9   7   1    9.70    6.70
  -9   7   1   10.50    7.10
  -9   7  -1  -36.70   22.70
  -9  -7   1    6.10    4.80
   9  -7  -1    5.70    8.90
  -9  -7   1   -2.70    2.30
  -9  -7   1    3.60    7.40
   9   7   1    5.40    7.20
  -9   7  -1    1.40    7.70
  -9  -7   1    3.10    2.40
  -9  -7   1    3.40    3.40
  -9   7  -1   -1.10    1.90
   9   7   1   -3.40    2.20
  -9   7  -1    2.30    2.80
   9  -7  -1    0.90    2.10
  -9  -7   1   -7.50    5.40
  -9  -7   1    0.90    1.50
  -9   7  -1    7.60    6.10
  -9   7  -1    2.80    1.80
  -9   7  -1    5.40    3.70
   0   8  -1    9.60    4.10
   0  -8  -1   12.90    4.30
   0  -8   1   13.20    2.00
   0   8   1   11.30    3.80
   0  -8   1   11.60    4.40
   0  -8  -1    9.60    1.80
   0  -8  -1    9.30    4.80
   0   8   1   11.80    2.00
   0   8  -1   12.50    1.90
   0   8   1   10.40    2.10
   0   8  -1   10.20    7.10
   0   8  -1   11.70    4.00
   0   8  -1   10.80    1.90
   0  -8  -1    4.70    2.80
   0   8   1    2.60    6.80
   0   8   1   11.80    2.00
   0  -8   1    8.80    2.30
   0  -8   1   12.40    5.40
   0  -8   1    9.80    1.80
   0   8  -1   14.90    3.30
   0   8   1   14.30    4.20
   0   8   1    9.30    3.20
   0  -8   1   22.80    6.50
   0  -8  -1   11.50    2.70
   0   8  -1    8.20    2.00
   0   8   1   12.00    2.50
   0   8  -1   10.50    2.10
   0   8  -1   22.20   11.60
   0  -8   1    8.50    3.00
   0   8   1   11.20    1.40
   1  -8   1  146.69   14.00
   1  -8   1  133.49    7.40
  -1  -8  -1  132.59    6.20
  -1  -8  -1  119.39   10.10
  -1  -8  -1  143.69    6.60
   1   8  -1  125.29    6.30
   1   8  -1  123.19    7.80
  -1  -8  -1  150.98   16.30
  -1   8   1  143.59    6.30
  -1   8   1  127.99   13.20
  -1   8   1  130.89    6.30
   1   8  -1  135.89    7.00
   1   8  -1  135.99    5.80
  -1  -8  -1  134.19    7.40
   1  -8   1  130.69    6.60
  -1   8   1  126.99    9.80
  -1   8   1  143.39    6.40
   1   8  -1  141.39   10.00
  -1   8   1  143.99    8.80
   1  -8   1  140.39    8.60
   1   8  -1  131.09    7.00
  -1  -8  -1  144.19    9.20
  -1  -8  -1  138.29    7.70
  -1   8   1  136.29    7.30
   1   8  -1  144.69   11.30
   1   8  -1  144.59   14.50
  -1   8   1  136.89    7.80
  -1   8   1  166.88   17.10
   1   8  -1  134.29    9.90
   1  -8   1  120.09   13.50
  -1   8   1  134.09    6.40
   1  -8   1  134.79    6.40
   1   8   1  151.58    5.90
   1   8   1  144.89   11.10
  -1  -8   1  144.29   13.80
  -1  -8   1  130.49    7.70
  -1   8  -1  139.19    7.20
  -1   8  -1  141.59    6.30
  -1   8  -1  140.79    6.40
   1  -8  -1  133.89    8.10
  -1  -8   1  126.89    8.60
  -1  -8   1  146.29   12.60
   1   8   1  169.18   18.10
   1   8   1  132.49    9.60
   1  -8  -1  135.99   13.60
   1   8   1  118.69    6.60
  -1  -8   1  149.29   10.50
   1   8   1  121.09    8.30
  -1   8  -1  140.59   13.50
  -1  -8   1  130.49    7.30
  -1   8  -1  128.49    6.20
  -1  -8   1  133.69    6.40
  -1   8  -1  133.49    9.80
  -1   8  -1  139.79    7.80
  -1  -8   1  138.39    6.30
   1   8   1  144.79    7.30
   1   8   1  124.79    6.90
   1  -8  -1  140.89    7.20
   1  -8  -1  134.99    6.20
   1  -8  -1  133.59   10.10
   1   8   1  128.69   10.10
  -1  -8   1  135.79    6.10
  -1   8  -1  136.89    8.50
  -2  -8  -1   74.29    4.20
  -2   8   1  100.99   11.70
   2  -8   1   71.59   12.20
  -2   8   1   67.89    7.70
  -2   8   1   71.49   11.30
  -2  -8  -1   81.79    7.80
  -2   8   1   77.29    4.40
   2   8  -1   72.29   12.50
  -2  -8  -1   80.69    4.90
   2   8  -1   84.89    8.70
  -2   8   1   71.59    5.60
   2   8  -1   61.69    6.00
   2  -8   1   73.99    8.90
   2  -8   1   88.59   11.10
  -2  -8  -1   78.59    5.70
   2  -8   1   74.89    5.60
  -2   8   1   83.59    6.00
   2   8  -1   79.39    5.30
  -2   8   1   85.19    4.80
  -2  -8  -1   75.49    7.60
   2  -8   1   72.39    4.80
   2   8  -1   85.89    8.70
  -2   8   1   74.19    5.20
  -2  -8  -1   71.59    5.10
   2  -8   1   68.69    4.50
  -2   8   1   81.19    4.60
   2   8  -1   69.29    4.50
   2   8  -1   76.29    3.40
   2  -8   1   60.99    6.30
  -2   8   1   75.19    4.00
  -2  -8   1   69.19    7.40
  -2  -8   1   71.99    3.90
   2  -8  -1   37.70   10.90
   2  -8  -1   82.59    6.50
  -2   8  -1   75.49    4.50
   2   8   1   70.99    7.00
  -2   8  -1   75.69    5.00
   2   8   1   75.89    3.30
   2   8   1   73.89    6.90
  -2  -8   1   77.19    7.10
  -2   8  -1   72.99    4.10
   2   8   1   69.49    8.40
  -2  -8   1   79.39    4.70
  -2   8  -1   86.99   12.10
   2   8   1   70.89   12.10
  -2   8  -1   73.49    7.30
   2  -8  -1   67.89   11.00
   2  -8  -1   74.89    4.30
   2  -8  -1   73.89    5.10
  -2  -8   1   71.59    5.10
   2   8   1   70.59    5.30
  -2   8  -1   73.49   10.90
   2   8   1   71.59    4.70
  -2   8  -1   79.09    5.90
   2  -8  -1   77.79    8.10
   2   8   1   62.39    6.60
   2   8   1   73.39    4.90
   2  -8  -1   80.59    5.00
  -2  -8   1   76.29    5.00
   3   8  -1   48.90    8.00
  -3   8   1   50.09    3.00
   3  -8   1   43.10    3.80
  -3  -8  -1   49.90    4.00
  -3   8   1   45.00    4.40
   3  -8   1   46.30    3.80
   3  -8   1   39.10    7.40
  -3  -8  -1   43.50    6.70
   3  -8   1   53.89    6.30
  -3   8   1   54.49    7.10
  -3   8   1   49.40    4.40
   3   8  -1   52.29    4.50
   3   8  -1   47.70    3.90
   3  -8   1   49.40    4.20
  -3  -8  -1   39.60    8.30
  -3  -8  -1   43.30    3.30
  -3  -8  -1   43.00    4.80
  -3   8   1   37.70    3.80
   3  -8   1   51.09   12.10
  -3   8   1   39.60    9.80
   3  -8   1   47.60    6.80
  -3   8   1   52.79   11.20
  -3  -8  -1   54.39    6.30
  -3  -8  -1   52.79    4.30
   3   8  -1   47.50    6.50
  -3   8   1   49.70    3.90
  -3  -8   1   30.80    5.40
   3  -8  -1   48.50    6.40
   3  -8  -1   50.29    6.70
  -3   8  -1   50.29    4.10
   3  -8  -1   56.89   10.50
  -3  -8   1   46.20    3.10
  -3   8  -1   43.40   10.60
  -3  -8   1   65.79   11.70
  -3  -8   1   59.79    7.60
  -3  -8   1   45.80    4.50
   3  -8  -1   31.70   11.90
  -3   8  -1   50.89    6.90
  -3  -8   1   50.79    4.10
  -3   8  -1   49.99    4.90
   3   8   1   43.80    6.00
   3  -8  -1   47.20    3.90
  -3   8  -1   49.00    3.20
   3  -8  -1   49.00    3.70
   3   8   1   46.00    4.10
  -3   8  -1   48.90    3.70
  -3   8  -1   53.19   10.20
   3   8   1   46.20    4.60
   3   8   1   38.20    7.00
  -3  -8   1   49.00    4.00
   4   8  -1   46.70    6.10
  -4  -8  -1   42.30    3.80
  -4  -8  -1   47.60    4.50
  -4  -8  -1   45.40    6.10
   4   8  -1   37.90    8.50
   4  -8   1   39.80    9.50
   4  -8   1   40.20    3.60
   4   8  -1   41.00    3.80
  -4   8   1   41.90    4.60
  -4   8   1   47.50   10.70
  -4   8   1   59.29   14.50
  -4   8   1   46.30    4.00
  -4   8   1   37.90    2.90
  -4   8   1   38.40    6.30
   4  -8   1   43.80    4.30
   4   8  -1   42.50    4.80
  -4  -8  -1   42.30    6.00
   4  -8   1   33.20    5.50
  -4  -8  -1   42.60    7.20
  -4   8   1   44.50    4.50
  -4  -8  -1   58.39   10.70
   4   8  -1   44.60    8.80
   4  -8   1   33.80   14.90
  -4   8   1   38.00    4.00
  -4  -8  -1   38.70    3.60
  -4  -8   1   39.10    3.20
  -4   8  -1   40.70    4.00
   4   8   1   49.70   11.30
   4  -8  -1   43.70    7.00
   4  -8  -1   39.70   16.20
  -4   8  -1   38.30    6.30
   4  -8  -1   41.00    4.30
   4  -8  -1   40.40    3.80
   4  -8  -1   35.60    7.40
   4   8   1   40.00    4.80
   4   8   1   65.49   10.00
  -4  -8   1   32.90    5.20
  -4  -8   1   38.10    7.00
   4   8   1   44.50    4.30
  -4  -8   1   40.00    3.70
   4   8   1   48.20    7.30
  -4  -8   1   39.80    4.30
  -4   8  -1   40.70   11.90
  -4   8  -1   65.09   12.60
  -4  -8   1   44.70    5.10
  -4  -8   1   25.90    6.60
  -4   8  -1   46.50    3.90
  -5   8   1  312.37   17.90
   5  -8   1  299.57   13.60
  -5   8   1  289.97   12.10
  -5  -8  -1  283.37   12.10
  -5  -8  -1  288.47   14.00
   5  -8   1  294.07   13.70
  -5  -8  -1  292.57   20.90
  -5  -8  -1  318.07   16.10
  -5   8   1  277.37   14.00
  -5  -8  -1  335.57   19.40
   5   8  -1  260.57   21.60
  -5  -8  -1  322.87   15.90
  -5  -8  -1  302.87   13.40
  -5   8   1  314.57   14.90
  -5  -8  -1  277.87   22.80
   5  -8   1  268.87   21.40
  -5  -8  -1  298.77   12.90
   5   8  -1  305.67   14.80
   5   8  -1  303.27   14.50
  -5   8   1  308.77   13.90
   5   8  -1  318.87   21.20
   5  -8   1  307.07   31.90
   5  -8   1  324.97   17.90
  -5   8   1  332.77   27.90
  -5   8   1  277.97   21.80
   5   8  -1  320.37   18.10
  -5   8   1  298.07   13.30
  -5   8  -1  297.27   22.30
  -5   8  -1  289.77   13.30
   5   8   1  309.87   14.20
   5  -8  -1  297.97   13.90
   5  -8  -1  298.67   21.70
  -5  -8   1  286.57   13.70
  -5  -8   1  282.57   20.30
  -5   8  -1  295.87   15.60
  -5  -8   1  285.67   12.80
  -5   8  -1  285.77   14.10
  -5  -8   1  284.97   16.20
  -5  -8   1  293.17   17.90
   5  -8  -1  318.47   18.30
  -5   8  -1  341.17   29.20
  -5   8  -1  289.47   16.80
  -5  -8   1  284.87   14.90
  -5  -8   1  282.07   12.90
   5   8   1  280.37   23.10
  -5   8  -1  303.27   12.60
  -5   8  -1  296.07   13.20
   6  -8   1    7.70    5.30
  -6   8   1    5.10    3.80
   6   8  -1    2.00    4.50
   6   8  -1    5.20    6.70
  -6  -8  -1    1.50    2.50
  -6  -8  -1   -1.10    2.00
  -6   8   1    2.00    1.80
  -6  -8  -1    1.60    1.30
  -6   8   1    5.50    6.40
  -6  -8  -1    1.80    4.90
  -6  -8  -1   28.80   13.50
  -6   8   1    2.90    2.90
  -6   8   1    0.60    1.50
  -6  -8  -1    4.90    5.40
  -6   8   1   11.40   12.30
  -6   8   1    2.30    4.70
  -6  -8  -1    0.30    3.90
   6  -8   1    3.30    1.70
   6   8  -1    1.30    1.90
   6  -8   1    6.00    4.40
  -6   8  -1    3.40    4.30
  -6  -8   1    1.40    4.30
  -6   8  -1    3.30    1.50
  -6  -8   1    1.60    5.10
  -6  -8   1    2.80    4.10
   6   8   1    1.90    6.00
  -6  -8   1    0.90    1.90
  -6  -8   1   -1.80    2.90
   6  -8  -1    0.20    1.30
  -6  -8   1    0.20    1.30
  -6  -8   1    0.80    1.40
   6   8   1    2.00    2.30
   6  -8  -1   -2.10    3.60
  -6   8  -1    0.10    2.00
   6  -8  -1    0.00    4.80
  -6   8  -1    1.10    1.80
  -6   8  -1   -1.30   11.80
  -6  -8   1    1.50    2.50
  -6   8  -1    1.30    5.50
   6   8   1    5.60    4.80
  -6   8  -1    5.80    3.90
  -7   8   1   46.50    4.00
   7   8  -1   49.60   10.60
  -7  -8  -1   33.30    5.80
   7  -8   1   38.40   31.60
  -7   8   1   35.40   17.00
  -7  -8  -1   49.99   19.50
   7   8  -1   43.70    8.30
  -7  -8  -1   35.60    4.40
   7  -8   1   31.70    4.00
  -7   8   1   37.00    4.80
   7  -8   1   45.10   10.80
  -7  -8  -1   33.10    5.10
   7  -8   1   37.70    7.70
   7  -8   1   23.90    4.20
  -7  -8  -1   59.09   11.10
  -7  -8  -1   35.80    4.00
  -7   8   1   42.60    7.00
  -7  -8  -1   34.60    6.80
  -7   8   1   20.50    7.80
  -7   8   1   37.00    8.00
  -7  -8  -1   21.40    7.60
  -7   8   1   24.80    4.10
   7   8  -1   37.40    4.60
  -7  -8  -1   36.40    3.70
  -7   8  -1   30.70    8.70
   7   8   1   47.20    8.60
  -7  -8   1   37.20    5.30
   7  -8  -1   25.30    7.90
  -7   8  -1   25.20   17.30
  -7   8  -1   29.10    4.10
  -7  -8   1   35.30    6.20
  -7  -8   1   26.50    8.00
  -7  -8   1   37.50    3.70
  -7  -8   1   39.40    3.80
   7   8   1   41.30    4.90
  -7   8  -1   48.10    7.40
  -7  -8   1   41.80    8.20
  -7  -8   1   40.00    7.00
  -7   8  -1   38.50    6.70
   7  -8  -1   30.20    8.80
  -7   8  -1   36.00    4.30
   7   8   1   25.00    9.80
  -7  -8   1   31.00    4.10
   7  -8  -1   34.80    4.20
  -7  -8   1   48.40   19.00
  -8  -8  -1    0.80    1.60
   8   8  -1   11.00    5.80
  -8  -8  -1    4.90    4.80
  -8  -8  -1   -1.70    1.60
  -8  -8  -1    2.80    3.00
  -8  -8  -1   -5.00    5.20
  -8   8   1    2.00    5.80
  -8   8   1   -1.90    4.80
  -8  -8  -1    0.90    7.10
   8  -8   1   -4.40    6.30
  -8  -8  -1  -29.30   25.00
  -8   8   1   14.80    5.70
  -8   8   1   -1.60    1.70
  -8   8   1   -1.30    2.50
   8  -8   1   -4.60    7.40
  -8   8   1  -35.60   19.80
   8   8  -1    2.40    2.10
  -8  -8  -1    0.70    3.60
  -8  -8  -1   -0.70    2.00
   8  -8   1    0.10    1.70
   8  -8  -1    2.40    7.10
  -8   8  -1    1.30    6.70
   8   8   1    0.40    6.70
  -8  -8   1    7.50    5.00
   8  -8  -1    2.00    1.80
   8   8   1    6.10    2.80
  -8  -8   1    5.10    2.50
  -8  -8   1   -2.20    6.40
  -8   8  -1   -1.20    1.60
  -8   8  -1    8.60    6.10
  -8  -8   1    4.10   25.40
  -8   8  -1   -2.30    2.00
   8  -8  -1    1.10    7.20
  -8   8  -1    9.10   20.90
  -8  -8   1   -2.60    3.30
  -8   8  -1    0.80    1.90
  -8  -8   1    4.80    5.00
  -8   8  -1   -5.70    4.70
  -8  -8   1    2.20    2.00
  -8   8  -1    2.30    3.90
  -8  -8   1   -1.30    2.60
  -9   8   1   71.69   29.50
  -9  -8  -1   82.09    9.90
  -9  -8  -1   61.99    7.80
  -9   8   1   64.79    9.20
   9  -8   1   61.59   12.30
  -9   8   1   78.19   13.30
  -9   8   1   58.09    6.00
  -9   8   1   66.19    7.30
  -9  -8  -1   75.19    5.60
  -9   8   1   65.59    7.40
  -9   8   1  107.89   12.60
  -9  -8  -1   84.09   13.50
  -9  -8  -1   71.69    6.20
  -9  -8  -1   61.89    7.30
  -9  -8  -1   71.09   10.50
   9  -8   1   68.89    6.00
  -9  -8  -1   60.59    4.90
  -9  -8  -1   71.79    9.70
  -9  -8   1   80.89    6.20
  -9  -8   1   82.39    6.20
   9  -8  -1   99.49   15.50
  -9   8  -1   76.69    7.40
  -9   8  -1   54.59    7.60
  -9   8  -1   78.99    5.40
  -9   8  -1   49.90   30.00
  -9  -8   1   70.49   12.40
   9  -8  -1   69.09    6.60
  -9  -8   1   86.29   12.00
  -9  -8   1   67.59    7.30
  -9  -8   1   86.79    8.20
  -9  -8   1   82.09    9.30
  -9  -8   1   88.99    7.90
  -9   8  -1   74.69   11.00
   0   9  -1   -0.30    1.90
   0  -9  -1    7.20    4.10
   0   9   1   -1.10    1.20
   0   9  -1    0.90    2.30
   0  -9   1   -1.20    7.70
   0  -9   1    0.80    1.70
   0  -9   1    0.00    1.10
   0  -9  -1    0.70    1.50
   0  -9  -1    1.70    1.20
   0  -9   1   -2.30    3.10
   0   9   1    5.30    3.30
   0   9  -1    5.30    9.30
   0   9  -1    1.80    1.50
   0  -9  -1    0.00    2.00
   0  -9   1    0.90    2.30
   0   9   1    2.20    5.00
   0   9   1   -2.90    2.20
   0   9   1    2.50    1.60
   0   9   1   -2.10    5.30
   0   9   1    0.20    0.70
   0   9  -1    4.70    5.80
   0   9  -1   -0.80    3.00
   0   9  -1    0.20    1.30
   0  -9  -1    3.80    3.70
   0   9   1    2.20    1.10
   0  -9   1    1.20    3.30
   0   9  -1    0.40    1.00
   0   9   1   -1.80    4.20
   0   9  -1    1.10    1.00
   0  -9   1    0.60    1.30
  -1   9   1  863.51   34.70
   1   9  -1  916.91   37.30
   1  -9   1  844.22   36.90
   1  -9   1  862.81   32.00
  -1   9   1  887.21   40.10
  -1  -9  -1  868.41   31.90
  -1  -9  -1  838.42   33.50
  -1   9   1  870.11   31.70
  -1   9   1  861.51   44.60
  -1  -9  -1  791.82   36.50
  -1   9   1  882.71   31.90
  -1   9   1  875.81   31.80
  -1   9   1  903.71   36.70
   1   9  -1  831.02   36.20
  -1  -9  -1  826.22   34.40
  -1   9   1  862.71   31.80
   1   9  -1  869.81   31.20
  -1   9   1  825.42   32.70
   1   9  -1  843.22   32.70
   1  -9   1  849.72   32.00
   1  -9   1  846.42   33.00
   1   9  -1  841.92   32.00
   1   9  -1  831.72   33.50
   1  -9   1  873.51   44.00
  -1  -9  -1  891.71   31.90
   1   9  -1  906.11   37.00
  -1  -9  -1  899.21   33.20
   1   9  -1  862.61   32.70
   1  -9   1  911.21   35.00
   1   9  -1  832.02   43.20
  -1   9   1  842.22   33.40
  -1  -9  -1  825.82   43.20
   1   9   1  902.71   31.20
  -1  -9   1  840.72   34.40
   1  -9  -1  872.61   33.00
   1   9   1  876.01   32.90
  -1   9  -1  885.81   44.10
   1  -9  -1  819.42   34.20
   1  -9  -1  877.31   37.10
   1   9   1  879.51   36.80
   1   9   1  836.52   36.70
   1   9   1  793.42   33.10
   1  -9  -1  794.92   43.00
  -1   9  -1  904.41   34.60
  -1   9  -1  833.42   36.40
   1  -9  -1  849.81   31.70
  -1  -9   1  818.52   32.80
  -1   9  -1  846.92   32.80
   1   9   1  971.10   36.90
  -1   9  -1  823.02   32.30
  -1  -9   1  869.21   31.90
  -1   9  -1  896.41   31.90
  -1  -9   1  839.82   36.50
   1   9   1  881.21   32.80
   1   9   1  762.42   35.60
  -1   9  -1  864.71   39.90
  -1  -9   1  847.42   31.40
   2  -9   1   74.09    4.90
  -2   9   1   78.79    8.30
  -2  -9  -1   79.59    7.60
   2   9  -1   67.09    4.60
   2  -9   1   69.79    8.00
  -2   9   1   81.19    6.30
  -2   9   1  107.19   13.90
   2   9  -1   65.19    6.50
   2  -9   1   67.39    6.80
  -2   9   1   77.39    4.20
   2   9  -1   68.19    3.40
   2  -9   1   77.19    5.20
  -2  -9  -1   76.09    4.90
   2   9  -1   77.89   10.10
   2  -9   1   76.59    4.80
   2   9  -1   75.69    5.50
  -2  -9  -1   75.89    5.60
  -2  -9  -1   73.79    5.30
  -2   9   1   79.09    4.70
  -2  -9  -1   76.59    8.10
   2   9  -1  102.79   15.70
  -2   9   1   75.79    4.50
  -2   9   1   76.29    6.10
  -2  -9  -1  130.69   19.80
  -2   9   1   74.79    4.70
  -2   9   1   80.39    5.50
   2  -9   1   50.79   11.70
  -2   9   1   78.49   12.50
   2   9  -1   72.69    8.00
  -2  -9  -1   77.99    4.30
   2  -9  -1   74.19    8.20
  -2  -9   1  102.99   14.80
   2  -9  -1   78.19    6.60
   2   9   1   90.19   11.10
  -2  -9   1   80.89    4.70
   2  -9  -1   74.09    4.50
  -2   9  -1   83.49    5.30
   2   9   1   67.39    4.80
  -2  -9   1   78.79    4.20
  -2   9  -1   68.69   11.80
  -2  -9   1   68.59    6.70
  -2   9  -1  111.19   17.70
  -2   9  -1   78.39    7.90
  -2  -9   1   69.49    7.70
   2   9   1   77.49    3.50
   2   9   1   69.39    5.40
   2   9   1   85.99    8.20
  -2   9  -1   77.39    4.60
   2  -9  -1   82.59   12.50
   2  -9  -1   73.89    5.10
  -2  -9   1   72.89    5.40
  -2  -9   1   75.49    5.30
   2   9   1   72.79    7.10
   2   9   1  103.19   16.60
  -3   9   1   33.80   11.40
   3   9  -1   20.80    3.30
  -3   9   1   19.50    3.10
   3  -9   1   19.20    3.00
  -3  -9  -1   15.40    3.70
   3  -9   1   21.80    3.00
  -3   9   1   25.80    3.10
   3  -9   1   18.80    4.80
  -3   9   1   28.00    3.70
  -3  -9  -1   19.20    5.20
   3   9  -1   19.50    3.20
   3   9  -1   31.00    7.00
   3  -9   1   37.70    9.70
  -3  -9  -1   25.30    3.30
   3   9  -1   24.70    5.00
  -3  -9  -1   19.90    3.10
   3  -9   1   25.40    5.80
  -3   9   1   17.70    3.50
  -3  -9  -1   18.70    4.60
   3  -9   1   14.30    2.50
  -3   9   1   18.60    6.20
  -3  -9  -1   18.90    6.70
   3  -9   1    7.20   14.00
  -3   9   1   19.90    2.10
  -3  -9  -1   21.10    2.50
  -3   9   1   21.70    5.80
  -3   9  -1   20.10    4.70
  -3   9  -1   19.00    2.20
  -3   9  -1   14.20    2.30
   3   9   1   22.20    3.80
   3   9   1   27.00    5.80
  -3  -9   1   21.20    2.30
  -3  -9   1   30.80    7.60
  -3  -9   1   22.90    3.20
   3   9   1   20.00    7.50
   3  -9  -1   20.40    4.30
   3   9   1   22.20    3.40
  -3  -9   1   17.70    4.80
  -3   9  -1   19.70    3.00
  -3  -9   1   22.90    3.70
   3  -9  -1   21.80    3.20
  -3  -9   1   20.20    4.50
  -3   9  -1   16.00    6.60
   3   9   1   23.20    6.40
  -3   9  -1   22.10    9.90
  -3   9  -1   22.90    4.10
   3  -9  -1   12.30    4.90
  -3  -9   1   24.90    3.30
   3  -9  -1   27.80    5.50
   3  -9  -1   19.80    2.80
   4  -9   1   96.69   20.70
  -4   9   1  130.69    6.00
  -4  -9  -1  118.99    8.50
  -4   9   1  134.29    7.70
   4  -9   1  111.49   10.20
   4  -9   1  124.19    7.40
  -4  -9  -1  134.09    7.70
  -4   9   1  155.18   18.30
  -4  -9  -1  118.49    6.40
  -4  -9  -1  111.99    9.80
  -4   9   1  126.49    8.10
  -4   9   1  112.69   10.80
  -4  -9  -1  120.09    7.00
   4  -9   1  125.89    7.20
  -4  -9  -1  133.39   14.50
   4   9  -1  106.19   12.50
  -4  -9  -1  133.69   11.80
   4   9  -1  134.89   15.80
   4  -9   1  129.69   14.70
   4   9  -1  118.29    8.10
  -4   9   1  131.69    7.10
  -4   9   1  143.79    7.90
  -4   9   1  143.19   19.60
  -4  -9   1  119.29   13.60
  -4   9  -1  128.09   10.70
   4   9   1  134.69   16.60
   4  -9  -1  123.69   14.10
  -4   9  -1  125.19    8.70
  -4   9  -1  118.49    7.20
  -4   9  -1  101.79   17.40
  -4   9  -1  108.69   14.10
   4   9   1  127.59   13.50
  -4  -9   1  126.89    7.30
  -4  -9   1  134.19   10.00
  -4  -9   1  119.59    7.00
  -4  -9   1  116.79    7.80
   4   9   1  123.79    7.70
   4  -9  -1  119.39    7.30
  -4   9  -1  129.39    7.00
   4   9   1  111.99    8.00
  -4  -9   1  106.59   10.20
   4   9   1  136.49   10.50
   4  -9  -1  122.79   11.10
  -4   9  -1  122.39    6.20
  -4  -9   1  125.59    6.30
  -5   9   1   39.30    9.20
  -5  -9  -1   47.20    4.30
   5   9  -1   47.90    5.70
  -5   9   1   54.69    5.60
   5  -9   1   56.09   12.40
   5   9  -1   44.70    4.50
   5  -9   1   44.60    4.20
   5  -9   1   44.00    5.10
  -5  -9  -1   41.20    6.30
   5  -9   1   56.39   23.80
  -5   9   1   46.90    5.20
  -5   9   1   51.69    8.50
   5  -9   1   44.80    7.20
   5   9  -1   68.89    8.80
   5   9  -1   30.60    9.80
  -5   9   1   41.70   16.40
  -5  -9  -1   56.99    6.90
  -5  -9  -1   43.90    4.30
  -5   9   1   46.10    5.50
  -5   9   1   47.90    5.70
  -5   9   1   44.00    3.40
   5   9  -1   52.99   10.50
  -5  -9  -1   49.90   10.40
  -5  -9   1   43.10    6.40
  -5  -9   1   52.69    9.70
  -5   9  -1   54.99    6.50
  -5   9  -1   35.20    8.70
   5  -9  -1   44.60    8.40
  -5   9  -1   57.29    5.90
   5   9   1   53.29    5.80
  -5  -9   1   46.10    3.90
  -5  -9   1   42.20    5.90
  -5   9  -1   47.10    4.70
  -5   9  -1   45.00    3.80
   5  -9  -1   44.40    8.80
  -5   9  -1   25.60   16.60
   5   9   1   47.10    4.80
   5   9   1   61.09    9.20
   5   9   1   53.09   10.40
  -5   9  -1   47.10    6.90
   5  -9  -1   46.80    4.60
  -5  -9   1   44.00    4.30
  -6  -9  -1    6.30    1.60
   6  -9   1    5.50    2.70
  -6  -9  -1    4.30    3.60
   6   9  -1    8.20    2.90
   6  -9   1   -0.80    5.40
  -6  -9  -1   13.70    4.80
  -6   9   1    2.60    3.70
  -6  -9  -1  -17.10   12.40
   6  -9   1    9.60    4.60
  -6   9   1   16.30    7.60
  -6   9   1    9.20    3.00
   6   9  -1    7.30    5.60
  -6  -9  -1   10.00    3.30
  -6  -9  -1    5.80    2.10
  -6  -9  -1    6.80    2.80
  -6   9   1    4.60    2.10
   6  -9   1    5.60    2.10
   6  -9   1    3.40   26.00
  -6   9   1   17.40   14.00
   6   9  -1    4.00    7.00
  -6   9   1   10.60    5.70
  -6  -9  -1    6.90    6.60
  -6  -9  -1    7.20    5.60
  -6   9   1    7.90    1.90
   6  -9  -1    8.60    2.60
   6  -9  -1   -3.10    4.40
   6   9   1   12.90    8.20
  -6  -9   1    3.70    5.00
  -6   9  -1    3.80    4.20
  -6  -9   1    4.00    3.70
   6   9   1   18.80    5.90
  -6  -9   1    8.60    4.00
  -6   9  -1   12.90    2.40
  -6   9  -1   13.80   13.80
  -6   9  -1    9.70    7.60
  -6  -9   1    7.90    2.40
   6  -9  -1    9.80    4.90
  -6   9  -1   10.20    2.70
  -6   9  -1    5.90    4.40
  -6  -9   1    9.70    2.20
  -6  -9   1    7.80    3.10
  -6  -9   1   10.40    6.30
  -6   9  -1    8.00    2.50
   6   9   1   12.60    3.50
  -7   9   1  255.77   10.50
   7   9  -1  223.78   12.00
  -7   9   1  223.78   13.10
  -7   9   1  243.18   31.80
  -7   9   1  224.58   21.10
  -7   9   1  237.28   14.10
   7   9  -1  212.98   21.60
  -7  -9  -1  218.78   14.20
  -7   9   1  199.58   17.90
  -7  -9  -1  218.48   12.40
  -7  -9  -1  219.38   18.50
  -7  -9  -1  203.28   18.30
   7   9  -1  235.78   16.10
  -7  -9  -1  189.38   24.90
   7  -9   1  229.38   17.50
  -7  -9  -1  225.18   10.50
   7  -9   1  218.88   11.90
   7  -9   1  248.08   23.10
  -7  -9  -1  212.88   10.60
  -7   9   1  230.28   11.70
  -7   9  -1  245.08   10.90
  -7   9  -1  165.38   26.00
  -7  -9   1  227.78   11.00
  -7  -9   1  231.88   13.60
  -7  -9   1  232.48   14.50
  -7   9  -1  217.18   14.60
   7   9   1  239.18   12.60
   7  -9  -1  217.78   12.20
  -7  -9   1  204.58   11.90
   7   9   1  272.07   23.70
   7  -9  -1  224.78   20.70
  -7   9  -1  221.08   11.30
  -7   9  -1  230.18   11.70
  -7   9  -1  223.28   15.00
  -7   9  -1  235.18   21.30
   7   9   1  220.58   16.60
  -7  -9   1  237.68   18.00
  -7  -9   1  228.18   10.80
   7  -9  -1  206.48   17.60
  -7  -9   1  215.78   17.50
  -8  -9  -1   56.39    5.00
  -8   9   1   31.60    4.70
  -8  -9  -1   47.60    6.40
   8   9  -1   52.19    5.40
   8   9  -1   62.49   10.60
  -8   9   1   39.50    7.60
  -8   9   1   70.99   14.60
  -8  -9  -1   45.50    7.10
  -8  -9  -1   35.40    4.20
  -8   9   1   70.19    7.80
  -8  -9  -1   46.00    9.90
   8  -9   1   33.60    4.50
  -8  -9  -1   67.09    8.70
   8   9  -1   50.59   11.70
   8  -9   1   40.80    9.40
  -8  -9  -1   39.30   10.20
  -8   9   1   -0.70   21.20
  -8   9   1   42.70    5.30
   8   9   1   34.70   17.00
  -8  -9   1   55.79    4.20
   8   9   1   75.19   12.60
  -8  -9   1   43.80    6.10
  -8   9  -1   47.50    9.70
  -8  -9   1   57.99    4.70
  -8   9  -1   42.60    5.30
  -8   9  -1   46.50   11.90
  -8   9  -1   41.30    5.40
   8  -9  -1   56.29   16.00
  -8   9  -1   47.60    7.00
  -8   9  -1   36.00   21.40
  -8  -9   1   59.09    7.50
   8   9   1   46.60    5.80
  -8  -9   1   45.80    7.10
  -8  -9   1   32.80    9.40
  -8   9  -1   56.09   13.70
  -9   9   1    3.10   25.70
  -9  -9  -1   15.50    7.40
  -9   9   1   20.70    4.30
  -9  -9  -1   12.90    5.20
   9   9  -1   29.00    5.00
  -9   9   1   18.30    6.50
  -9  -9  -1   30.20    7.00
  -9  -9  -1   27.90    3.90
   9  -9   1   17.10    4.00
  -9   9   1   23.60    5.20
  -9   9   1   14.50    7.90
   9  -9   1    1.90   10.20
  -9  -9  -1   20.70   11.00
   9   9  -1   26.90    9.40
  -9   9  -1   29.10    6.10
  -9  -9   1   35.40    3.10
  -9   9  -1   28.80    3.50
  -9   9  -1   24.70    9.80
  -9  -9   1   26.80    5.60
  -9  -9   1   37.70    4.30
  -9  -9   1   40.90    6.80
  -9   9  -1   15.00   28.30
  -9   9  -1   36.30    9.00
   9  -9  -1   16.60   10.50
  -9  -9   1   25.60    6.70
  -9   9  -1   15.90    5.10
   9  -9  -1   33.80    5.20
   0 -10   1  244.98   10.40
   0  10  -1  241.18   10.30
   0  10   1  238.88   12.40
   0  10   1  237.88   11.30
   0  10  -1  240.88   10.10
   0 -10  -1  247.08   10.30
   0  10   1  243.58   10.60
   0  10   1  241.98    9.50
   0 -10   1  246.28   10.40
   0  10  -1  238.58   11.90
   0  10   1  259.47   15.00
   0  10  -1  212.88   19.70
   0 -10  -1  257.37   15.50
   0  10  -1  243.38   10.90
   0  10   1  233.48   10.90
   0 -10  -1  239.18   12.60
   0  10   1  265.27   19.80
   0 -10   1  230.48   15.40
   0  10  -1  243.38   11.30
   0  10   1  260.97   10.20
   0 -10   1  235.38   11.70
   0  10   1  250.47   15.50
   0  10   1  232.68   14.30
   0  10  -1  256.47   15.20
   0  10  -1  227.88   14.00
   0 -10   1  197.18   18.70
   0 -10  -1  249.48   11.60
   0 -10   1  248.48   13.10
   0  10   1  264.57   21.90
   0 -10   1  226.78   22.70
   0  10  -1  254.37   19.70
   1  10  -1   -1.40    4.20
  -1  10   1   -0.70    2.50
   1  10  -1   -6.70    8.00
  -1  10   1    1.30    1.20
   1 -10   1   -0.50    1.00
   1  10  -1    0.20    1.60
  -1  10   1    2.80    2.90
   1  10  -1   -0.20    3.20
   1 -10   1    1.60    3.50
  -1 -10  -1    3.50    6.50
  -1  10   1    6.70    8.20
  -1 -10  -1   -0.90    1.60
   1  10  -1   -0.70    1.20
   1  10  -1   -2.30    3.20
  -1 -10  -1   -0.10    1.20
  -1  10   1   -5.80    4.20
   1  10  -1   -1.10    0.80
  -1 -10  -1   -2.10    2.60
  -1  10   1   -0.70    2.80
  -1 -10  -1    1.20    1.40
   1 -10   1    9.30   13.30
  -1 -10  -1   -0.60    2.20
   1 -10   1    2.20    2.00
   1  10  -1   -1.50    1.30
   1 -10   1   -0.30    3.40
  -1 -10  -1    4.90    2.80
   1  10  -1    1.60    2.50
  -1  10   1    0.60    1.60
  -1  10   1    0.10    1.30
  -1  10   1    0.50    1.00
  -1  10   1    0.30    1.40
   1 -10   1    1.70    1.80
   1 -10   1   -0.70    2.20
  -1  10  -1   -0.10    1.10
   1  10   1   -0.30    1.30
   1 -10  -1    9.90    6.90
  -1  10  -1   -1.20    2.70
   1  10   1    1.30    1.60
  -1 -10   1    0.70    1.30
  -1  10  -1   -0.10    1.10
   1 -10  -1    0.50    1.20
   1 -10  -1    5.60    3.00
  -1 -10   1    2.70    3.30
   1  10   1   -2.90    8.20
   1  10   1    0.40    2.90
  -1  10  -1    0.50    1.50
   1 -10  -1   -0.20    2.00
   1  10   1    1.10    1.70
   1 -10  -1    0.40    1.30
  -1 -10   1   -2.10    2.20
  -1  10  -1   -6.10    7.70
  -1  10  -1    1.00    1.50
   1  10   1   -5.00    5.60
  -1  10  -1    0.80    2.50
  -1  10  -1    7.00    6.40
  -1  10  -1   -0.80    2.10
   1  10   1   -1.50    2.20
   1  10   1   -3.30    3.40
  -1 -10   1    3.30    3.50
  -1 -10   1   -1.60    1.60
  -2  10   1  317.67   13.20
  -2  10   1  329.17   25.00
  -2 -10  -1  313.37   13.30
   2 -10   1  332.97   24.10
  -2 -10  -1  305.97   14.40
  -2  10   1  295.47   14.00
  -2 -10  -1  299.87   18.00
   2  10  -1  369.06   22.20
  -2  10   1  312.17   13.40
   2  10  -1  304.77   14.30
  -2 -10  -1  316.27   12.90
  -2 -10  -1  300.97   14.10
   2  10  -1  318.27   24.50
   2 -10   1  332.37   17.00
  -2 -10  -1  315.27   23.60
  -2  10   1  303.67   14.80
   2 -10   1  327.27   13.50
   2 -10   1  312.57   14.10
  -2  10   1  315.17   13.20
  -2  10   1  321.77   13.10
   2 -10   1  330.07   18.50
  -2  10   1  336.47   24.90
  -2  10   1  276.77   16.30
  -2  10   1  294.47   17.30
   2  10  -1  314.47   18.70
   2 -10   1  306.07   13.40
   2  10  -1  352.06   19.60
   2  10  -1  298.77   11.90
  -2 -10  -1  336.27   16.70
  -2  10  -1  301.07   14.80
   2  10   1  342.37   18.40
  -2  10  -1  340.87   26.00
  -2  10  -1  311.67   13.10
   2 -10  -1  330.97   13.30
  -2  10  -1  309.67   15.20
  -2 -10   1  278.77   17.20
  -2 -10   1  318.47   14.40
  -2  10  -1  320.37   12.80
   2  10   1  337.27   26.20
  -2 -10   1  314.67   16.10
   2  10   1  329.67   14.50
   2  10   1  307.07   19.00
   2  10   1  305.67   16.30
  -2 -10   1  324.87   23.90
   2  10   1  316.07   17.50
  -2 -10   1  330.37   13.20
   2 -10  -1  310.77   14.20
   2  10   1  316.37   13.90
  -2  10  -1  294.67   23.70
  -2 -10   1  326.47   12.80
   2 -10  -1  301.77   23.20
   2 -10  -1  313.77   18.30
  -2 -10   1  301.27   14.00
  -2  10  -1  311.87   17.70
   2  10   1  300.67   13.80
   2  10   1  306.67   11.80
  -2  10  -1  325.47   13.30
   2 -10  -1  281.27   15.80
  -2  10  -1  299.17   13.90
  -3  10   1  156.48   12.30
  -3  10   1  149.59    8.60
  -3  10   1  152.98    9.30
  -3 -10  -1  152.98   16.60
   3  10  -1  158.08   18.30
  -3  10   1  155.58    7.10
   3 -10   1  148.89   12.20
  -3 -10  -1  156.88    7.40
  -3 -10  -1  158.68   11.90
  -3 -10  -1  149.09    9.00
   3  10  -1  158.78   13.80
   3 -10   1  172.58   12.10
  -3 -10  -1  166.08    8.30
  -3 -10  -1  149.88    8.50
  -3  10   1  150.08    8.10
   3 -10   1  130.09   21.00
  -3  10   1  153.48    7.70
  -3  10   1  155.28    7.90
   3 -10   1  149.39    8.20
   3  10  -1  161.68    8.30
  -3  10   1  173.68   17.40
   3 -10   1  148.99    8.40
  -3 -10  -1  178.58   12.60
  -3  10   1  157.48    9.80
   3  10  -1  151.28    8.90
   3 -10   1  155.08    8.30
  -3  10   1  125.99   17.90
   3 -10  -1  161.58   12.20
   3  10   1  165.08   11.30
  -3 -10   1  139.49   11.50
  -3 -10   1  153.98   16.30
  -3  10  -1  158.88    7.90
  -3  10  -1  149.29   16.60
  -3 -10   1  149.19    8.50
  -3 -10   1  156.38    7.10
  -3  10  -1  151.78    8.30
   3  10   1  127.89   12.90
  -3 -10   1  151.88   11.10
  -3 -10   1  151.28    8.40
   3 -10  -1  147.19    8.40
  -3 -10   1  151.38    7.90
   3 -10  -1  135.59   10.50
  -3  10  -1  151.68    8.40
   3  10   1  136.59   16.60
   3  10   1  146.69    8.60
   3  10   1  142.79    8.90
  -3  10  -1  153.28   20.70
  -3  10  -1  162.18   11.90
  -3  10  -1  141.49    9.40
  -3  10  -1  154.48    7.20
   3 -10  -1  110.49   23.70
   3 -10  -1  152.18    7.90
   4  10  -1    8.50    6.00
   4 -10   1    5.50    2.30
  -4 -10  -1    6.50    3.40
  -4  10   1    3.40    2.30
   4  10  -1    5.30    2.20
  -4  10   1    3.60    1.80
  -4  10   1    2.40    2.70
   4 -10   1    2.10    1.70
  -4  10   1    1.10    1.90
   4  10  -1   -1.70    6.20
  -4  10   1    1.70   10.70
   4 -10   1    2.30    2.30
   4  10  -1    1.20    2.40
  -4 -10  -1    0.60    2.10
   4 -10   1   14.60   20.60
  -4 -10  -1    4.70    4.80
  -4 -10  -1    1.90    1.90
  -4 -10  -1    4.00    3.70
   4  10  -1    7.40    5.10
  -4  10   1    2.10    1.40
  -4 -10  -1    3.70    6.30
  -4  10   1   -4.10    5.20
  -4  10   1    5.30    4.90
   4 -10   1   -1.20    5.00
   4 -10   1    1.00    3.80
  -4 -10  -1    0.80    2.10
   4 -10   1    4.80    3.90
   4  10   1   -0.60    5.80
  -4 -10   1    0.40    2.70
   4 -10  -1    0.60    1.70
  -4  10  -1    0.30    5.40
   4 -10  -1    1.70    4.80
   4  10   1   10.20    6.70
  -4 -10   1    2.90    2.20
  -4 -10   1    3.30    2.00
   4 -10  -1   -1.00    3.40
   4 -10  -1    0.80    4.40
  -4  10  -1    4.50    4.00
  -4  10  -1    5.30    2.10
  -4 -10   1    3.70    4.20
  -4  10  -1    3.30   11.70
  -4  10  -1    6.30    3.40
  -4 -10   1    3.90    3.90
   4  10   1    8.40    2.40
  -4  10  -1    3.40    2.20
   4  10   1    5.00    4.50
   4 -10  -1    4.90    1.90
  -4 -10   1    1.80    1.70
   4  10   1    2.50    2.70
  -4  10  -1    3.00    1.50
  -4  10  -1    3.30    2.30
  -4 -10   1   -3.20    3.90
  -5 -10  -1  263.07   11.80
  -5  10   1  270.77   12.40
   5  10  -1  264.27   23.80
   5  10  -1  260.77   12.80
  -5 -10  -1  253.97   17.80
   5 -10   1  268.17   12.90
  -5 -10  -1  273.47   16.10
   5 -10   1  285.27   14.30
  -5  10   1  256.27   11.00
  -5  10   1  306.57   30.10
   5 -10   1  291.87   42.70
   5  10  -1  249.58   15.70
   5 -10   1  251.97   17.70
  -5  10   1  236.58   16.70
  -5 -10  -1  263.47   13.10
  -5  10   1  268.77   13.90
   5 -10   1  286.67   23.70
  -5 -10  -1  270.67   14.50
  -5 -10  -1  255.57   12.30
  -5  10   1  251.07   22.80
  -5  10   1  251.57   12.80
  -5 -10  -1  259.37   21.90
  -5  10  -1  270.57   29.40
   5  10   1  237.58   21.30
  -5  10  -1  265.77   11.30
  -5 -10   1  257.07   11.40
   5  10   1  287.97   17.20
  -5 -10   1  267.27   13.60
  -5  10  -1  243.08   12.50
   5 -10  -1  277.27   23.00
  -5  10  -1  227.48   21.90
  -5 -10   1  270.17   17.30
   5  10   1  279.57   15.10
  -5 -10   1  251.27   12.30
  -5  10  -1  268.57   12.40
  -5  10  -1  256.87   16.40
   5 -10  -1  257.57   13.10
  -5  10  -1  276.17   14.40
   5 -10  -1  280.47   18.70
   5  10   1  265.67   24.70
  -5 -10   1  247.78   16.00
  -5 -10   1  271.27   21.40
   5  10   1  272.07   13.30
  -5 -10   1  260.37   12.70
  -6 -10  -1    8.10    5.70
   6  10  -1   17.50    5.40
   6 -10   1    7.80    2.80
  -6 -10  -1    9.00    2.70
  -6  10   1    5.30    3.20
   6  10  -1   14.00    7.90
  -6 -10  -1    2.00    2.20
   6  10  -1   14.10    3.50
  -6  10   1   -3.80   14.30
  -6  10   1    4.20    2.20
   6 -10   1    4.50    1.90
  -6 -10  -1    5.80    5.40
  -6 -10  -1    5.10    4.30
   6  10  -1    8.20    2.90
   6 -10   1  -59.69   28.60
  -6 -10  -1    6.80    3.20
  -6  10   1    6.30    5.40
   6 -10   1    8.80    5.20
  -6 -10  -1    6.30    4.20
   6 -10   1    4.00    6.80
  -6  10   1    7.10    1.80
   6  10  -1    5.20    7.40
  -6  10   1   16.00    4.50
  -6  10   1   10.20    7.20
  -6  10  -1    9.20    4.30
   6  10   1    7.60    3.00
  -6 -10   1    6.60    4.30
  -6 -10   1    8.30    2.50
   6  10   1    6.20    5.40
  -6  10  -1    7.20    6.80
  -6 -10   1    8.70    2.20
  -6  10  -1    1.40    2.00
  -6 -10   1    3.10    3.50
   6 -10  -1    1.90    5.60
  -6 -10   1    3.10    6.20
  -6 -10   1    4.00    5.80
  -6  10  -1    7.30    2.50
  -6 -10   1    8.40    3.30
  -6  10  -1   12.00    4.60
  -6  10  -1   11.60    2.20
   6  10   1   -0.60    7.20
   6 -10  -1    3.30    2.00
   6 -10  -1    2.20    5.50
  -6  10  -1    7.50   15.50
  -7 -10  -1   24.30    8.00
  -7 -10  -1   18.50    5.20
   7 -10   1   20.40    3.60
  -7 -10  -1   33.10   10.20
  -7 -10  -1   18.70    6.10
  -7  10   1   19.90    3.80
  -7 -10  -1   17.40    3.40
  -7  10   1   31.50    6.20
  -7  10   1   19.30    8.60
   7 -10   1   15.70    7.30
   7  10  -1   27.00    4.60
  -7  10   1   21.80    6.70
   7 -10   1   18.10    9.10
  -7  10   1   22.00    3.70
   7  10  -1   24.10    7.50
  -7 -10  -1   12.90    3.80
  -7  10   1   28.00   20.10
  -7 -10  -1   22.30    3.80
   7  10  -1   20.50   10.60
   7  10   1   23.60   10.00
  -7  10  -1   23.30    6.20
  -7 -10   1   25.90    3.20
   7  10   1   34.30    8.50
   7 -10  -1    4.90    6.80
   7 -10  -1   14.20    9.00
  -7  10  -1   17.30    3.20
  -7  10  -1  -13.80   16.90
  -7 -10   1   31.90    9.20
  -7 -10   1   23.50    5.60
  -7  10  -1   32.70   12.10
  -7  10  -1   33.40    7.30
  -7  10  -1   15.60    3.40
  -7 -10   1   15.20    7.60
  -7 -10   1   16.00    4.10
   7 -10  -1   14.80    4.00
  -7 -10   1   21.70    5.30
   7  10   1   22.30    4.70
  -8  10   1    9.70    3.00
  -8 -10  -1    3.40    3.30
  -8  10   1    7.90   22.40
  -8  10   1   14.50    5.80
  -8 -10  -1   14.10    5.10
  -8  10   1    4.20    5.60
   8 -10   1   11.10    2.80
   8 -10   1    1.20    7.60
  -8 -10  -1    6.70    6.70
  -8 -10  -1   11.90    2.80
   8  10  -1   25.00   11.20
  -8 -10  -1    9.60    5.40
  -8 -10  -1    8.10    7.10
  -8  10  -1   12.30    2.80
   8  10   1   11.50    7.90
  -8 -10   1   16.00    4.60
  -8  10  -1   12.90    6.50
  -8 -10   1   10.40    2.50
  -8 -10   1   10.20    2.30
   8 -10  -1   10.80    3.20
   8 -10  -1    2.90    9.10
  -8 -10   1    8.80    4.70
  -8 -10   1    8.70    7.00
  -8  10  -1    2.10    4.50
  -8 -10   1    1.90    9.40
   8  10   1   12.10    3.70
  -8  10  -1    8.60   21.10
  -9 -10  -1   29.40    5.70
  -9  10   1   36.90    7.90
  -9 -10  -1   54.09    5.00
   9  10  -1   73.99   12.60
  -9 -10  -1   21.10    9.70
  -9  10   1   51.19    5.40
  -9  10   1   48.80    6.30
  -9 -10  -1   31.60    9.90
  -9  10   1   33.80    9.40
  -9  10   1   70.89    8.90
  -9  10   1   18.20   27.40
   9  10  -1   49.40    6.40
  -9 -10   1   54.59    4.70
  -9  10  -1   30.80    4.90
  -9  10  -1   29.90    9.20
  -9  10  -1    6.80   27.90
  -9 -10   1   56.19    7.70
  -9 -10   1   31.90    5.70
  -9 -10   1   45.90    4.40
  -9 -10   1   57.19   10.50
  -9 -10   1   33.20    7.50
  -9 -10   1   22.90   10.40
  -9  10  -1   48.70    7.90
  -9  10  -1   46.60    6.20
   0 -11  -1   -3.60    6.50
   0  11   1    1.00    1.60
   0  11   1    1.20    1.30
   0  11  -1    6.90    4.50
   0  11  -1    0.50    1.00
   0  11  -1   -0.80    1.40
   0 -11   1   -0.30    2.40
   0 -11   1    1.40    1.40
   0 -11  -1    0.80    2.70
   0  11   1    5.60    6.40
   0  11  -1    6.70    5.60
   0 -11  -1    1.20    1.20
   0  11  -1   -0.60    1.70
   0 -11   1    1.80    1.80
   0 -11   1  -18.00   11.80
   0  11   1    0.10    1.50
   0  11   1    6.70    8.20
   0  11   1    1.30    1.20
   0  11   1    1.80    3.50
   0  11  -1    1.00    8.70
   0  11  -1    1.20    1.10
   0  11  -1    3.10    3.00
   0 -11   1   -0.80    4.10
   0 -11  -1   -0.20    3.80
   0  11   1    0.40    3.10
   0  11   1    1.90    4.10
   0 -11  -1   -0.20    1.60
   0  11   1    0.50    0.80
   0  11   1    7.10    6.60
   0 -11   1    1.10    4.00
   0 -11   1   -0.70    1.80
   0  11  -1    2.70    3.40
   0  11  -1   -0.20    1.30
   1  11  -1  179.08   19.20
   1 -11   1  185.38    9.20
  -1  11   1  190.28    9.00
   1  11  -1  190.58    9.20
   1  11  -1  183.88   14.00
   1  11  -1  251.07   19.30
  -1  11   1  197.88   10.00
  -1  11   1  226.08   22.20
   1  11  -1  183.68    9.90
  -1  11   1  193.48   10.90
  -1  11   1  219.28   14.20
  -1 -11  -1  206.08    9.10
   1  11  -1  208.88   10.10
   1 -11   1  193.68    9.20
  -1  11   1  177.28   12.40
  -1  11   1  192.08    9.30
  -1 -11  -1  186.08   10.20
   1  11  -1  208.68   13.80
  -1 -11  -1  194.08    9.00
  -1  11   1  199.38    8.90
   1 -11   1  198.18   10.40
   1 -11   1  202.18   14.90
  -1 -11  -1  193.48   14.40
   1  11  -1  191.68    8.30
   1 -11   1  266.17   24.60
  -1 -11  -1  210.68   11.90
   1 -11   1  195.48   12.10
   1  11  -1  193.98   11.20
   1 -11  -1  214.38   14.40
   1  11   1  184.88   14.30
   1 -11  -1  203.18    9.00
  -1 -11   1  206.98   14.80
   1  11   1  198.68   10.20
  -1  11  -1  190.98   12.40
   1 -11  -1  200.18   10.20
  -1  11  -1  211.78   20.00
   1  11   1  191.88    9.60
   1  11   1  208.28   18.20
  -1  11  -1  221.88   22.00
  -1  11  -1  193.78   10.80
  -1 -11   1  209.78   10.70
  -1  11  -1  202.48   13.50
   1  11   1  197.98   11.70
   1  11   1  197.68    8.30
  -1  11  -1  193.58    8.90
   1  11   1  184.28   13.30
  -1 -11   1  201.58    9.10
  -1  11  -1  204.68    9.30
  -1  11  -1  189.08   10.00
   1 -11  -1  207.58   11.80
   1 -11  -1  188.48   19.10
  -1 -11   1  186.78   11.60
   1  11   1  191.88   20.00
  -1 -11   1  188.88   18.80
   1  11   1  178.28    9.60
  -1  11  -1  201.38    9.00
   2  11  -1  254.67   10.10
   2  11  -1  298.47   19.40
  -2 -11  -1  237.38   16.30
   2 -11   1  259.47   15.40
  -2 -11  -1  246.18   14.50
  -2  11   1  257.17   11.30
  -2 -11  -1  245.78   12.50
  -2 -11  -1  250.37   26.80
   2 -11   1  252.77   12.40
  -2  11   1  265.07   11.40
  -2 -11  -1  256.97   12.70
   2  11  -1  263.67   11.90
  -2  11   1  252.97   14.10
  -2  11   1  263.67   13.30
   2 -11   1  288.07   23.20
  -2 -11  -1  253.87   11.30
  -2 -11  -1  257.87   11.00
  -2  11   1  262.37   16.40
   2  11  -1  252.97   17.40
  -2  11   1  290.07   25.20
   2 -11   1  257.97   11.70
   2 -11   1  267.97   11.80
  -2  11   1  240.58   12.20
  -2  11   1  241.68   11.00
   2 -11   1  255.47   16.90
   2 -11   1  276.57   28.10
   2  11  -1  234.28   22.10
   2  11  -1  263.37   14.40
  -2  11   1  259.27   11.30
  -2  11   1  268.67   23.50
   2  11  -1  243.08   12.50
  -2 -11   1  242.48   14.40
   2 -11  -1  244.38   21.70
  -2  11  -1  264.87   11.30
  -2  11  -1  261.67   12.40
  -2 -11   1  260.97   11.30
   2 -11  -1  242.08   16.50
  -2 -11   1  255.37   12.80
   2 -11  -1  248.28   14.60
  -2 -11   1  256.37   22.40
   2  11   1  258.27   16.10
  -2 -11   1  249.58   12.50
  -2  11  -1  264.97   11.40
  -2 -11   1  253.57   11.00
   2  11   1  271.77   24.30
   2  11   1  258.37   10.00
  -2  11  -1  257.97   13.90
   2  11   1  261.47   12.70
  -2 -11   1  260.07   16.30
   2 -11  -1  251.17   12.40
  -2  11  -1  259.17   13.30
  -2  11  -1  251.97   11.00
   2  11   1  256.87   18.10
   2 -11  -1  257.07   11.40
  -2  11  -1  255.67   16.30
  -2  11  -1  267.97   11.50
  -2  11  -1  315.97   26.20
   2  11   1  241.58   11.90
   2  11   1  226.68   14.40
   2  11   1  256.87   12.10
   2  11   1  278.17   18.10
   3 -11   1   13.00    5.40
  -3  11   1   15.50    3.20
  -3 -11  -1   17.10    5.90
   3 -11   1   20.40    3.40
  -3  11   1   18.80   12.10
  -3  11   1   18.80    8.70
  -3  11   1   12.00    2.40
   3  11  -1   20.00   10.20
   3  11  -1   15.30    3.60
   3 -11   1   13.50    5.10
   3  11  -1   18.30    3.30
  -3  11   1   21.10    3.40
  -3  11   1    9.30    4.20
  -3 -11  -1   18.60    3.90
  -3 -11  -1   12.40    7.00
  -3  11   1   10.40    4.90
   3 -11   1   15.00    2.90
   3 -11   1    8.50    8.10
   3  11  -1   19.60    5.60
  -3 -11  -1   17.70    2.70
   3 -11   1   13.70    2.80
  -3 -11  -1   17.60    3.80
  -3  11   1   17.70    3.20
   3 -11   1   32.50   20.20
   3  11  -1   12.80    6.30
  -3  11   1   13.90    2.30
  -3 -11  -1   24.20    5.80
  -3 -11  -1   19.40    3.30
  -3  11   1   15.70    4.40
  -3  11  -1   11.80   11.90
  -3  11  -1   21.30    9.60
  -3  11  -1   21.50    4.60
   3  11   1   22.20    4.00
   3 -11  -1   15.00    2.80
  -3 -11   1   16.60    4.90
  -3 -11   1   16.50    2.50
  -3  11  -1    9.70    4.50
  -3  11  -1   17.90    4.80
  -3 -11   1   20.10    7.90
  -3 -11   1   18.10    3.50
  -3  11  -1   17.60    2.70
   3 -11  -1   11.80    4.80
   3 -11  -1   28.20   10.40
  -3  11  -1   16.50    2.50
  -3 -11   1   13.60    2.70
  -3 -11   1   14.60    3.60
  -3  11  -1   16.30    3.10
  -3  11  -1   12.40    3.10
   3  11   1    7.30    5.40
   3  11   1   21.30    5.90
  -3  11  -1   14.90    2.80
   3  11   1   17.00    3.80
   3 -11  -1   12.70    4.80
   3 -11  -1   15.40    2.80
  -3 -11   1   22.20    5.80
   3  11   1   11.70    7.50
  -4  11   1  449.26   34.30
  -4 -11  -1  399.56   21.60
  -4  11   1  391.86   15.40
  -4  11   1  411.46   17.30
   4 -11   1  376.66   40.60
  -4 -11  -1  371.76   17.70
  -4  11   1  383.86   16.50
  -4 -11  -1  396.66   15.80
   4 -11   1  370.16   16.90
  -4  11   1  375.46   18.70
   4 -11   1  362.06   21.80
  -4 -11  -1  317.47   20.40
  -4 -11  -1  365.86   16.90
   4 -11   1  390.86   17.30
   4  11  -1  350.26   28.90
   4 -11   1  376.46   28.30
  -4 -11  -1  387.56   28.10
  -4  11   1  393.76   25.50
  -4  11   1  390.96   18.00
  -4  11   1  379.76   29.10
  -4  11   1  406.46   18.00
   4  11  -1  400.96   20.70
  -4 -11  -1  386.86   16.80
   4  11  -1  388.66   17.10
   4 -11   1  398.26   22.40
   4 -11   1  390.16   17.30
   4  11   1  398.96   21.10
  -4 -11   1  416.16   28.30
   4 -11  -1  396.36   28.80
  -4 -11   1  379.26   15.40
  -4 -11   1  374.76   20.60
   4  11   1  396.56   17.50
  -4  11  -1  384.16   18.30
  -4  11  -1  448.06   34.40
  -4  11  -1  365.66   21.10
  -4  11  -1  366.96   16.30
   4 -11  -1  361.46   17.30
  -4  11  -1  368.86   16.90
   4 -11  -1  408.56   17.00
  -4 -11   1  350.86   20.70
  -4 -11   1  382.46   16.60
  -4 -11   1  382.56   17.00
   4 -11  -1  426.16   21.70
   4 -11  -1  359.66   22.30
  -4  11  -1  374.56   15.40
  -4  11  -1  390.46   17.10
  -4  11  -1  422.06   30.00
  -4 -11   1  371.36   17.10
  -5 -11  -1    0.60    2.40
   5  11  -1    0.10    1.90
   5  11  -1    0.60    2.80
  -5 -11  -1    0.50    1.90
   5 -11   1    1.40    2.50
  -5 -11  -1    1.70    3.70
  -5  11   1    0.70    1.80
  -5 -11  -1    3.00    5.30
   5  11  -1    1.70    4.50
   5  11  -1    0.80    7.40
  -5  11   1   -3.60    3.80
   5 -11   1   -1.10    1.50
  -5  11   1    0.80    3.20
  -5 -11  -1    2.60    5.70
   5 -11   1   -3.20    4.40
  -5  11   1    0.70    2.20
  -5 -11  -1    2.00    2.40
   5 -11   1    3.50    6.00
  -5  11   1   -0.50    7.60
  -5  11   1    1.00    1.50
  -5  11   1   -1.00   14.80
   5  11  -1   -6.80    7.10
  -5 -11  -1   -0.20    4.50
   5 -11   1    6.20   29.00
  -5 -11   1    4.30    6.20
   5  11   1    2.40    6.50
   5  11   1    9.10    5.30
  -5 -11   1    0.10    1.60
  -5  11  -1    8.60    6.70
   5 -11  -1    5.60    5.20
  -5 -11   1   -1.00    4.00
  -5 -11   1    2.00    4.70
  -5  11  -1   -4.70    3.90
  -5  11  -1    2.70    2.30
  -5  11  -1    5.50    4.10
   5  11   1    1.30    7.10
  -5  11  -1    4.30    1.60
  -5  11  -1   -0.70    1.60
  -5  11  -1  -19.70   14.00
   5  11   1    1.50    3.10
   5 -11  -1   -3.90    5.80
  -5 -11   1    1.80    2.50
  -5 -11   1   -1.90    1.70
   5 -11  -1   -0.50    1.40
  -5 -11   1   -3.00    2.70
   5  11   1    1.30    1.90
  -6  11   1    0.60    1.90
  -6  11   1    2.10    7.70
  -6  11   1    3.20    1.60
  -6  11   1   -0.60    3.60
  -6 -11  -1   -6.40   11.10
   6  11  -1    4.30    6.00
   6 -11   1   -0.40    1.80
  -6 -11  -1   -2.20    2.40
   6  11  -1   -8.20    6.80
  -6 -11  -1    0.80    4.40
  -6  11   1    0.80    2.30
   6 -11   1   -3.90    6.70
  -6  11   1   -2.40    4.50
  -6 -11  -1   -1.20    2.20
  -6 -11  -1   10.30    6.40
   6  11  -1    3.90    2.50
  -6  11   1  -24.70   16.00
   6 -11   1   -3.30    7.10
   6  11   1    3.60    6.00
  -6  11  -1   11.20    7.30
  -6  11  -1   -0.60    2.00
  -6  11  -1    4.80    3.80
  -6  11  -1    0.60    3.80
  -6  11  -1    0.00    1.80
  -6 -11   1   -2.20    3.10
  -6 -11   1    1.90    1.70
   6  11   1    1.40    2.60
  -6  11  -1   -2.50   18.50
   6 -11  -1   -2.90    6.00
   6  11   1    8.20    8.40
  -6 -11   1    1.20    1.90
  -6 -11   1    0.70    4.30
  -6 -11   1   -1.30    2.50
  -6 -11   1    5.60    6.40
   6 -11  -1   -0.30    1.70
  -6 -11   1   -6.40    5.10
  -6  11  -1    3.70    1.50
  -7 -11  -1   43.30    4.00
   7  11  -1   49.60   10.00
  -7  11   1   47.40    6.40
  -7 -11  -1   25.10    4.70
  -7 -11  -1   21.10    6.80
   7  11  -1   33.90   11.80
   7 -11   1   28.80    4.50
  -7  11   1   25.60    4.10
   7  11  -1   43.90    4.80
  -7 -11  -1   28.40   10.50
   7 -11   1   35.20   12.80
  -7 -11  -1   18.70    8.20
   7 -11   1   24.90    8.50
  -7  11   1   41.20    8.40
  -7 -11  -1   26.80    4.40
  -7 -11  -1   45.00    7.10
  -7  11   1   41.20   21.60
  -7  11   1   37.80    5.10
  -7  11   1   41.80   13.20
  -7  11   1   40.50    3.30
  -7 -11   1   33.80    8.40
  -7 -11   1   36.90    9.70
  -7  11  -1   37.50    7.10
  -7  11  -1   40.30    4.40
   7 -11  -1   29.30    4.70
   7  11   1   28.90   13.80
   7  11   1   41.40    9.70
  -7  11  -1   51.49   12.30
  -7  11  -1   19.00    9.60
   7 -11  -1   31.40    9.50
  -7 -11   1   52.39    8.80
  -7 -11   1   35.20    4.20
  -7  11  -1   23.00    3.80
  -7 -11   1   23.90    4.40
   7 -11  -1   19.20    9.40
  -7  11  -1   18.40   19.40
   7  11   1   41.10    6.30
  -8 -11  -1   23.70    6.00
  -8 -11  -1   -4.70    7.30
   8 -11   1    5.30    8.40
  -8  11   1   20.40    6.10
  -8 -11  -1    4.30    3.60
  -8 -11  -1   18.10    3.20
  -8  11   1    3.20    2.60
   8  11  -1   16.20    8.70
  -8  11   1    8.70   25.30
  -8  11   1    9.80    3.10
  -8  11   1    7.20    5.30
  -8 -11  -1    0.90    7.60
   8 -11   1   12.40    3.40
   8  11  -1    8.00   11.90
   8  11  -1   16.00    3.90
  -8 -11  -1   -3.80    5.40
  -8 -11   1    4.10    7.20
  -8  11  -1    4.30    2.60
  -8  11  -1   16.30    5.20
  -8  11  -1   -3.40   23.70
  -8 -11   1   10.30    2.60
  -8  11  -1    9.70    2.50
  -8  11  -1   23.50    6.50
  -8 -11   1   14.10    2.80
  -8 -11   1    3.30    9.00
  -8 -11   1   26.70    8.40
  -8 -11   1   19.00    4.60
   0  12  -1   26.10    5.00
   0  12   1   23.50    7.80
   0 -12   1   21.30    3.00
   0 -12   1   24.90    4.30
   0  12   1   22.90    5.20
   0  12  -1   38.60    7.80
   0  12   1   27.50    2.10
   0  12   1   15.00    5.60
   0  12   1   16.80   11.50
   0  12  -1   28.10    3.90
   0  12  -1   36.80   11.00
   0  12  -1   17.60    2.90
   0  12  -1   28.20    6.00
   0 -12   1   25.20    5.80
   0  12   1   25.60    4.90
   0 -12  -1   32.00    9.30
   0 -12  -1   25.60    5.00
   0  12   1   24.20    3.20
   0  12  -1   32.30   11.90
   0  12   1   31.40    3.00
   0  12  -1   24.80    2.80
   0 -12   1   20.90    5.90
   0 -12  -1   22.60    2.90
   0  12  -1   28.90    2.40
   0  12   1   19.60    3.60
   0  12  -1   27.40    3.00
   0  12   1   46.00   15.40
   0 -12  -1   28.30    4.30
   0 -12   1   14.50    7.20
   0 -12  -1   10.80    4.90
   0  12   1   18.50    3.20
   1 -12   1   -2.00    1.80
   1  12  -1   -3.50    2.50
   1 -12   1    0.40    1.50
  -1 -12  -1   -0.50    1.50
   1  12  -1   -1.60    1.70
  -1  12   1    1.90    2.20
  -1  12   1   -1.30    1.70
   1  12  -1    6.70    4.80
   1  12  -1    3.20    5.90
  -1  12   1   -2.30    3.80
   1 -12   1   -2.90    2.70
   1  12  -1   -3.00    9.70
   1 -12   1    1.00    6.30
   1 -12   1    6.40    5.00
   1  12  -1    0.50    1.10
   1 -12   1    0.20    1.80
  -1  12   1   -1.80    3.10
  -1  12   1    3.00    6.90
  -1 -12  -1    0.20    5.50
  -1 -12  -1   -3.80    2.90
  -1  12   1    0.50    1.30
  -1  12   1   -1.40    1.60
  -1 -12  -1    0.90    2.20
   1  12  -1   -0.90    1.40
   1  12  -1    1.00    1.80
  -1  12   1    0.70    4.30
   1  12  -1    0.60    3.40
  -1 -12  -1   -3.70    3.70
  -1  12   1  -13.60    9.40
   1 -12   1  -18.00   16.30
  -1  12   1   -0.70    1.20
  -1  12   1   -5.70   10.70
   1  12   1    1.40    1.80
   1  12   1    1.10    8.80
   1 -12  -1    3.00    3.70
  -1  12  -1    2.10    1.50
   1  12   1   -1.50    1.50
  -1 -12   1   -2.50    2.30
  -1 -12   1   -1.10    1.40
  -1  12  -1   -0.80    1.60
  -1  12  -1    5.00    3.60
   1 -12  -1   -0.40    1.40
   1 -12  -1    0.30    3.10
  -1 -12   1    6.40    7.20
   1  12   1    4.90    5.00
   1  12   1    1.40    1.10
  -1  12  -1   13.70    8.90
  -1 -12   1    7.90    6.20
   1  12   1   -0.30    3.80
  -1  12  -1    0.40    1.50
  -1  12  -1   -0.40    1.30
   1 -12  -1    0.70    1.90
  -1  12  -1   -2.80    3.70
  -1  12  -1   -1.30    2.70
   1  12   1   -1.40    1.90
  -1 -12   1   -1.20    2.80
   1  12   1   -0.50    3.00
  -1  12  -1    1.30   10.60
   1 -12  -1    1.40    7.50
   1  12   1   -4.50    5.80
  -1  12  -1   -0.60    1.70
   2 -12   1    4.10    4.90
   2 -12   1   13.40    8.30
  -2  12   1    2.50    2.10
   2  12  -1   -4.00    5.30
   2 -12   1    3.30    1.90
   2  12  -1    4.10    9.40
  -2  12   1    7.00    4.10
  -2 -12  -1    2.90    5.50
  -2  12   1   17.50   11.80
  -2  12   1   -4.30    4.40
  -2 -12  -1    2.50    1.90
  -2 -12  -1    4.40    1.80
  -2  12   1    2.00    3.80
  -2 -12  -1    1.10    2.30
  -2  12   1    2.20    5.70
   2 -12   1    2.20   19.50
   2 -12   1    4.30    2.20
  -2 -12  -1    6.20    3.90
   2  12  -1    4.70    2.30
  -2  12   1    2.60    3.80
  -2  12   1    2.80    1.70
  -2 -12  -1    2.70    5.60
   2 -12   1    7.40    4.30
   2  12  -1   -3.50    5.20
   2  12  -1    5.90    4.30
   2  12  -1    4.20    2.70
   2 -12   1    4.10    2.40
   2  12  -1    2.80    1.10
  -2 -12  -1    2.50    3.30
  -2  12   1    4.80    2.20
  -2  12   1    3.40    1.80
  -2  12  -1    2.50    4.10
  -2 -12   1    5.10    2.90
  -2 -12   1   -1.40    5.50
  -2  12  -1    2.10    4.90
  -2  12  -1   10.00   13.10
   2  12   1    3.40    6.40
  -2  12  -1    1.20    1.60
  -2  12  -1    3.60    2.00
   2 -12  -1    5.70    4.50
   2 -12  -1    4.30    3.10
   2 -12  -1   -0.50    6.00
   2  12   1    3.40    5.90
   2  12   1    3.40    8.90
  -2  12  -1    3.50   11.40
   2  12   1    1.30    4.10
  -2 -12   1    5.20    6.90
  -2  12  -1    1.80    1.90
   2  12   1    3.10    1.10
   2  12   1    6.40    2.70
   2  12   1   -3.10    2.90
  -2  12  -1    2.90    1.70
   2 -12  -1    1.20    1.70
   2  12   1    2.50    1.90
   2 -12  -1    2.20    1.80
  -2 -12   1    2.10    5.00
  -2  12  -1    1.80    3.30
  -2  12  -1    5.00    3.70
   2  12   1    7.00    2.70
  -3 -12  -1   75.79    6.50
   3  12  -1   70.19    5.70
  -3  12   1   68.49    7.80
   3 -12   1   52.69   11.40
  -3  12   1   73.29   10.30
   3 -12   1   64.19    5.60
  -3 -12  -1   58.69    6.10
  -3 -12  -1   72.29    5.50
  -3  12   1   86.59   16.50
   3 -12   1   72.59    5.60
   3 -12   1   58.19    9.10
  -3  12   1   66.29    5.90
  -3  12   1   84.19    9.30
  -3  12   1   74.69    5.40
  -3 -12  -1   73.89    8.80
  -3 -12  -1   71.19    4.70
  -3  12   1   76.09    5.60
  -3 -12  -1   82.89   10.60
   3  12  -1   70.29    8.70
   3 -12   1   66.09   25.00
   3  12  -1   94.29   17.30
   3 -12   1   69.09    6.00
  -3  12   1   68.09    4.80
  -3  12   1   72.99    5.80
  -3  12   1   92.19   18.40
  -3 -12  -1   74.59   14.70
   3 -12   1   76.79   10.20
   3 -12  -1   75.19    5.30
   3 -12  -1   77.79    8.80
  -3  12  -1   67.89    7.70
  -3  12  -1   66.79    5.80
  -3 -12   1   69.59    5.20
  -3  12  -1   77.89    5.20
  -3 -12   1   68.59    4.60
   3  12   1   81.09    8.20
  -3 -12   1   70.09    6.50
  -3  12  -1   52.59    8.10
  -3  12  -1   76.89    5.40
  -3  12  -1   68.19    4.70
   3 -12  -1   68.09    5.80
  -3 -12   1   59.39    6.00
  -3  12  -1   71.79    7.50
   3 -12  -1   72.79   11.20
  -3 -12   1   85.79    8.90
   3  12   1   71.69   13.60
   3  12   1   97.79   10.10
  -3 -12   1   83.69    9.90
  -3  12  -1  107.29   19.60
  -3 -12   1   84.29   14.70
   3  12   1   79.39    6.00
  -3  12  -1   70.09    5.50
   3  12   1   55.79   12.00
  -3  12  -1   81.49   19.80
   3 -12  -1  105.89   20.30
  -4  12   1    7.40    2.30
  -4 -12  -1   23.20    8.60
  -4  12   1   21.50    3.60
  -4 -12  -1   20.10    6.30
   4 -12   1  -17.90   26.80
  -4  12   1   17.30    5.10
  -4  12   1   14.50    5.60
   4 -12   1    5.80    6.10
  -4 -12  -1    9.10    3.50
  -4  12   1   17.70    3.20
  -4 -12  -1   24.60    4.70
  -4  12   1   13.40    2.40
   4 -12   1   15.20    6.10
  -4  12   1   11.60    3.40
   4  12  -1   20.80    3.90
  -4  12   1    0.00    7.60
   4 -12   1   11.40    2.90
  -4 -12  -1    1.70    6.00
   4  12  -1   19.80    6.20
  -4  12   1    6.10   13.70
  -4  12   1   10.10    4.50
   4 -12   1   15.20    3.40
   4 -12   1   12.00    3.30
   4 -12   1   18.50    6.80
  -4 -12  -1   16.00    2.90
  -4 -12  -1   17.70    3.60
   4  12  -1   17.90    4.10
   4  12  -1   11.70    7.60
  -4 -12   1   21.30    8.70
   4  12   1   24.10    7.20
   4 -12  -1   12.00    3.10
   4  12   1   18.20    4.20
  -4  12  -1   11.40   14.90
  -4 -12   1   10.90    2.80
  -4  12  -1   12.10    2.70
  -4  12  -1   11.90    2.90
  -4 -12   1   16.10    4.10
  -4  12  -1   13.00    3.70
  -4  12  -1   10.80    2.90
   4  12   1   11.50    3.60
  -4  12  -1   14.80    5.60
  -4 -12   1   11.20    3.30
   4 -12  -1   12.70    5.60
  -4  12  -1   12.70    2.40
  -4 -12   1   16.60    6.30
   4  12   1   13.40    8.00
   4 -12  -1   11.10    2.60
   4 -12  -1   12.90    7.20
  -4  12  -1    8.30    9.00
  -4 -12   1   12.30    2.40
   4 -12  -1   11.80    5.90
  -4 -12   1   14.60    5.20
   5 -12   1  223.28   11.90
  -5  12   1  228.18   12.80
  -5 -12  -1  206.28   16.20
  -5  12   1  271.87   31.80
  -5 -12  -1  175.08   15.50
   5  12  -1  252.27   25.00
   5 -12   1  217.78   22.80
   5  12  -1  238.98   16.00
  -5 -12  -1  259.47   23.30
  -5 -12  -1  218.58   11.70
  -5 -12  -1  216.08   11.40
  -5  12   1  215.08   11.60
   5 -12   1  235.28   17.70
  -5  12   1  213.88   11.10
   5  12  -1  222.38   11.80
  -5 -12  -1  217.08   10.90
  -5 -12  -1  213.48   13.70
  -5  12   1  218.08   23.40
  -5  12   1  210.28   15.60
  -5  12   1  220.08    9.70
  -5 -12   1  218.58   21.30
  -5  12  -1  228.18   10.00
  -5 -12   1  223.68   10.00
  -5  12  -1  182.58   14.80
  -5  12  -1  249.38   13.70
  -5  12  -1  231.58   24.00
  -5 -12   1  215.38   11.50
  -5  12  -1  184.78   27.10
  -5  12  -1  214.88   11.20
   5  12   1  219.48   11.90
  -5  12  -1  212.28   11.40
   5 -12  -1  265.27   24.60
  -5 -12   1  210.78   11.90
   5 -12  -1  182.18   17.00
  -5 -12   1  205.68   15.70
  -5 -12   1  237.58   15.70
   5 -12  -1  219.58   12.20
   5  12   1  217.38   24.00
  -5 -12   1  218.08   11.20
  -6 -12  -1   21.90    5.50
  -6 -12  -1    8.60    6.20
  -6 -12  -1   18.20    3.30
  -6 -12  -1   -1.60    6.60
  -6  12   1   18.70    2.50
   6 -12   1    3.70    6.20
  -6  12   1   11.20    5.30
  -6 -12  -1    9.00    3.60
   6  12  -1    8.90   10.00
  -6  12   1    9.20    2.70
   6 -12   1   16.60    3.30
  -6 -12  -1   14.80    3.80
  -6  12   1   16.10    4.60
   6  12  -1   30.60    7.10
  -6 -12  -1   13.80    6.00
   6 -12   1   20.00   10.60
  -6  12   1   14.40    3.40
   6  12  -1   21.50    4.00
  -6  12   1   33.70   20.40
   6 -12  -1   15.80    7.70
  -6 -12   1   29.20    9.10
  -6 -12   1   15.10    4.40
   6 -12  -1   14.30    3.30
  -6 -12   1   11.90    3.30
  -6  12  -1    9.60    2.70
   6  12   1   28.20   11.70
  -6  12  -1    8.00    4.70
  -6  12  -1   18.60    3.70
   6 -12  -1   10.40    7.50
  -6  12  -1   23.30    5.40
  -6  12  -1   -7.10   18.30
  -6  12  -1   19.20   12.80
  -6 -12   1   11.20    6.30
  -6 -12   1   17.80    2.80
  -7 -12  -1   38.70    6.50
  -7  12   1   27.00    7.20
  -7  12   1   15.00   23.90
  -7  12   1   38.90    3.20
  -7 -12  -1   36.40    3.90
  -7 -12  -1   22.90    4.90
  -7 -12  -1   18.90    9.60
  -7  12   1   39.70    6.00
   7 -12   1   21.00   11.90
   7  12  -1   47.20   14.70
  -7 -12  -1   19.80    7.40
   7 -12   1   33.80    8.50
  -7 -12  -1   20.90    8.60
  -7  12   1   32.50   13.90
   7  12   1   39.40    6.00
   7  12   1   32.90    9.70
  -7  12  -1   22.80   24.10
  -7 -12   1   34.50    3.50
  -7  12  -1   33.10    7.50
  -7 -12   1   19.60    8.10
  -7 -12   1   43.70    6.40
  -7 -12   1   30.30    7.50
  -7  12  -1   38.70    3.40
  -7  12  -1   35.20    4.40
  -7  12  -1   51.59    7.00
  -7  12  -1   22.70   11.30
   7  12   1   51.89   16.00
  -7 -12   1   25.10    8.80
   8  12  -1   33.50    9.90
  -8  12   1    7.00    5.70
  -8 -12  -1   -9.30   11.90
  -8 -12  -1   20.30    5.30
  -8 -12  -1    4.00    8.60
  -8 -12  -1   22.00    3.00
  -8  12   1   -2.90   26.60
   8  12  -1   15.20    3.80
  -8 -12  -1    4.00    9.10
  -8  12   1   12.50    5.90
  -8  12   1   12.50    2.90
   8  12   1   16.40   22.30
  -8 -12   1   16.50    6.40
  -8 -12   1   14.60    4.30
  -8 -12   1    0.00    7.60
  -8  12  -1   14.50    2.80
  -8  12  -1    7.80    4.80
  -8  12  -1    6.50    3.30
  -8 -12   1   14.10    2.60
  -8 -12   1    6.30    9.00
  -8  12  -1   13.10   26.10
   0  13   1    0.20    1.40
   0  13   1    8.70    5.70
   0 -13   1   -0.20    1.70
   0 -13  -1   -1.30    1.40
   0 -13  -1   -2.80    2.80
   0  13   1    7.30   11.30
   0 -13   1   -1.20    3.50
   0 -13   1    3.00    5.80
   0  13   1   -2.60    3.20
   0 -13   1   -1.30    2.20
   0  13   1   -2.70    7.20
   0  13  -1   -1.00    1.00
   0 -13  -1    2.40    5.30
   0  13  -1    7.00    4.30
   0  13  -1   -0.50    1.90
   0  13  -1   -0.30    5.30
   0  13  -1   -1.00    1.40
   0  13  -1    0.00    1.30
   0  13  -1   -1.00    2.10
   0  13   1   -0.80    1.70
   0  13   1   -2.40    2.00
   0  13  -1    0.50    6.80
   0 -13  -1    1.40    1.50
   0  13  -1   -1.00    3.30
   0 -13  -1    0.50    5.00
   0  13  -1    2.40   12.60
   0  13   1    1.20    1.80
   0 -13   1   -0.20    9.00
   0  13   1   -1.10    3.60
   1 -13   1   82.49    5.40
  -1  13   1   74.69    5.20
   1  13  -1   71.59   15.50
   1  13  -1   87.99    8.50
   1  13  -1   76.09    4.50
   1 -13   1   46.50   10.50
  -1  13   1   71.39    6.10
   1  13  -1   81.39    5.40
  -1 -13  -1   73.99   10.10
  -1  13   1   74.79   10.60
   1 -13   1   71.69    8.20
   1 -13   1   71.69    9.10
  -1 -13  -1   94.39   16.10
   1  13  -1   71.59    5.90
  -1  13   1  120.59   24.70
  -1  13   1   74.29    7.70
  -1  13   1   76.89   17.00
   1 -13   1  116.59   20.50
  -1  13   1   82.79   14.40
   1  13  -1   78.19   10.60
  -1  13   1   72.89    5.70
   1  13  -1   91.89   15.00
  -1  13   1   79.99    5.00
  -1 -13  -1   69.69    6.30
   1  13  -1   80.39   10.80
  -1  13   1   78.69    4.60
   1  13  -1   72.49    6.20
  -1  13   1   79.49   10.20
   1  13   1   76.99    6.40
   1  13   1  100.99   15.20
   1  13   1   86.89    9.80
   1  13   1   88.29   17.60
  -1  13  -1   77.09    5.90
  -1 -13   1   51.99   12.20
  -1 -13   1   70.69    5.00
   1  13   1   84.49    6.00
   1 -13  -1   69.09   12.40
  -1  13  -1   81.99    4.80
   1  13   1   77.49    6.00
   1 -13  -1   67.29   12.90
   1 -13  -1   79.19    8.00
  -1  13  -1   75.59    5.70
   1  13   1   60.79   10.30
  -1  13  -1   64.59   14.20
  -1  13  -1   71.29    4.90
   1  13   1   75.89    4.50
  -1  13  -1   76.39   10.20
  -1 -13   1   65.99    7.70
  -1  13  -1   76.09    5.10
   1 -13  -1   70.89    7.70
  -1  13  -1   96.79   18.40
   1  13   1   82.79    9.20
   1 -13  -1   70.39    5.00
  -1  13  -1   65.29    9.00
  -1 -13   1   64.89    6.80
  -1 -13   1   87.59   14.10
  -1  13  -1   82.49    7.50
   2  13  -1   72.99   11.80
  -2  13   1   79.49    5.40
   2 -13   1   82.09    5.70
  -2  13   1   75.59    5.20
   2 -13   1   65.09   13.60
   2  13  -1   92.29    9.30
  -2 -13  -1   67.29    6.40
   2 -13   1   66.49   10.20
  -2  13   1   75.69    5.50
  -2 -13  -1   77.29    7.40
  -2  13   1   74.39    6.30
  -2 -13  -1   69.29   10.70
  -2  13   1   72.19   10.70
  -2  13   1   77.99   18.20
  -2 -13  -1   82.49    5.30
  -2  13   1   84.39   17.30
  -2 -13  -1   79.39    5.30
   2  13  -1   80.19    6.70
   2 -13   1   79.39   10.30
   2 -13   1   76.69    6.40
   2 -13   1   77.99    6.00
   2 -13   1   71.89   23.60
   2  13  -1   51.19   13.20
  -2  13   1  115.69   18.80
   2  13  -1   83.69    5.90
  -2 -13  -1   75.99    8.20
  -2  13   1   80.49    9.90
  -2 -13  -1   70.99   14.40
   2 -13  -1   90.79   21.90
  -2 -13   1   84.69    8.30
   2  13   1   86.29   23.80
  -2  13  -1   94.69   18.20
  -2  13  -1   84.09    5.40
  -2 -13   1   55.69   13.20
  -2  13  -1   71.59    6.00
   2 -13  -1   63.29    9.10
   2  13   1   71.09    9.20
   2  13   1   72.59    9.80
  -2  13  -1   68.09    5.20
  -2 -13   1   62.39    8.10
  -2  13  -1   67.49    8.80
  -2 -13   1   76.39    5.20
  -2  13  -1   77.39    5.40
  -2  13  -1   77.19    7.60
   2  13   1  118.19   20.30
  -2  13  -1   66.39    5.30
   2 -13  -1   64.29    9.10
   2 -13  -1   78.29    6.20
   2 -13  -1   77.69    5.50
   2  13   1   74.89    5.90
   2  13   1   81.29    5.90
  -2  13  -1   77.69    9.50
   3 -13   1    5.10    4.50
  -3 -13  -1   -5.50    2.10
  -3 -13  -1    3.70    4.10
   3  13  -1   -4.10    7.10
  -3 -13  -1    2.30    1.90
   3  13  -1    6.40    5.10
   3  13  -1   15.80    7.80
   3  13  -1    2.50    2.30
  -3 -13  -1   -8.10    4.40
   3  13  -1    1.70    2.50
   3 -13   1    6.20    6.20
  -3  13   1   -0.90    1.70
  -3  13   1   -1.30    1.90
   3 -13   1   -1.50    1.50
  -3 -13  -1   -1.20    1.70
   3 -13   1  -32.50   29.50
  -3  13   1   -0.90    4.50
  -3  13   1    1.00    1.60
   3 -13   1   -0.10    1.70
  -3 -13  -1    0.10    2.80
  -3  13   1   -1.20    1.70
  -3  13   1   10.60   14.30
   3 -13   1   -1.90    8.80
  -3  13   1   -1.50    2.00
  -3  13   1    0.90    4.00
  -3 -13  -1    9.50    7.90
  -3  13   1    6.10    4.10
   3 -13   1    3.80    3.10
  -3  13   1    3.70    8.00
  -3  13  -1    3.20    4.30
  -3  13  -1    2.90    8.20
  -3  13  -1    0.70    3.30
  -3 -13   1    1.70    3.40
   3 -13  -1    0.50    1.70
   3  13   1   -0.20    2.50
   3  13   1   -0.70    6.40
  -3 -13   1   -8.00    6.10
   3 -13  -1   -2.60    4.50
  -3  13  -1   -1.50    1.50
  -3  13  -1   -0.10    1.80
  -3  13  -1    1.00    4.10
  -3 -13   1   -7.30    5.30
   3  13   1   -5.30    8.00
  -3  13  -1   -0.60    1.40
  -3 -13   1   -3.40    3.00
  -3 -13   1    1.80    1.70
   3 -13  -1    0.50    1.70
   3 -13  -1    9.60    9.80
  -3 -13   1    0.10    1.70
   3 -13  -1    2.30    4.30
   3  13   1   -0.90    2.30
   3  13   1   16.60    6.20
  -3 -13   1    0.10    2.80
  -3  13  -1    2.90   14.30
  -3  13  -1   -1.10    1.40
  -4  13   1   -3.70    3.90
  -4 -13  -1    1.30    4.30
  -4  13   1    2.10    4.70
   4 -13   1    4.30    2.40
  -4 -13  -1    2.50    6.20
  -4  13   1    1.70    2.20
  -4  13   1   16.50   15.70
  -4  13   1    0.60    2.60
   4  13  -1   11.90    6.30
  -4  13   1    3.00    2.10
  -4 -13  -1   11.90    7.70
   4 -13   1    2.10    2.40
  -4 -13  -1    2.30    2.30
   4 -13   1   -2.00    5.20
  -4 -13  -1    7.10    3.40
   4 -13   1   -7.10    7.00
  -4  13   1    0.60    2.00
   4 -13   1   -9.70   28.70
  -4 -13  -1   -1.00    4.50
  -4 -13  -1   12.00   11.40
  -4  13   1   11.00    8.30
   4  13  -1    1.10    2.50
  -4 -13   1    1.00    2.00
  -4 -13   1    2.70    2.40
  -4  13  -1    9.40   15.10
  -4  13  -1    2.10    1.80
  -4  13  -1   11.90    9.20
  -4 -13   1    4.10    4.10
  -4  13  -1    9.10    7.30
  -4  13  -1    7.50    4.50
   4 -13  -1   -0.40    1.30
  -4 -13   1   -1.90    6.00
  -4 -13   1    1.50    2.80
   4 -13  -1    2.70    4.80
   4  13   1   -3.60    7.70
  -4  13  -1    4.00    4.80
  -4  13  -1   -1.00    1.70
   4 -13  -1    2.40    5.40
   4  13   1    2.70    2.50
   4 -13  -1    4.00    2.40
  -4 -13   1    2.20    4.30
   4 -13  -1   -1.10    6.80
   4  13   1    6.00    5.80
  -4 -13   1    3.40    1.80
  -4  13  -1    3.40    2.60
  -4  13  -1    2.40    2.20
  -5  13   1   25.30    4.40
  -5  13   1   43.70   13.50
  -5  13   1   29.50    4.10
  -5 -13  -1   22.60   10.10
   5  13  -1   33.00    5.30
   5 -13   1   31.70    4.80
  -5 -13  -1   30.60    5.50
  -5  13   1   38.00   19.70
  -5  13   1   30.50    5.90
  -5 -13  -1   16.60    4.10
  -5 -13  -1   27.40    3.40
   5  13  -1   29.80   11.00
   5  13  -1   26.50    7.80
  -5  13   1   19.00    6.20
   5 -13   1   33.00    8.50
  -5 -13  -1   15.30    7.10
  -5 -13  -1   25.30    7.10
  -5 -13  -1   28.40    4.40
   5 -13   1   54.09   14.60
  -5  13  -1   37.50    6.40
  -5 -13   1   24.60    7.00
   5 -13  -1   16.50   11.00
  -5 -13   1   34.30    5.60
  -5 -13   1   26.00    3.10
  -5  13  -1   15.10    9.60
  -5  13  -1    5.20   17.70
  -5  13  -1   31.80    5.00
  -5  13  -1   30.40    6.50
  -5 -13   1   21.90    4.10
  -5  13  -1   32.20    4.40
   5  13   1   23.50   11.40
  -5 -13   1   34.50    4.60
  -5 -13   1   41.50   13.50
  -5 -13   1   27.70    6.80
  -6  13   1   19.40    9.80
  -6 -13  -1   25.00   10.00
  -6 -13  -1   10.30    3.70
  -6  13   1   25.50    7.40
  -6  13   1   18.70    4.90
  -6 -13  -1    9.10    3.80
   6  13  -1   32.30   12.20
  -6  13   1   16.30   21.30
  -6 -13  -1   17.70    7.50
  -6  13   1   14.00    2.40
   6 -13   1   21.50   10.30
  -6 -13  -1   17.50    5.10
  -6 -13  -1    1.60    6.00
  -6  13   1   11.20    3.30
   6  13  -1   22.80    4.00
  -6  13   1   18.20    3.50
   6  13  -1   22.60    8.40
  -6 -13  -1   19.70    3.20
  -6 -13   1   12.30    3.80
   6  13   1   12.20   11.20
  -6 -13   1   12.30    3.50
  -6  13  -1   17.20    2.60
  -6  13  -1   42.40   22.40
  -6 -13   1   19.90    3.10
  -6  13  -1   18.90    6.50
   6 -13  -1    6.10    7.70
  -6 -13   1    5.80    5.80
  -6  13  -1   23.80    5.90
   6  13   1   20.40    8.70
  -6 -13   1    5.60    5.60
   6  13   1   22.20    4.80
  -6  13  -1   10.90    3.00
  -6  13  -1   19.40    3.60
  -6 -13   1   19.40    4.40
  -6  13  -1    4.30   11.90
  -7 -13  -1    5.00    2.10
  -7  13   1   -0.40    5.30
   7  13  -1    2.80   14.50
   7  13  -1  -13.40    7.50
  -7  13   1   -4.40    2.10
  -7 -13  -1   -3.40    6.70
   7  13  -1    6.80    3.40
  -7  13   1    6.90    2.60
  -7 -13  -1    0.10    3.80
  -7  13   1   13.60   25.10
  -7  13   1    3.20    6.40
  -7 -13  -1    1.70    8.90
  -7 -13  -1   -2.40    3.00
  -7 -13  -1  -14.30    6.10
   7  13   1   17.20   14.30
  -7 -13   1   -4.90    6.80
  -7  13  -1   -1.10    4.90
  -7 -13   1   -4.70    8.10
  -7 -13   1    4.50    2.10
  -7 -13   1   -0.30    2.80
  -7 -13   1    1.30    3.60
  -7  13  -1   -3.00    2.00
  -7 -13   1   -3.70    5.20
  -7  13  -1  -26.10   22.90
  -7 -13   1   -4.50    2.50
   0  14  -1  222.28   13.30
   0  14   1  227.28   25.70
   0  14   1  187.98   14.90
   0  14   1  241.78   19.00
   0  14   1  211.08   12.00
   0 -14  -1  181.38   10.80
   0 -14  -1  185.68   12.80
   0  14  -1  193.28   10.90
   0 -14  -1  166.88   15.60
   0  14  -1  218.78   17.20
   0 -14  -1  208.58    9.70
   0  14  -1  203.08   24.20
   0 -14  -1  214.48   23.30
   0  14   1  183.88   21.60
   0  14  -1  212.68    9.40
   0  14  -1  216.98    8.30
   0 -14   1  192.38    9.80
   0  14  -1  206.78    9.90
   0  14   1  204.98   13.20
   0 -14   1  201.98   11.60
   0  14   1  207.58   17.50
   0  14  -1  198.58   15.90
   0 -14   1  204.98   13.50
   0  14   1  187.38   10.70
   0  14  -1  194.58   23.70
   0  14  -1  186.08   10.60
   0  14  -1  174.88   14.90
   0 -14   1  226.98   27.10
   0 -14   1  192.68   16.90
   0  14   1  198.48    9.20
  -1 -14  -1   -0.50   16.20
   1  14  -1  -16.40   12.70
  -1  14   1   -2.60    2.10
  -1  14   1    6.30   17.10
  -1  14   1   -6.90    5.50
   1 -14   1    1.60    1.60
  -1  14   1    4.60    3.80
  -1  14   1    0.60    1.60
   1 -14   1   -6.10    4.60
   1  14  -1    1.60    3.80
  -1  14   1   -1.20    1.20
  -1  14   1   14.40   14.20
  -1  14   1    5.80    4.40
  -1 -14  -1   -0.10    2.30
   1  14  -1    0.90    1.30
   1 -14   1   -2.20    1.70
   1 -14   1   -2.00    3.70
   1 -14   1    8.20    9.90
   1  14  -1   -2.90    5.40
   1  14  -1   -0.70    1.50
   1  14  -1   -1.20    2.00
  -1  14   1  -12.10   13.70
   1  14  -1    2.80    2.20
  -1  14   1   -1.50    1.70
  -1 -14  -1   -6.00    4.30
   1  14  -1   -5.60    7.40
  -1 -14  -1   -0.50    1.60
  -1 -14  -1    2.00    3.40
   1  14  -1    3.70    4.60
  -1  14   1    1.50    2.10
   1 -14  -1    4.70    6.40
   1 -14  -1   -4.20    4.90
   1  14   1    5.00    3.70
  -1  14  -1    5.00    4.00
   1  14   1    0.40    1.60
  -1 -14   1    1.40    3.30
  -1  14  -1   -0.50    1.30
  -1  14  -1    1.00   14.90
   1  14   1    5.50    2.90
   1  14   1  -15.60   12.10
   1  14   1   -2.30    5.80
   1  14   1   15.10   10.30
  -1  14  -1   -0.80    1.60
  -1 -14   1    3.00    6.70
   1  14   1    0.20    1.30
  -1 -14   1    0.60    1.60
  -1 -14   1   -4.30    2.40
  -1  14  -1    3.50   16.40
  -1  14  -1    0.10    1.50
   1  14   1    2.50    5.70
   1 -14  -1    0.30    1.80
   1 -14  -1  -19.20    9.50
  -1 -14   1   -1.20    6.20
   1  14   1    0.30    2.40
   1 -14  -1   -1.30    1.70
  -2  14   1   17.30   22.60
   2  14  -1   21.20    4.20
  -2  14   1   18.50    2.70
  -2  14   1   22.70    7.30
   2  14  -1   25.90    8.20
   2  14  -1   13.20   13.50
  -2  14   1   12.80    2.90
  -2  14   1   11.50   18.40
  -2 -14  -1   19.20    5.20
   2 -14   1   19.00    5.20
  -2 -14  -1   10.00    8.00
  -2  14   1   13.30    3.20
  -2  14   1   18.20   10.30
  -2 -14  -1   13.30    5.90
   2  14  -1   32.90   20.40
   2 -14   1   11.40    8.10
   2 -14   1   12.40    5.90
  -2  14   1   23.00    3.60
   2  14  -1   32.70    6.40
  -2  14   1   21.50    5.90
   2 -14   1   20.50    3.50
   2 -14   1   26.90    4.40
  -2 -14  -1   23.20    3.30
  -2 -14  -1   18.10    3.70
  -2  14   1   16.80    5.60
  -2  14   1   13.30    3.10
   2  14  -1   19.50    2.40
   2 -14  -1   15.30    3.10
  -2 -14   1   45.00   16.50
  -2  14  -1   14.20    2.60
  -2  14  -1   24.60   26.20
   2 -14  -1   26.40   10.80
  -2  14  -1   10.10   14.90
   2  14   1   24.10    4.40
   2  14   1   29.20   13.20
  -2 -14   1   33.40    6.70
  -2 -14   1   18.10    7.90
  -2  14  -1   13.80    3.00
   2 -14  -1   28.40    8.20
   2  14   1   16.30    5.20
   2  14   1   27.80    4.50
  -2 -14   1   22.00    3.20
  -2  14  -1   23.60    3.50
  -2 -14   1   15.50    4.10
  -2  14  -1   17.30    6.40
   2  14   1   18.50   10.40
  -2  14  -1   24.90    5.60
   2  14   1   18.80    8.50
   2  14   1   17.60    3.40
   2  14   1   18.00    2.30
   2  14   1   35.10    8.00
  -3 -14  -1   10.00    3.40
  -3 -14  -1    2.00    6.00
   3 -14   1   12.50    2.80
  -3  14   1    8.10    5.50
  -3  14   1   11.10    5.70
   3 -14   1   23.00    7.20
  -3 -14  -1   11.20    4.80
   3  14  -1   26.90    7.60
  -3  14   1   11.30    3.10
  -3  14   1   -5.50   16.00
  -3 -14  -1   10.20    2.60
  -3 -14  -1   13.60    2.60
  -3  14   1    6.80    2.30
  -3 -14  -1   11.70    4.30
   3 -14   1    1.20    6.80
  -3  14   1   16.30   10.40
   3  14  -1    8.40   10.60
   3 -14   1   -0.20    6.50
  -3  14   1    9.00    2.90
  -3 -14  -1   13.30    8.60
   3  14  -1   18.70    4.00
  -3  14  -1   13.20    3.70
  -3 -14   1    3.20    7.70
  -3  14  -1    6.60    2.40
  -3 -14   1   14.00    2.90
  -3  14  -1   13.90    5.70
   3 -14  -1   20.20   10.60
  -3  14  -1    8.50    8.90
  -3 -14   1   24.60    8.40
  -3 -14   1   12.60    4.50
  -3  14  -1    6.70    2.60
  -3  14  -1   -4.10   16.20
  -3 -14   1    9.30    3.90
   3  14   1   10.10    9.50
  -3  14  -1    8.00    5.70
  -3  14  -1    8.80    2.40
  -4 -14  -1    6.60    2.60
   4 -14   1   -0.80    9.50
   4  14  -1    9.50    3.00
   4  14  -1   11.60    8.80
  -4 -14  -1    5.70    3.60
  -4  14   1    1.20    2.00
  -4  14   1   13.90   18.70
  -4 -14  -1    6.20    2.30
  -4  14   1    3.80    9.10
  -4 -14  -1    0.80    5.30
  -4  14   1    3.80    2.40
  -4 -14  -1    4.80    4.70
  -4  14   1    8.40    6.00
  -4  14   1    0.30    2.00
  -4 -14  -1   -3.40    6.50
  -4  14   1    2.90    5.10
   4 -14   1    6.10    2.40
  -4 -14  -1   -1.30    2.80
   4  14  -1   20.70    7.40
   4 -14   1    6.80    5.50
   4  14   1    4.30   11.00
  -4 -14   1    1.80    3.70
  -4  14  -1   -7.60    8.90
  -4 -14   1    4.10    4.60
  -4  14  -1   18.40    6.10
  -4  14  -1    1.70    2.00
  -4 -14   1    4.80    2.40
  -4 -14   1    6.60    8.70
   4  14   1   11.60    3.70
   4 -14  -1    0.20    8.50
  -4 -14   1    3.00    2.30
  -4 -14   1   -1.50    2.70
  -4 -14   1    3.30    6.00
   4  14   1   18.40    7.70
  -4  14  -1    1.80    4.90
  -4  14  -1    4.20    2.20
  -4  14  -1    6.90    2.30
  -4  14  -1    9.70   19.00
  -5  14   1   -8.80   19.90
  -5  14   1    5.30    2.20
  -5  14   1  -10.90   14.90
   5  14  -1    1.10    3.00
  -5  14   1   -1.70    5.70
  -5 -14  -1   -0.30    1.70
   5 -14   1    0.90    9.80
  -5 -14  -1   -5.20    6.60
  -5 -14  -1   -4.80    5.60
  -5  14   1   -2.30    1.90
  -5 -14  -1    0.20    2.50
  -5  14   1    5.60    4.50
   5  14  -1   13.40   10.70
  -5 -14  -1   -1.80    5.00
  -5  14   1   -2.10    2.10
  -5 -14  -1    4.30    3.60
  -5 -14   1    2.80    4.90
  -5 -14   1    2.00    3.30
  -5 -14   1    2.50    7.20
  -5  14  -1   29.80   21.00
  -5  14  -1    8.10    4.60
   5  14   1    6.70    3.00
  -5  14  -1    0.80    1.90
  -5  14  -1    1.70    7.70
   5 -14  -1   13.60   10.90
  -5 -14   1    0.10    2.20
   5  14   1    4.20   10.30
  -5  14  -1    3.90    1.90
  -5  14  -1    0.20    2.00
  -5 -14   1   -0.20    1.50
  -5  14  -1    2.70    5.20
   5  14   1    5.10    7.50
  -6 -14  -1  -10.30    7.60
  -6  14   1    5.80   10.90
   6  14  -1    0.60    7.60
  -6 -14  -1   -2.80    2.70
  -6  14   1    4.50    5.40
  -6 -14  -1    1.30    1.90
  -6 -14  -1   -8.30    7.90
  -6 -14  -1    0.00    3.70
  -6 -14  -1    3.60    7.60
   6  14  -1   14.10   13.70
   6  14  -1    3.90    3.10
  -6  14   1    4.90    2.20
  -6  14   1    8.90    5.50
  -6  14  -1  -11.60    8.60
  -6  14  -1   13.20    5.20
  -6 -14   1    0.50    6.10
  -6 -14   1    6.70    8.90
  -6  14  -1    7.40    2.20
  -6 -14   1    0.00    2.90
  -6 -14   1    3.70    2.00
  -6 -14   1    2.00    3.10
   6  14   1    5.80   14.50
  -6  14  -1    2.00    1.90
  -6  14  -1    4.70    5.40
  -7  14   1   11.70    6.20
   7  14  -1   14.60   11.50
  -7 -14  -1    6.80    3.80
  -7  14   1    8.20    6.30
  -7 -14  -1   15.90    5.10
  -7 -14  -1    7.30    7.60
  -7 -14  -1   15.20    3.10
   7  14  -1   18.80   17.80
  -7  14   1  -13.70   26.10
  -7  14   1   10.50    3.50
  -7 -14  -1   18.20   11.20
   7  14  -1   22.30    5.90
  -7  14   1   19.00    3.80
  -7  14   1    7.30    2.30
  -7 -14   1   10.00    4.30
   7  14   1   14.50   18.00
  -7 -14   1   11.00    8.00
  -7 -14   1   12.70    2.80
  -7 -14   1   -4.80    9.70
  -7  14  -1   21.40   27.90
  -7 -14   1   10.60    3.70
  -7  14  -1    6.10    4.50
  -7  14  -1    3.20    2.60
   0 -15   1    1.40    1.50
   0 -15  -1    0.30    3.50
   0 -15  -1    0.40    1.60
   0  15   1    1.30    6.60
   0  15   1   -2.60    1.30
   0  15  -1   18.40   17.30
   0  15   1    6.30    9.30
   0  15   1    1.60    1.90
   0  15  -1    0.00    1.60
   0  15   1    0.90    4.10
   0  15   1   14.60    5.20
   0  15   1  -10.20   15.00
   0  15  -1    3.20    4.30
   0 -15  -1  -11.40    6.60
   0  15  -1    5.90    2.10
   0 -15   1    5.60    7.40
   0  15  -1   -7.90    6.60
   0  15  -1   11.10    5.10
   0 -15   1    4.30    3.60
   0  15   1   -3.20    1.80
   0  15  -1   -1.20    1.50
   0  15  -1   -0.70    2.40
   0  15  -1    0.70   11.20
   1  15  -1   18.00    3.30
   1 -15   1   22.40    5.60
   1  15  -1   17.30    2.30
  -1 -15  -1   21.70    5.20
  -1  15   1   19.10    7.30
  -1  15   1   12.70    3.20
  -1 -15  -1   17.90    3.00
   1 -15   1   22.20    3.60
   1 -15   1   10.20    9.90
   1  15  -1   24.50   15.50
   1  15  -1   24.00    7.20
  -1  15   1   35.50   16.00
  -1 -15  -1   12.60    9.30
  -1  15   1   18.20    2.50
  -1  15   1   -5.50    9.90
  -1  15   1   13.20    4.80
  -1  15   1   17.60    5.80
  -1  15   1   18.50    2.90
  -1  15   1   24.50    3.80
   1  15  -1   28.50    6.50
   1  15  -1    0.10    9.30
  -1  15   1   16.70    3.10
  -1  15   1   11.10   16.40
  -1  15  -1   18.70    2.90
  -1 -15   1   36.90   14.00
   1  15   1   18.00   12.80
  -1  15  -1   21.70    4.00
   1  15   1   12.70    2.80
  -1  15  -1   25.10    3.40
   1 -15  -1   22.50    3.10
   1  15   1   30.60    8.60
   1  15   1   14.90    3.80
  -1  15  -1   14.80   17.50
   1 -15  -1   13.40    8.40
   1 -15  -1   18.60    5.70
  -1  15  -1   26.50    6.90
  -1  15  -1   19.00    2.60
   1  15   1   17.30   15.70
  -1 -15   1   21.30    3.20
   1  15   1   12.80    2.10
   1  15   1   16.80    5.70
  -1  15  -1   29.20   12.10
  -1 -15   1   21.30    5.70
  -1  15  -1   19.40    7.60
  -1  15  -1   12.90    3.50
   2  15  -1   46.60   16.00
  -2  15   1   39.70    4.40
  -2  15   1   37.30    7.90
  -2 -15  -1   51.09    4.30
  -2 -15  -1   31.80   10.40
   2 -15   1   50.89    8.70
  -2  15   1   45.00   18.90
  -2  15   1   27.50    8.50
   2  15  -1   53.79   16.30
  -2  15   1   65.89   22.20
   2 -15   1   46.30    4.70
  -2  15   1   38.00    4.80
  -2  15   1   41.40    4.80
  -2  15   1   40.60    3.90
   2 -15   1   68.29   24.40
   2  15  -1   42.60    3.20
  -2 -15  -1   36.20    7.00
  -2  15   1   54.79   16.70
  -2  15  -1   36.90   14.30
  -2  15  -1   36.80    8.20
   2 -15  -1   45.30    4.50
   2  15   1   66.69   10.10
  -2  15  -1   37.20    4.30
  -2  15  -1   32.30    7.70
   2 -15  -1   38.20    7.60
   2  15   1   45.70   15.10
  -2  15  -1   44.20   19.90
  -2  15  -1   40.30    4.70
  -2  15  -1   39.50    4.10
  -2 -15   1   15.80    9.50
  -2 -15   1   45.50    4.20
   2 -15  -1   68.39   19.30
   2  15   1   40.30   15.40
  -2 -15   1   42.80    7.10
   2  15   1   36.60    8.10
  -2  15  -1   38.80    4.80
   2  15   1   40.10    4.70
   2  15   1   34.40    3.00
  -3 -15  -1   95.79    9.70
   3  15  -1  152.08   25.40
  -3  15   1  130.69   23.90
   3 -15   1   90.99    6.90
  -3  15   1   74.69    6.20
   3  15  -1  107.79   13.40
  -3  15   1   92.99    6.40
  -3  15   1   90.59    7.20
  -3  15   1   84.09   10.90
   3 -15   1   72.49   10.90
  -3  15   1   87.79   23.20
  -3 -15  -1   94.19    6.10
  -3  15   1   94.39    6.30
  -3 -15  -1   90.39    6.20
  -3 -15  -1   58.59   16.00
  -3  15   1  119.59   28.90
  -3  15   1  103.39   11.90
   3 -15   1   65.99   15.90
  -3 -15   1   90.99    9.70
  -3 -15   1  118.59   20.80
   3 -15  -1   96.39    6.60
   3  15   1  119.49   12.90
   3  15   1  109.79   21.40
  -3  15  -1  104.79    6.60
   3 -15  -1   93.79   11.40
  -3  15  -1   80.89    6.40
  -3  15  -1   85.89   11.10
  -3 -15   1   94.59    6.20
  -3  15  -1   86.19    6.20
   3 -15  -1  158.98   28.00
  -3  15  -1   92.39    7.00
   3  15   1  108.79    7.70
  -3  15  -1   77.69   10.80
  -3  15  -1  100.49   24.50
  -3  15  -1   67.89   16.40
  -4  15   1    0.80   11.50
  -4 -15  -1   13.50    4.40
   4 -15   1    8.90    9.40
  -4  15   1   10.50    5.40
  -4 -15  -1    9.50    2.80
  -4 -15  -1    7.10    9.10
   4  15  -1   15.30   10.50
   4 -15   1   22.40    8.50
  -4  15   1    1.40   20.90
  -4  15   1    7.00    2.70
  -4 -15  -1   13.20    2.80
   4 -15   1   17.30    3.60
   4  15  -1   21.00    8.00
  -4  15   1   14.40    3.30
  -4 -15  -1   11.50    5.10
  -4  15   1    2.40    6.90
  -4 -15   1    8.00    2.60
  -4 -15   1   19.60    6.00
  -4 -15   1    0.20    9.00
  -4 -15   1   14.50    2.70
  -4  15  -1    4.50    2.60
   4 -15  -1    3.60   14.00
  -4  15  -1   10.70    6.10
  -4  15  -1   12.80    3.30
  -4  15  -1    5.20    2.50
  -4  15  -1   21.80   12.00
  -4  15  -1   30.50   21.60
   4  15   1   14.60   11.80
   4  15   1   35.30    9.10
   4 -15  -1    9.70    2.80
  -4  15  -1    5.50    4.80
   4 -15  -1    8.50    7.40
  -5  15   1    9.80   14.90
   5  15  -1    9.00    8.50
  -5  15   1    8.60    3.00
  -5  15   1   -6.20    6.20
  -5 -15  -1   18.50    9.60
  -5  15   1    5.00    2.80
  -5  15   1    5.50    2.80
   5  15  -1   15.50    3.70
   5  15  -1   17.10   12.60
  -5 -15  -1   12.60    4.60
  -5 -15  -1   12.30    2.80
   5 -15   1   19.50    8.50
  -5  15   1   22.00   23.30
  -5  15   1   14.90    5.50
  -5  15  -1    5.00    2.80
  -5  15  -1   11.40    2.40
   5 -15  -1    2.70    9.20
  -5  15  -1   19.70    6.20
  -5 -15   1   33.90   12.40
   5  15   1   16.10   23.40
  -5 -15   1   13.00    2.70
  -5  15  -1   20.50   12.10
  -5  15  -1    0.30   22.40
  -5 -15   1   12.10    4.20
  -6 -15  -1    6.90    4.40
  -6  15   1    3.30   27.00
  -6 -15  -1   11.10    3.80
  -6  15   1    4.80    3.10
  -6  15   1   20.30    6.30
  -6  15   1   -2.70    6.50
   6  15  -1   21.50   16.90
  -6 -15  -1   13.20    6.50
  -6 -15  -1    8.30    2.60
  -6 -15  -1    5.80   10.10
   6  15  -1   17.50   10.50
  -6 -15   1   20.50    7.40
  -6 -15   1   13.30    4.30
  -6 -15   1   10.60    3.10
  -6 -15   1    9.10   10.90
  -6  15  -1   21.40   27.90
  -6  15  -1    7.90    3.10
  -6  15  -1   19.00    6.10
  -6 -15   1   13.80    2.80
   0  16   1  160.38   25.40
   0  16  -1  162.68   14.80
   0  16   1  157.88    8.20
   0 -16  -1  164.88    8.70
   0 -16   1  174.18   13.20
   0  16  -1  113.19   23.80
   0 -16  -1  168.68   12.40
   0  16  -1  170.28   25.90
   0  16   1  158.88    9.80
   0  16   1  147.29   14.20
   0  16  -1  155.28    8.20
   0 -16   1  171.48    9.00
   0  16  -1  158.58   10.00
   0 -16   1  167.18   24.70
  -1  16   1   49.30   15.90
  -1 -16  -1   30.30    3.40
  -1 -16  -1   20.30   16.60
  -1 -16  -1   30.10    6.10
  -1  16   1   15.90   18.70
   1 -16   1   24.10   11.10
  -1  16   1   11.60   12.80
   1  16  -1   22.90    2.70
  -1  16   1   20.50    3.70
  -1  16   1   21.40    3.20
   1 -16   1   37.10    4.10
  -1  16   1   28.60    7.40
   1  16  -1   48.50   15.40
   1  16  -1   32.30   18.90
   1 -16   1   30.00    7.10
  -1  16  -1   61.19   22.20
   1  16   1   22.70    2.80
  -1 -16   1   75.59   24.70
   1 -16  -1   31.00    3.50
   1 -16  -1   34.10    7.60
  -1 -16   1   27.50    3.60
  -1  16  -1   27.10    3.00
  -1  16  -1   23.20   20.60
   1  16   1   24.80    6.60
   1  16   1   40.00   15.90
   1  16   1   19.90   17.60
  -1  16  -1   27.40    3.40
  -1  16  -1   26.20    4.20
   1  16   1   20.20    3.70
  -1  16  -1   16.70   21.00
   1 -16  -1   41.90   15.50
  -1  16  -1   26.50    6.60
  -1 -16   1   29.50    6.20
  -2  16   1   40.40    4.90
  -2  16   1   32.40    4.30
  -2 -16  -1   32.50   12.90
  -2  16   1   11.60   20.20
  -2  16   1   29.30    7.20
  -2  16   1   18.10    8.30
  -2 -16  -1   30.40    5.90
  -2  16   1   33.80    3.70
  -2  16   1   25.90   13.60
   2  16  -1   60.49    9.90
   2  16  -1   23.60   18.10
  -2 -16  -1   44.10    4.10
   2 -16   1   38.90    4.40
   2 -16   1   12.60    9.30
   2 -16   1   49.90    8.90
   2  16  -1   24.20   15.80
   2  16  -1   36.30    3.20
  -2  16   1   32.70    4.70
  -2  16   1  111.09   24.60
   2  16   1   28.70   17.80
  -2  16  -1   36.70    4.00
  -2 -16   1   36.70    4.00
  -2  16  -1   38.40    4.50
   2 -16  -1   43.50    4.30
   2  16   1   53.69   16.80
  -2 -16   1   45.30    7.90
   2  16   1   37.50    3.20
  -2 -16   1   22.00   12.80
   2  16   1   45.80    4.80
   2 -16  -1   32.70    7.80
  -2  16  -1   37.00    4.30
  -2  16  -1   32.60   23.30
  -2  16  -1   18.00   21.10
  -2  16  -1   40.30   16.60
  -2  16  -1   30.40    7.70
   2  16   1   43.60    8.20
   2 -16  -1   49.99   24.50
  -3  16   1    2.50    2.40
  -3  16   1    1.90   12.10
  -3 -16  -1    4.60    2.10
  -3 -16  -1    8.00    4.70
  -3  16   1   -1.70    7.00
  -3  16   1   -4.20   21.10
  -3  16   1    5.10    4.30
  -3  16   1    0.10    2.70
   3  16  -1   14.80    7.50
   3  16  -1   15.50    4.00
  -3 -16  -1   -1.30    9.30
  -3  16   1    0.40    2.30
   3 -16   1   12.30    6.40
   3 -16   1   -2.90   10.20
  -3  16   1   15.60   29.80
   3 -16   1    4.30    2.30
   3  16  -1   17.50   12.50
  -3  16   1    6.00    2.20
  -3 -16   1  -17.30    8.60
  -3 -16   1    4.20    2.10
  -3  16  -1    8.60    5.60
   3 -16  -1    9.70    6.40
  -3 -16   1    5.30    4.70
  -3  16  -1   16.50   12.40
   3 -16  -1    5.30    2.10
   3  16   1    0.60   12.30
  -3  16  -1    6.50   22.50
  -3  16  -1    0.80    2.00
  -3  16  -1    8.10    2.40
  -3  16  -1    0.60    2.30
   3 -16  -1   -5.10    9.70
   4  16  -1    7.20   14.00
  -4  16   1    1.90    2.30
  -4 -16  -1    2.00    8.80
   4 -16   1   10.30   10.10
  -4 -16  -1    5.40    2.00
  -4  16   1   -3.00    2.60
   4 -16   1    8.60    7.00
  -4  16   1   11.50    3.70
  -4  16   1  -56.79   21.80
  -4  16   1  -15.50    6.50
  -4  16   1    1.80    5.10
   4  16  -1   21.00    9.10
  -4  16   1   10.10   14.50
   4 -16   1    2.70    2.20
  -4  16  -1    9.70    2.80
  -4  16  -1    6.10   24.20
  -4  16  -1   11.80   13.20
  -4 -16   1    2.30    3.90
   4  16   1    5.60   16.00
   4 -16  -1    6.20    2.50
   4 -16  -1    3.00    6.90
   4 -16  -1   -1.40    9.60
  -4  16  -1    3.80    2.30
  -4  16  -1   14.00    6.00
  -4 -16   1    8.10   10.80
  -5 -16  -1    0.40    5.10
  -5 -16  -1    5.00    4.40
  -5  16   1  -29.90   25.60
  -5 -16  -1    0.10    2.30
  -5  16   1   10.80    6.20
   5  16  -1   11.10   15.10
  -5  16   1   -5.20    2.20
  -5 -16  -1    1.20    9.30
  -5 -16  -1    2.40    2.00
  -5  16   1    5.20    2.20
  -5  16   1   22.10   21.00
  -5 -16   1   -6.10    8.70
  -5  16  -1    9.60    6.20
  -5 -16   1   -0.60    1.90
  -5 -16   1    5.90    2.20
  -5  16  -1    5.60    2.10
  -5  16  -1  -17.10   18.30
  -5 -16   1    8.70    5.20
  -5 -16   1    7.10    3.60
  -5  16  -1   -4.20    2.00
  -5  16  -1   -7.40   27.80
   0 -17   1    1.40    1.50
   0  17   1  -14.50   12.70
   0 -17  -1    0.30    4.40
   0  17   1    2.60    1.50
   0 -17  -1    3.10    1.60
   0  17   1   -2.50    4.40
   0  17  -1   -8.40   22.60
   0 -17  -1   -4.00   12.00
   0  17  -1   -0.60    1.70
   0  17  -1    3.50   12.10
   0 -17   1    1.70    4.20
   0  17   1    0.80   22.30
   0  17   1   -2.90    1.60
   0  17  -1    3.00    1.80
   0 -17   1   14.70   12.90
   0  17  -1    7.00    5.10
  -1  17   1   44.90   23.40
   1 -17   1  126.49   12.80
   1 -17   1   78.69   18.40
   1 -17   1  115.49    7.40
  -1 -17  -1   99.39   10.30
  -1  17   1  138.19   25.60
  -1 -17  -1  111.69    6.80
   1  17  -1  107.69    6.20
  -1  17   1   98.49    6.70
  -1  17   1  100.59    8.10
   1  17  -1  102.29   24.50
  -1  17   1  113.39   13.20
  -1 -17  -1  116.69   22.80
   1 -17  -1  116.69   11.80
  -1  17  -1   45.10   26.10
  -1 -17   1  127.39   11.50
   1 -17  -1  118.19    7.30
   1  17   1  112.79    8.00
  -1 -17   1  110.39    7.00
  -1 -17   1  104.39   21.90
  -1  17  -1  111.89    8.50
   1  17   1  102.09   12.40
   1 -17  -1  102.79   19.80
   1  17   1   94.59   23.80
  -1  17  -1  115.29   13.70
  -1  17  -1  105.99    7.00
   1  17   1  102.59    6.10
  -1  17  -1  142.59   26.40
  -2 -17  -1    2.10    1.60
  -2  17   1    4.40    5.80
   2  17  -1    2.90   11.70
  -2  17   1    3.20   21.70
   2 -17   1    5.60    5.50
  -2  17   1  -11.10   27.60
   2  17  -1    0.20    1.30
  -2  17   1   -2.30    1.90
  -2  17   1   -6.80   14.90
  -2 -17  -1   -1.30    3.90
   2 -17   1  -18.90    9.90
  -2 -17  -1    4.10   11.20
  -2  17   1    3.80    2.10
   2 -17   1    0.90    2.00
   2  17  -1    8.60   19.90
   2 -17  -1    4.70    2.10
   2  17   1   -2.60    1.20
   2  17   1   -8.90   12.60
  -2  17  -1    4.60    2.20
  -2  17  -1   -3.60   13.40
  -2  17  -1   -1.80    1.70
   2 -17  -1   -1.30   15.00
  -2 -17   1    0.90    1.40
  -2  17  -1    4.50   29.20
  -2  17  -1    3.80    5.70
   2 -17  -1    5.40    5.90
  -2  17  -1    2.50   25.20
  -2 -17   1   -0.40    4.40
   2  17   1   18.50   19.40
  -2 -17   1    2.00   10.70
  -3 -17  -1   18.50    7.30
  -3  17   1   21.30    6.40
  -3  17   1  -12.20   23.90
   3 -17   1   19.30    3.70
  -3 -17  -1   27.90   15.20
  -3  17   1   12.40   36.30
  -3  17   1   12.70    3.00
   3  17  -1    9.00   14.00
   3 -17   1   34.80    8.70
  -3  17   1    5.20   14.20
  -3  17   1   21.40    3.80
  -3 -17  -1   16.70    3.70
  -3 -17   1   10.70   12.10
  -3 -17   1   17.70    3.10
  -3  17  -1   15.50    6.60
   3 -17  -1   27.90    7.80
   3 -17  -1   26.20    4.30
   3 -17  -1   24.80   24.90
  -3  17  -1   11.40    2.90
  -3  17  -1   32.70   13.80
  -3  17  -1  -32.40   26.00
  -3  17  -1   10.50   37.80
  -3 -17   1   16.00    5.40
   3  17   1   19.70   14.40
  -4  17   1   12.70   15.50
   4 -17   1   14.20    8.70
  -4 -17  -1   11.50    2.90
  -4 -17  -1    8.80   12.30
   4 -17   1    3.00   14.40
  -4  17   1   12.90    3.00
   4  17  -1   32.10   17.30
   4 -17   1   17.60    3.50
  -4  17   1   26.10    7.70
  -4 -17  -1   11.30    5.70
   4 -17  -1   14.50    8.00
  -4 -17   1    8.00   12.60
  -4  17  -1   33.10   15.20
  -4  17  -1   11.20    2.50
  -4 -17   1    8.10    2.50
   4 -17  -1   12.60    3.70
  -4  17  -1   10.70    5.90
  -4 -17   1   13.80    5.70
   4  17   1    5.70   15.70
   0  18   1   -4.20   17.30
   0  18   1  -23.30   25.90
   0 -18   1    1.90    1.70
   0 -18  -1    4.00    1.60
   0 -18  -1   -0.70   11.90
   0 -18   1   -5.70   11.60
   0  18  -1    0.50   15.40
   0 -18   1   13.50    6.00
   0  18  -1  -40.50   25.40
   0  18   1    7.50    5.70
   0  18  -1    4.30    4.80
   0 -18  -1   -1.10    4.50
   0  18   1   -3.20    1.60
   0  18   1    4.40    2.00
   1  18  -1   -0.30    1.70
  -1  18   1  -13.20   25.60
   1  18  -1    9.30   14.40
   1 -18   1    5.60    6.30
   1 -18   1    7.10    2.20
  -1  18   1    7.00    2.20
  -1  18   1    3.80    5.00
   1  18  -1  -10.30   24.00
  -1  18   1   25.70   31.30
  -1 -18  -1   12.10   10.90
   1 -18   1  -19.10   15.40
   1 -18  -1   -4.00   12.30
  -1 -18   1    3.50    1.80
   1  18   1   19.00   15.10
   1  18   1   -0.30    1.80
  -1  18  -1    0.60    1.90
   1 -18  -1    7.60    2.20
  -1  18  -1   62.19   28.30
   1  18   1    4.50    1.90
  -1  18  -1   -2.60   36.20
  -1  18  -1    1.10    2.00
   1  18   1    3.00    5.20
  -1  18  -1    6.60    2.00
  -1 -18   1    2.80   12.70
   1 -18  -1    6.00    6.10
  -1 -18   1    2.70    4.70
  -1  18  -1    9.10   23.70
  -1  18  -1    6.70    5.70
   1  18   1  -14.40   24.40
  -2 -18  -1   51.19    4.70
   2  18  -1   42.90    3.90
  -2  18   1   36.90    7.80
   2 -18   1   39.50   17.40
  -2 -18  -1   41.40    7.20
  -2  18   1   52.89    5.30
   2 -18   1   58.49   11.40
  -2  18   1   26.90   27.90
   2  18  -1   53.09   30.10
  -2 -18  -1   58.79   18.80
   2  18  -1   20.00   25.40
  -2  18   1   60.19   19.00
  -2  18  -1   48.40   30.40
  -2 -18   1   42.90   17.80
   2 -18  -1   62.19   18.90
  -2  18  -1   36.40    4.70
  -2 -18   1   50.89    4.60
   2 -18  -1   56.59   10.20
   2  18   1   42.30    3.70
  -2  18  -1  -23.20   55.29
  -2 -18   1   55.39    8.70
  -2  18  -1   60.09    9.90
  -2  18  -1   52.49    5.20
   2  18   1   37.50   24.50
   2  18   1   26.40   16.90
  -2  18  -1   60.99   30.80
   0   0   2  310.47   14.70
   0   0  -2  340.07   12.20
   0   0  -2  339.27   11.90
   0   0  -2  317.37   13.50
   0   0   2  313.47   11.90
   0   0  -2  306.87   12.20
   0   0  -2  314.87   11.80
   0   0  -2  320.27   14.00
   0   0  -2  333.37   14.40
  -1   0  -2   96.09    5.30
   1   0  -2  102.69    5.80
   1   0   2   99.39    7.40
   1   0  -2  108.69    4.60
   1   0  -2  105.39    3.90
  -1   0  -2   97.39    6.80
  -1   0   2  111.49    3.90
   1   0   2  104.59    4.30
   1   0   2   99.99    5.30
   1   0   2   97.49    6.70
   1   0   2   99.19    4.40
  -1   0   2   98.59    4.50
  -1   0   2   93.79    4.30
  -1   0  -2   97.99    4.10
  -1   0  -2  108.19    6.60
   1   0  -2   85.49    7.40
  -1   0   2   93.89    7.80
  -1   0   2   97.19    5.80
  -1   0  -2  100.49    4.50
   1   0  -2   94.99    4.30
   2   0   2    1.30    0.60
  -2   0  -2    1.00    1.40
   2   0  -2   -1.30    0.80
  -2   0  -2   -0.30    1.70
   2   0   2   -0.30    0.70
  -2   0   2    5.00    4.00
  -2   0  -2    0.60    0.60
   2   0   2    1.90    2.70
   2   0  -2    0.30    0.90
  -2   0   2    0.90    0.80
  -2   0   2    0.80    0.60
  -2   0   2    1.80    1.40
  -2   0   2   -0.70    1.10
  -2   0  -2    1.20    1.00
  -2   0   2    0.90    0.80
  -2   0  -2   -0.20    2.40
   2   0   2    0.90    1.60
  -3   0   2   15.80    1.90
  -3   0  -2   20.50    1.70
  -3   0  -2   15.90    1.00
  -3   0  -2   14.40    3.50
   3   0   2   17.00    2.00
  -3   0   2   24.40    3.80
   3   0   2   17.80    4.80
  -3   0   2   18.40    1.90
  -3   0   2   16.70    3.30
  -3   0   2   20.60    3.20
  -3   0  -2   15.20    2.10
  -3   0   2   15.20    1.80
   3   0  -2   12.70    1.90
   3   0   2   23.60    3.80
  -3   0   2   15.60    1.80
  -3   0  -2   24.90    5.10
   3   0   2   18.80    1.70
  -3   0  -2   16.80    1.50
  -3   0  -2   20.70    4.20
  -3   0   2   23.00    5.40
   4   0   2   97.59    5.80
  -4   0  -2   98.59    4.10
  -4   0  -2  109.99    5.20
  -4   0   2  119.89   11.80
  -4   0   2   97.09    5.40
  -4   0   2   94.69    5.50
   4   0   2  104.99    5.10
  -4   0   2  108.79    7.60
  -4   0  -2  100.29    6.00
  -4   0  -2  107.39    8.50
  -4   0  -2   99.79    4.90
   4   0   2  116.59   11.80
  -4   0  -2   86.19    8.00
  -4   0   2  102.69    8.30
  -4   0   2   88.89    5.50
  -4   0   2   92.69    7.60
  -4   0   2  113.99   15.30
  -4   0  -2  101.49   10.90
  -4   0   2  115.09    5.20
  -4   0  -2   95.39    9.50
  -5   0  -2  129.19    7.70
  -5   0   2  138.79    6.40
  -5   0   2  142.79   13.40
  -5   0   2  132.49   19.50
  -5   0  -2  133.39   10.00
  -5   0  -2  139.09    6.40
  -5   0  -2  136.09    5.50
   5   0   2  107.49   13.10
  -5   0   2  123.79    7.40
  -5   0   2  135.89    7.20
  -5   0   2  138.19    7.10
  -5   0   2  153.58   10.30
  -5   0  -2  133.09   13.30
  -5   0  -2  121.99    9.40
  -5   0   2  125.29    9.00
   5   0   2  138.69    6.40
  -5   0   2  143.69    7.20
  -5   0   2  144.89   11.10
  -5   0  -2  146.39    6.80
  -5   0  -2  106.79   10.30
   6   0   2    0.30    1.30
  -6   0   2    1.30    2.80
  -6   0   2    1.80    3.60
   6   0   2    1.30   10.60
  -6   0   2    1.00    1.80
  -6   0  -2    9.10    8.30
  -6   0   2    1.20    1.70
  -6   0  -2    1.30    3.40
  -6   0  -2    1.00    1.70
  -6   0  -2   -0.30    1.40
  -6   0   2   -1.80    8.10
  -6   0   2    1.50    1.30
  -6   0  -2    1.00    1.10
  -6   0  -2   -0.80    2.50
  -6   0   2    0.20    0.90
  -6   0   2   -2.30    2.00
  -6   0  -2   -0.10    0.60
  -6   0  -2    0.50    1.80
  -6   0  -2    1.90    2.80
  -7   0   2    9.90    3.00
  -7   0  -2    9.50    2.00
  -7   0  -2   10.00    3.40
  -7   0   2    9.80    2.00
  -7   0   2   12.90    3.40
  -7   0  -2   12.50    1.60
  -7   0  -2    6.80    4.50
  -7   0  -2   12.20    5.50
  -7   0   2  -11.70   10.30
   7   0   2   14.00   14.30
  -7   0   2    8.70    1.90
   7   0   2    5.60    2.00
  -7   0   2    8.80    4.60
  -7   0  -2    5.80   10.90
  -7   0   2   13.70    3.60
  -7   0   2   14.50    5.20
  -7   0  -2   10.80    2.50
  -7   0  -2   11.00    3.50
  -8   0  -2  186.78   11.20
  -8   0   2  175.88    8.60
  -8   0  -2  176.88    8.80
  -8   0   2  182.78   12.30
  -8   0   2  175.18   13.40
   8   0   2  135.09   25.00
  -8   0   2  143.39   20.90
   8   0   2  174.38    9.00
  -8   0  -2  182.38   14.40
  -8   0  -2  198.78   12.80
  -8   0  -2  181.38   10.70
  -8   0   2  172.28    8.70
  -8   0   2  174.18   10.20
  -8   0   2  161.38   14.70
  -8   0  -2  158.08    8.80
  -8   0  -2  193.18   23.80
  -8   0  -2  168.68    7.20
  -8   0   2  174.18    9.90
  -9   0  -2  452.35   17.50
  -9   0  -2  462.65   42.70
  -9   0   2  496.05   29.90
  -9   0   2  491.05   23.60
  -9   0  -2  427.46   18.80
  -9   0  -2  496.75   19.70
  -9   0  -2  469.45   21.70
  -9   0   2  453.75   25.40
  -9   0   2  568.84   41.90
  -9   0   2  487.95   19.40
  -9   0  -2  484.55   28.80
  -9   0  -2  475.75   22.30
  -9   0   2  479.05   21.40
  -9   0  -2  446.46   26.10
  -9   0   2  469.35   21.70
  -9   0   2  482.45   19.50
 -10   0  -2   55.79   25.30
 -10   0   2  108.99   25.80
 -10   0  -2   87.59   14.10
 -10   0   2   66.59    8.40
 -10   0  -2   76.69    7.50
 -10   0   2   71.29    5.90
 -10   0   2   79.19    7.20
 -10   0   2   84.69    5.30
 -10   0   2   79.59   11.10
 -10   0  -2   82.99    6.10
 -10   0   2   83.79   13.20
 -10   0   2   87.89    7.40
 -10   0  -2   68.39   12.10
   0  -1   2   -0.60    0.70
   0  -1   2    0.90    0.30
   0   1   2    0.00    0.20
   0   1   2   -1.00    0.60
   0   1  -2    0.10    0.60
   0   1   2   -0.20    0.40
   0   1  -2   -0.30    0.50
   0   1  -2   -0.30    1.30
   0  -1   2    0.50    1.40
   0   1  -2   -0.30    0.20
   0   1   2   -1.20    1.00
   0  -1  -2   -0.20    0.40
   0   1  -2    0.30    0.30
   0   1  -2    0.40    0.30
   0  -1  -2    0.10    0.30
   0  -1  -2   -1.20    1.00
   0  -1   2    0.40    0.60
   0   1   2    0.30    0.50
   0  -1  -2   -1.20    0.60
   0  -1   2   -0.40    0.30
   0  -1  -2    0.70    0.60
  -1   1   2 7298.77  268.67
  -1  -1  -2 7549.24  269.37
   1   1  -2 7399.66  268.47
  -1  -1  -2 7443.86  266.87
   1  -1   2 7747.42  267.67
  -1   1  -2 8188.88  267.87
   1   1   2 7035.80  266.57
   1  -1  -2 7582.24  268.97
   2   1  -2  822.82   30.40
  -2  -1  -2  900.21   30.00
   2   1  -2  797.72   36.00
  -2  -1  -2  877.31   32.50
  -2  -1  -2  825.22   31.00
  -2   1   2  808.82   30.70
  -2  -1  -2  838.52   33.20
   2  -1   2  830.02   34.80
   2   1  -2  814.72   30.60
  -2  -1  -2  824.62   30.10
   2  -1   2  838.72   29.90
   2  -1   2  820.22   34.10
   2   1  -2  853.61   32.00
   2   1  -2  879.81   30.80
  -2   1   2  802.22   30.80
  -2   1   2  869.41   32.60
  -2   1   2  826.12   32.70
  -2  -1  -2  892.41   29.60
  -2   1   2  961.20   35.40
  -2  -1  -2  812.22   35.30
  -2   1   2  881.71   30.40
   2  -1   2  879.01   30.30
   2  -1   2  829.72   30.50
  -2  -1   2  855.51   30.40
   2  -1  -2  810.22   31.70
   2   1   2  874.61   32.50
   2   1   2  863.21   31.00
   2  -1  -2  790.22   32.70
   2  -1  -2  811.12   30.80
  -2  -1   2  831.52   31.70
  -2   1  -2  784.92   33.90
  -2  -1   2  817.82   30.90
  -2   1  -2  903.51   30.40
  -2   1  -2  874.51   34.60
  -2   1  -2  881.31   30.30
   2   1   2  814.72   35.20
   2   1   2  798.82   32.80
  -2  -1   2  792.82   30.60
  -2  -1   2  781.62   30.90
  -2   1  -2  921.71   29.90
   2  -1  -2  787.12   30.80
   2   1   2  855.81   30.00
  -2  -1   2  813.52   30.30
  -2  -1   2  787.72   35.70
  -3   1   2   16.80    2.20
   3  -1   2   11.70    1.90
   3  -1   2   16.90    1.90
  -3  -1  -2   11.80    3.30
  -3   1   2   28.30    8.10
  -3   1   2   14.30    2.70
  -3   1   2   18.30    2.10
  -3   1   2   10.20    2.80
  -3  -1  -2   10.10    3.00
  -3   1   2   13.20    1.70
   3  -1   2   17.40    4.00
  -3  -1  -2   17.10    2.40
  -3   1   2   19.70    5.80
  -3  -1  -2   11.30    3.60
  -3  -1  -2   12.80    1.40
  -3  -1  -2   13.90    3.30
   3   1  -2   17.70    2.20
   3  -1   2   12.40    1.20
   3  -1   2   15.50    5.20
  -3  -1  -2   11.50    1.60
   3  -1  -2   17.90    2.50
   3   1   2   19.40    4.60
  -3  -1   2   15.80    7.60
  -3   1  -2   20.10    2.30
  -3   1  -2   11.40    3.20
  -3  -1   2   13.20    1.90
  -3  -1   2   14.60    3.00
  -3  -1   2   14.90    3.10
  -3   1  -2   26.50    5.80
   3   1   2   12.20    3.20
   3  -1  -2   12.80    1.80
   3   1   2   16.30    1.60
  -3  -1   2   15.80    2.00
  -3   1  -2   10.00    3.00
  -3  -1   2   15.30    2.00
  -3  -1   2   15.80    4.70
  -3   1  -2   17.10    2.60
   3  -1  -2   12.50    3.10
  -3   1  -2   15.60    1.20
  -3  -1   2   13.00    1.70
   3   1   2   17.00    2.10
  -3   1  -2   13.80    1.70
  -4  -1  -2   12.30    1.60
  -4   1   2    7.30    1.60
  -4  -1  -2   10.30    4.20
  -4  -1  -2    7.70    1.90
   4  -1   2   10.20    1.30
  -4   1   2   31.90    8.00
   4  -1   2   12.40    1.90
  -4  -1  -2    5.70    3.30
  -4  -1  -2    7.30    2.20
   4  -1   2    7.70    2.30
  -4  -1  -2    7.40    3.80
  -4   1   2    8.70    3.10
  -4   1   2    7.60    2.70
   4  -1   2   15.70    4.40
   4  -1   2   13.10    6.50
  -4  -1  -2    8.10    4.70
  -4  -1  -2    7.30    1.00
  -4   1   2    9.00    1.80
  -4   1   2    8.70    2.30
   4  -1  -2    6.70    3.00
   4  -1  -2    9.40    1.80
  -4   1  -2   13.10    2.20
  -4   1  -2    9.00    2.30
   4  -1  -2   11.10    2.10
  -4  -1   2   13.00    1.80
  -4   1  -2   10.30    3.50
   4   1   2   13.20    4.20
  -4  -1   2   12.30    2.40
   4   1   2   12.30    2.60
  -4  -1   2   12.90    2.50
   4   1   2   20.30    5.70
  -4  -1   2   11.30    2.30
  -4   1  -2   10.90    4.20
  -4  -1   2   11.00    3.50
  -4   1  -2   10.50    1.70
  -4  -1   2    5.40    8.40
  -4  -1   2    8.00    1.70
  -4  -1   2   11.70    4.30
  -4   1  -2   13.80    5.80
   4   1   2   13.90    1.70
  -4  -1   2    7.70    3.40
  -4  -1   2   19.10    5.60
  -5  -1  -2   75.09    3.60
  -5   1   2   77.29    5.40
   5  -1   2   68.89   11.50
  -5  -1  -2   78.39    4.20
  -5   1   2   84.09    7.00
  -5  -1  -2   81.19    7.60
  -5  -1  -2   66.09    8.00
  -5   1   2   74.19    5.10
  -5   1   2   70.09    6.80
  -5  -1  -2   78.79    7.40
  -5  -1  -2   68.49    9.90
  -5   1   2  105.39   13.00
   5  -1   2   73.49    4.50
  -5  -1  -2   71.89    5.30
  -5   1   2   74.19    4.90
  -5   1   2   82.79    4.60
  -5  -1  -2   75.29    4.80
   5   1   2   79.79    5.40
  -5  -1   2   73.29    5.20
  -5  -1   2   76.99    4.30
  -5  -1   2   69.29    4.90
  -5  -1   2  111.19   17.80
  -5  -1   2   87.49   11.20
  -5   1  -2   71.99    5.40
  -5  -1   2   78.99    7.90
   5   1   2   74.19    4.20
  -5   1  -2   70.99    6.90
  -5   1  -2   80.29    4.50
  -5  -1   2   72.59    5.00
   5   1   2   87.49   11.20
  -5   1  -2   84.19    4.90
  -5  -1   2   87.19    8.20
  -5  -1   2   74.89    6.70
  -5  -1   2   70.79    4.90
   5   1   2   81.79    7.10
  -5   1  -2   74.39    3.60
  -5   1  -2   84.09    7.70
  -5   1  -2   77.39   10.90
  -6  -1  -2   71.19    8.20
  -6  -1  -2   69.19    5.60
  -6   1   2   77.49    4.70
  -6  -1  -2   75.49   12.60
  -6   1   2   71.79    5.70
  -6  -1  -2   75.79    3.60
  -6   1   2   79.59    5.60
  -6   1   2   90.79    8.90
  -6   1   2   95.99   15.60
  -6  -1  -2   66.79    5.50
  -6  -1  -2   74.99    8.50
  -6  -1  -2   81.09    7.60
  -6   1   2   72.49   17.60
   6  -1   2   66.39   18.30
  -6   1   2   72.89    4.70
  -6   1   2   76.29    7.80
   6  -1   2   65.49    5.50
  -6  -1  -2   75.19    4.50
  -6  -1  -2   68.89    4.90
  -6   1   2   74.49    7.10
   6   1   2   76.09    4.50
  -6   1  -2   69.29    5.80
  -6   1  -2   61.69    5.40
  -6  -1   2   79.29    7.50
  -6   1  -2   76.09    3.70
  -6  -1   2   74.69    5.50
  -6  -1   2   68.49    7.30
  -6  -1   2   76.89    5.30
  -6  -1   2   78.39    5.40
  -6  -1   2   70.59   12.10
  -6   1  -2   74.19    7.30
  -6   1  -2   83.29    5.30
  -6  -1   2   59.29   15.90
  -6   1  -2   69.79    8.20
  -6   1  -2   77.19    9.20
  -6  -1   2   73.19    4.40
  -6  -1   2   69.99    8.40
  -6   1  -2   80.19   14.00
   6   1   2   65.89   13.40
  -6  -1   2   77.79    4.90
  -6   1  -2   78.99    4.70
  -7   1   2   14.00    3.10
  -7   1   2   11.90    3.80
  -7  -1  -2   14.10    2.20
  -7  -1  -2   10.70    4.60
  -7   1   2   12.20    2.20
  -7  -1  -2   11.80    3.20
  -7  -1  -2   14.00    1.50
  -7  -1  -2    4.50   11.30
  -7  -1  -2   14.70    3.50
  -7  -1  -2    8.40    2.90
  -7   1   2   11.20    2.20
  -7   1   2   18.80    5.80
  -7   1   2   13.00    3.20
  -7   1   2   18.90   11.20
  -7  -1  -2   20.00    4.20
  -7  -1  -2   10.00    4.80
   7  -1   2   10.00   14.60
  -7  -1  -2   14.40    2.40
  -7  -1  -2   10.20    6.10
  -7   1   2    9.00    5.10
   7  -1   2   11.70    2.50
  -7  -1   2   10.70    2.90
  -7  -1   2   12.20    2.80
  -7   1  -2   10.20   12.20
  -7  -1   2    2.70   10.40
  -7   1  -2   19.80    4.30
  -7  -1   2   17.30    5.50
  -7  -1   2   12.80    2.30
  -7  -1   2  -20.30   17.70
  -7  -1   2    5.60    5.60
  -7   1  -2   11.60    4.00
  -7  -1   2   11.10    2.70
  -7   1  -2    7.50    5.10
  -7  -1   2    9.30    1.90
  -7   1  -2    8.10    4.90
  -7  -1   2    9.40    3.70
  -7   1  -2   13.50    2.90
  -7   1  -2   12.40    1.70
  -7   1  -2   12.20    2.20
  -8   1   2    6.70    2.90
   8  -1   2  -42.00   19.60
   8  -1   2    3.50    2.00
  -8  -1  -2    5.80    1.80
  -8   1   2   15.90    5.90
  -8  -1  -2    5.00    4.80
  -8  -1  -2    3.00    2.80
  -8  -1  -2    1.70    2.00
  -8  -1  -2    2.20    2.70
  -8   1   2    6.30    1.90
  -8  -1  -2  -12.90   14.50
  -8  -1  -2    7.20    6.40
  -8  -1  -2    4.40    3.40
  -8   1   2    7.70    2.80
  -8   1   2   24.10   14.00
  -8   1   2   17.40    6.50
  -8   1   2    6.30    1.90
  -8   1   2    5.20    3.70
  -8  -1  -2    2.50    2.00
  -8  -1   2    5.50    3.50
  -8  -1   2    5.60    2.70
  -8   1  -2    3.40    3.30
  -8   1  -2   13.10    6.30
  -8  -1   2    3.30    1.60
  -8   1  -2   10.80    2.20
  -8  -1   2   -2.60   13.60
  -8  -1   2    1.00    2.20
  -8   1  -2    9.20    1.80
  -8  -1   2   10.80    4.90
  -8  -1   2    6.60    6.20
  -8   1  -2    8.50    3.00
  -8   1  -2    9.50    4.70
  -8   1  -2    9.80    3.30
  -8   1  -2    0.80   14.80
  -9   1   2   17.60    4.80
  -9   1   2   56.59   20.80
  -9   1   2   29.30    7.20
  -9  -1  -2   16.80    8.30
  -9  -1  -2   10.20    6.10
  -9  -1  -2    9.70    3.50
  -9  -1  -2   11.20    3.40
  -9  -1  -2    5.20    2.30
  -9  -1  -2   21.30   18.00
  -9   1   2   14.70    2.50
  -9  -1   2   17.50   16.10
  -9  -1   2   12.00    3.10
  -9   1  -2   12.00    4.10
  -9   1  -2    9.10    3.40
  -9  -1   2   12.80    3.50
  -9   1  -2   28.70    8.90
  -9  -1   2   12.20    6.90
  -9  -1   2   12.20    5.30
  -9   1  -2   24.10    4.50
  -9   1  -2   36.00   20.10
 -10  -1  -2   17.10   24.60
 -10   1   2   18.40    2.90
 -10   1   2   12.60    3.00
 -10   1   2    2.10   21.70
 -10  -1  -2   16.50    6.90
 -10  -1  -2   23.80    9.40
 -10  -1  -2   14.10    4.10
 -10   1   2    7.80    5.00
 -10   1   2   20.40    8.00
 -10  -1  -2   13.60    3.90
 -10   1   2   17.10    8.40
 -10   1   2   28.20    5.60
 -10   1   2   21.30    4.60
 -10  -1  -2   10.50    2.60
 -10  -1   2   13.30    2.50
 -10   1  -2   27.10   10.00
 -10  -1   2   32.60    8.10
 -10   1  -2   20.20    8.30
 -10  -1   2   19.70   23.60
 -10   1  -2   17.60    4.60
 -10  -1   2   12.10    2.80
 -10   1  -2   33.90   24.90
 -10   1  -2   15.50    3.00
 -10   1  -2   24.40    5.30
 -10  -1   2   11.60    3.90
 -10  -1   2   10.20    4.80
 -10  -1   2   18.70    4.20
 -10  -1   2   13.70    9.00
   0   2  -2    5.90    2.40
   0   2   2    8.20    1.00
   0  -2   2    7.50    2.80
   0  -2  -2    5.50    0.90
   0   2   2    2.70    3.00
   0  -2   2    6.30    0.80
   0  -2  -2    6.00    0.90
   0  -2  -2    3.70    2.90
   0  -2   2    5.30    1.90
   0   2   2    4.30    1.60
   0  -2  -2    5.30    1.50
   0   2  -2    6.40    0.80
   0  -2   2    5.90    0.80
   0   2  -2    4.80    1.80
   0   2  -2    5.40    0.70
   0  -2  -2    5.40    1.50
   0   2   2    4.40    0.80
   0   2   2    5.70    1.60
   0  -2   2    5.30    1.40
   0   2   2    7.20    1.00
   0  -2  -2    7.90    1.70
   0   2  -2    3.70    1.30
   0   2   2    4.20    1.30
   1  -2   2  807.12   32.80
  -1   2   2  796.72   33.30
   1  -2   2  792.72   31.90
   1   2  -2  776.22   28.60
   1   2  -2  750.92   28.60
  -1  -2  -2  757.72   29.80
  -1   2   2  801.92   28.10
  -1   2   2  836.92   30.60
  -1  -2  -2  785.92   33.70
  -1  -2  -2  781.72   28.90
   1   2  -2  777.02   28.20
  -1   2   2  762.12   28.80
  -1  -2  -2  772.22   30.60
   1  -2   2  844.82   28.60
  -1   2   2  857.71   33.10
   1  -2   2  795.12   29.50
   1  -2   2  736.33   30.40
   1   2  -2  751.72   29.60
   1  -2   2  787.52   28.90
  -1  -2  -2  800.72   28.90
  -1   2   2  819.72   28.40
  -1   2   2  810.92   28.90
   1  -2   2  848.92   28.60
   1   2   2  760.02   28.90
  -1  -2   2  808.62   31.30
  -1   2  -2  803.82   28.80
   1  -2  -2  780.62   28.80
   1   2   2  782.52   28.30
   1   2   2  751.22   30.60
   1  -2  -2  798.62   29.00
  -1   2  -2  841.22   29.70
  -1  -2   2  764.32   28.30
  -1   2  -2  767.02   30.20
  -1  -2   2  776.02   28.40
  -1  -2   2  792.42   28.50
   1   2   2  754.22   29.90
   1   2   2  895.51   28.50
  -1   2  -2  884.71   32.70
  -1  -2   2  773.42   28.10
   1  -2  -2  776.32   30.60
  -1   2  -2  879.61   28.60
  -1  -2   2  771.92   29.40
   1  -2  -2  807.62   32.50
   1  -2  -2  785.82   28.10
   1   2   2  787.72   34.30
  -1  -2   2  782.62   30.60
  -1   2  -2  809.62   32.60
   2  -2   2  162.88    6.20
  -2   2   2  139.09    8.10
  -2  -2  -2  150.78    8.30
  -2  -2  -2  154.38   10.70
   2  -2   2  162.48   10.40
  -2  -2  -2  166.38    6.00
  -2   2   2  170.58   13.30
  -2   2   2  153.08    9.40
   2   2  -2  147.09    6.60
  -2   2   2  166.48    6.60
  -2   2   2  166.08   11.40
   2   2  -2  158.48    8.10
   2   2  -2  154.98    6.70
  -2  -2  -2  156.38    6.10
  -2  -2  -2  164.18    6.80
  -2  -2  -2  145.19    8.70
  -2  -2  -2  159.48    7.00
   2  -2   2  163.18    7.20
   2  -2   2  143.69   10.40
   2   2  -2  154.48    7.10
   2   2  -2  151.88   11.20
   2  -2   2  161.08    6.50
   2   2  -2  156.38    8.40
   2   2  -2  159.48    6.40
  -2  -2  -2  153.98    9.20
  -2  -2  -2  152.08    7.00
  -2   2   2  153.58    6.70
  -2   2   2  150.08    6.90
   2   2   2  165.58    8.50
  -2   2  -2  168.58   10.60
   2  -2  -2  149.99    6.80
  -2  -2   2  150.28    6.50
   2  -2  -2  151.18    8.80
   2  -2  -2  166.18    8.80
   2   2   2  154.08    6.00
   2   2   2  161.78   11.00
  -2   2  -2  157.78    6.20
   2   2   2  159.78    7.10
  -2  -2   2  154.78    6.30
  -2  -2   2  147.89    6.50
   2   2   2  139.29    6.60
  -2  -2   2  152.48   11.20
  -2  -2   2  154.98    8.00
  -2   2  -2  166.88    6.50
  -2   2  -2  166.88    7.20
  -2  -2   2  165.48    8.10
   2  -2  -2  146.89    6.90
  -2   2  -2  168.38   10.00
  -2  -2   2  155.68    7.10
  -3   2   2 1700.03   56.59
  -3  -2  -2 1552.64   55.99
  -3  -2  -2 1557.04   59.29
  -3  -2  -2 1656.33   56.69
  -3   2   2 1574.84   56.79
   3   2  -2 1382.46   59.09
   3   2  -2 1561.84   56.89
   3   2  -2 1609.44   58.09
   3   2  -2 1682.73   57.99
  -3   2   2 1627.54   62.89
   3   2  -2 1527.05   56.49
   3  -2   2 1545.95   56.39
   3  -2   2 1556.84   62.39
  -3   2   2 1569.64   59.89
  -3  -2  -2 1633.64   55.79
  -3   2   2 1570.94   59.39
  -3  -2  -2 1566.64   62.49
   3  -2   2 1572.74   62.29
   3  -2   2 1512.85   57.39
  -3   2   2 1514.25   57.19
   3   2  -2 1535.95   56.89
  -3  -2  -2 1577.84   57.39
   3  -2   2 1550.34   56.09
  -3  -2  -2 1618.84   59.89
  -3   2  -2 1667.53   56.59
   3  -2  -2 1576.44   57.19
   3   2   2 1560.44   59.09
  -3   2  -2 1632.64   62.69
   3   2   2 1560.64   63.09
  -3  -2   2 1554.34   57.39
  -3  -2   2 1529.85   56.59
   3  -2  -2 1558.84   59.89
  -3  -2   2 1565.54   59.49
  -3  -2   2 1559.94   59.09
  -3  -2   2 1544.95   56.79
  -3   2  -2 1618.04   57.29
  -3   2  -2 1630.14   56.09
  -3  -2   2 1546.55   56.79
   3   2   2 1610.64   55.89
  -3   2  -2 1584.04   61.39
   3   2   2 1568.24   57.29
  -3  -2   2 1468.75   57.69
  -3  -2   2 1619.04   55.89
   3  -2  -2 1576.14   59.09
  -3  -2   2 1549.64   64.49
   3   2   2 1630.94   59.39
  -4   2   2   86.79    7.00
   4  -2   2  102.69   12.30
  -4   2   2   76.99    5.40
  -4  -2  -2   85.39    7.80
   4   2  -2   89.49    5.40
   4  -2   2   83.19    5.90
  -4  -2  -2   79.69    5.40
  -4   2   2  110.59   12.50
   4  -2   2   84.39    4.20
  -4   2   2   86.79    7.20
  -4  -2  -2   90.29    4.20
  -4   2   2   77.69    4.70
  -4  -2  -2   73.09    5.70
   4  -2   2   92.19    5.00
  -4  -2  -2   79.49    8.70
  -4  -2  -2  104.09   10.10
  -4  -2  -2   79.79    3.70
  -4  -2  -2   82.19    4.80
   4  -2   2   92.29    9.00
  -4   2   2   96.19    5.00
  -4  -2   2  105.29   15.50
  -4   2  -2   80.19    5.40
  -4   2  -2   92.09    4.30
  -4   2  -2   94.79    6.00
  -4   2  -2  106.59   12.50
   4   2   2   95.19    9.80
   4  -2  -2   87.49    6.40
  -4  -2   2   86.99    5.30
  -4   2  -2   73.59    7.30
  -4  -2   2   89.99    4.30
   4   2   2   87.89    4.20
   4  -2  -2   81.69    5.00
  -4   2  -2   91.19    4.80
  -4  -2   2   82.09    4.90
  -4  -2   2   80.19    8.00
  -4  -2   2   91.19    9.60
  -4   2  -2   91.79    7.90
  -4  -2   2   73.79    6.50
   4  -2  -2   84.59    7.40
   4   2   2   79.59    7.40
  -4  -2   2   84.79    5.30
   4   2   2   78.09    5.20
  -5  -2  -2  166.38   11.10
  -5  -2  -2  148.69    8.30
  -5   2   2  162.88   10.20
   5  -2   2  165.98    9.40
  -5   2   2  185.08   16.40
   5  -2   2  153.88   12.40
   5  -2   2  168.08    7.40
  -5   2   2  171.78    7.70
  -5  -2  -2  180.88   13.00
  -5  -2  -2  173.88    7.10
  -5  -2  -2  175.88    8.40
  -5   2   2  169.88   10.10
  -5  -2  -2  165.18   13.40
  -5  -2  -2  148.49    8.50
  -5  -2  -2  164.68    6.90
   5  -2   2  148.49   16.50
  -5  -2  -2  181.18   12.30
  -5  -2  -2  183.28   12.70
  -5   2   2  163.48    7.80
   5  -2   2  158.18    7.60
  -5  -2  -2  153.88    8.60
  -5   2  -2  168.68    7.00
  -5  -2   2  160.48   19.40
  -5   2  -2  164.58    8.60
  -5  -2   2  153.68   11.20
  -5  -2   2  155.28    8.10
  -5  -2   2  161.48    8.30
  -5   2  -2  174.48   15.90
  -5   2  -2  152.88   11.20
  -5  -2   2  162.88    7.00
   5  -2  -2  164.28    8.20
  -5   2  -2  164.88   11.30
   5   2   2  166.08    7.10
   5  -2  -2  157.58   11.30
  -5   2  -2  160.48    8.80
   5   2   2  159.48    8.50
  -5  -2   2  150.58   10.00
  -5   2  -2  175.48    7.70
   5   2   2  163.88   10.80
   5  -2  -2  166.58    9.60
   5   2   2  155.98   14.00
  -5  -2   2  162.88    8.10
  -5  -2   2  158.28   12.60
  -5  -2   2  144.59   15.00
  -6   2   2   41.60    3.40
  -6  -2  -2   48.80    7.90
  -6  -2  -2   43.00    6.60
  -6  -2  -2   38.00    4.20
   6  -2   2   22.60   13.40
   6  -2   2   45.80    8.00
  -6   2   2   59.79   13.20
  -6  -2  -2   45.00    4.50
  -6  -2  -2   47.20    3.20
  -6   2   2   43.90    3.70
  -6  -2  -2   42.90    4.10
  -6   2   2   42.50    4.50
  -6   2   2   53.49    5.90
  -6  -2  -2   65.79   11.70
  -6   2   2   44.50    4.20
  -6   2   2   47.90    6.60
  -6   2   2   44.70    4.90
   6  -2   2   35.80    3.80
  -6  -2  -2   39.80    4.70
  -6  -2  -2   58.39    8.70
  -6  -2  -2   41.20    2.60
  -6  -2  -2   49.90    8.00
  -6   2  -2   46.90    7.80
  -6  -2   2   45.90    3.20
  -6  -2   2   47.60    7.40
  -6   2  -2   45.00    3.60
  -6   2  -2   37.50    4.30
  -6  -2   2   47.50    4.40
   6   2   2   46.30    4.30
   6   2   2   40.00    3.30
  -6   2  -2   46.00    4.70
  -6   2  -2   43.90    3.00
   6   2   2   53.89   11.50
  -6   2  -2   47.60    4.80
  -6  -2   2   38.70    6.10
  -6  -2   2   94.09   19.00
  -6  -2   2   48.00    4.40
  -6  -2   2   38.80    3.60
  -6   2  -2   51.59   12.40
   6   2   2   52.79    6.80
  -6  -2   2   50.29    7.10
  -6  -2   2   55.59   10.10
  -6   2  -2   51.39    7.40
  -6  -2   2   40.40    4.00
  -7  -2  -2    2.70    1.80
   7  -2   2    3.30   15.80
  -7   2   2    1.10    2.70
  -7  -2  -2    2.40    0.90
  -7  -2  -2    2.60    2.00
  -7  -2  -2    3.20    2.50
  -7   2   2   -1.30   10.40
  -7   2   2    3.00    1.40
  -7  -2  -2    1.60    3.40
  -7  -2  -2    2.30    2.30
  -7  -2  -2    4.30    5.70
  -7  -2  -2    8.10    4.40
  -7   2   2    2.70    1.70
  -7   2   2    2.40    4.50
  -7  -2  -2    8.10   10.40
   7  -2   2    2.60    2.00
  -7  -2  -2    2.60    1.30
  -7   2   2    2.30    2.00
  -7  -2  -2    2.20    3.00
  -7   2  -2    9.20    3.60
  -7  -2   2    1.10    4.10
  -7  -2   2   -3.30    9.30
  -7   2  -2    3.20   11.80
  -7  -2   2    1.50    3.00
  -7   2  -2    3.20    1.50
   7   2   2   13.80   14.20
  -7  -2   2    1.50    3.80
  -7  -2   2    3.30    2.30
  -7   2  -2    1.60    1.50
  -7   2  -2    4.00    2.80
  -7  -2   2    2.00    2.30
  -7  -2   2    1.70    1.50
  -7  -2   2    2.30    1.40
  -7  -2   2   29.70   19.30
  -7   2  -2    0.20    1.60
  -7  -2   2    2.30    1.70
  -7   2  -2    0.80    4.00
   7   2   2    1.50    1.60
  -8  -2  -2   32.00    8.70
  -8   2   2   24.60    3.00
  -8  -2  -2   26.50    3.50
  -8  -2  -2   19.30    2.60
  -8   2   2   28.10   14.00
  -8  -2  -2   28.20   15.90
  -8  -2  -2   26.90    4.60
   8  -2   2   83.29   23.70
  -8  -2  -2   24.20    4.60
   8  -2   2   20.40    3.40
  -8  -2  -2   21.50    7.20
  -8  -2  -2   26.20    1.90
  -8   2   2   25.30    3.90
  -8   2   2   20.30    3.10
  -8   2   2   22.00    5.00
  -8   2   2   31.80    7.40
  -8  -2  -2   21.20    1.80
  -8  -2  -2   27.00    3.20
  -8  -2  -2   30.20    5.00
  -8  -2  -2   31.40    6.90
  -8   2  -2   21.50    2.70
  -8   2  -2   27.80    5.10
  -8   2  -2   17.40    6.60
  -8   2  -2   34.10    7.90
  -8   2  -2   30.50   16.00
  -8  -2   2   22.50    3.00
  -8  -2   2   60.79   15.80
  -8   2  -2   22.40    3.20
  -8  -2   2   33.80    7.50
  -8  -2   2   20.90    2.70
  -8  -2   2   16.70    5.50
  -8   2  -2   22.60    4.30
  -8   2  -2   27.80    6.00
  -8  -2   2   26.80    4.50
  -8  -2   2   24.50    7.40
  -8  -2   2   25.50    4.40
  -9   2   2  318.27   33.20
  -9  -2  -2  294.47   15.50
  -9   2   2  269.37   16.20
  -9  -2  -2  298.57   30.20
  -9  -2  -2  323.47   20.20
  -9  -2  -2  279.27   21.80
  -9   2   2  263.17   20.00
  -9   2   2  279.07   13.30
  -9  -2  -2  296.27   15.40
  -9   2   2  298.57   15.50
  -9   2   2  302.07   14.60
  -9   2   2  262.67   19.00
  -9   2   2  299.47   13.00
  -9  -2  -2  285.77   10.90
  -9  -2  -2  290.07   12.70
  -9   2  -2  277.67   11.60
  -9  -2   2  293.47   20.80
  -9   2  -2  279.77   33.30
  -9  -2   2  273.37   14.60
  -9  -2   2  277.27   17.00
  -9  -2   2  399.36   35.50
  -9   2  -2  339.87   18.10
  -9   2  -2  289.97   20.40
  -9   2  -2  288.97   15.60
  -9   2  -2  299.57   13.60
  -9  -2   2  297.27   14.80
  -9  -2   2  293.87   13.30
  -9   2  -2  269.17   13.40
  -9  -2   2  303.77   18.70
  -9   2  -2  296.87   16.00
  -9  -2   2  288.27   12.60
 -10   2   2   -5.30    7.40
 -10  -2  -2    7.40    3.10
 -10  -2  -2    6.80    8.30
 -10   2   2    7.00    2.90
 -10  -2  -2    3.60    3.10
 -10   2   2    3.60    6.30
 -10   2   2   -1.90    1.90
 -10   2   2    3.40    3.20
 -10   2   2   -1.10   22.60
 -10  -2  -2    0.80    1.80
 -10   2   2    3.20    1.90
 -10  -2  -2    6.00    6.40
 -10  -2  -2  -25.40   22.60
 -10   2   2    1.30    4.40
 -10  -2   2    6.90    5.70
 -10   2  -2    9.30    3.50
 -10   2  -2    1.50    2.00
 -10   2  -2   17.50    9.20
 -10   2  -2    7.20    3.30
 -10  -2   2   -6.20   22.70
 -10  -2   2    5.30    3.20
 -10  -2   2    2.10    4.60
 -10  -2   2    0.00    2.50
 -10  -2   2   -2.00    1.80
 -10   2  -2    7.30    2.30
 -10  -2   2   -3.90    7.40
 -10   2  -2   -6.30   26.20
 -10  -2   2    1.70    1.60
 -10   2  -2   15.30    7.70
   0  -3  -2    0.70    0.80
   0  -3  -2   -1.40    2.20
   0  -3  -2   -0.10    0.50
   0  -3  -2   -1.20    1.90
   0  -3   2   -1.00    0.60
   0  -3   2    1.20    0.60
   0  -3   2   -0.70    0.60
   0  -3   2    5.70    4.20
   0  -3   2   -2.80    2.20
   0   3  -2    0.20    0.60
   0   3   2    0.10    1.40
   0  -3  -2   -0.30    1.40
   0   3   2   -2.00    1.40
   0   3   2   -0.70    0.70
   0  -3  -2    1.80    0.80
   0  -3   2   -1.10    1.30
   0   3   2    0.80    0.90
   0  -3  -2    2.40    1.70
   0   3  -2   -0.50    0.60
   0   3  -2    2.10    2.50
   0  -3  -2    1.60    1.50
   0   3   2    1.30    1.70
   0  -3  -2   -0.20    0.60
   0   3   2   -0.80    2.70
   0   3  -2    2.50    2.60
   0  -3   2   -1.10    1.20
   0   3   2    0.40    0.60
   0   3  -2   -1.70    1.30
   1  -3   2  243.18   13.40
  -1  -3  -2  272.37    9.90
   1  -3   2  244.68    9.90
   1   3  -2  246.78   11.90
   1   3  -2  261.57   11.50
  -1   3   2  290.17   15.10
  -1  -3  -2  240.28   11.90
  -1  -3  -2  252.27   10.10
   1  -3   2  253.97   11.30
  -1   3   2  266.37    9.80
  -1   3   2  253.37   11.70
  -1   3   2  268.87   10.60
  -1  -3  -2  246.18   11.00
  -1  -3  -2  248.18   14.80
   1  -3   2  250.97   10.10
   1   3  -2  242.58    9.50
  -1   3   2  255.27   14.70
  -1   3   2  281.47   14.70
   1   3  -2  255.57    9.90
   1  -3   2  252.27   11.70
  -1   3   2  258.97   10.10
  -1  -3  -2  249.68   11.10
  -1   3   2  245.38   10.00
   1  -3   2  270.87    9.90
  -1   3  -2  252.47   11.30
   1  -3  -2  250.47    9.40
  -1   3  -2  264.97   10.00
   1  -3  -2  255.57   10.00
   1   3   2  237.58   11.90
  -1  -3   2  259.57    9.40
  -1   3  -2  285.57   10.00
  -1  -3   2  254.47    9.70
  -1  -3   2  253.47   11.00
  -1   3  -2  273.87   11.40
   1   3   2  269.37    9.90
   1  -3  -2  244.58   11.80
  -1  -3   2  243.68   11.60
   1   3   2  244.68   11.40
   1   3   2  266.67   11.10
   1  -3  -2  255.27   10.20
  -1  -3   2  261.27    9.80
  -1  -3   2  252.07    9.40
   1  -3  -2  257.67   10.10
   1  -3  -2  264.17   14.10
   1   3   2  266.77   15.50
  -1   3  -2  256.17   13.80
  -1  -3   2  254.27   13.30
  -2   3   2 3730.53  130.79
   2  -3   2 3479.85  129.89
   2   3  -2 3397.76  124.59
  -2   3   2 3545.05  129.99
   2   3  -2 3299.37  125.29
   2   3  -2 3467.45  124.49
  -2  -3  -2 3601.74  124.09
   2   3  -2 3524.65  124.99
  -2  -3  -2 3630.84  131.69
  -2  -3  -2 3497.45  125.19
  -2   3   2 3654.63  125.09
  -2   3   2 3545.75  127.09
  -2  -3  -2 3808.32  125.59
   2   3  -2 3618.74  130.09
   2  -3   2 3590.34  130.89
   2   3  -2 3687.03  128.29
  -2  -3  -2 3555.84  126.69
   2   3  -2 3454.65  127.19
  -2   3   2 3619.64  124.19
  -2  -3  -2 3388.56  126.39
   2  -3   2 3437.86  126.09
   2   3   2 3456.15  126.09
  -2  -3   2 3504.75  126.49
  -2  -3   2 3455.75  124.39
  -2   3  -2 3314.17  126.89
  -2  -3   2 3425.16  125.09
  -2  -3   2 3368.16  126.09
   2   3   2 3452.45  126.79
  -2   3  -2 3837.12  126.19
  -2  -3   2 3504.85  123.99
  -2  -3   2 3590.64  128.09
   2  -3  -2 3464.55  127.59
   2  -3  -2 3424.26  129.09
   2  -3  -2 3523.35  125.19
   2   3   2 3573.84  123.99
  -2   3  -2 3495.35  129.99
   2   3   2 3463.85  125.29
  -2   3  -2 3599.64  124.99
   3   3  -2  125.19    9.10
  -3   3   2  140.69    7.00
   3   3  -2  145.29    6.60
  -3  -3  -2  125.79    7.50
  -3  -3  -2  144.49   10.20
  -3  -3  -2  137.59    9.20
  -3  -3  -2  132.39    7.10
  -3   3   2  147.79   13.10
  -3   3   2  132.49    6.00
  -3   3   2  157.98    6.70
   3   3  -2  141.09    7.70
  -3   3   2  137.79    8.60
   3  -3   2  136.59    5.90
  -3   3   2  130.59    9.80
   3   3  -2  138.09    9.00
  -3  -3  -2  137.09    5.70
   3  -3   2  137.39   13.00
   3   3  -2  137.39    6.90
   3  -3   2  136.49   10.80
  -3   3   2  145.19    7.80
   3  -3   2  135.89    7.50
  -3  -3  -2  125.39   10.70
  -3  -3  -2  132.59    6.90
  -3   3   2  139.59    6.50
  -3  -3  -2  135.09    5.50
   3   3  -2  131.79    6.20
   3  -3   2  136.79    6.30
   3  -3  -2  150.18    9.30
   3   3   2  137.59    8.80
   3  -3  -2  135.29    6.70
  -3   3  -2  113.99    8.90
  -3  -3   2  127.29    6.50
  -3   3  -2  136.39   12.10
  -3   3  -2  146.99   10.50
  -3  -3   2  145.09   13.90
  -3   3  -2  141.89    6.40
  -3   3  -2  139.79    7.70
   3   3   2  144.79    8.50
   3  -3  -2  150.68    9.80
  -3   3  -2  131.79    6.60
  -3  -3   2  120.59    7.50
  -3  -3   2  136.99    8.90
   3   3   2  142.59   11.80
  -3  -3   2  146.59    5.60
  -3  -3   2  138.79    6.40
   3   3   2  127.99    6.90
  -3  -3   2  149.69    9.60
  -3  -3   2  152.98    8.60
   3   3   2  144.89    5.40
  -3   3  -2  147.19    6.10
  -3  -3   2  142.09    6.30
  -4   3   2    9.50    2.00
   4  -3   2    5.50    1.70
  -4   3   2    6.00    1.50
  -4  -3  -2    4.60    2.30
   4  -3   2    6.00    3.40
  -4   3   2    8.80    3.50
  -4   3   2    9.10    2.80
   4  -3   2    8.20    7.20
   4   3  -2    5.30    1.70
   4   3  -2    6.70    1.90
  -4  -3  -2    4.10    1.10
  -4  -3  -2   11.20    5.20
   4  -3   2    6.30    1.30
  -4  -3  -2    0.70    3.70
   4   3  -2    3.40    3.00
   4  -3   2   10.60    2.60
  -4  -3  -2    7.50    3.90
  -4  -3  -2    4.40    1.90
  -4  -3  -2    4.80    1.00
  -4   3   2    5.00    6.40
  -4   3   2    5.90    2.30
  -4  -3  -2    6.90    2.20
   4   3  -2    7.80    3.10
  -4  -3  -2    7.20    4.00
  -4  -3   2    6.60    1.90
  -4  -3   2   11.10    4.20
  -4   3  -2    7.90    1.60
   4   3   2    6.00    3.70
  -4   3  -2   10.20    3.20
  -4   3  -2    6.40    3.30
  -4  -3   2    5.70    1.20
   4   3   2   10.30    4.70
   4  -3  -2    9.30    3.10
  -4  -3   2    4.20    2.90
  -4   3  -2    8.60    1.70
  -4  -3   2    2.50    7.70
   4  -3  -2    4.30    3.20
  -4  -3   2    7.70    4.50
  -4  -3   2    8.20    2.10
  -4  -3   2    8.40    2.20
  -4   3  -2    8.30    6.60
  -4   3  -2    2.90    3.50
   4   3   2    6.90    2.20
   4   3   2    6.60    1.10
   4  -3  -2    5.40    1.50
   4   3   2    5.20    3.80
  -4  -3   2    5.10    1.80
  -4   3  -2    7.30    2.30
  -5  -3  -2  125.89    5.50
  -5  -3  -2  120.19    7.20
   5   3  -2  130.89    6.60
  -5  -3  -2  123.79    7.40
  -5   3   2  114.19    7.10
   5  -3   2  136.29    6.20
  -5  -3  -2  121.39    9.50
  -5   3   2  121.59    6.30
  -5   3   2  126.39    6.40
  -5   3   2  125.99    8.80
  -5  -3  -2   98.49   10.40
  -5  -3  -2  133.59   11.00
  -5  -3  -2  119.09    6.70
   5  -3   2  125.69    7.40
  -5  -3  -2  119.49    5.30
  -5   3   2  120.49    9.50
   5  -3   2  101.79   15.40
  -5  -3  -2  120.49    6.60
   5  -3   2  135.59   11.90
  -5  -3  -2  119.99   11.60
  -5   3   2  133.99   16.00
   5  -3   2  114.69    8.10
   5   3  -2  120.19    8.10
   5  -3  -2  130.99    7.00
  -5   3  -2  120.39   10.20
  -5  -3   2  113.09   10.00
  -5   3  -2  133.49    7.90
  -5  -3   2  129.09   11.10
   5  -3  -2  125.09    9.10
  -5  -3   2  125.29    7.00
  -5   3  -2  115.99    7.30
   5   3   2  118.69    7.10
  -5  -3   2  125.79    6.80
   5   3   2  115.19   12.00
   5   3   2  122.99    5.50
  -5   3  -2  103.89   13.60
  -5   3  -2  135.39    6.00
  -5  -3   2  130.79    5.50
  -5   3  -2  124.69    6.40
   5  -3  -2  106.99    9.50
  -5  -3   2  121.39   17.40
  -5  -3   2  120.59    6.60
  -5  -3   2  119.09    8.50
   5   3   2  129.89    9.60
  -5  -3   2  133.89    6.70
  -5   3  -2  114.79    9.40
  -6  -3  -2    0.60    3.80
   6  -3   2    6.50    3.20
  -6   3   2    6.00    3.30
  -6  -3  -2    4.00    3.90
  -6   3   2    5.60    3.00
  -6  -3  -2    5.60    2.00
  -6   3   2    2.20   10.00
   6  -3   2    5.30    1.40
  -6  -3  -2   10.40    4.80
  -6  -3  -2    1.50    2.20
  -6   3   2    4.10    1.50
   6  -3   2    1.70    1.80
  -6   3   2    4.60    1.70
  -6  -3  -2    3.70    1.80
  -6  -3  -2    6.10    2.60
   6  -3   2  -17.80   12.10
   6  -3   2    4.30    3.80
  -6   3   2    2.60    1.90
  -6  -3  -2    4.30    1.20
  -6  -3  -2    5.20    1.10
  -6  -3  -2    5.30    4.40
  -6  -3  -2    5.40    2.20
  -6   3   2    7.10    2.40
  -6  -3   2    6.20    3.60
  -6  -3   2    5.90    2.30
   6  -3  -2   -0.20    3.50
  -6  -3   2    1.20    3.30
  -6   3  -2    3.60    2.10
  -6   3  -2   13.80   10.30
   6   3   2    4.30    1.40
  -6  -3   2    1.30    1.70
  -6   3  -2    4.70    2.60
   6   3   2    5.00    9.90
   6  -3  -2    1.40    2.90
   6   3   2    5.20    1.90
  -6  -3   2    0.10   12.30
  -6  -3   2    5.70    2.00
  -6   3  -2    4.70    3.90
  -6   3  -2    6.10    2.80
  -6   3  -2    5.80    1.70
  -6  -3   2   -1.70    9.50
   6   3   2    4.20    4.00
  -6  -3   2    5.40    4.30
  -6   3  -2    5.70    4.80
  -6  -3   2    3.60    1.30
   6  -3  -2    5.10    1.60
  -6   3  -2    3.60    1.70
  -6  -3   2    3.30    1.40
   7  -3   2  129.19    7.70
  -7   3   2  136.99    7.40
  -7   3   2  126.19    9.80
  -7   3   2  135.29    7.10
   7  -3   2  130.29   23.10
  -7  -3  -2  136.79   11.70
   7  -3   2  155.68   13.80
  -7  -3  -2  143.79   11.20
  -7  -3  -2  127.19    8.80
   7  -3   2  140.89    7.00
  -7  -3  -2  135.59    5.90
  -7   3   2  139.19    9.70
  -7  -3  -2  178.28   17.90
  -7  -3  -2  135.39    8.60
  -7  -3  -2  126.99    8.10
  -7  -3  -2  143.19   13.80
  -7  -3  -2  138.59    6.20
  -7  -3  -2  137.69    6.50
  -7   3   2  114.29   18.50
  -7  -3  -2  125.69    7.20
  -7   3   2  134.39   11.40
  -7  -3  -2  141.59   10.90
  -7  -3  -2  121.69    7.90
  -7   3   2  138.09    8.60
  -7   3  -2  124.89    7.50
   7  -3  -2  128.99    9.70
  -7   3  -2  134.99   11.60
  -7  -3   2  150.78   13.40
   7   3   2  135.79    8.40
  -7  -3   2  132.39    6.30
  -7  -3   2  137.29   11.40
  -7  -3   2  136.69    8.30
  -7   3  -2  174.18   22.90
  -7   3  -2  127.79    7.30
  -7  -3   2  136.19    8.00
  -7  -3   2  132.19    8.40
   7   3   2  127.79   11.30
  -7  -3   2  132.49    7.60
  -7  -3   2  149.49   16.00
  -7  -3   2  156.98   11.10
  -7   3  -2  131.79    8.90
  -7  -3   2  110.59   22.80
  -7   3  -2  130.09   10.40
  -7   3  -2  138.49   12.30
  -8   3   2   32.40    5.40
  -8  -3  -2   23.10    8.70
   8  -3   2   16.30   23.60
  -8  -3  -2   26.30    3.00
  -8  -3  -2   42.20    6.10
  -8  -3  -2   31.10    6.30
  -8   3   2   37.20    6.30
  -8  -3  -2   32.50    2.30
  -8  -3  -2   24.50    4.50
  -8  -3  -2   27.90    7.60
  -8   3   2   30.00   16.50
  -8   3   2   31.90    3.40
  -8  -3  -2   36.50    3.70
  -8  -3  -2   35.80    4.30
   8  -3   2   26.20    3.80
  -8  -3  -2   28.10    2.30
  -8  -3  -2   38.60   14.60
  -8   3   2   27.20    7.20
  -8  -3  -2   35.40    5.70
  -8   3   2   28.60    4.50
  -8   3  -2   31.10    3.20
  -8   3  -2   11.20   16.50
  -8  -3   2   38.20    7.20
  -8   3  -2   33.10    8.20
  -8  -3   2   35.60    4.30
  -8  -3   2   38.80   13.80
  -8  -3   2   22.40    9.80
  -8  -3   2   28.80    3.10
  -8  -3   2   44.10    8.30
  -8  -3   2   29.00    3.50
  -8   3  -2   30.20    5.10
  -8   3  -2   32.00    3.90
  -8   3  -2   35.10    7.20
  -8   3  -2   37.00    4.90
  -8  -3   2   33.10    5.50
  -9  -3  -2   25.80    4.90
  -9   3   2   31.80    8.20
  -9  -3  -2   25.20    1.90
  -9  -3  -2   27.20    3.40
  -9   3   2    9.70   19.50
  -9   3   2   39.60    5.10
  -9   3   2   32.70    5.90
  -9  -3  -2   45.20   19.00
  -9   3   2   41.40    8.30
  -9   3   2   30.10    3.60
  -9  -3  -2   37.10   10.00
  -9  -3  -2   29.30    1.90
  -9  -3  -2   31.20    5.40
  -9  -3  -2   33.90    8.30
  -9  -3  -2   28.90    3.40
  -9   3  -2   34.60    5.80
  -9  -3   2   27.10    4.60
  -9   3  -2   27.70    4.20
  -9  -3   2   32.40    5.10
  -9  -3   2   24.00    8.80
  -9  -3   2   37.50    8.00
  -9   3  -2   46.30   22.00
  -9  -3   2   25.10    3.60
  -9  -3   2    4.40   17.50
  -9  -3   2   20.00    5.70
  -9   3  -2   31.90    8.10
  -9   3  -2   36.40    7.00
  -9   3  -2   44.20    8.70
  -9  -3   2   21.90    2.90
 -10  -3  -2   -4.40    8.30
 -10   3   2    6.50    6.10
 -10   3   2   11.90    3.60
 -10  -3  -2    4.00    1.90
 -10   3   2   15.50   24.20
 -10   3   2    7.10    7.90
 -10  -3  -2   24.50   24.00
 -10  -3  -2    8.50    6.20
 -10  -3  -2    9.70    3.40
 -10  -3  -2    5.70    3.30
 -10   3   2    4.20    2.10
 -10   3   2    1.60    4.30
 -10   3   2    1.40    2.60
 -10   3   2    7.30    3.10
 -10  -3   2    0.40    5.30
 -10   3  -2   -6.90   27.00
 -10  -3   2   12.40    6.30
 -10  -3   2    5.50    2.90
 -10  -3   2    3.70    1.70
 -10  -3   2    1.40    1.90
 -10   3  -2    8.70    3.60
 -10  -3   2    1.10    3.00
 -10  -3   2  -39.10   21.50
 -10   3  -2    2.30    2.50
 -10  -3   2    7.00    8.40
 -10   3  -2   15.00    7.40
   0   4  -2  621.94   23.00
   0   4   2  582.44   22.80
   0   4   2  623.94   25.30
   0   4  -2  600.04   24.10
   0   4   2  611.64   23.20
   0   4  -2  679.93   25.60
   0   4  -2  633.64   23.00
   0   4   2  614.04   24.10
   0  -4  -2  651.43   23.50
   0   4  -2  650.73   28.80
   0  -4  -2  622.24   22.80
   0   4   2  668.63   23.60
   0  -4  -2  598.74   23.90
   0  -4   2  612.84   26.30
   0  -4  -2  703.43   25.40
   0  -4  -2  635.34   24.30
   0  -4  -2  603.24   29.00
   0  -4   2  659.23   24.40
   0  -4  -2  663.73   23.10
   0  -4   2  647.34   23.60
   0  -4   2  671.83   23.00
   0   4   2  594.14   23.20
   0  -4   2  713.93   25.60
   0   4   2  604.94   25.60
   0  -4   2  621.34   28.50
   0  -4   2  656.73   23.10
   0   4   2  600.24   24.70
   0   4  -2  653.23   23.60
   0   4  -2  637.94   26.80
  -1   4   2   48.10    2.60
  -1  -4  -2   47.30    3.70
  -1  -4  -2   51.29    2.90
  -1   4   2   50.69    7.50
  -1   4   2   46.50    3.20
   1   4  -2   49.30    5.20
   1   4  -2   54.49    4.40
   1   4  -2   39.50    2.90
  -1  -4  -2   47.10    2.70
  -1  -4  -2   50.99    4.60
  -1   4   2   49.50    4.40
  -1  -4  -2   36.70    5.80
   1   4  -2   44.10    2.40
   1  -4   2   48.80    2.70
  -1   4   2   57.49    7.30
   1  -4   2   48.80    6.50
  -1   4   2   49.50    2.30
  -1   4   2   56.69    8.30
   1  -4   2   51.79    4.20
   1  -4   2   50.79    3.00
   1  -4   2   45.90    2.70
   1   4  -2   49.90    2.80
   1  -4   2   42.40    4.10
  -1   4   2   45.20    3.30
  -1  -4  -2   47.30    3.00
  -1   4   2   50.89    2.90
  -1  -4  -2   52.29    4.30
   1  -4   2   52.69    6.10
   1   4  -2   44.80    2.20
  -1   4   2   44.00    2.70
  -1  -4   2   50.79    2.90
  -1  -4   2   43.10    4.00
   1   4   2   51.09    2.90
   1  -4  -2   46.00    2.80
  -1   4  -2   51.49    3.60
  -1   4  -2   45.90    4.00
  -1  -4   2   47.60    5.60
   1  -4  -2   46.30    2.80
  -1  -4   2   44.50    5.20
   1  -4  -2   57.39    6.50
  -1  -4   2   48.60    2.80
  -1  -4   2   49.70    2.70
   1   4   2   53.89    3.10
  -1  -4   2   46.50    2.20
   1  -4  -2   48.80    3.00
   1   4   2   47.50    8.00
  -1   4  -2   43.40    6.10
  -1  -4   2   50.59    2.40
  -1   4  -2   44.70    2.80
  -1   4  -2   46.20    2.50
   1   4   2   46.40    2.90
   1   4   2   42.30    4.40
  -1  -4   2   46.40    3.80
  -1   4  -2   50.09    2.70
   1  -4  -2   44.40    2.20
   1   4   2   49.00    4.10
   1   4   2   41.80    3.80
  -1   4  -2   59.99    6.30
   1  -4  -2   47.80    4.30
  -2  -4  -2   80.49    7.00
   2  -4   2   78.29    5.70
  -2  -4  -2   81.29    5.80
  -2   4   2   71.79    4.20
   2  -4   2   82.49    4.10
   2  -4   2   85.59    4.20
  -2  -4  -2   81.29    4.60
  -2   4   2   77.49    4.20
   2   4  -2   82.59    7.30
   2   4  -2   86.49    8.90
  -2  -4  -2   80.89    5.40
  -2   4   2   80.09    3.40
  -2   4   2   97.29   11.00
  -2   4   2   73.49    5.80
   2   4  -2   85.29    5.20
   2  -4   2   84.69    4.50
   2   4  -2   78.59    4.40
   2  -4   2   80.79    6.20
  -2  -4  -2   72.69    4.20
   2  -4   2   74.79    7.80
  -2   4   2   85.19    8.20
   2  -4   2   89.09    9.90
  -2   4   2   82.89    4.20
  -2   4   2   83.79    4.30
   2   4  -2   74.29    3.90
  -2  -4  -2   68.99    7.80
  -2  -4  -2   82.89    4.00
   2   4  -2   69.09    3.70
   2   4   2   64.49    5.90
  -2  -4   2   79.89    3.60
  -2  -4   2   78.59    4.10
   2  -4  -2   73.79    7.70
   2   4   2   74.39    6.90
   2   4   2   71.29    4.40
  -2   4  -2   89.69    9.60
  -2   4  -2   83.59    4.10
   2   4   2   75.99    3.20
  -2   4  -2   81.59    5.70
  -2   4  -2   76.69    5.70
   2  -4  -2   79.49    6.00
  -2   4  -2   77.09    7.60
   2   4   2   76.69    3.80
   2   4   2   64.79    5.70
  -2  -4   2   70.59    4.30
  -2   4  -2   78.39    4.00
   2  -4  -2   82.89    4.40
   2   4   2   70.29    4.50
   2  -4  -2   89.59    5.20
  -2  -4   2   90.39    7.30
   2   4   2   70.99    5.00
   2  -4  -2   80.79    3.80
  -3   4   2  363.36   14.60
  -3  -4  -2  365.56   14.90
   3   4  -2  365.06   14.90
  -3  -4  -2  385.36   15.40
   3  -4   2  362.76   14.30
  -3   4   2  344.37   14.90
  -3   4   2  361.36   15.40
  -3  -4  -2  348.87   16.90
  -3   4   2  382.96   14.50
  -3   4   2  359.86   17.40
  -3   4   2  355.26   19.70
   3  -4   2  367.86   16.20
   3  -4   2  344.47   21.40
  -3  -4  -2  343.77   20.60
  -3  -4  -2  347.37   18.40
   3   4  -2  348.57   14.20
   3   4  -2  407.46   16.00
  -3  -4  -2  384.66   15.10
   3  -4   2  367.96   14.10
  -3   4   2  391.76   22.40
  -3   4   2  353.36   13.70
   3  -4   2  386.46   20.90
   3   4  -2  342.27   14.20
   3   4  -2  372.76   18.30
   3   4  -2  352.06   18.70
  -3  -4  -2  370.46   13.90
  -3   4  -2  342.87   19.70
  -3  -4   2  360.26   18.10
   3  -4  -2  388.56   18.00
   3   4   2  343.27   14.90
  -3  -4   2  350.86   15.50
   3   4   2  362.66   15.30
   3   4   2  338.77   21.20
  -3   4  -2  366.76   14.30
  -3  -4   2  317.47   21.10
  -3  -4   2  335.87   14.10
  -3   4  -2  375.96   14.20
  -3  -4   2  374.46   14.60
  -3   4  -2  359.46   17.20
   3   4   2  354.66   17.20
  -3   4  -2  353.96   14.50
  -3   4  -2  370.56   16.30
  -3  -4   2  343.57   14.00
  -3   4  -2  368.66   21.50
  -3  -4   2  376.16   17.50
   3  -4  -2  358.06   14.70
   3  -4  -2  365.16   19.20
   4   4  -2  312.37   13.40
  -4  -4  -2  313.47   19.00
  -4  -4  -2  291.87   13.40
  -4   4   2  312.87   12.80
   4  -4   2  342.97   19.90
  -4   4   2  296.17   13.50
  -4   4   2  325.77   14.80
   4   4  -2  282.77   16.70
   4  -4   2  302.87   14.80
  -4   4   2  290.67   17.60
   4  -4   2  304.67   12.70
   4   4  -2  276.07   14.30
  -4  -4  -2  302.97   11.50
  -4  -4  -2  323.67   13.80
  -4   4   2  305.77   15.40
  -4  -4  -2  309.47   15.90
   4  -4   2  265.37   20.50
  -4  -4  -2  297.27   11.90
  -4   4   2  315.57   12.70
   4   4  -2  323.27   12.80
  -4  -4  -2  317.57   16.00
   4  -4   2  311.07   12.40
  -4   4   2  282.37   20.20
  -4  -4  -2  344.37   18.00
  -4   4   2  295.07   12.20
   4   4  -2  310.07   16.80
   4   4  -2  310.07   12.80
  -4  -4  -2  304.77   13.50
   4   4   2  287.47   15.60
  -4   4  -2  307.97   12.60
   4   4   2  303.87   13.50
  -4  -4   2  320.57   13.20
  -4   4  -2  292.87   15.90
   4  -4  -2  311.57   17.10
  -4   4  -2  301.87   13.00
  -4  -4   2  301.37   14.40
   4   4   2  302.47   20.20
  -4   4  -2  309.97   14.40
  -4   4  -2  288.37   20.30
  -4   4  -2  272.47   17.50
   4  -4  -2  332.97   16.80
   4   4   2  289.87   14.60
  -4  -4   2  330.97   16.60
   4   4   2  320.57   11.40
  -4  -4   2  317.27   11.30
  -4   4  -2  330.67   12.50
   4  -4  -2  317.97   13.20
  -4  -4   2  282.27   22.10
  -4  -4   2  288.77   14.50
  -4  -4   2  297.17   12.70
  -4  -4   2  282.97   12.60
   5  -4   2  212.28   15.80
  -5  -4  -2  204.48    9.70
  -5   4   2  195.78    9.10
  -5   4   2  204.18    9.10
   5  -4   2  188.48    8.80
  -5   4   2  197.28   13.60
  -5  -4  -2  190.98   12.30
  -5   4   2  200.18   18.60
   5   4  -2  203.88   12.50
  -5  -4  -2  195.78    8.10
   5   4  -2  200.28   11.10
   5   4  -2  196.58    9.30
  -5   4   2  189.38    8.80
  -5   4   2  190.08   11.50
  -5  -4  -2  210.38   10.30
  -5  -4  -2  200.18    9.30
   5  -4   2  209.38   20.60
  -5   4   2  200.48   11.60
   5  -4   2  203.08   11.50
   5  -4   2  188.38    9.20
  -5  -4  -2  198.68    8.00
  -5  -4  -2  198.18   14.10
  -5  -4  -2  180.48    9.80
  -5   4   2  202.18   10.20
  -5  -4  -2  201.88   14.40
  -5   4  -2  198.28   14.00
  -5  -4   2  201.08    7.70
  -5   4  -2  179.58   12.70
  -5   4  -2  217.48    9.30
  -5  -4   2  185.48    9.20
   5   4   2  189.78   13.40
  -5  -4   2  190.88    9.60
  -5   4  -2  176.18   17.90
  -5  -4   2  220.38   22.70
  -5  -4   2  213.08   11.20
  -5  -4   2  186.88   13.10
   5  -4  -2  201.98   13.10
   5   4   2  195.38    7.80
  -5  -4   2  194.48   12.50
  -5   4  -2  202.28    9.50
  -5   4  -2  197.78   12.70
  -5  -4   2  211.48    9.50
  -5   4  -2  200.48   10.30
  -5   4  -2  199.38    8.70
   5  -4  -2  193.98    9.70
   5  -4  -2  195.48   13.00
   5   4   2  185.58   15.10
  -5   4  -2  196.48   10.90
  -5  -4   2  187.08   11.30
  -6  -4  -2    5.90    2.40
  -6  -4  -2   12.30    5.00
   6  -4   2    7.70    1.60
  -6  -4  -2   11.10    6.20
   6  -4   2   -1.60   14.00
  -6   4   2    9.60    3.30
  -6   4   2    9.30    2.00
  -6  -4  -2    6.90    1.30
   6  -4   2    6.50    2.20
  -6   4   2    8.10    4.40
   6   4  -2    7.80    2.20
  -6  -4  -2    5.30    1.90
  -6  -4  -2    4.70    2.50
   6   4  -2    4.50    3.40
  -6   4   2    9.30    2.10
   6  -4   2    3.20    4.20
  -6  -4  -2    5.00    4.30
  -6  -4  -2    7.20    1.40
  -6  -4  -2    0.70    8.10
  -6   4   2    5.50    2.00
  -6  -4  -2    7.00    2.80
  -6   4   2   12.60   11.00
   6  -4   2    7.40    3.40
   6  -4  -2    6.60    3.90
  -6  -4   2    7.60    1.30
  -6   4  -2    9.10    3.10
   6   4   2   10.40    2.70
  -6   4  -2   10.70    3.30
  -6  -4   2   10.80    5.20
  -6   4  -2    2.30    9.90
   6  -4  -2    6.70    1.90
   6   4   2   11.00    4.40
  -6  -4   2   11.90    2.90
  -6  -4   2    5.60    2.30
  -6  -4   2    6.30    2.00
  -6  -4   2    9.60    4.10
  -6  -4   2    5.30    2.30
  -6  -4   2   12.30    7.20
  -6   4  -2    7.70    2.00
  -6   4  -2   10.50    4.30
  -6  -4   2   -9.60   13.80
   6  -4  -2    7.80    4.30
  -6   4  -2    7.00    1.90
  -6   4  -2    6.90    4.00
  -6   4  -2    4.70    3.70
  -7   4   2   73.39    6.00
   7  -4   2   65.49    8.00
  -7  -4  -2   70.29    4.10
  -7  -4  -2   72.09    4.00
  -7  -4  -2   68.99    7.00
   7  -4   2   81.39   22.30
  -7  -4  -2   67.79    6.60
  -7  -4  -2   64.59    3.70
  -7  -4  -2   66.79    8.70
  -7  -4  -2   67.29   12.20
  -7   4   2   71.39    5.20
   7  -4   2   59.19    5.40
  -7  -4  -2   64.89    8.40
  -7   4   2   63.99    8.50
  -7   4   2   56.29   14.50
  -7  -4  -2   76.79   10.30
  -7  -4  -2   67.99    5.50
   7  -4   2   74.99   11.90
  -7  -4  -2   70.89    6.10
  -7   4   2   65.89    4.60
   7  -4   2   65.59    4.70
  -7  -4  -2   64.99    5.20
  -7  -4  -2   71.69   13.50
  -7   4   2   72.19   10.10
  -7   4   2   68.79    7.90
  -7   4  -2   67.09    5.00
  -7  -4   2   64.99   10.30
  -7  -4   2   61.29    5.80
  -7  -4   2   42.10   14.80
  -7  -4   2   71.29    9.40
  -7   4  -2   63.79    4.40
   7  -4  -2   66.69    8.50
  -7  -4   2   62.19    7.90
  -7   4  -2   63.59    6.90
  -7   4  -2   67.49   13.10
  -7   4  -2  101.29   17.60
   7   4   2   71.59    9.40
  -7   4  -2   61.19    9.30
   7  -4  -2   63.39    5.30
  -7   4  -2   62.69    6.90
  -7  -4   2   66.89    5.40
   7  -4  -2   95.79   11.90
  -7  -4   2   63.99    5.30
   7   4   2   71.69    6.00
  -7  -4   2   63.49    5.10
  -7  -4   2   54.99    4.70
  -7  -4   2   53.79   19.10
  -8   4   2    3.40    3.60
  -8   4   2    1.80    3.70
  -8   4   2   -2.70   15.70
  -8  -4  -2   -0.40    0.90
  -8  -4  -2    7.50   13.80
  -8  -4  -2    1.30    3.70
  -8  -4  -2    1.30    0.90
  -8   4   2    1.40    1.50
  -8  -4  -2    2.70    4.50
  -8  -4  -2    1.70    2.60
  -8  -4  -2   -1.50    0.90
  -8   4   2   -0.60    4.40
  -8  -4  -2    1.60    1.90
   8  -4   2    0.40    2.70
  -8  -4  -2    0.30    2.10
  -8  -4  -2    1.80    2.30
  -8   4   2    0.00    1.80
  -8  -4  -2   -3.40    3.50
  -8  -4  -2    7.20    6.80
   8  -4   2   10.40   26.90
  -8   4   2    1.10    2.10
  -8  -4   2    5.80    5.70
  -8   4  -2   -8.20    3.70
  -8  -4   2    0.90    1.20
  -8  -4   2    1.60    2.30
  -8   4  -2    0.50    1.40
  -8  -4   2    2.60    5.00
  -8   4  -2   -0.60    1.80
  -8  -4   2    3.80    2.10
  -8  -4   2   -0.70    1.10
  -8   4  -2    3.70    5.20
  -8   4  -2    0.00    1.50
  -8   4  -2    3.80    3.20
  -8  -4   2   -5.20   12.00
  -8  -4   2   -1.00    4.10
  -8   4  -2    5.30   16.20
  -9  -4  -2   19.20    2.00
  -9   4   2   35.60    8.00
  -9  -4  -2   20.60    1.90
  -9   4   2   16.50    2.90
  -9  -4  -2   25.60    5.00
  -9  -4  -2   18.40    6.80
  -9   4   2   31.40    5.70
  -9  -4  -2   24.60    9.00
  -9   4   2   14.40    5.10
  -9  -4  -2   23.70   18.00
  -9   4   2   22.70    3.80
  -9   4   2   24.10    8.30
  -9  -4  -2   17.90    2.40
  -9  -4  -2   25.90    4.90
  -9  -4  -2   15.20    2.80
  -9  -4  -2   21.30    3.30
  -9   4   2  -18.20   20.00
  -9  -4   2   20.40    5.80
  -9   4  -2   17.30    3.20
  -9  -4   2   15.80    3.90
  -9   4  -2   32.50   10.60
  -9   4  -2   22.80    2.80
  -9  -4   2   29.60    4.10
  -9  -4   2   17.80    2.50
  -9   4  -2   17.00    6.40
  -9   4  -2   29.10    5.90
  -9   4  -2   27.40    4.70
  -9  -4   2   37.20    7.80
  -9  -4   2   13.80   17.00
  -9   4  -2   42.80   23.10
  -9  -4   2   27.50    8.90
  -9   4  -2   30.10    8.80
  -9  -4   2   25.90    3.50
  -9   4  -2   21.80    7.70
 -10  -4  -2    3.60    6.60
 -10   4   2    6.20    8.10
 -10   4   2    3.10    6.00
 -10   4   2    0.40    2.40
 -10  -4  -2    2.00    2.80
 -10   4   2    3.50    2.80
 -10   4   2  -18.90   25.00
 -10  -4  -2   23.00   24.10
 -10   4   2   -3.40    2.30
 -10   4   2    5.00    9.50
 -10   4   2   -0.90    4.90
 -10  -4  -2    2.20    1.70
 -10  -4  -2   -8.40    8.50
 -10  -4  -2   -5.20    2.80
 -10  -4   2   -1.30    1.50
 -10  -4   2   -1.60    4.80
 -10  -4   2   -2.00    2.70
 -10  -4   2    9.70    6.10
 -10  -4   2   -4.80    8.00
 -10  -4   2    4.80    3.90
 -10  -4   2    5.60    3.10
 -10   4  -2   -1.40    6.10
 -10  -4   2    9.30   22.00
 -10   4  -2    9.60    3.00
 -10   4  -2    3.30    5.50
 -10   4  -2  -22.60   27.10
 -10   4  -2   -0.60    2.40
   0   5   2    4.30    3.00
   0   5  -2    0.30    0.60
   0   5  -2   -2.90    3.00
   0  -5  -2    0.20    0.80
   0   5  -2   -1.60    1.10
   0   5  -2    1.20    1.80
   0   5  -2    0.40    0.70
   0  -5  -2    1.90    1.40
   0   5  -2   -0.50    1.40
   0   5  -2   -0.80    0.50
   0   5   2    0.40    0.80
   0   5   2    1.70    1.00
   0  -5   2   -0.50    1.50
   0   5   2    0.40    0.80
   0  -5   2   -0.20    0.60
   0   5   2   -0.40    2.90
   0   5   2   -0.10    4.10
   0  -5   2   -0.10    0.70
   0  -5  -2    1.70    1.60
   0   5   2    3.30    2.00
   0  -5   2   -0.80    1.90
   0  -5  -2    0.60    0.80
   0   5   2    0.10    0.90
   0  -5   2   -1.60    1.20
   0   5   2   -1.70    1.30
   0   5  -2    0.50    0.80
   0   5   2   -0.10    0.50
   0  -5   2    0.20    0.70
   0   5  -2    2.10    1.40
   0   5   2    0.80    1.90
   0  -5  -2    0.40    1.40
   0  -5   2    3.80    3.30
  -1   5   2   70.39    8.70
   1  -5   2   50.69    4.50
   1   5  -2   53.69    5.10
   1  -5   2   53.39    3.50
  -1   5   2   51.09    3.00
   1  -5   2   55.39    3.10
  -1   5   2   44.60    3.70
   1  -5   2   59.59    7.30
   1  -5   2   45.90    4.90
  -1  -5  -2   47.10    2.90
  -1  -5  -2   51.09    4.10
  -1  -5  -2   49.99    5.00
  -1   5   2   59.29    3.30
  -1   5   2   54.39    3.50
   1   5  -2   43.90    2.60
   1   5  -2   52.89    3.20
  -1   5   2   50.69    2.70
  -1  -5  -2   47.20    7.40
   1   5  -2   57.09    5.80
  -1   5   2   52.49    5.40
   1  -5   2   51.49    7.70
  -1   5   2   48.80    2.80
  -1   5   2   55.09    7.90
   1   5  -2   52.59    6.60
   1   5  -2   45.30    3.50
  -1  -5  -2   46.80    5.00
   1   5  -2   50.99    2.50
  -1  -5  -2   50.69    3.30
  -1  -5  -2   52.09    3.30
   1  -5   2   49.50    3.00
  -1   5   2   52.49    4.00
  -1  -5   2   53.59    3.40
   1   5   2   56.49    9.30
   1  -5  -2   51.09    2.50
  -1  -5   2   50.99    2.60
  -1  -5   2   48.70    4.30
  -1  -5   2   51.19    5.50
   1   5   2   50.39    3.30
   1   5   2   49.99    4.50
   1   5   2   54.79    3.30
  -1   5  -2   49.70    2.90
  -1  -5   2   51.09    4.80
  -1   5  -2   42.10    4.40
   1   5   2   56.69    5.00
  -1   5  -2   67.99    8.50
  -1  -5   2   53.89    2.50
  -1   5  -2   46.50    3.90
   1  -5  -2   51.99    4.90
   1  -5  -2   47.10    3.20
  -1  -5   2   46.70    3.20
  -1  -5   2   53.49    3.00
  -1   5  -2   49.70    3.20
   1  -5  -2   51.19    3.50
   1   5   2   46.40    5.50
  -1   5  -2   48.10    2.70
   1   5   2   50.89    3.40
  -2  -5  -2   10.90    3.90
   2  -5   2    7.70    6.30
  -2   5   2   24.00    6.60
   2  -5   2   13.30    2.00
   2   5  -2    7.40    3.60
  -2   5   2    6.30    1.10
  -2  -5  -2   15.70    3.70
   2   5  -2    6.20    1.60
  -2  -5  -2    7.90    2.00
  -2   5   2   11.90    2.00
   2   5  -2    8.10    3.90
   2  -5   2   13.00    1.80
  -2  -5  -2   13.20    2.10
  -2  -5  -2   10.90    4.90
   2  -5   2   11.40    3.50
   2   5  -2   21.70    5.30
   2   5  -2    7.40    1.90
  -2   5   2   12.70    4.50
  -2   5   2    6.60    2.50
   2   5  -2    5.00    2.80
   2  -5   2    8.30    3.20
  -2   5   2    9.10    2.00
  -2  -5   2    7.90    2.50
   2   5   2    7.60    2.10
   2  -5  -2   13.40    3.40
   2   5   2    9.10    1.60
   2   5   2   10.20    3.70
   2   5   2    9.30    1.10
  -2  -5   2   11.40    2.00
  -2   5  -2    6.90    1.50
   2   5   2    6.90    2.70
   2   5   2   10.60    6.50
   2  -5  -2    7.50    2.50
  -2  -5   2    9.30    1.40
   2   5   2   13.30    3.50
   2  -5  -2   20.80    5.60
   2   5   2   15.30    4.80
   2   5   2   12.40    2.50
   2  -5  -2    7.50    1.60
  -2  -5   2   11.00    3.80
   2  -5  -2    8.30    1.40
  -2   5  -2    9.10    4.20
  -2  -5   2    9.40    2.50
  -2   5  -2    5.80    1.60
  -2   5  -2   15.40    6.10
  -2  -5   2   18.30    4.30
  -2   5  -2    4.70    2.60
  -2  -5   2    7.10    1.60
  -2   5  -2   10.70    3.40
  -3  -5  -2  324.57   20.10
   3  -5   2  323.57   13.20
  -3  -5  -2  298.87   17.30
   3   5  -2  324.67   13.90
  -3   5   2  341.77   13.40
   3  -5   2  340.47   20.20
  -3   5   2  340.47   16.30
   3   5  -2  317.17   18.50
   3   5  -2  312.67   14.80
  -3   5   2  339.47   13.50
  -3   5   2  346.77   20.30
   3  -5   2  336.17   13.20
  -3   5   2  312.17   20.70
  -3  -5  -2  337.87   15.10
   3   5  -2  313.77   13.10
  -3  -5  -2  319.27   13.60
  -3   5   2  330.77   12.50
  -3   5   2  333.97   14.00
   3  -5   2  318.27   15.50
  -3   5   2  317.37   13.70
  -3  -5  -2  335.27   13.00
  -3  -5  -2  320.27   12.50
  -3  -5  -2  294.67   15.60
  -3  -5  -2  329.87   14.00
   3   5  -2  323.07   12.90
  -3   5  -2  328.17   13.20
   3   5   2  314.67   13.90
  -3   5  -2  329.57   15.90
  -3  -5   2  308.77   12.70
   3   5   2  336.47   21.60
   3  -5  -2  314.27   16.60
   3   5   2  317.77   17.90
  -3  -5   2  353.76   18.40
   3   5   2  328.87   14.20
  -3   5  -2  315.67   19.50
  -3  -5   2  323.67   13.30
  -3   5  -2  370.76   20.60
  -3  -5   2  325.27   15.80
  -3   5  -2  358.26   21.20
  -3  -5   2  301.17   14.10
  -3   5  -2  329.07   13.20
  -3  -5   2  334.57   16.50
  -3  -5   2  336.77   13.50
   3  -5  -2  320.77   18.90
   3  -5  -2  321.17   13.70
   3   5   2  335.97   16.50
   4  -5   2  304.97   19.50
   4   5  -2  301.57   17.90
   4  -5   2  299.37   14.80
  -4   5   2  303.27   12.50
  -4   5   2  276.87   15.10
  -4  -5  -2  279.87   18.40
   4  -5   2  279.77   22.10
  -4   5   2  268.67   13.60
  -4  -5  -2  297.77   11.80
  -4  -5  -2  301.27   13.70
  -4  -5  -2  307.37   17.30
  -4  -5  -2  303.67   13.30
  -4   5   2  305.27   21.20
  -4  -5  -2  303.37   12.10
   4  -5   2  286.77   12.20
   4   5  -2  289.87   17.10
  -4   5   2  290.57   12.50
   4   5  -2  309.47   12.40
   4   5  -2  298.37   13.30
   4   5  -2  300.07   14.50
  -4  -5  -2  270.37   15.10
  -4   5   2  294.47   13.20
   4   5  -2  297.57   12.50
  -4  -5  -2  292.57   13.00
  -4   5   2  301.37   18.90
  -4   5  -2  287.77   18.60
  -4  -5   2  327.47   22.60
  -4   5  -2  317.27   21.10
   4  -5  -2  257.57   15.80
  -4  -5   2  289.17   12.20
   4   5   2  321.07   20.90
   4   5   2  307.87   13.30
   4   5   2  285.37   15.60
   4  -5  -2  284.27   17.60
  -4   5  -2  295.17   12.30
  -4  -5   2  298.57   14.10
  -4  -5   2  284.47   12.20
  -4   5  -2  303.97   14.70
  -4   5  -2  299.77   12.60
  -4   5  -2  309.87   12.30
  -4  -5   2  281.27   16.00
  -4  -5   2  292.77   16.40
  -4   5  -2  275.27   15.40
   4  -5  -2  294.87   13.00
  -4  -5   2  315.77   12.90
   5  -5   2   -0.90    3.30
   5   5  -2    0.70    2.80
   5  -5   2    1.60    0.90
   5   5  -2   -5.00    2.50
   5  -5   2    5.20   11.50
  -5   5   2   -0.10    1.30
  -5   5   2    3.30    1.40
  -5  -5  -2   -0.30    1.00
  -5   5   2    4.10    8.40
  -5   5   2    4.30    2.80
  -5   5   2   -1.80    2.60
   5   5  -2    0.90    1.30
   5  -5   2    2.80    2.30
  -5  -5  -2   -2.80    3.90
  -5   5   2    0.10    1.10
  -5  -5  -2    1.20    3.80
  -5  -5  -2    0.30    1.20
  -5   5   2   -0.40    3.10
  -5  -5  -2   -1.50    2.80
   5  -5   2   -1.50    1.40
  -5  -5  -2    0.20    1.50
  -5  -5  -2    2.20    2.20
  -5  -5  -2    1.80    2.00
  -5  -5   2   -1.90    1.20
   5  -5  -2    2.70    2.80
   5  -5  -2    1.40    2.70
   5   5   2   -2.70    3.00
   5  -5  -2    3.20    1.30
  -5   5  -2   -1.80    2.30
  -5   5  -2    0.20    1.40
  -5  -5   2   -2.30    2.10
  -5  -5   2    1.10    1.30
  -5  -5   2    2.20    2.80
  -5  -5   2    3.20    1.80
  -5   5  -2   -8.90    8.30
  -5   5  -2   -1.60    2.40
  -5  -5   2    0.30    9.50
   5   5   2    1.70    1.40
  -5   5  -2    0.80    1.40
   5   5   2    0.10    4.10
  -5  -5   2   -1.10    3.70
   6  -5   2   19.30    6.60
  -6   5   2   22.00    3.10
   6  -5   2   19.00    2.50
  -6  -5  -2   15.60    3.40
   6   5  -2   25.00    5.50
   6  -5   2   23.10    4.90
  -6  -5  -2   19.70    1.90
  -6  -5  -2   27.20    7.40
  -6  -5  -2   25.20    6.10
   6  -5   2    9.20   15.20
  -6  -5  -2   18.20    2.90
  -6  -5  -2   15.80    5.10
  -6  -5  -2   21.60    3.70
  -6   5   2   26.60    7.40
   6   5  -2   21.20    4.90
  -6   5   2   22.70    4.80
   6   5  -2   22.50    3.10
  -6   5   2   17.60    2.60
  -6   5   2   22.00    3.10
  -6  -5  -2   18.30    3.70
  -6   5   2   19.70   11.50
  -6   5   2   16.10    4.60
  -6  -5  -2   23.20    2.30
  -6  -5  -2   21.50    8.60
  -6  -5   2   17.90    4.30
  -6   5  -2   23.50    3.50
   6   5   2   17.50    7.10
  -6   5  -2   27.60   11.70
  -6   5  -2   18.90    4.50
   6  -5  -2   21.50    6.10
   6  -5  -2   14.50    4.60
  -6   5  -2   19.80    2.70
  -6   5  -2   21.60    6.30
  -6   5  -2   15.60    2.70
  -6  -5   2   26.60    7.00
  -6  -5   2   23.60    3.70
  -6  -5   2   23.00    3.20
  -6  -5   2   20.50    4.90
  -6  -5   2   16.00    6.10
  -6   5  -2   23.60    4.30
  -6   5  -2   24.10    6.00
  -6  -5   2   23.70    3.80
  -6  -5   2   21.60   14.00
   6  -5  -2   18.40    3.10
  -6   5  -2   21.10    6.00
  -6  -5   2   19.80    1.80
   6   5   2   29.50    4.50
   7  -5   2   46.20    7.40
  -7   5   2   21.70   16.90
  -7  -5  -2   55.19    9.50
  -7  -5  -2   41.30    4.90
  -7  -5  -2   58.09    9.30
  -7   5   2   39.00    6.30
  -7  -5  -2   53.59    8.80
   7  -5   2   53.59    4.30
  -7  -5  -2   51.69    8.40
  -7  -5  -2   46.90   10.20
  -7   5   2   46.60    7.70
  -7  -5  -2   45.90    3.30
  -7   5   2   63.59   10.60
  -7   5   2   54.59    4.40
  -7  -5  -2   50.69    3.10
   7  -5   2   47.90   11.00
  -7  -5  -2   51.49    5.70
  -7   5   2   57.59    4.70
  -7  -5  -2   45.40   12.10
  -7  -5  -2   41.60    5.00
   7  -5   2   40.90   21.80
  -7   5   2   56.89    6.10
   7  -5   2   50.79    5.20
  -7  -5  -2   56.49    3.80
  -7  -5   2   45.50    4.40
   7   5   2   63.29    9.90
   7   5   2   53.29    5.00
  -7  -5   2   64.39   20.80
  -7  -5   2   46.90    4.80
  -7  -5   2   48.60    4.60
   7  -5  -2   54.39    4.80
  -7  -5   2   60.79    9.70
  -7  -5   2   47.70    3.10
  -7  -5   2   51.89   10.70
  -7   5  -2   40.20    5.10
  -7   5  -2   60.39    8.70
  -7   5  -2   50.59    4.10
   7  -5  -2   55.79    9.80
  -7  -5   2   43.90    5.30
  -7   5  -2   51.39    9.70
  -7   5  -2   48.20    6.30
   7  -5  -2   54.89    8.80
  -7   5  -2   51.79    8.80
  -7   5  -2   41.40    5.50
  -7   5  -2   47.90    5.20
  -7   5  -2   34.40   19.60
  -7  -5   2   61.69    8.90
  -8  -5  -2   32.40    5.20
  -8  -5  -2   27.70    2.80
   8  -5   2   36.80    8.80
  -8   5   2   24.80    3.70
  -8  -5  -2   45.00    8.30
  -8  -5  -2   26.60    4.80
   8  -5   2   21.50    3.80
   8  -5   2   30.90   27.50
  -8  -5  -2   30.40    2.60
  -8   5   2   31.30    5.10
  -8  -5  -2   32.00    5.20
  -8  -5  -2   33.30    7.00
  -8   5   2   27.40    6.30
  -8   5   2   36.20    7.90
  -8   5   2   26.50    3.60
  -8  -5  -2   32.10    7.60
  -8   5   2   30.20    7.60
  -8   5   2   54.49   19.20
  -8  -5  -2   22.80    3.30
  -8  -5  -2   42.50   10.00
   8  -5   2   38.10    8.00
  -8   5   2   42.30    8.30
  -8  -5  -2   25.00    3.70
   8  -5   2   24.00    3.30
  -8   5   2   39.50    5.10
  -8  -5  -2   39.80   17.80
   8  -5  -2   33.00    7.60
  -8  -5   2   31.40    4.90
   8   5   2   30.30    5.70
  -8   5  -2   22.00    3.00
  -8  -5   2   27.40    8.20
  -8  -5   2   31.00    7.70
  -8   5  -2   32.40    4.10
   8  -5  -2   29.30    8.50
  -8   5  -2   38.40    8.30
  -8   5  -2   23.20    7.80
  -8  -5   2   28.80    3.60
   8   5   2   37.00    9.20
  -8   5  -2   24.90    7.50
  -8   5  -2   29.80    5.40
  -8  -5   2   25.10    4.40
  -8  -5   2   33.10    7.10
  -8   5  -2   29.00    5.60
  -8   5  -2   48.20   19.00
   8  -5  -2   29.80    4.60
  -9  -5  -2  121.99    8.50
  -9  -5  -2  121.99   12.20
  -9  -5  -2  123.79    5.90
  -9  -5  -2  144.39   21.00
  -9  -5  -2  129.59    8.70
  -9  -5  -2  121.39   16.20
  -9   5   2  111.29    7.30
  -9  -5  -2  128.49    9.60
  -9   5   2  140.99   14.00
  -9   5   2   92.99   25.40
  -9  -5  -2  117.99    7.30
  -9   5   2  119.49    8.10
  -9   5   2  120.69    9.30
  -9  -5  -2  109.49    5.60
  -9   5   2  128.29   11.20
  -9  -5  -2  138.89    6.30
  -9  -5  -2  113.89   11.30
  -9  -5  -2  123.39    9.30
  -9   5   2  116.29   13.40
  -9   5  -2  116.99    9.50
  -9  -5   2  130.09   15.00
  -9  -5   2  117.29   12.20
  -9   5  -2  126.49    9.10
  -9   5  -2  135.29   16.40
  -9  -5   2  133.29   19.10
  -9  -5   2  112.89    8.60
  -9   5  -2  120.99   13.80
  -9   5  -2  124.19    8.00
  -9  -5   2  119.69    8.10
  -9  -5   2  138.89   11.70
  -9  -5   2  121.89   10.30
  -9   5  -2   96.59   27.00
  -9  -5   2  125.79    6.00
  -9   5  -2  133.49   13.80
  -9   5  -2  121.09    6.40
  -9  -5   2  124.89    7.70
 -10  -5  -2    5.50   21.80
 -10  -5  -2    7.80    6.60
 -10  -5  -2   -1.50    1.10
 -10   5   2   27.00   10.70
 -10   5   2   -5.50    2.30
 -10   5   2   -1.30    2.50
 -10   5   2   -3.70    2.00
 -10   5   2    0.60    6.50
 -10   5   2    2.30    2.80
 -10   5   2   -1.10   26.70
 -10   5   2    3.50    7.50
 -10  -5  -2    5.00    2.70
 -10   5   2   -8.00    5.10
 -10  -5   2   -1.20    5.60
 -10   5  -2    0.60    2.10
 -10  -5   2    4.30    5.50
 -10  -5   2  -51.29   19.70
 -10  -5   2    1.60    2.60
 -10  -5   2   -3.00    7.60
 -10  -5   2   -0.20    1.80
 -10  -5   2   -2.70    1.30
 -10   5  -2    4.90    3.40
 -10   5  -2   -0.40    6.80
 -10   5  -2    4.80    3.00
 -10  -5   2    4.40    4.10
 -10   5  -2   22.40   28.90
 -10  -5   2   -0.70    3.00
 -10   5  -2    9.90    8.50
   0   6   2  878.71   33.60
   0   6   2  898.71   33.00
   0  -6   2  957.60   33.40
   0  -6  -2  913.01   34.10
   0   6   2  900.31   36.20
   0  -6  -2  928.41   42.20
   0   6  -2  926.51   35.40
   0   6  -2  958.30   38.70
   0   6   2  952.30   43.80
   0   6   2  889.31   36.60
   0  -6  -2  863.91   36.70
   0  -6   2  898.81   35.30
   0   6   2  983.90   33.50
   0   6  -2  886.91   36.70
   0  -6  -2  947.81   35.20
   0   6  -2  918.41   33.50
   0  -6   2  923.61   33.50
   0   6   2  961.50   34.20
   0   6   2  925.11   33.80
   0   6  -2  890.71   34.20
   0  -6   2  867.41   38.00
   0   6  -2  908.81   41.40
   0  -6  -2  928.91   33.40
   0   6   2  943.31   35.00
   0   6   2  909.51   38.40
   0  -6   2  906.01   36.80
   0   6  -2  937.21   34.20
   0  -6  -2  968.80   35.00
   0   6  -2  942.81   33.40
   0   6  -2  927.51   33.30
   0  -6  -2  934.81   33.70
   0  -6   2  903.01   34.20
   0   6   2  946.81   36.80
  -1  -6  -2  108.59    5.30
   1   6  -2  128.49    8.60
   1  -6   2  112.79    5.40
   1  -6   2  120.39    7.50
  -1  -6  -2  103.39    8.30
   1  -6   2  128.09   11.60
   1   6  -2  104.49    5.60
  -1  -6  -2  103.09   11.40
  -1   6   2  116.69    9.10
   1  -6   2  103.29    8.20
  -1  -6  -2  115.79    5.90
  -1   6   2  109.69    6.40
  -1   6   2  123.29    7.20
  -1  -6  -2  118.09    5.70
  -1   6   2  120.59    5.20
   1   6  -2   99.29    6.20
  -1  -6  -2  122.49    8.40
   1   6  -2  103.49    5.00
   1   6  -2  115.29   11.00
   1   6  -2   99.29    9.10
   1   6  -2  108.49    4.70
  -1   6   2  106.29   11.50
   1  -6   2  112.79    6.20
  -1   6   2  127.79    6.40
   1  -6   2  109.59   11.60
  -1   6   2  142.79   15.00
  -1   6   2  110.19    5.30
  -1  -6  -2  114.89    6.70
   1   6   2   93.29   11.70
   1   6   2  103.49    5.90
  -1  -6   2  106.19    4.90
  -1   6  -2  113.19   13.20
  -1  -6   2  104.29    7.30
  -1   6  -2  107.99    5.80
   1  -6  -2  104.39    6.20
  -1   6  -2  112.09    5.80
  -1  -6   2  107.59    6.20
   1  -6  -2  119.89    8.60
  -1  -6   2  109.19    5.80
  -1  -6   2  117.69   10.80
   1   6   2  106.09    8.80
  -1  -6   2  116.09    4.80
  -1  -6   2  111.79    5.30
   1   6   2  105.29    8.20
   1   6   2   99.49    5.60
   1  -6  -2  109.79    4.90
   1   6   2  100.79    9.70
   1   6   2  118.09    5.00
  -1   6  -2  110.59    8.10
   1   6   2   96.29    7.20
  -1  -6   2  106.39    8.20
  -1   6  -2  109.99    6.80
   1  -6  -2  109.69    5.70
  -1   6  -2  146.29   15.70
  -1  -6   2  112.69    9.20
   1   6   2  112.59    5.80
  -1   6  -2  107.59    5.10
   1  -6  -2  107.29   11.40
  -2   6   2  101.69    5.60
   2   6  -2   74.09    6.20
   2  -6   2   93.19    5.10
  -2   6   2   85.19   10.90
   2  -6   2   72.69   10.70
   2   6  -2   79.19    8.40
   2  -6   2   83.49    9.90
  -2  -6  -2   96.19   10.90
  -2   6   2  102.29    8.80
  -2   6   2   99.79    5.20
  -2   6   2   96.99    5.10
  -2  -6  -2   93.89    5.30
   2   6  -2   91.69    4.20
  -2  -6  -2   98.19    8.00
  -2  -6  -2   93.49    8.50
   2  -6   2  101.59    5.50
  -2   6   2  127.49   13.90
   2  -6   2  100.99    8.30
  -2  -6  -2   77.59    4.70
   2   6  -2   78.29    4.60
   2   6  -2   84.49    5.30
   2   6  -2   79.59    8.00
   2  -6   2   84.69    5.00
  -2  -6  -2   76.49    6.50
   2  -6   2   83.89    7.60
  -2  -6  -2   87.29    5.40
  -2   6   2   79.59    5.50
  -2   6   2   82.09    4.00
   2   6   2   91.99    7.90
  -2  -6   2   84.99    5.20
  -2  -6   2   85.59    4.10
  -2   6  -2   84.39    7.50
  -2   6  -2   85.89    4.50
  -2  -6   2   88.79    4.90
  -2   6  -2   86.19    5.10
  -2  -6   2   91.29    9.40
   2  -6  -2   84.59    5.10
   2  -6  -2   79.09    4.30
   2   6   2   96.59    3.90
  -2   6  -2   77.29   10.90
  -2  -6   2   76.79    7.10
  -2  -6   2   88.39    7.40
   2   6   2   61.09    9.10
   2   6   2   69.99    9.90
  -2  -6   2   85.99    5.00
   2  -6  -2   89.89    7.70
   2   6   2   70.69    8.40
  -2   6  -2   92.89    4.90
   2   6   2   79.39    5.50
   2  -6  -2   87.99   10.30
  -2   6  -2   82.89    6.20
  -2   6  -2   89.49   10.30
   2   6   2   78.79    5.20
   3  -6   2  143.79    9.90
   3   6  -2  143.89    9.30
  -3   6   2  179.48    7.70
   3  -6   2  165.58   11.20
  -3   6   2  152.08    8.00
  -3   6   2  161.68   15.70
  -3   6   2  175.88    8.20
  -3  -6  -2  166.18    9.70
  -3  -6  -2  142.39   13.20
  -3   6   2  157.18    6.60
   3   6  -2  159.88    8.20
  -3  -6  -2  161.08    7.50
   3   6  -2  145.99    7.40
   3  -6   2  163.28   13.90
  -3  -6  -2  171.98   11.90
  -3  -6  -2  167.58    6.60
  -3   6   2  158.98   10.70
   3   6  -2  166.48   12.20
   3   6  -2  171.08   13.40
   3  -6   2  166.18    7.60
  -3   6   2  179.68    8.10
  -3  -6  -2  146.99    9.70
  -3  -6  -2  151.98    7.70
   3  -6   2  171.28    8.20
   3   6  -2  166.38    7.00
   3  -6   2  144.89   15.80
  -3   6   2  170.78   14.40
  -3  -6  -2  153.28    8.20
  -3   6  -2  158.78    7.30
  -3  -6   2  171.58   12.80
  -3   6  -2  179.18   14.30
  -3   6  -2  152.08    9.70
   3   6   2  134.89   11.60
  -3   6  -2  163.68    7.50
   3   6   2  153.68   10.50
  -3   6  -2  144.79   14.90
   3  -6  -2  175.18   13.50
   3  -6  -2  150.28   10.60
  -3  -6   2  146.09    8.10
   3  -6  -2  153.58    9.60
   3  -6  -2  158.58    7.30
   3   6   2  146.29    8.30
  -3  -6   2  138.19    9.60
  -3  -6   2  155.78    7.60
   3   6   2  160.68    8.30
  -3   6  -2  165.68   10.20
  -3   6  -2  165.38    7.70
   3  -6  -2  164.78    8.00
  -3  -6   2  174.18   11.00
  -3  -6   2  160.28    7.70
  -3  -6   2  153.68    6.90
   4  -6   2   30.50   10.10
  -4  -6  -2   34.40    2.80
  -4  -6  -2   36.90    3.70
  -4  -6  -2   42.10    6.40
  -4   6   2   41.70    2.80
   4   6  -2   45.00    8.20
  -4   6   2   38.10    8.70
  -4   6   2   43.00    3.60
  -4   6   2   53.49    6.40
   4   6  -2   39.60    3.40
  -4  -6  -2   47.70    4.40
   4   6  -2   43.00    5.10
  -4  -6  -2   39.80    7.10
   4  -6   2   33.40    5.00
  -4   6   2   34.30    4.20
  -4  -6  -2   39.60    3.20
   4   6  -2   38.90    7.10
   4  -6   2   49.80    9.60
   4   6  -2   46.70    4.40
   4  -6   2   42.70    3.20
  -4   6   2   40.20    9.90
  -4  -6  -2   42.80    5.00
  -4  -6  -2   38.30    7.60
   4  -6   2   42.10    3.90
  -4   6  -2   36.10    7.10
  -4   6  -2   29.50    8.80
   4   6   2   44.20    4.00
  -4  -6   2   49.50    6.50
   4  -6  -2   40.80    6.20
  -4  -6   2   42.20    3.40
  -4   6  -2   40.40    3.40
   4  -6  -2   43.30    3.70
  -4  -6   2   40.90    4.80
  -4   6  -2   46.30    3.60
  -4  -6   2   44.70    4.00
   4  -6  -2   34.30    6.40
  -4  -6   2   56.99    7.90
  -4   6  -2   44.40    3.70
  -4  -6   2   39.00    7.10
   4   6   2   44.20    6.60
  -4   6  -2   40.90    5.80
   4   6   2   51.79   11.10
  -4   6  -2   43.10    5.80
  -4  -6   2   34.20    3.00
  -5  -6  -2  194.58   10.50
   5  -6   2  191.78   12.30
  -5  -6  -2  189.28   15.30
   5  -6   2  207.68   17.00
  -5   6   2  215.18    9.70
  -5  -6  -2  198.58    8.80
  -5  -6  -2  212.48   13.10
  -5  -6  -2  203.98   10.70
   5   6  -2  203.98   10.60
  -5   6   2  204.58    8.80
  -5   6   2  195.88   10.40
   5  -6   2  270.97   27.60
  -5   6   2  199.28   15.90
   5  -6   2  201.68    9.40
   5   6  -2  195.68   15.10
  -5   6   2  205.88    9.50
   5   6  -2  195.28    9.50
   5  -6   2  197.38    9.70
  -5  -6  -2  194.88   15.00
  -5  -6  -2  207.18   10.20
   5   6  -2  194.68   11.90
  -5   6   2  229.58   22.70
  -5  -6  -2  185.18    9.00
  -5   6   2  205.88   11.10
  -5   6   2  215.98   13.00
   5   6  -2  209.48   15.10
   5   6   2  181.88   12.50
  -5   6  -2  203.78   12.90
  -5   6  -2  204.78    9.30
  -5  -6   2  167.88   18.80
  -5  -6   2  209.28    9.40
  -5  -6   2  194.48   11.40
   5   6   2  200.88   10.40
  -5  -6   2  203.68    9.40
  -5   6  -2  180.28   21.10
  -5  -6   2  196.08    9.20
  -5   6  -2  187.58   15.70
   5  -6  -2  198.28   15.20
   5  -6  -2  200.68   13.80
  -5   6  -2  198.58   11.90
  -5  -6   2  213.78   10.20
  -5   6  -2  197.58    9.50
   5  -6  -2  201.88   10.10
  -5   6  -2  197.98    9.50
  -5  -6   2  196.98   11.90
  -5  -6   2  196.38   13.50
   5   6   2  211.98   18.10
  -5  -6   2  194.58   13.60
  -6  -6  -2   54.69    5.80
  -6   6   2   45.00    6.20
   6  -6   2   51.59    7.60
  -6  -6  -2   40.30    4.10
  -6   6   2   49.50    9.50
   6  -6   2   39.30    4.70
   6  -6   2   57.99   11.20
  -6  -6  -2   49.30    5.30
  -6  -6  -2   42.70    4.80
   6   6  -2   45.90    8.80
  -6  -6  -2   52.49    8.00
  -6  -6  -2   43.20    3.40
  -6  -6  -2   52.59   10.30
  -6   6   2   49.30    4.30
   6  -6   2   38.20   18.50
  -6  -6  -2   54.29   14.90
  -6   6   2   42.90    6.40
  -6   6   2   50.09    4.60
  -6  -6  -2   45.20    9.30
  -6   6   2   51.19   15.50
   6  -6   2   42.40    3.90
  -6   6   2   46.50    3.70
   6  -6  -2   43.30    8.20
  -6   6  -2   49.80    4.50
  -6  -6   2   41.60    4.00
  -6   6  -2   38.80   13.60
   6   6   2   44.70    4.70
  -6   6  -2   42.10    6.60
  -6  -6   2   38.00    4.20
  -6   6  -2   47.90    4.50
  -6  -6   2   47.30    4.70
  -6   6  -2   47.90    9.90
  -6   6  -2   49.00    6.90
  -6  -6   2   57.89    9.80
  -6  -6   2   41.50    4.90
  -6  -6   2   55.19    7.50
   6  -6  -2   43.30    4.20
  -6  -6   2   51.99   15.20
   6   6   2   42.00    9.50
   6   6   2   51.19    8.40
  -6  -6   2   49.20    8.10
  -6  -6   2   52.29    7.40
  -6   6  -2   44.30    4.10
   6  -6  -2   49.90    8.50
   7  -6   2   27.70    6.00
  -7  -6  -2   30.50    4.00
  -7  -6  -2   29.80    5.00
  -7  -6  -2   27.80    3.90
  -7   6   2   40.80   15.60
  -7   6   2   31.60    3.70
  -7   6   2   35.40    4.10
  -7  -6  -2   33.00    7.60
  -7   6   2   34.60    6.10
  -7   6   2   32.70    8.30
  -7  -6  -2   29.00    4.60
  -7   6   2   25.10    6.10
   7   6  -2   39.70    4.10
  -7  -6  -2   31.70    6.80
  -7  -6  -2   42.40    9.90
   7   6  -2   35.40    7.10
  -7   6   2   29.50    3.80
  -7  -6  -2   27.50    2.90
   7  -6   2   43.10   10.00
  -7  -6  -2   11.30   16.90
   7  -6  -2   35.50    8.10
  -7  -6   2   32.20    5.50
   7  -6  -2   30.20    3.90
  -7  -6   2   34.00    5.70
  -7  -6   2   33.90    5.60
  -7   6  -2   27.60    4.90
  -7  -6   2   26.70    7.60
  -7  -6   2   49.90   25.80
  -7   6  -2   38.70    7.40
  -7   6  -2   24.10   14.60
  -7   6  -2   34.30    4.20
   7   6   2   31.80    5.00
  -7   6  -2   20.90    7.00
   7  -6  -2   47.70    9.10
  -7   6  -2   25.20    5.20
   7   6   2   27.30    7.10
  -7   6  -2   30.10    3.60
  -7  -6   2   32.10    3.50
  -7   6  -2   26.80    3.70
  -7   6  -2   33.80    7.90
[truncated: 2,462,887 more chars]
